# Supplementary material for: Rewiring of the 3D genome during acquisition of carboplatin resistance in a triple-negative breast cancer patient-derived xenograft
Source: Sci Rep. 2023 Apr 3;13:5420. doi: 10.1038/s41598-023-32568-7 (PMC10070455; doi:10.1038/s41598-023-32568-7)
Supplement: Supplementary file 1 — Supplementary Table S1. [file 41598_2023_32568_MOESM1_ESM.xlsx]

## Sheet: DEGs
ensgenes	genes	logFC	logCPM	LR	PValue	FDR	symbol	biotype	description
ENSG00000283472		7.65557	4.41498	342.009	2.32953e-76	3.52597e-72		undefined
ENSG00000196091	MYBPC1	-4.70843	7.04999	183.745	7.37636e-42	5.58243e-38	MYBPC1	protein_coding	myosin binding protein C1
ENSG00000270149		-5.91588	4.36752	173.407	1.33365e-39	6.7287e-36		protein_coding	novel transcript, TSTD1 - F11R readthrough
ENSG00000143556	S100A7	-6.71131	3.41694	148.006	4.72868e-34	1.78933e-30	S100A7	protein_coding	S100 calcium binding protein A7
ENSG00000182742	HOXB4	6.1416	2.73233	144.658	2.55108e-33	7.72263e-30	HOXB4	protein_coding	homeobox B4
ENSG00000196196	HRCT1	3.03727	5.51402	134.124	5.13399e-31	1.29514e-27	HRCT1	protein_coding	histidine rich carboxyl terminus 1
ENSG00000244242	IFITM10	2.63532	5.47174	130.668	2.92643e-30	6.32778e-27	IFITM10	protein_coding	interferon induced transmembrane protein 10
ENSG00000170412	GPRC5C	-5.03623	4.30712	127.471	1.46499e-29	2.77175e-26	GPRC5C	protein_coding	G protein-coupled receptor class C group 5 member C
ENSG00000130600	H19	4.50597	5.67935	126.713	2.14628e-29	3.60957e-26	H19	lncRNA	H19 imprinted maternally expressed transcript
ENSG00000165359	INTS6L	-5.77692	2.38066	121.37	3.17134e-28	4.80014e-25	INTS6L	protein_coding	integrator complex subunit 6 like
ENSG00000081803	CADPS2	-3.94349	4.12514	117.049	2.80016e-27	3.85302e-24	CADPS2	protein_coding	calcium dependent secretion activator 2
ENSG00000159640	ACE	-2.87932	4.0478	115.451	6.26844e-27	7.70083e-24	ACE	protein_coding	angiotensin I converting enzyme
ENSG00000159212	CLIC6	-4.7874	2.47068	115.345	6.61408e-27	7.70083e-24	CLIC6	protein_coding	chloride intracellular channel 6
ENSG00000132842	AP3B1	-4.1152	3.76966	112.094	3.40806e-26	3.6846e-23	AP3B1	protein_coding	adaptor related protein complex 3 subunit beta 1
ENSG00000170571	EMB	-5.37635	3.91303	110.108	9.28148e-26	9.36564e-23	EMB	protein_coding	embigin
ENSG00000057149	SERPINB3	-9.97262	1.66122	108.863	1.73938e-25	1.64546e-22	SERPINB3	protein_coding	serpin family B member 3
ENSG00000144057	ST6GAL2	-6.11151	1.78439	104.754	1.38278e-24	1.23116e-21	ST6GAL2	protein_coding	ST6 beta-galactoside alpha-2,6-sialyltransferase 2
ENSG00000259049		6.76684	2.21083	102.129	5.20309e-24	4.37522e-21		lncRNA	novel transcript, antisense to GNPNAT1
ENSG00000254665		9.84871	1.50322	101.193	8.34591e-24	6.64862e-21		lncRNA	novel transcript
ENSG00000100342	APOL1	-3.22026	5.62193	95.4398	1.52461e-22	1.15382e-19	APOL1	protein_coding	apolipoprotein L1
ENSG00000171847	FAM90A1	-6.52708	1.54518	95.0839	1.82482e-22	1.31526e-19	FAM90A1	protein_coding	family with sequence similarity 90 member A1
ENSG00000151883	PARP8	-4.86168	2.76813	94.6216	2.30488e-22	1.58575e-19	PARP8	protein_coding	poly(ADP-ribose) polymerase family member 8
ENSG00000103044	HAS3	3.44364	3.17304	93.0466	5.10782e-22	3.36139e-19	HAS3	protein_coding	hyaluronan synthase 3
ENSG00000026559	KCNG1	-6.25046	2.55241	91.3936	1.17757e-21	7.42654e-19	KCNG1	protein_coding	potassium voltage-gated channel modifier subfamily G member 1
ENSG00000230257	NFE4	-2.69203	3.54234	90.504	1.84599e-21	1.11764e-18	NFE4	lncRNA	nuclear factor, erythroid 4
ENSG00000183486	MX2	-4.03406	4.47989	87.8423	7.08878e-21	3.9883e-18	MX2	protein_coding	MX dynamin like GTPase 2
ENSG00000101825	MXRA5	-2.14181	6.90274	87.8351	7.11444e-21	3.9883e-18	MXRA5	protein_coding	matrix remodeling associated 5
ENSG00000244491		13.487	5.11744	84.1571	4.56971e-20	2.39034e-17		lncRNA	novel transcript, antisense to SUN2
ENSG00000173917	HOXB2	2.82715	4.76051	84.1528	4.5798e-20	2.39034e-17	HOXB2	protein_coding	homeobox B2
ENSG00000151067	CACNA1C	-6.67178	2.32643	83.4434	6.55682e-20	3.20856e-17	CACNA1C	protein_coding	calcium voltage-gated channel subunit alpha1 C
ENSG00000124126	PREX1	-2.5432	4.19156	83.4002	6.70151e-20	3.20856e-17	PREX1	protein_coding	phosphatidylinositol-3,4,5-trisphosphate dependent Rac exchange factor 1
ENSG00000260807	CEROX1	3.68503	2.53054	83.3762	6.78342e-20	3.20856e-17	CEROX1	lncRNA	cytoplasmic endogenous regulator of oxidative phosphorylation 1
ENSG00000189280	GJB5	-4.28296	2.2053	81.7287	1.56113e-19	7.16037e-17	GJB5	protein_coding	gap junction protein beta 5
ENSG00000156966	B3GNT7	2.52273	3.67677	81.0593	2.19048e-19	9.55962e-17	B3GNT7	protein_coding	UDP-GlcNAc:betaGal beta-1,3-N-acetylglucosaminyltransferase 7
ENSG00000267580		7.88638	3.58164	81.0374	2.21485e-19	9.55962e-17		lncRNA	novel transcript
ENSG00000174564	IL20RB	-3.89305	3.45836	80.9856	2.27369e-19	9.55962e-17	IL20RB	protein_coding	interleukin 20 receptor subunit beta
ENSG00000049089	COL9A2	2.90059	6.57238	79.6966	4.36558e-19	1.78587e-16	COL9A2	protein_coding	collagen type IX alpha 2 chain
ENSG00000205420	KRT6A	-3.70886	6.56614	79.5026	4.81589e-19	1.91824e-16	KRT6A	protein_coding	keratin 6A
ENSG00000010270	STARD3NL	-3.78166	2.8513	77.7292	1.18181e-18	4.58665e-16	STARD3NL	protein_coding	STARD3 N-terminal like
ENSG00000120088	CRHR1	-6.71061	1.21426	77.217	1.53171e-18	5.796e-16	CRHR1	protein_coding	corticotropin releasing hormone receptor 1
ENSG00000186919	ZACN	2.89938	6.25391	77.1075	1.61905e-18	5.97707e-16	ZACN	protein_coding	zinc activated ion channel
ENSG00000133488	SEC14L4	-5.54166	1.48689	76.9346	1.76715e-18	6.36845e-16	SEC14L4	protein_coding	SEC14 like lipid binding 4
ENSG00000273079	GRIN2B	-3.99528	2.31191	76.0081	2.82508e-18	9.94428e-16	GRIN2B	protein_coding	glutamate ionotropic receptor NMDA type subunit 2B
ENSG00000166592	RRAD	4.5621	5.10898	75.7585	3.20576e-18	1.10278e-15	RRAD	protein_coding	RRAD, Ras related glycolysis inhibitor and calcium channel regulator
ENSG00000160678	S100A1	4.42487	8.963	75.466	3.71745e-18	1.25039e-15	S100A1	protein_coding	S100 calcium binding protein A1
ENSG00000103942	HOMER2	-2.96457	5.30061	75.317	4.00899e-18	1.31913e-15	HOMER2	protein_coding	homer scaffold protein 2
ENSG00000093072	ADA2	-4.10126	1.95963	74.3505	6.5408e-18	2.10642e-15	ADA2	protein_coding	adenosine deaminase 2
ENSG00000118961	LDAH	-3.64316	2.15736	74.2794	6.78064e-18	2.13816e-15	LDAH	protein_coding	lipid droplet associated hydrolase
ENSG00000260566		8.58843	0.299735	73.8088	8.6062e-18	2.65844e-15		lncRNA	novel transcript
ENSG00000124191	TOX2	-5.08706	1.43242	73.5325	9.89951e-18	2.99678e-15	TOX2	protein_coding	TOX high mobility group box family member 2
ENSG00000163565	IFI16	-3.60182	5.61269	73.0201	1.28335e-17	3.80878e-15	IFI16	protein_coding	interferon gamma inducible protein 16
ENSG00000114251	WNT5A	-2.65704	4.79383	72.9684	1.31743e-17	3.83474e-15	WNT5A	protein_coding	Wnt family member 5A
ENSG00000161040	FBXL13	-3.43851	2.09258	72.3806	1.77449e-17	5.06767e-15	FBXL13	protein_coding	F-box and leucine rich repeat protein 13
ENSG00000131746	TNS4	-3.53991	3.77729	71.4924	2.78328e-17	7.80143e-15	TNS4	protein_coding	tensin 4
ENSG00000136002	ARHGEF4	-2.69302	3.3497	71.0871	3.41795e-17	9.40619e-15	ARHGEF4	protein_coding	Rho guanine nucleotide exchange factor 4
ENSG00000128284	APOL3	-2.79236	5.04461	69.2347	8.74163e-17	2.36274e-14	APOL3	protein_coding	apolipoprotein L3
ENSG00000189057	FAM111B	-2.92941	3.44103	68.0514	1.59292e-16	4.2299e-14	FAM111B	protein_coding	FAM111 trypsin like peptidase B
ENSG00000114200	BCHE	4.21004	2.89222	66.1616	4.15427e-16	1.06748e-13	BCHE	protein_coding	butyrylcholinesterase
ENSG00000099954	CECR2	-3.13189	2.36869	66.1584	4.16101e-16	1.06748e-13	CECR2	protein_coding	CECR2 histone acetyl-lysine reader
ENSG00000145632	PLK2	-2.06892	4.78638	65.6052	5.50942e-16	1.38984e-13	PLK2	protein_coding	polo like kinase 2
ENSG00000271147	ARMCX5-GPRASP2	-4.61326	1.43403	65.0475	7.31148e-16	1.81421e-13	ARMCX5-GPRASP2	lncRNA	ARMCX5-GPRASP2 readthrough
ENSG00000125458	NT5C	1.9377	5.18495	64.3637	1.03446e-15	2.52543e-13	NT5C	protein_coding	5', 3'-nucleotidase, cytosolic
ENSG00000134757	DSG3	-2.12861	3.86074	64.2966	1.07028e-15	2.57139e-13	DSG3	protein_coding	desmoglein 3
ENSG00000012048	BRCA1	3.84687	2.18015	64.1703	1.14114e-15	2.6988e-13	BRCA1	protein_coding	BRCA1 DNA repair associated
ENSG00000254692		-8.22909	0.035203	63.6791	1.46433e-15	3.40987e-13		protein_coding	novel protein
ENSG00000100360	IFT27	-5.21596	2.49729	63.6143	1.51326e-15	3.47041e-13	IFT27	protein_coding	intraflagellar transport 27
ENSG00000132204	LINC00470	6.51094	0.0478608	63.0306	2.03518e-15	4.59767e-13	LINC00470	lncRNA	long intergenic non-protein coding RNA 470
ENSG00000067141	NEO1	-2.65258	3.38479	62.9208	2.15189e-15	4.78985e-13	NEO1	protein_coding	neogenin 1
ENSG00000230798	FOXD3-AS1	5.71831	2.49774	62.5896	2.54597e-15	5.58491e-13	FOXD3-AS1	lncRNA	FOXD3 antisense RNA 1
ENSG00000270181	BIVM-ERCC5	-8.64498	0.429294	62.5539	2.59257e-15	5.60587e-13	BIVM-ERCC5	protein_coding	BIVM-ERCC5 readthrough
ENSG00000204103	MAFB	-2.21644	5.26845	62.413	2.78477e-15	5.93667e-13	MAFB	protein_coding	MAF bZIP transcription factor B
ENSG00000120093	HOXB3	3.13066	4.12639	62.3334	2.89963e-15	6.09566e-13	HOXB3	protein_coding	homeobox B3
ENSG00000054219	LY75	-5.5048	3.76222	62.0481	3.35166e-15	6.94941e-13	LY75	protein_coding	lymphocyte antigen 75
ENSG00000261115	TMEM178B	-5.57053	1.73372	61.3853	4.69297e-15	9.59903e-13	TMEM178B	protein_coding	transmembrane protein 178B
ENSG00000169851	PCDH7	-2.45428	4.20582	60.6763	6.72762e-15	1.35772e-12	PCDH7	protein_coding	protocadherin 7
ENSG00000106565	TMEM176B	-3.54287	3.71035	60.5237	7.26974e-15	1.44783e-12	TMEM176B	protein_coding	transmembrane protein 176B
ENSG00000118508	RAB32	1.92644	5.8149	59.9562	9.69916e-15	1.90658e-12	RAB32	protein_coding	RAB32, member RAS oncogene family
ENSG00000189292	ALKAL2	-3.07091	4.56403	59.5865	1.17032e-14	2.27103e-12	ALKAL2	protein_coding	ALK and LTK ligand 2
ENSG00000125962	ARMCX5	-3.64299	2.80984	59.1446	1.46498e-14	2.80682e-12	ARMCX5	protein_coding	armadillo repeat containing X-linked 5
ENSG00000211448	DIO2	-3.78705	2.91609	58.9279	1.63557e-14	3.09449e-12	DIO2	protein_coding	iodothyronine deiodinase 2
ENSG00000109846	CRYAB	2.17715	8.7464	58.3731	2.16836e-14	4.05189e-12	CRYAB	protein_coding	crystallin alpha B
ENSG00000099864	PALM	3.8124	2.53345	57.5863	3.23468e-14	5.97074e-12	PALM	protein_coding	paralemmin
ENSG00000274391	TPTE	6.22099	-0.224131	57.5459	3.30176e-14	5.97203e-12	TPTE	protein_coding	transmembrane phosphatase with tensin homology
ENSG00000077585	GPR137B	-3.62466	2.46306	57.5385	3.31429e-14	5.97203e-12	GPR137B	protein_coding	G protein-coupled receptor 137B
ENSG00000198373	WWP2	1.78087	7.88363	57.252	3.83394e-14	6.78751e-12	WWP2	protein_coding	WW domain containing E3 ubiquitin protein ligase 2
ENSG00000051523	CYBA	-2.05585	7.33681	57.2405	3.85654e-14	6.78751e-12	CYBA	protein_coding	cytochrome b-245 alpha chain
ENSG00000158859	ADAMTS4	-2.15374	3.69714	56.9466	4.47797e-14	7.79064e-12	ADAMTS4	protein_coding	ADAM metallopeptidase with thrombospondin type 1 motif 4
ENSG00000144824	PHLDB2	-2.64462	2.67338	56.6634	5.17185e-14	8.89558e-12	PHLDB2	protein_coding	pleckstrin homology like domain family B member 2
ENSG00000075651	PLD1	-1.63973	5.24804	56.106	6.8666e-14	1.16778e-11	PLD1	protein_coding	phospholipase D1
ENSG00000205413	SAMD9	-2.91258	5.94343	55.552	9.102e-14	1.53075e-11	SAMD9	protein_coding	sterile alpha motif domain containing 9
ENSG00000143546	S100A8	-2.70223	5.68909	55.5086	9.30497e-14	1.54769e-11	S100A8	protein_coding	S100 calcium binding protein A8
ENSG00000105519	CAPS	2.46317	6.7338	55.3268	1.02066e-13	1.6792e-11	CAPS	protein_coding	calcyphosine
ENSG00000267007		7.61896	-0.587538	55.0649	1.16616e-13	1.89796e-11		lncRNA	novel transcript, antisense to REXO1
ENSG00000162745	OLFML2B	-2.54015	5.09305	54.7578	1.36339e-13	2.18837e-11	OLFML2B	protein_coding	olfactomedin like 2B
ENSG00000148400	NOTCH1	-2.10783	5.16173	54.7432	1.37351e-13	2.18837e-11	NOTCH1	protein_coding	notch receptor 1
ENSG00000139219	COL2A1	4.38784	5.69515	54.6676	1.42744e-13	2.25059e-11	COL2A1	protein_coding	collagen type II alpha 1 chain
ENSG00000163520	FBLN2	-3.67533	5.01111	54.2738	1.74409e-13	2.7215e-11	FBLN2	protein_coding	fibulin 2
ENSG00000279232		-7.81558	-0.330518	54.0329	1.97163e-13	3.04516e-11		lncRNA	novel transcript, antisense to RGMB
ENSG00000134369	NAV1	-2.61135	2.92413	53.8866	2.124e-13	3.24735e-11	NAV1	protein_coding	neuron navigator 1
ENSG00000229047		5.18035	0.590225	53.5398	2.53401e-13	3.83547e-11		lncRNA	novel transcript
ENSG00000156269	NAA11	7.72972	-0.486059	53.271	2.90568e-13	4.35449e-11	NAA11	protein_coding	N-alpha-acetyltransferase 11, NatA catalytic subunit
ENSG00000225194	LINC00092	3.53468	1.56495	53.1211	3.13606e-13	4.65366e-11	LINC00092	lncRNA	long intergenic non-protein coding RNA 92
ENSG00000144868	TMEM108	-5.28594	1.79355	52.9755	3.3773e-13	4.96299e-11	TMEM108	protein_coding	transmembrane protein 108
ENSG00000256007	ARAP1-AS1	8.35393	0.0659338	52.9316	3.45374e-13	5.02651e-11	ARAP1-AS1	lncRNA	ARAP1 antisense RNA 1
ENSG00000157766	ACAN	3.3035	4.85211	51.6563	6.61168e-13	9.5309e-11	ACAN	protein_coding	aggrecan
ENSG00000107562	CXCL12	-2.71768	3.78483	51.4463	7.35836e-13	1.05072e-10	CXCL12	protein_coding	C-X-C motif chemokine ligand 12
ENSG00000166033	HTRA1	1.71115	5.71898	51.3969	7.54574e-13	1.06741e-10	HTRA1	protein_coding	HtrA serine peptidase 1
ENSG00000112761	CCN6	-3.49918	1.92461	50.8554	9.9428e-13	1.39346e-10	CCN6	protein_coding	cellular communication network factor 6
ENSG00000158164	TMSB15A	-4.39321	0.434703	50.7821	1.03212e-12	1.43322e-10	TMSB15A	protein_coding	thymosin beta 15A
ENSG00000185164	NOMO2	-1.69272	5.16935	50.3622	1.27835e-12	1.75901e-10	NOMO2	protein_coding	NODAL modulator 2
ENSG00000273403		3.46205	0.895354	49.6709	1.81825e-12	2.47938e-10		lncRNA	novel transcript
ENSG00000231584	FAHD2CP	2.47728	4.66918	49.0498	2.49545e-12	3.37243e-10	FAHD2CP	transcribed_unprocessed_pseudogene	fumarylacetoacetate hydrolase domain containing 2C, pseudogene
ENSG00000184731	FAM110C	-2.82653	2.84499	48.8938	2.7021e-12	3.61938e-10	FAM110C	protein_coding	family with sequence similarity 110 member C
ENSG00000189171	S100A13	2.12041	7.43681	48.4328	3.41798e-12	4.53812e-10	S100A13	protein_coding	S100 calcium binding protein A13
ENSG00000267260		2.79328	2.11824	48.4075	3.46234e-12	4.55704e-10		lncRNA	novel transcript
ENSG00000055732	MCOLN3	2.40161	2.75054	48.0104	4.23973e-12	5.53212e-10	MCOLN3	protein_coding	mucolipin TRP cation channel 3
ENSG00000164265	SCGB3A2	4.11814	3.48895	47.8778	4.53625e-12	5.86844e-10	SCGB3A2	protein_coding	secretoglobin family 3A member 2
ENSG00000140254	DUOXA1	-4.07602	1.25529	47.835	4.63644e-12	5.94722e-10	DUOXA1	protein_coding	dual oxidase maturation factor 1
ENSG00000132182	NUP210	-1.75097	5.35825	47.7823	4.76275e-12	6.0579e-10	NUP210	protein_coding	nucleoporin 210
ENSG00000244509	APOBEC3C	-3.00824	4.87225	47.7597	4.81796e-12	6.07706e-10	APOBEC3C	protein_coding	apolipoprotein B mRNA editing enzyme catalytic subunit 3C
ENSG00000112175	BMP5	-2.16816	3.06473	47.6326	5.14066e-12	6.4305e-10	BMP5	protein_coding	bone morphogenetic protein 5
ENSG00000186174	BCL9L	-1.47781	6.95777	47.4765	5.56661e-12	6.90625e-10	BCL9L	protein_coding	BCL9 like
ENSG00000173193	PARP14	-2.27656	5.19661	46.9855	7.15146e-12	8.80037e-10	PARP14	protein_coding	poly(ADP-ribose) polymerase family member 14
ENSG00000215241	LINC02449	-4.58195	0.362384	46.8416	7.69606e-12	9.39416e-10	LINC02449	lncRNA	long intergenic non-protein coding RNA 2449
ENSG00000219410		1.88638	4.64256	46.3719	9.78059e-12	1.18431e-09		lncRNA	novel transcript
ENSG00000163993	S100P	-2.98414	5.72972	46.1361	1.10318e-11	1.32522e-09	S100P	protein_coding	S100 calcium binding protein P
ENSG00000204219	TCEA3	-2.37299	3.6348	46.0026	1.18095e-11	1.40747e-09	TCEA3	protein_coding	transcription elongation factor A3
ENSG00000165716	DIPK1B	1.92604	4.10596	45.9591	1.20748e-11	1.42785e-09	DIPK1B	protein_coding	divergent protein kinase domain 1B
ENSG00000160307	S100B	2.08161	5.09986	45.9202	1.23167e-11	1.43931e-09	S100B	protein_coding	S100 calcium binding protein B
ENSG00000138496	PARP9	-1.72846	6.04256	45.9131	1.23619e-11	1.43931e-09	PARP9	protein_coding	poly(ADP-ribose) polymerase family member 9
ENSG00000137857	DUOX1	-2.89777	3.18908	45.8008	1.30907e-11	1.51252e-09	DUOX1	protein_coding	dual oxidase 1
ENSG00000105426	PTPRS	-3.2072	3.85771	45.7097	1.37143e-11	1.57258e-09	PTPRS	protein_coding	protein tyrosine phosphatase receptor type S
ENSG00000130988	RGN	2.04531	3.2188	45.5355	1.49894e-11	1.70586e-09	RGN	protein_coding	regucalcin
ENSG00000131844	MCCC2	-1.52535	5.55814	45.4573	1.56001e-11	1.76211e-09	MCCC2	protein_coding	methylcrotonyl-CoA carboxylase subunit 2
ENSG00000189320	FAM180A	3.78436	3.94825	45.2194	1.76153e-11	1.975e-09	FAM180A	protein_coding	family with sequence similarity 180 member A
ENSG00000137628	DDX60	-1.76977	4.63398	45.0759	1.89543e-11	2.1095e-09	DDX60	protein_coding	DExD/H-box helicase 60
ENSG00000133687	TMTC1	-2.58506	4.08073	44.4961	2.54864e-11	2.81579e-09	TMTC1	protein_coding	transmembrane O-mannosyltransferase targeting cadherins 1
ENSG00000111331	OAS3	-1.8239	6.52519	44.3731	2.71385e-11	2.97658e-09	OAS3	protein_coding	2'-5'-oligoadenylate synthetase 3
ENSG00000131771	PPP1R1B	2.25643	6.47123	44.3359	2.76602e-11	3.01197e-09	PPP1R1B	protein_coding	protein phosphatase 1 regulatory inhibitor subunit 1B
ENSG00000106560	GIMAP2	-4.16511	0.451367	43.7834	3.66806e-11	3.96569e-09	GIMAP2	protein_coding	GTPase, IMAP family member 2
ENSG00000246695	RASSF8-AS1	2.08313	3.39604	43.6424	3.94214e-11	4.23178e-09	RASSF8-AS1	lncRNA	RASSF8 antisense RNA 1
ENSG00000166503	HDGFL3	-2.31599	4.83181	43.446	4.3582e-11	4.63006e-09	HDGFL3	protein_coding	HDGF like 3
ENSG00000109390	NDUFC1	1.36232	5.81164	43.4388	4.37433e-11	4.63006e-09	NDUFC1	protein_coding	NADH:ubiquinone oxidoreductase subunit C1
ENSG00000152977	ZIC1	2.55675	3.31951	43.3898	4.4852e-11	4.71445e-09	ZIC1	protein_coding	Zic family member 1
ENSG00000125107	CNOT1	-1.40129	6.72337	43.2448	4.83016e-11	5.04203e-09	CNOT1	protein_coding	CCR4-NOT transcription complex subunit 1
ENSG00000197816	CCDC180	4.3357	1.53102	43.2282	4.87128e-11	5.05012e-09	CCDC180	protein_coding	coiled-coil domain containing 180
ENSG00000231290	APCDD1L-DT	-3.9978	1.3855	43.1264	5.1314e-11	5.2836e-09	APCDD1L-DT	lncRNA	APCDD1L divergent transcript
ENSG00000206073	SERPINB4	-4.42351	0.64462	43.0429	5.3552e-11	5.47678e-09	SERPINB4	protein_coding	serpin family B member 4
ENSG00000248485	PCP4L1	-5.78467	-0.340569	42.9614	5.58294e-11	5.67137e-09	PCP4L1	protein_coding	Purkinje cell protein 4 like 1
ENSG00000151065	DCP1B	-3.61114	1.76742	42.8926	5.7828e-11	5.83523e-09	DCP1B	protein_coding	decapping mRNA 1B
ENSG00000137673	MMP7	1.90318	10.0572	42.7808	6.12289e-11	6.13749e-09	MMP7	protein_coding	matrix metallopeptidase 7
ENSG00000158089	GALNT14	-3.7782	3.03199	42.686	6.427e-11	6.39993e-09	GALNT14	protein_coding	polypeptide N-acetylgalactosaminyltransferase 14
ENSG00000172346	CSDC2	3.04018	3.19662	42.629	6.61705e-11	6.54612e-09	CSDC2	protein_coding	cold shock domain containing C2
ENSG00000051620	HEBP2	1.45882	7.31579	42.3871	7.48807e-11	7.31171e-09	HEBP2	protein_coding	heme binding protein 2
ENSG00000140995	DEF8	1.44529	6.42404	42.3822	7.50691e-11	7.31171e-09	DEF8	protein_coding	differentially expressed in FDCP 8 homolog
ENSG00000106484	MEST	2.86214	3.75358	42.3747	7.53586e-11	7.31171e-09	MEST	protein_coding	mesoderm specific transcript
ENSG00000198908	BHLHB9	-3.06651	1.51517	42.2388	8.07798e-11	7.78779e-09	BHLHB9	protein_coding	basic helix-loop-helix family member b9
ENSG00000134242	PTPN22	-4.48003	1.50627	42.1581	8.41841e-11	8.06462e-09	PTPN22	protein_coding	protein tyrosine phosphatase non-receptor type 22
ENSG00000259439	LINC01833	3.93867	0.62924	42.1303	8.5389e-11	8.1286e-09	LINC01833	lncRNA	long intergenic non-protein coding RNA 1833
ENSG00000183741	CBX6	-2.03433	5.35321	42.0582	8.85983e-11	8.3814e-09	CBX6	protein_coding	chromobox 6
ENSG00000145675	PIK3R1	-1.40668	7.32717	41.8981	9.61583e-11	9.04008e-09	PIK3R1	protein_coding	phosphoinositide-3-kinase regulatory subunit 1
ENSG00000132563	REEP2	2.0809	3.70583	41.8785	9.71254e-11	9.07463e-09	REEP2	protein_coding	receptor accessory protein 2
ENSG00000183578	TNFAIP8L3	-3.10307	1.27855	41.7151	1.0559e-10	9.805e-09	TNFAIP8L3	protein_coding	TNF alpha induced protein 8 like 3
ENSG00000267001		-4.87428	0.334819	41.5967	1.12184e-10	1.03537e-08		protein_coding	novel protein
ENSG00000279806		-4.36927	0.17825	41.5844	1.12893e-10	1.03561e-08		TEC	TEC
ENSG00000170430	MGMT	-2.35841	3.68114	41.498	1.17992e-10	1.07586e-08	MGMT	protein_coding	O-6-methylguanine-DNA methyltransferase
ENSG00000153802	TMPRSS11D	-4.52401	0.0381584	41.4428	1.2137e-10	1.0997e-08	TMPRSS11D	protein_coding	transmembrane serine protease 11D
ENSG00000188505	NCCRP1	-2.08552	3.82057	41.4317	1.2206e-10	1.0997e-08	NCCRP1	protein_coding	NCCRP1, F-box associated domain containing
ENSG00000183114	FAM43B	-4.4362	1.25427	40.8676	1.62899e-10	1.45895e-08	FAM43B	protein_coding	family with sequence similarity 43 member B
ENSG00000101335	MYL9	1.83619	5.35438	40.8013	1.68519e-10	1.50042e-08	MYL9	protein_coding	myosin light chain 9
ENSG00000263165		2.51201	2.60948	40.699	1.77581e-10	1.57185e-08		lncRNA	novel transcript, antisense to ANKFY1
ENSG00000135842	NIBAN1	-1.32328	5.45483	40.4071	2.06191e-10	1.8132e-08	NIBAN1	protein_coding	niban apoptosis regulator 1
ENSG00000103489	XYLT1	-3.54961	1.03049	40.3972	2.07243e-10	1.8132e-08	XYLT1	protein_coding	xylosyltransferase 1
ENSG00000151150	ANK3	-1.42466	5.31837	40.3672	2.10446e-10	1.82169e-08	ANK3	protein_coding	ankyrin 3
ENSG00000174130	TLR6	-1.99682	3.62437	40.3656	2.10621e-10	1.82169e-08	TLR6	protein_coding	toll like receptor 6
ENSG00000031081	ARHGAP31	-1.54329	4.30665	40.2945	2.18417e-10	1.87839e-08	ARHGAP31	protein_coding	Rho GTPase activating protein 31
ENSG00000100399	CHADL	3.75873	4.2869	40.0952	2.41882e-10	2.06844e-08	CHADL	protein_coding	chondroadherin like
ENSG00000101986	ABCD1	-1.38919	5.82117	39.9892	2.55364e-10	2.17146e-08	ABCD1	protein_coding	ATP binding cassette subfamily D member 1
ENSG00000258677		-7.40545	-0.648842	39.9745	2.57302e-10	2.17571e-08		protein_coding	novel protein, UBE2W-STAU2 readthrough
ENSG00000254979		4.65639	-0.499645	39.9584	2.59425e-10	2.17755e-08		protein_coding	novel protein
ENSG00000130203	APOE	2.76194	6.782	39.9511	2.60396e-10	2.17755e-08	APOE	protein_coding	apolipoprotein E
ENSG00000165272	AQP3	-1.88122	4.44823	39.8208	2.7836e-10	2.31498e-08	AQP3	protein_coding	aquaporin 3 (Gill blood group)
ENSG00000136717	BIN1	-1.51742	4.92762	39.696	2.96726e-10	2.44924e-08	BIN1	protein_coding	bridging integrator 1
ENSG00000128383	APOBEC3A	-5.32069	2.55836	39.6894	2.9774e-10	2.44924e-08	APOBEC3A	protein_coding	apolipoprotein B mRNA editing enzyme catalytic subunit 3A
ENSG00000090376	IRAK3	-2.8713	2.66021	39.5361	3.22054e-10	2.63492e-08	IRAK3	protein_coding	interleukin 1 receptor associated kinase 3
ENSG00000163840	DTX3L	-1.4335	5.87912	39.4901	3.2973e-10	2.68322e-08	DTX3L	protein_coding	deltex E3 ubiquitin ligase 3L
ENSG00000049540	ELN	3.64399	7.34951	39.4702	3.33097e-10	2.69612e-08	ELN	protein_coding	elastin
ENSG00000113494	PRLR	-1.37491	5.91912	38.9088	4.44081e-10	3.57532e-08	PRLR	protein_coding	prolactin receptor
ENSG00000081277	PKP1	-1.29207	7.98888	38.8926	4.47776e-10	3.586e-08	PKP1	protein_coding	plakophilin 1
ENSG00000260537		-7.78032	-0.335585	38.844	4.5907e-10	3.6571e-08		protein_coding	novel protein, DDX19B and DDX19A readthrough
ENSG00000167772	ANGPTL4	2.21703	7.18166	38.5969	5.21017e-10	4.12708e-08	ANGPTL4	protein_coding	angiopoietin like 4
ENSG00000105131	EPHX3	-3.59808	1.52942	38.5875	5.2352e-10	4.12708e-08	EPHX3	protein_coding	epoxide hydrolase 3
ENSG00000173894	CBX2	-1.59997	6.65148	38.4915	5.49913e-10	4.31269e-08	CBX2	protein_coding	chromobox 2
ENSG00000089250	NOS1	-3.59211	1.12006	38.3348	5.95917e-10	4.64938e-08	NOS1	protein_coding	nitric oxide synthase 1
ENSG00000070404	FSTL3	2.46954	4.86031	38.297	6.07549e-10	4.71582e-08	FSTL3	protein_coding	follistatin like 3
ENSG00000188385	JAKMIP3	-4.34349	0.403097	38.2858	6.11056e-10	4.71885e-08	JAKMIP3	protein_coding	Janus kinase and microtubule interacting protein 3
ENSG00000154760	SLFN13	-1.97841	3.53466	38.2189	6.32372e-10	4.85867e-08	SLFN13	protein_coding	schlafen family member 13
ENSG00000165548	TMEM63C	-2.61176	2.52502	38.2037	6.37306e-10	4.87185e-08	TMEM63C	protein_coding	transmembrane protein 63C
ENSG00000130635	COL5A1	-5.14016	3.77407	38.157	6.52763e-10	4.96493e-08	COL5A1	protein_coding	collagen type V alpha 1 chain
ENSG00000170579	DLGAP1	3.16945	2.52615	37.9279	7.34082e-10	5.55554e-08	DLGAP1	protein_coding	DLG associated protein 1
ENSG00000235649	MXRA5Y	-2.77599	1.89106	37.8279	7.72675e-10	5.81851e-08	MXRA5Y	unprocessed_pseudogene	matrix remodeling associated 5 Y-linked (pseudogene)
ENSG00000281028		-5.76314	-0.361891	37.6742	8.36016e-10	6.24494e-08		undefined
ENSG00000141504	SAT2	1.58072	6.24588	37.6706	8.37554e-10	6.24494e-08	SAT2	protein_coding	spermidine/spermine N1-acetyltransferase family member 2
ENSG00000077684	JADE1	1.41115	5.0481	37.4847	9.21312e-10	6.83578e-08	JADE1	protein_coding	jade family PHD finger 1
ENSG00000068796	KIF2A	-1.45356	4.0509	37.3772	9.73559e-10	7.18819e-08	KIF2A	protein_coding	kinesin family member 2A
ENSG00000087076	HSD17B14	2.19747	4.26851	37.2434	1.04267e-09	7.66111e-08	HSD17B14	protein_coding	hydroxysteroid 17-beta dehydrogenase 14
ENSG00000169594	BNC1	-8.78915	0.560812	36.9855	1.19014e-09	8.70236e-08	BNC1	protein_coding	basonuclin 1
ENSG00000102290	PCDH11X	-5.32409	-0.749988	36.9681	1.20078e-09	8.73802e-08	PCDH11X	protein_coding	protocadherin 11 X-linked
ENSG00000248608		-5.35383	-0.0160289	36.7247	1.36042e-09	9.85232e-08		processed_pseudogene	inositol-3-phosphate synthase 1 (ISYNA1) pseudogene
ENSG00000143196	DPT	-2.94237	4.01898	36.6463	1.41628e-09	1.0208e-07	DPT	protein_coding	dermatopontin
ENSG00000105141	CASP14	-2.95716	5.60061	36.5796	1.46557e-09	1.05132e-07	CASP14	protein_coding	caspase 14
ENSG00000166535	A2ML1	-1.41723	7.16823	36.4524	1.56444e-09	1.11695e-07	A2ML1	protein_coding	alpha-2-macroglobulin like 1
ENSG00000235387	SPAAR	2.96849	1.51686	36.2922	1.69842e-09	1.20313e-07	SPAAR	protein_coding	small regulatory polypeptide of amino acid response
ENSG00000163623	NKX6-1	3.48153	1.70652	36.2892	1.70104e-09	1.20313e-07	NKX6-1	protein_coding	NK6 homeobox 1
ENSG00000103196	CRISPLD2	-1.86073	3.31087	36.2347	1.74932e-09	1.23152e-07	CRISPLD2	protein_coding	cysteine rich secretory protein LCCL domain containing 2
ENSG00000167617	CDC42EP5	2.13633	4.9475	36.1571	1.82031e-09	1.27557e-07	CDC42EP5	protein_coding	CDC42 effector protein 5
ENSG00000102575	ACP5	-2.08544	3.46859	36.0576	1.91567e-09	1.3362e-07	ACP5	protein_coding	acid phosphatase 5, tartrate resistant
ENSG00000154237	LRRK1	-2.07784	2.91374	36.0315	1.94154e-09	1.34804e-07	LRRK1	protein_coding	leucine rich repeat kinase 1
ENSG00000002933	TMEM176A	-2.74741	3.11471	35.984	1.98941e-09	1.37496e-07	TMEM176A	protein_coding	transmembrane protein 176A
ENSG00000259129	LINC00648	5.86162	-0.562772	35.5412	2.49711e-09	1.71727e-07	LINC00648	lncRNA	long intergenic non-protein coding RNA 648
ENSG00000169469	SPRR1B	-5.38879	1.54767	35.5332	2.50738e-09	1.71727e-07	SPRR1B	protein_coding	small proline rich protein 1B
ENSG00000163781	TOPBP1	-1.48455	5.03149	35.5163	2.52919e-09	1.72441e-07	TOPBP1	protein_coding	DNA topoisomerase II binding protein 1
ENSG00000155849	ELMO1	-2.89612	1.88126	35.4201	2.65728e-09	1.80361e-07	ELMO1	protein_coding	engulfment and cell motility 1
ENSG00000054938	CHRDL2	3.33025	2.73451	35.4039	2.67943e-09	1.81053e-07	CHRDL2	protein_coding	chordin like 2
ENSG00000111275	ALDH2	-1.38152	6.55401	35.3354	2.77539e-09	1.86703e-07	ALDH2	protein_coding	aldehyde dehydrogenase 2 family member
ENSG00000259357		4.46254	2.84999	35.3001	2.82618e-09	1.88788e-07		lncRNA	novel transcript, antisense to CERS2
ENSG00000212724	KRTAP2-3	4.33253	-0.431365	35.2966	2.83132e-09	1.88788e-07	KRTAP2-3	protein_coding	keratin associated protein 2-3
ENSG00000142279	WTIP	1.89586	4.90256	35.1754	3.01301e-09	2.00021e-07	WTIP	protein_coding	WT1 interacting protein
ENSG00000119771	KLHL29	-3.12383	1.27999	35.1316	3.08153e-09	2.03677e-07	KLHL29	protein_coding	kelch like family member 29
ENSG00000276141	WHAMMP3	3.86558	0.679053	35.0493	3.21465e-09	2.11552e-07	WHAMMP3	transcribed_unprocessed_pseudogene	WAS protein homolog associated with actin, golgi membranes and microtubules pseudogene 3
ENSG00000148677	ANKRD1	3.28286	0.0612863	35.0296	3.24736e-09	2.12779e-07	ANKRD1	protein_coding	ankyrin repeat domain 1
ENSG00000146386	ABRACL	1.25851	6.61414	35.0011	3.2952e-09	2.14983e-07	ABRACL	protein_coding	ABRA C-terminal like
ENSG00000230955		5.33185	-0.280874	34.9479	3.38645e-09	2.19989e-07		lncRNA	novel transcript
ENSG00000162949	CAPN13	-5.50784	1.85794	34.8318	3.59446e-09	2.32503e-07	CAPN13	protein_coding	calpain 13
ENSG00000168405	CMAHP	-3.02819	1.68275	34.4932	4.27748e-09	2.74252e-07	CMAHP	transcribed_unitary_pseudogene	cytidine monophospho-N-acetylneuraminic acid hydroxylase, pseudogene
ENSG00000164300	SERINC5	-1.34621	5.83718	34.4872	4.29061e-09	2.74252e-07	SERINC5	protein_coding	serine incorporator 5
ENSG00000108479	GALK1	1.81983	5.47213	34.4856	4.29424e-09	2.74252e-07	GALK1	protein_coding	galactokinase 1
ENSG00000130303	BST2	-2.31305	8.07152	34.4256	4.42854e-09	2.8164e-07	BST2	protein_coding	bone marrow stromal cell antigen 2
ENSG00000249971		9.98332	1.61859	34.3514	4.60066e-09	2.91363e-07		lncRNA	novel transcript
ENSG00000005513	SOX8	2.40055	2.73334	34.2856	4.75893e-09	3.0013e-07	SOX8	protein_coding	SRY-box transcription factor 8
ENSG00000164488	DACT2	3.39816	3.572	34.1952	4.98522e-09	3.13096e-07	DACT2	protein_coding	dishevelled binding antagonist of beta catenin 2
ENSG00000118495	PLAGL1	1.50369	4.10399	34.0877	5.26821e-09	3.29503e-07	PLAGL1	protein_coding	PLAG1 like zinc finger 1
ENSG00000012223	LTF	-3.14714	9.48846	34.0253	5.44003e-09	3.38849e-07	LTF	protein_coding	lactotransferrin
ENSG00000246082	NUDT16L2P	-4.92892	-0.38474	33.9791	5.57065e-09	3.45563e-07	NUDT16L2P	transcribed_unitary_pseudogene	nudix hydrolase 16 like 2, pseudogene
ENSG00000159899	NPR2	3.624	3.00708	33.9694	5.59846e-09	3.4587e-07	NPR2	protein_coding	natriuretic peptide receptor 2
ENSG00000237515	SHISA9	-2.91066	1.01749	33.9407	5.68174e-09	3.49588e-07	SHISA9	protein_coding	shisa family member 9
ENSG00000113594	LIFR	-2.83304	3.848	33.9241	5.73043e-09	3.50188e-07	LIFR	protein_coding	LIF receptor subunit alpha
ENSG00000019582	CD74	-2.84652	7.05464	33.9216	5.73776e-09	3.50188e-07	CD74	protein_coding	CD74 molecule
ENSG00000106823	ECM2	2.1635	2.92693	33.7807	6.16882e-09	3.74985e-07	ECM2	protein_coding	extracellular matrix protein 2
ENSG00000145715	RASA1	-1.41485	4.27261	33.7015	6.42501e-09	3.88996e-07	RASA1	protein_coding	RAS p21 protein activator 1
ENSG00000138459	SLC35A5	-1.51288	3.61374	33.6834	6.48512e-09	3.91071e-07	SLC35A5	protein_coding	solute carrier family 35 member A5
ENSG00000119686	FLVCR2	-2.39819	1.6669	33.6274	6.67444e-09	4.0089e-07	FLVCR2	protein_coding	FLVCR heme transporter 2
ENSG00000184792	OSBP2	-2.02341	2.64452	33.5552	6.92707e-09	4.1442e-07	OSBP2	protein_coding	oxysterol binding protein 2
ENSG00000159247	TUBBP5	-6.42749	0.219977	33.4251	7.40617e-09	4.41243e-07	TUBBP5	transcribed_unprocessed_pseudogene	tubulin beta pseudogene 5
ENSG00000183833	CFAP91	-4.05477	0.36101	33.4179	7.43374e-09	4.41243e-07	CFAP91	protein_coding	cilia and flagella associated protein 91
ENSG00000183778	B3GALT5	-4.91857	0.651877	33.2871	7.9509e-09	4.70097e-07	B3GALT5	protein_coding	beta-1,3-galactosyltransferase 5
ENSG00000188783	PRELP	1.51462	9.73124	33.2336	8.17244e-09	4.81315e-07	PRELP	protein_coding	proline and arginine rich end leucine rich repeat protein
ENSG00000099282	TSPAN15	-1.50698	4.03985	33.0416	9.02082e-09	5.29222e-07	TSPAN15	protein_coding	tetraspanin 15
ENSG00000269242		3.84385	4.19626	33.0217	9.11338e-09	5.32587e-07		protein_coding	novel transcript
ENSG00000163083	INHBB	-2.40858	3.31317	32.9407	9.5011e-09	5.5311e-07	INHBB	protein_coding	inhibin subunit beta B
ENSG00000169439	SDC2	1.35242	7.47357	32.9307	9.55007e-09	5.53831e-07	SDC2	protein_coding	syndecan 2
ENSG00000128268	MGAT3	-1.24477	6.6614	32.9038	9.68339e-09	5.59419e-07	MGAT3	protein_coding	beta-1,4-mannosyl-glycoprotein 4-beta-N-acetylglucosaminyltransferase
ENSG00000196754	S100A2	1.98144	3.93082	32.808	1.01724e-08	5.85434e-07	S100A2	protein_coding	S100 calcium binding protein A2
ENSG00000213185	FAM24B	-4.17897	-0.566535	32.7919	1.02573e-08	5.88087e-07	FAM24B	protein_coding	family with sequence similarity 24 member B
ENSG00000061337	LZTS1	-4.39446	0.185177	32.7107	1.06946e-08	6.10845e-07	LZTS1	protein_coding	leucine zipper tumor suppressor 1
ENSG00000251320		2.42679	2.37371	32.6055	1.12894e-08	6.42393e-07		lncRNA	novel transcript
ENSG00000267576		3.14377	2.05285	32.5545	1.15897e-08	6.57012e-07		lncRNA	novel transcript, sense intronic to TSPAN16
ENSG00000279364		1.26656	4.99892	32.5095	1.18613e-08	6.69898e-07		TEC	TEC
ENSG00000150760	DOCK1	-1.36223	5.42923	32.4765	1.20645e-08	6.78841e-07	DOCK1	protein_coding	dedicator of cytokinesis 1
ENSG00000163207	IVL	-5.88713	0.4592	32.4159	1.24467e-08	6.9775e-07	IVL	protein_coding	involucrin
ENSG00000221890	NPTXR	-3.17982	2.53291	32.3896	1.26158e-08	7.04625e-07	NPTXR	protein_coding	neuronal pentraxin receptor
ENSG00000269893	SNHG8	2.40277	7.54551	32.2618	1.34736e-08	7.49765e-07	SNHG8	lncRNA	small nucleolar RNA host gene 8
ENSG00000281655		-3.89911	-0.200952	32.2515	1.35453e-08	7.50993e-07		lncRNA	novel transcript
ENSG00000106133	NSUN5P2	1.58794	4.76881	32.1727	1.4106e-08	7.79228e-07	NSUN5P2	transcribed_unprocessed_pseudogene	NSUN5 pseudogene 2
ENSG00000067113	PLPP1	1.36665	7.42516	32.1503	1.42696e-08	7.85397e-07	PLPP1	protein_coding	phospholipid phosphatase 1
ENSG00000156076	WIF1	4.25002	1.55692	32.1416	1.43337e-08	7.86067e-07	WIF1	protein_coding	WNT inhibitory factor 1
ENSG00000259583	ALDH1A3-AS1	-4.74019	-0.554689	32.1025	1.46248e-08	7.99138e-07	ALDH1A3-AS1	lncRNA	ALDH1A3 antisense RNA 1
ENSG00000228971	LINC02607	-3.92528	0.550078	32.0469	1.50493e-08	8.19374e-07	LINC02607	lncRNA	long intergenic non-protein coding RNA 2607
ENSG00000020633	RUNX3	-2.67644	4.04207	32.0307	1.51758e-08	8.23299e-07	RUNX3	protein_coding	RUNX family transcription factor 3
ENSG00000156219	ART3	-2.39488	2.11119	31.9539	1.57871e-08	8.53406e-07	ART3	protein_coding	ADP-ribosyltransferase 3 (inactive)
ENSG00000094963	FMO2	-1.87555	4.17059	31.8537	1.66231e-08	8.95397e-07	FMO2	protein_coding	flavin containing dimethylaniline monoxygenase 2
ENSG00000126500	FLRT1	-2.80277	1.07426	31.7985	1.71023e-08	9.17943e-07	FLRT1	protein_coding	fibronectin leucine rich transmembrane protein 1
ENSG00000174695	TMEM167A	-1.17332	6.1435	31.6897	1.80876e-08	9.674e-07	TMEM167A	protein_coding	transmembrane protein 167A
ENSG00000164318	EGFLAM	-4.42212	0.233637	31.5128	1.98134e-08	1.05597e-06	EGFLAM	protein_coding	EGF like, fibronectin type III and laminin G domains
ENSG00000157765	SLC34A2	-1.48184	6.44874	31.5049	1.98935e-08	1.05652e-06	SLC34A2	protein_coding	solute carrier family 34 member 2
ENSG00000109819	PPARGC1A	-4.33036	1.38011	31.341	2.16459e-08	1.14118e-06	PPARGC1A	protein_coding	PPARG coactivator 1 alpha
ENSG00000007171	NOS2	-2.61157	1.64549	31.3325	2.17407e-08	1.14118e-06	NOS2	protein_coding	nitric oxide synthase 2
ENSG00000123095	BHLHE41	1.53017	7.88813	31.3315	2.17525e-08	1.14118e-06	BHLHE41	protein_coding	basic helix-loop-helix family member e41
ENSG00000162981	LRATD1	-1.27008	4.98521	31.3282	2.17892e-08	1.14118e-06	LRATD1	protein_coding	LRAT domain containing 1
ENSG00000019995	ZRANB1	-1.28015	4.57694	31.3185	2.18988e-08	1.14297e-06	ZRANB1	protein_coding	zinc finger RANBP2-type containing 1
ENSG00000137831	UACA	1.21931	6.3958	31.2127	2.31243e-08	1.20278e-06	UACA	protein_coding	uveal autoantigen with coiled-coil domains and ankyrin repeats
ENSG00000183496	MEX3B	-1.85548	3.41776	31.1185	2.42746e-08	1.25829e-06	MEX3B	protein_coding	mex-3 RNA binding family member B
ENSG00000110811	P3H3	-2.05127	4.3603	31.0934	2.45906e-08	1.27032e-06	P3H3	protein_coding	prolyl 3-hydroxylase 3
ENSG00000224032	EPB41L4A-AS1	2.00597	3.43059	30.8884	2.733e-08	1.40703e-06	EPB41L4A-AS1	lncRNA	EPB41L4A antisense RNA 1
ENSG00000176788	BASP1	-1.77245	4.74734	30.8251	2.82366e-08	1.44627e-06	BASP1	protein_coding	brain abundant membrane attached signal protein 1
ENSG00000122863	CHST3	-1.42679	5.15531	30.8219	2.82833e-08	1.44627e-06	CHST3	protein_coding	carbohydrate sulfotransferase 3
ENSG00000197822	OCLN	-1.66073	2.93581	30.8072	2.8498e-08	1.45234e-06	OCLN	protein_coding	occludin
ENSG00000155016	CYP2U1	1.75075	2.62666	30.7585	2.92225e-08	1.48427e-06	CYP2U1	protein_coding	cytochrome P450 family 2 subfamily U member 1
ENSG00000184007	PTP4A2	2.37703	4.67609	30.7486	2.9372e-08	1.48687e-06	PTP4A2	protein_coding	protein tyrosine phosphatase 4A2
ENSG00000203785	SPRR2E	-5.40014	0.0137802	30.7088	2.99796e-08	1.51257e-06	SPRR2E	protein_coding	small proline rich protein 2E
ENSG00000100207	TCF20	-1.33744	6.98955	30.6886	3.02934e-08	1.52333e-06	TCF20	protein_coding	transcription factor 20
ENSG00000049130	KITLG	-1.35472	5.11466	30.6727	3.0543e-08	1.53079e-06	KITLG	protein_coding	KIT ligand
ENSG00000272636	DOC2B	-2.17477	4.18385	30.5669	3.22554e-08	1.6097e-06	DOC2B	protein_coding	double C2 domain beta
ENSG00000132530	XAF1	-1.88906	5.46164	30.5624	3.23301e-08	1.6097e-06	XAF1	protein_coding	XIAP associated factor 1
ENSG00000075275	CELSR1	-1.27388	6.50692	30.3557	3.59656e-08	1.78484e-06	CELSR1	protein_coding	cadherin EGF LAG seven-pass G-type receptor 1
ENSG00000178033	CALHM5	-3.28805	0.0117996	30.2057	3.88561e-08	1.92198e-06	CALHM5	protein_coding	calcium homeostasis modulator family member 5
ENSG00000198467	TPM2	-1.91926	4.67309	30.1335	4.03298e-08	1.98838e-06	TPM2	protein_coding	tropomyosin 2
ENSG00000163596	ICA1L	1.97254	2.1518	30.0421	4.22767e-08	2.0776e-06	ICA1L	protein_coding	islet cell autoantigen 1 like
ENSG00000138246	DNAJC13	-1.27304	4.82683	30.0061	4.30686e-08	2.10967e-06	DNAJC13	protein_coding	DnaJ heat shock protein family (Hsp40) member C13
ENSG00000145685	LHFPL2	-1.25839	4.7458	29.987	4.34946e-08	2.12366e-06	LHFPL2	protein_coding	LHFPL tetraspan subfamily member 2
ENSG00000165949	IFI27	-2.45342	7.47792	29.9374	4.4622e-08	2.16481e-06	IFI27	protein_coding	interferon alpha inducible protein 27
ENSG00000237989	LINC01679	-3.5236	0.890628	29.9373	4.46234e-08	2.16481e-06	LINC01679	lncRNA	long intergenic non-protein coding RNA 1679
ENSG00000167614	TTYH1	2.51831	5.87834	29.9215	4.49896e-08	2.1756e-06	TTYH1	protein_coding	tweety family member 1
ENSG00000254501		6.37419	2.98474	29.9097	4.52641e-08	2.1819e-06		lncRNA	novel transcript
ENSG00000121552	CSTA	-2.03077	4.18523	29.8913	4.56957e-08	2.19572e-06	CSTA	protein_coding	cystatin A
ENSG00000166780	BMERB1	-2.0366	2.14074	29.8435	4.68354e-08	2.23968e-06	BMERB1	protein_coding	bMERB domain containing 1
ENSG00000111341	MGP	1.43153	11.1461	29.8406	4.69066e-08	2.23968e-06	MGP	protein_coding	matrix Gla protein
ENSG00000186010	NDUFA13	1.77848	9.22912	29.8286	4.71971e-08	2.24646e-06	NDUFA13	protein_coding	NADH:ubiquinone oxidoreductase subunit A13
ENSG00000203706	SERTAD4-AS1	2.42982	5.42436	29.7714	4.86105e-08	2.30648e-06	SERTAD4-AS1	lncRNA	SERTAD4 antisense RNA 1
ENSG00000086205	FOLH1	-3.35253	0.0496593	29.6033	5.30135e-08	2.50754e-06	FOLH1	protein_coding	folate hydrolase 1
ENSG00000111962	UST	1.4235	4.98932	29.5267	5.5151e-08	2.60052e-06	UST	protein_coding	uronyl 2-sulfotransferase
ENSG00000160179	ABCG1	-4.39806	0.231555	29.4244	5.81402e-08	2.73295e-06	ABCG1	protein_coding	ATP binding cassette subfamily G member 1
ENSG00000127831	VIL1	3.22512	1.63701	29.3659	5.9922e-08	2.80798e-06	VIL1	protein_coding	villin 1
ENSG00000112562	SMOC2	2.28962	7.349	29.3436	6.06167e-08	2.83177e-06	SMOC2	protein_coding	SPARC related modular calcium binding 2
ENSG00000080603	SRCAP	-2.09259	4.39789	29.2993	6.20169e-08	2.88827e-06	SRCAP	protein_coding	Snf2 related CREBBP activator protein
ENSG00000046653	GPM6B	1.41981	5.60357	29.2715	6.29148e-08	2.9211e-06	GPM6B	protein_coding	glycoprotein M6B
ENSG00000121410	A1BG	2.06053	5.34057	29.1912	6.55776e-08	3.03542e-06	A1BG	protein_coding	alpha-1-B glycoprotein
ENSG00000175040	CHST2	-1.42739	7.00478	29.1618	6.65807e-08	3.07245e-06	CHST2	protein_coding	carbohydrate sulfotransferase 2
ENSG00000119632	IFI27L2	2.05142	3.88934	29.0866	6.92129e-08	3.18422e-06	IFI27L2	protein_coding	interferon alpha inducible protein 27 like 2
ENSG00000221963	APOL6	-1.27927	6.45694	29.0734	6.96857e-08	3.19625e-06	APOL6	protein_coding	apolipoprotein L6
ENSG00000150782	IL18	1.81114	3.54332	29.056	7.03166e-08	3.21545e-06	IL18	protein_coding	interleukin 18
ENSG00000079308	TNS1	-1.29515	4.5397	29.0447	7.0729e-08	3.22456e-06	TNS1	protein_coding	tensin 1
ENSG00000173821	RNF213	-1.32332	6.95654	29.017	7.17448e-08	3.26105e-06	RNF213	protein_coding	ring finger protein 213
ENSG00000170465	KRT6C	-2.73125	4.1629	29.0093	7.20318e-08	3.26429e-06	KRT6C	protein_coding	keratin 6C
ENSG00000109065	NAT9	1.16398	6.5431	28.9776	7.32185e-08	3.30817e-06	NAT9	protein_coding	N-acetyltransferase 9 (putative)
ENSG00000124208	PEDS1-UBE2V1	-1.9588	3.66622	28.8995	7.62336e-08	3.43414e-06	PEDS1-UBE2V1	protein_coding	PEDS1-UBE2V1 readthrough
ENSG00000130005	GAMT	1.48938	5.2946	28.8522	7.81176e-08	3.50857e-06	GAMT	protein_coding	guanidinoacetate N-methyltransferase
ENSG00000269313	MAGIX	1.85791	3.54869	28.8414	7.85529e-08	3.51768e-06	MAGIX	protein_coding	MAGI family member, X-linked
ENSG00000188064	WNT7B	-2.054	4.10951	28.7702	8.14952e-08	3.63868e-06	WNT7B	protein_coding	Wnt family member 7B
ENSG00000239697	TNFSF12	2.38896	2.02391	28.6968	8.46432e-08	3.76812e-06	TNFSF12	protein_coding	TNF superfamily member 12
ENSG00000111335	OAS2	-1.4468	6.89067	28.6623	8.6165e-08	3.82461e-06	OAS2	protein_coding	2'-5'-oligoadenylate synthetase 2
ENSG00000198768	APCDD1L	-3.11137	2.18378	28.623	8.79325e-08	3.89166e-06	APCDD1L	protein_coding	APC down-regulated 1 like
ENSG00000196549	MME	-1.93125	5.08081	28.561	9.07926e-08	3.99577e-06	MME	protein_coding	membrane metalloendopeptidase
ENSG00000168004	PLAAT5	-2.39072	1.27293	28.5606	9.08129e-08	3.99577e-06	PLAAT5	protein_coding	phospholipase A and acyltransferase 5
ENSG00000048740	CELF2	-1.71274	3.27597	28.5068	9.33723e-08	4.09647e-06	CELF2	protein_coding	CUGBP Elav-like family member 2
ENSG00000124406	ATP8A1	-3.07993	1.42115	28.2512	1.06548e-07	4.661e-06	ATP8A1	protein_coding	ATPase phospholipid transporting 8A1
ENSG00000087258	GNAO1	-3.58089	0.129939	28.1337	1.13215e-07	4.93841e-06	GNAO1	protein_coding	G protein subunit alpha o1
ENSG00000167863	ATP5PD	1.71007	8.25807	28.115	1.14316e-07	4.9721e-06	ATP5PD	protein_coding	ATP synthase peripheral stalk subunit d
ENSG00000163081	CCDC140	2.56838	1.09036	28.0385	1.18926e-07	5.15776e-06	CCDC140	lncRNA	CCDC140 long non-coding RNA
ENSG00000163216	SPRR2D	-7.14866	-0.875702	27.9923	1.218e-07	5.26731e-06	SPRR2D	protein_coding	small proline rich protein 2D
ENSG00000108244	KRT23	1.54519	6.94443	27.893	1.28216e-07	5.52898e-06	KRT23	protein_coding	keratin 23
ENSG00000078081	LAMP3	-2.23797	4.53525	27.8011	1.34447e-07	5.78123e-06	LAMP3	protein_coding	lysosomal associated membrane protein 3
ENSG00000257698	GIHCG	1.66458	3.03898	27.7807	1.35878e-07	5.82619e-06	GIHCG	lncRNA	GIHCG inhibitor of miR-200b/200a/429 expression
ENSG00000257949	TEN1	1.26157	5.55667	27.7468	1.38276e-07	5.91227e-06	TEN1	protein_coding	TEN1 subunit of CST complex
ENSG00000176986	SEC24C	-1.10243	6.45263	27.7086	1.41031e-07	6.01311e-06	SEC24C	protein_coding	SEC24 homolog C, COPII coat complex component
ENSG00000114638	UPK1B	-2.77107	1.6976	27.5831	1.50487e-07	6.39823e-06	UPK1B	protein_coding	uroplakin 1B
ENSG00000164111	ANXA5	1.17042	9.10843	27.5539	1.52774e-07	6.47727e-06	ANXA5	protein_coding	annexin A5
ENSG00000178538	CA8	-1.37572	3.62022	27.5366	1.54147e-07	6.51722e-06	CA8	protein_coding	carbonic anhydrase 8
ENSG00000177614	PGBD5	-2.96004	2.3182	27.509	1.56364e-07	6.59255e-06	PGBD5	protein_coding	piggyBac transposable element derived 5
ENSG00000196498	NCOR2	-1.06241	7.2003	27.3595	1.68934e-07	7.10276e-06	NCOR2	protein_coding	nuclear receptor corepressor 2
ENSG00000139714	MORN3	1.87441	3.11224	27.3299	1.71539e-07	7.19228e-06	MORN3	protein_coding	MORN repeat containing 3
ENSG00000149591	TAGLN	1.74992	4.1012	27.2714	1.76808e-07	7.39271e-06	TAGLN	protein_coding	transgelin
ENSG00000188338	SLC38A3	1.96617	3.61961	27.2599	1.77865e-07	7.41642e-06	SLC38A3	protein_coding	solute carrier family 38 member 3
ENSG00000167157	PRRX2	-2.37712	0.828979	27.2004	1.83418e-07	7.62694e-06	PRRX2	protein_coding	paired related homeobox 2
ENSG00000173272	MZT2A	1.24171	6.65752	27.1769	1.85668e-07	7.69937e-06	MZT2A	protein_coding	mitotic spindle organizing protein 2A
ENSG00000164307	ERAP1	-1.53208	3.80634	27.0498	1.98284e-07	8.20006e-06	ERAP1	protein_coding	endoplasmic reticulum aminopeptidase 1
ENSG00000100304	TTLL12	-1.14581	8.22708	26.9779	2.05798e-07	8.48761e-06	TTLL12	protein_coding	tubulin tyrosine ligase like 12
ENSG00000135127	BICDL1	-1.4382	3.28772	26.9671	2.06952e-07	8.51202e-06	BICDL1	protein_coding	BICD family like cargo adaptor 1
ENSG00000118985	ELL2	-1.45701	3.73557	26.9411	2.09754e-07	8.60389e-06	ELL2	protein_coding	elongation factor for RNA polymerase II 2
ENSG00000182600	SNORC	3.41965	3.78726	26.7548	2.30974e-07	9.44871e-06	SNORC	protein_coding	secondary ossification center associated regulator of chondrocyte maturation
ENSG00000145734	BDP1	-1.41258	4.05507	26.7163	2.35624e-07	9.61294e-06	BDP1	protein_coding	B double prime 1, subunit of RNA polymerase III transcription initiation factor IIIB
ENSG00000100167	SEPTIN3	-1.28904	6.09902	26.6741	2.40829e-07	9.78992e-06	SEPTIN3	protein_coding	septin 3
ENSG00000144285	SCN1A	-3.26058	-0.1798	26.6707	2.41255e-07	9.78992e-06	SCN1A	protein_coding	sodium voltage-gated channel alpha subunit 1
ENSG00000136695	IL36RN	-3.07811	0.198279	26.6461	2.44344e-07	9.88876e-06	IL36RN	protein_coding	interleukin 36 receptor antagonist
ENSG00000115902	SLC1A4	-1.21003	5.10854	26.6003	2.50201e-07	1.00988e-05	SLC1A4	protein_coding	solute carrier family 1 member 4
ENSG00000225830	ERCC6	-1.5702	3.50814	26.559	2.55615e-07	1.02899e-05	ERCC6	protein_coding	ERCC excision repair 6, chromatin remodeling factor
ENSG00000010810	FYN	-1.44368	3.29374	26.5332	2.59054e-07	1.04006e-05	FYN	protein_coding	FYN proto-oncogene, Src family tyrosine kinase
ENSG00000110675	ELMOD1	3.33372	-0.407887	26.4951	2.6421e-07	1.05715e-05	ELMOD1	protein_coding	ELMO domain containing 1
ENSG00000137133	HINT2	1.37802	4.79889	26.4915	2.64706e-07	1.05715e-05	HINT2	protein_coding	histidine triad nucleotide binding protein 2
ENSG00000214435	AS3MT	1.78031	3.1824	26.4438	2.71316e-07	1.08069e-05	AS3MT	protein_coding	arsenite methyltransferase
ENSG00000156671	SAMD8	-1.47618	3.42256	26.3301	2.87775e-07	1.14324e-05	SAMD8	protein_coding	sterile alpha motif domain containing 8
ENSG00000140279	DUOX2	-3.18345	1.23461	26.3124	2.90424e-07	1.15075e-05	DUOX2	protein_coding	dual oxidase 2
ENSG00000133401	PDZD2	-1.39902	3.70053	26.2911	2.93636e-07	1.16044e-05	PDZD2	protein_coding	PDZ domain containing 2
ENSG00000107731	UNC5B	-1.58418	4.43864	26.2741	2.96229e-07	1.16763e-05	UNC5B	protein_coding	unc-5 netrin receptor B
ENSG00000188878	FBF1	1.40053	4.21289	26.1877	3.09795e-07	1.21794e-05	FBF1	protein_coding	Fas binding factor 1
ENSG00000055211	GINM1	1.10661	5.63613	26.1751	3.11824e-07	1.22274e-05	GINM1	protein_coding	glycoprotein integral membrane 1
ENSG00000124570	SERPINB6	1.29733	5.33604	26.1546	3.15138e-07	1.23254e-05	SERPINB6	protein_coding	serpin family B member 6
ENSG00000154451	GBP5	-4.16278	2.50268	26.0665	3.29854e-07	1.28677e-05	GBP5	protein_coding	guanylate binding protein 5
ENSG00000186377	CYP4X1	-3.21036	0.674742	25.9786	3.4523e-07	1.34067e-05	CYP4X1	protein_coding	cytochrome P450 family 4 subfamily X member 1
ENSG00000108830	RND2	2.03764	5.51558	25.9774	3.45442e-07	1.34067e-05	RND2	protein_coding	Rho family GTPase 2
ENSG00000110344	UBE4A	-1.2884	5.50315	25.8905	3.61348e-07	1.39881e-05	UBE4A	protein_coding	ubiquitination factor E4A
ENSG00000198797	BRINP2	-7.22416	-0.832805	25.8825	3.62847e-07	1.40104e-05	BRINP2	protein_coding	BMP/retinoic acid inducible neural specific 2
ENSG00000119922	IFIT2	-1.53197	6.48073	25.8617	3.66766e-07	1.41256e-05	IFIT2	protein_coding	interferon induced protein with tetratricopeptide repeats 2
ENSG00000198883	PNMA5	-7.43784	4.76907	25.8135	3.76041e-07	1.44461e-05	PNMA5	protein_coding	PNMA family member 5
ENSG00000163597	SNHG16	1.26723	6.7004	25.8055	3.77602e-07	1.44693e-05	SNHG16	lncRNA	small nucleolar RNA host gene 16
ENSG00000158008	EXTL1	2.52471	3.3081	25.7825	3.82133e-07	1.4606e-05	EXTL1	protein_coding	exostosin like glycosyltransferase 1
ENSG00000183098	GPC6	-1.84251	2.61088	25.7515	3.88335e-07	1.48056e-05	GPC6	protein_coding	glypican 6
ENSG00000115919	KYNU	-2.51205	1.53087	25.7034	3.9813e-07	1.51409e-05	KYNU	protein_coding	kynureninase
ENSG00000134202	GSTM3	1.61916	6.91768	25.6935	4.00174e-07	1.51805e-05	GSTM3	protein_coding	glutathione S-transferase mu 3
ENSG00000165915	SLC39A13	1.2693	5.84235	25.6748	4.04062e-07	1.52897e-05	SLC39A13	protein_coding	solute carrier family 39 member 13
ENSG00000184867	ARMCX2	-2.33031	2.35105	25.6432	4.10746e-07	1.54735e-05	ARMCX2	protein_coding	armadillo repeat containing X-linked 2
ENSG00000178776	C5orf46	1.78922	5.01778	25.6422	4.10964e-07	1.54735e-05	C5orf46	protein_coding	chromosome 5 open reading frame 46
ENSG00000214174	AMZ2P1	1.37382	3.63088	25.6331	4.1289e-07	1.54775e-05	AMZ2P1	transcribed_unprocessed_pseudogene	AMZ2 pseudogene 1
ENSG00000130598	TNNI2	3.13735	0.819926	25.6321	4.13115e-07	1.54775e-05	TNNI2	protein_coding	troponin I2, fast skeletal type
ENSG00000145425	RPS3A	1.38258	10.9086	25.6086	4.1817e-07	1.56282e-05	RPS3A	protein_coding	ribosomal protein S3A
ENSG00000171403	KRT9	-2.89158	1.85991	25.5958	4.20947e-07	1.56932e-05	KRT9	protein_coding	keratin 9
ENSG00000272047	GTF2H5	1.18136	6.82448	25.5681	4.27038e-07	1.58618e-05	GTF2H5	protein_coding	general transcription factor IIH subunit 5
ENSG00000174963	ZIC4	2.69232	0.521254	25.5657	4.27564e-07	1.58618e-05	ZIC4	protein_coding	Zic family member 4
ENSG00000177613	CSTF2T	-1.29755	4.21484	25.5602	4.28789e-07	1.58683e-05	CSTF2T	protein_coding	cleavage stimulation factor subunit 2 tau variant
ENSG00000134057	CCNB1	-1.35167	6.55169	25.547	4.31741e-07	1.59333e-05	CCNB1	protein_coding	cyclin B1
ENSG00000047936	ROS1	-2.62876	1.93718	25.5429	4.32651e-07	1.59333e-05	ROS1	protein_coding	ROS proto-oncogene 1, receptor tyrosine kinase
ENSG00000130477	UNC13A	-3.80449	-0.275989	25.5235	4.37032e-07	1.60556e-05	UNC13A	protein_coding	unc-13 homolog A
ENSG00000175806	MSRA	-1.83462	2.95192	25.4643	4.50646e-07	1.65157e-05	MSRA	protein_coding	methionine sulfoxide reductase A
ENSG00000137070	IL11RA	2.06813	3.10265	25.4461	4.54921e-07	1.66321e-05	IL11RA	protein_coding	interleukin 11 receptor subunit alpha
ENSG00000077274	CAPN6	1.27913	6.43246	25.3711	4.7296e-07	1.72499e-05	CAPN6	protein_coding	calpain 6
ENSG00000163762	TM4SF18	-1.49552	4.89173	25.347	4.78906e-07	1.74248e-05	TM4SF18	protein_coding	transmembrane 4 L six family member 18
ENSG00000132470	ITGB4	1.15617	8.32272	25.337	4.81392e-07	1.74733e-05	ITGB4	protein_coding	integrin subunit beta 4
ENSG00000148848	ADAM12	-1.55205	3.27391	25.3184	4.86047e-07	1.75776e-05	ADAM12	protein_coding	ADAM metallopeptidase domain 12
ENSG00000184675	AMER1	-1.18299	4.73303	25.3163	4.8659e-07	1.75776e-05	AMER1	protein_coding	APC membrane recruitment protein 1
ENSG00000174886	NDUFA11	1.20965	7.69881	25.2887	4.93588e-07	1.7788e-05	NDUFA11	protein_coding	NADH:ubiquinone oxidoreductase subunit A11
ENSG00000121858	TNFSF10	-2.08446	7.1875	25.2168	5.12347e-07	1.84201e-05	TNFSF10	protein_coding	TNF superfamily member 10
ENSG00000125995	ROMO1	1.84121	7.05157	25.0541	5.57453e-07	1.99943e-05	ROMO1	protein_coding	reactive oxygen species modulator 1
ENSG00000152082	MZT2B	1.25925	7.73683	25.0064	5.71418e-07	2.04468e-05	MZT2B	protein_coding	mitotic spindle organizing protein 2B
ENSG00000214944	ARHGEF28	-1.35448	4.0593	24.9923	5.75594e-07	2.05476e-05	ARHGEF28	protein_coding	Rho guanine nucleotide exchange factor 28
ENSG00000158806	NPM2	2.36151	1.29366	24.9488	5.8872e-07	2.09667e-05	NPM2	protein_coding	nucleophosmin/nucleoplasmin 2
ENSG00000141295	SCRN2	1.31909	5.00432	24.9234	5.96527e-07	2.11949e-05	SCRN2	protein_coding	secernin 2
ENSG00000187955	COL14A1	1.37902	7.06715	24.9136	5.99573e-07	2.12532e-05	COL14A1	protein_coding	collagen type XIV alpha 1 chain
ENSG00000175697	GPR156	-1.57443	2.5901	24.8776	6.1088e-07	2.15766e-05	GPR156	protein_coding	G protein-coupled receptor 156
ENSG00000123213	NLN	-1.24394	5.39382	24.8755	6.11546e-07	2.15766e-05	NLN	protein_coding	neurolysin
ENSG00000136541	ERMN	-2.21871	1.36238	24.8508	6.1944e-07	2.18043e-05	ERMN	protein_coding	ermin
ENSG00000168269	FOXI1	-1.80906	5.14114	24.8216	6.28889e-07	2.20764e-05	FOXI1	protein_coding	forkhead box I1
ENSG00000167862	MRPL58	1.10209	6.34577	24.8179	6.30088e-07	2.20764e-05	MRPL58	protein_coding	mitochondrial ribosomal protein L58
ENSG00000223485	LINC01615	-3.01246	0.975907	24.7844	6.41157e-07	2.24124e-05	LINC01615	lncRNA	long intergenic non-protein coding RNA 1615
ENSG00000183908	LRRC55	-7.53277	-0.55249	24.7684	6.465e-07	2.25128e-05	LRRC55	protein_coding	leucine rich repeat containing 55
ENSG00000141564	RPTOR	-1.16986	5.60457	24.7669	6.47006e-07	2.25128e-05	RPTOR	protein_coding	regulatory associated protein of MTOR complex 1
ENSG00000100290	BIK	-1.50403	3.53693	24.7439	6.54759e-07	2.27304e-05	BIK	protein_coding	BCL2 interacting killer
ENSG00000213468	FIRRE	-2.4766	1.18256	24.6465	6.88682e-07	2.38533e-05	FIRRE	lncRNA	firre intergenic repeating RNA element
ENSG00000174917	MICOS13	1.17888	5.76231	24.6415	6.9049e-07	2.38613e-05	MICOS13	protein_coding	mitochondrial contact site and cristae organizing system subunit 13
ENSG00000129451	KLK10	-2.69492	0.498197	24.5831	7.11719e-07	2.45389e-05	KLK10	protein_coding	kallikrein related peptidase 10
ENSG00000185404	SP140L	-1.89668	2.19794	24.4964	7.44469e-07	2.56097e-05	SP140L	protein_coding	SP140 nuclear body protein like
ENSG00000170873	MTSS1	1.20375	5.64122	24.4195	7.74806e-07	2.65929e-05	MTSS1	protein_coding	MTSS I-BAR domain containing 1
ENSG00000203883	SOX18	-3.09054	2.69843	24.3954	7.84572e-07	2.68671e-05	SOX18	protein_coding	SRY-box transcription factor 18
ENSG00000163220	S100A9	-2.2675	5.77438	24.3893	7.87062e-07	2.68916e-05	S100A9	protein_coding	S100 calcium binding protein A9
ENSG00000178498	DTX3	1.49418	3.34166	24.3405	8.07228e-07	2.75185e-05	DTX3	protein_coding	deltex E3 ubiquitin ligase 3
ENSG00000172296	SPTLC3	-1.57009	2.7498	24.3088	8.20643e-07	2.79129e-05	SPTLC3	protein_coding	serine palmitoyltransferase long chain base subunit 3
ENSG00000138316	ADAMTS14	-2.94132	0.0951342	24.1526	8.89977e-07	3.02034e-05	ADAMTS14	protein_coding	ADAM metallopeptidase with thrombospondin type 1 motif 14
ENSG00000085365	SCAMP1	-1.05335	5.16497	24.0825	9.22937e-07	3.12518e-05	SCAMP1	protein_coding	secretory carrier membrane protein 1
ENSG00000228716	DHFR	-1.11376	5.55188	23.9669	9.80048e-07	3.3084e-05	DHFR	protein_coding	dihydrofolate reductase
ENSG00000144452	ABCA12	-2.39993	0.89849	23.9642	9.81417e-07	3.3084e-05	ABCA12	protein_coding	ATP binding cassette subfamily A member 12
ENSG00000104490	NCALD	-2.26192	2.87995	23.9593	9.83947e-07	3.30956e-05	NCALD	protein_coding	neurocalcin delta
ENSG00000149043	SYT8	2.49337	3.25545	23.9055	1.01182e-06	3.39578e-05	SYT8	protein_coding	synaptotagmin 8
ENSG00000109475	RPL34	1.47587	9.30431	23.8903	1.01986e-06	3.41518e-05	RPL34	protein_coding	ribosomal protein L34
ENSG00000144677	CTDSPL	1.09017	5.66275	23.8616	1.03517e-06	3.4588e-05	CTDSPL	protein_coding	CTD small phosphatase like
ENSG00000253642		2.73927	0.522992	23.825	1.05501e-06	3.51731e-05		lncRNA	novel transcript
ENSG00000181038	METTL23	1.18306	4.95982	23.8027	1.06732e-06	3.54343e-05	METTL23	protein_coding	methyltransferase like 23
ENSG00000245910	SNHG6	1.18018	6.61447	23.8023	1.06752e-06	3.54343e-05	SNHG6	lncRNA	small nucleolar RNA host gene 6
ENSG00000147689	FAM83A	-2.13932	1.70431	23.7945	1.07186e-06	3.55003e-05	FAM83A	protein_coding	family with sequence similarity 83 member A
ENSG00000126005	MMP24OS	1.72558	6.10277	23.7889	1.07503e-06	3.55275e-05	MMP24OS	protein_coding	MMP24 opposite strand
ENSG00000164308	ERAP2	-1.67536	4.27072	23.7714	1.08481e-06	3.57727e-05	ERAP2	protein_coding	endoplasmic reticulum aminopeptidase 2
ENSG00000124224	PPP4R1L	-2.64174	0.950533	23.7455	1.09953e-06	3.61107e-05	PPP4R1L	transcribed_unprocessed_pseudogene	protein phosphatase 4 regulatory subunit 1 like (pseudogene)
ENSG00000259132		4.71289	2.00773	23.745	1.09983e-06	3.61107e-05		protein_coding	novel protein
ENSG00000184500	PROS1	1.71944	6.57683	23.6819	1.13645e-06	3.72322e-05	PROS1	protein_coding	protein S
ENSG00000198074	AKR1B10	-2.20262	1.58299	23.6411	1.16082e-06	3.79058e-05	AKR1B10	protein_coding	aldo-keto reductase family 1 member B10
ENSG00000102034	ELF4	-1.54787	4.78479	23.6379	1.16275e-06	3.79058e-05	ELF4	protein_coding	E74 like ETS transcription factor 4
ENSG00000177600	RPLP2	1.39999	9.73564	23.635	1.16452e-06	3.79058e-05	RPLP2	protein_coding	ribosomal protein lateral stalk subunit P2
ENSG00000129538	RNASE1	-2.09324	1.14404	23.6191	1.17417e-06	3.81377e-05	RNASE1	protein_coding	ribonuclease A family member 1, pancreatic
ENSG00000156298	TSPAN7	2.28064	1.41526	23.6081	1.18089e-06	3.82741e-05	TSPAN7	protein_coding	tetraspanin 7
ENSG00000145740	SLC30A5	-0.956602	5.89353	23.5869	1.19398e-06	3.86157e-05	SLC30A5	protein_coding	solute carrier family 30 member 5
ENSG00000109099	PMP22	1.6621	4.25667	23.5724	1.20298e-06	3.88236e-05	PMP22	protein_coding	peripheral myelin protein 22
ENSG00000187775	DNAH17	-1.4567	5.23042	23.5464	1.21938e-06	3.92692e-05	DNAH17	protein_coding	dynein axonemal heavy chain 17
ENSG00000131116	ZNF428	1.43026	6.38368	23.4935	1.25336e-06	4.02777e-05	ZNF428	protein_coding	zinc finger protein 428
ENSG00000178401	DNAJC22	1.68088	4.19451	23.473	1.26677e-06	4.06225e-05	DNAJC22	protein_coding	DnaJ heat shock protein family (Hsp40) member C22
ENSG00000060971	ACAA1	1.21051	6.85202	23.4452	1.28525e-06	4.11279e-05	ACAA1	protein_coding	acetyl-CoA acyltransferase 1
ENSG00000137965	IFI44	-1.55653	5.97236	23.4273	1.29728e-06	4.14073e-05	IFI44	protein_coding	interferon induced protein 44
ENSG00000129946	SHC2	3.82554	0.0674534	23.424	1.29945e-06	4.14073e-05	SHC2	protein_coding	SHC adaptor protein 2
ENSG00000198515	CNGA1	1.85276	4.36486	23.416	1.30492e-06	4.14942e-05	CNGA1	protein_coding	cyclic nucleotide gated channel subunit alpha 1
ENSG00000125445	MRPS7	1.01637	7.16646	23.3981	1.31709e-06	4.17934e-05	MRPS7	protein_coding	mitochondrial ribosomal protein S7
ENSG00000263244		9.92496	1.59555	23.3889	1.3234e-06	4.19058e-05		lncRNA	novel transcript, 3' overlapping chromosome 16 open reading frame 72
ENSG00000157111	TMEM171	-2.90741	1.64543	23.383	1.32749e-06	4.19477e-05	TMEM171	protein_coding	transmembrane protein 171
ENSG00000177409	SAMD9L	-1.95419	4.33992	23.3657	1.33946e-06	4.22377e-05	SAMD9L	protein_coding	sterile alpha motif domain containing 9 like
ENSG00000189127	ANKRD34B	-2.78411	1.10745	23.3541	1.34759e-06	4.23641e-05	ANKRD34B	protein_coding	ankyrin repeat domain 34B
ENSG00000185332	TMEM105	1.62013	3.4265	23.3519	1.34908e-06	4.23641e-05	TMEM105	lncRNA	TMEM105 long non-coding RNA
ENSG00000164405	UQCRQ	1.20798	7.28209	23.348	1.35187e-06	4.23641e-05	UQCRQ	protein_coding	ubiquinol-cytochrome c reductase complex III subunit VII
ENSG00000149743	TRPT1	1.42321	3.66126	23.3363	1.36008e-06	4.25334e-05	TRPT1	protein_coding	tRNA phosphotransferase 1
ENSG00000140092	FBLN5	1.47203	4.97771	23.287	1.39541e-06	4.34898e-05	FBLN5	protein_coding	fibulin 5
ENSG00000048540	LMO3	1.80869	2.065	23.2856	1.39641e-06	4.34898e-05	LMO3	protein_coding	LIM domain only 3
ENSG00000168453	HR	-1.35325	4.03529	23.2424	1.4281e-06	4.43855e-05	HR	protein_coding	HR lysine demethylase and nuclear receptor corepressor
ENSG00000103381	CPPED1	-1.24634	3.82512	23.2017	1.45869e-06	4.5131e-05	CPPED1	protein_coding	calcineurin like phosphoesterase domain containing 1
ENSG00000112981	NME5	1.91056	1.45344	23.2016	1.45873e-06	4.5131e-05	NME5	protein_coding	NME/NM23 family member 5
ENSG00000113407	TARS1	-0.979308	6.75399	23.195	1.46379e-06	4.5131e-05	TARS1	protein_coding	threonyl-tRNA synthetase 1
ENSG00000204316	MRPL38	1.24541	7.48257	23.1947	1.46401e-06	4.5131e-05	MRPL38	protein_coding	mitochondrial ribosomal protein L38
ENSG00000157216	SSBP3	-1.00993	6.65293	23.1832	1.4728e-06	4.5283e-05	SSBP3	protein_coding	single stranded DNA binding protein 3
ENSG00000144959	NCEH1	-1.39066	5.92695	23.1804	1.47493e-06	4.5283e-05	NCEH1	protein_coding	neutral cholesterol ester hydrolase 1
ENSG00000213694	S1PR3	-1.56135	4.64375	23.1712	1.48202e-06	4.54002e-05	S1PR3	protein_coding	sphingosine-1-phosphate receptor 3
ENSG00000104870	FCGRT	1.62132	6.53553	23.1676	1.48474e-06	4.54002e-05	FCGRT	protein_coding	Fc fragment of IgG receptor and transporter
ENSG00000187527	ATP13A5	-2.06734	2.11839	23.1022	1.53613e-06	4.68767e-05	ATP13A5	protein_coding	ATPase 13A5
ENSG00000136295	TTYH3	-1.10141	7.48244	23.0015	1.61871e-06	4.92975e-05	TTYH3	protein_coding	tweety family member 3
ENSG00000128335	APOL2	-1.09938	6.03224	22.9566	1.65703e-06	5.03631e-05	APOL2	protein_coding	apolipoprotein L2
ENSG00000183530	PRR14L	-1.06362	5.92491	22.9399	1.67148e-06	5.07005e-05	PRR14L	protein_coding	proline rich 14 like
ENSG00000117984	CTSD	1.77916	10.4699	22.9039	1.70302e-06	5.15538e-05	CTSD	protein_coding	cathepsin D
ENSG00000101670	LIPG	-2.20974	1.86042	22.8949	1.71103e-06	5.1693e-05	LIPG	protein_coding	lipase G, endothelial type
ENSG00000272079		1.9206	1.51205	22.87	1.73334e-06	5.22627e-05		lncRNA	novel transcript
ENSG00000148180	GSN	3.26204	6.81484	22.8464	1.7548e-06	5.28045e-05	GSN	protein_coding	gelsolin
ENSG00000174080	CTSF	2.45095	4.26411	22.8191	1.77992e-06	5.34541e-05	CTSF	protein_coding	cathepsin F
ENSG00000160862	AZGP1	-1.69572	8.97662	22.7905	1.80657e-06	5.41469e-05	AZGP1	protein_coding	alpha-2-glycoprotein 1, zinc-binding
ENSG00000261641		3.49999	3.32601	22.7809	1.81563e-06	5.43112e-05		lncRNA	novel transcript, antisense to CLCN7
ENSG00000153130	SCOC	1.28595	6.37649	22.7469	1.84802e-06	5.5105e-05	SCOC	protein_coding	short coiled-coil protein
ENSG00000162654	GBP4	-3.00498	3.73707	22.7454	1.84945e-06	5.5105e-05	GBP4	protein_coding	guanylate binding protein 4
ENSG00000227751	RCC2-AS1	5.83565	3.55566	22.7049	1.88881e-06	5.6167e-05	RCC2-AS1	lncRNA	RCC2 antisense RNA 1
ENSG00000143494	VASH2	-1.51393	4.79099	22.6968	1.89686e-06	5.62959e-05	VASH2	protein_coding	vasohibin 2
ENSG00000196109	ZNF676	-3.06409	-0.0721392	22.6731	1.92041e-06	5.68834e-05	ZNF676	protein_coding	zinc finger protein 676
ENSG00000064763	FAR2	-1.49063	3.00656	22.6591	1.93446e-06	5.71876e-05	FAR2	protein_coding	fatty acyl-CoA reductase 2
ENSG00000222041	CYTOR	1.49104	3.29767	22.632	1.9619e-06	5.78584e-05	CYTOR	lncRNA	cytoskeleton regulator RNA
ENSG00000114554	PLXNA1	-1.14081	7.12347	22.6292	1.9648e-06	5.78584e-05	PLXNA1	protein_coding	plexin A1
ENSG00000143669	LYST	-1.12802	4.77579	22.6164	1.97791e-06	5.81313e-05	LYST	protein_coding	lysosomal trafficking regulator
ENSG00000197142	ACSL5	-2.74836	1.28607	22.5824	2.0132e-06	5.90538e-05	ACSL5	protein_coding	acyl-CoA synthetase long chain family member 5
ENSG00000003137	CYP26B1	1.93177	4.19904	22.5463	2.05141e-06	6.00583e-05	CYP26B1	protein_coding	cytochrome P450 family 26 subfamily B member 1
ENSG00000273221		2.0977	2.70028	22.4584	2.14749e-06	6.27498e-05		lncRNA	novel transcript, antisense to CEPT1
ENSG00000198483	ANKRD35	1.48247	6.11465	22.4536	2.15286e-06	6.27857e-05	ANKRD35	protein_coding	ankyrin repeat domain 35
ENSG00000167105	TMEM92	-4.00432	-0.436391	22.4497	2.15723e-06	6.27919e-05	TMEM92	protein_coding	transmembrane protein 92
ENSG00000155368	DBI	1.48588	8.64944	22.3998	2.21396e-06	6.43197e-05	DBI	protein_coding	diazepam binding inhibitor, acyl-CoA binding protein
ENSG00000154265	ABCA5	1.26917	4.57823	22.3941	2.22056e-06	6.43876e-05	ABCA5	protein_coding	ATP binding cassette subfamily A member 5
ENSG00000144063	MALL	-1.30487	3.30888	22.3684	2.2505e-06	6.51284e-05	MALL	protein_coding	mal, T cell differentiation protein like
ENSG00000167981	ZNF597	-2.04983	1.70526	22.3648	2.25471e-06	6.51284e-05	ZNF597	protein_coding	zinc finger protein 597
ENSG00000250251	PKD1P6	-1.39688	4.09399	22.3346	2.29045e-06	6.60347e-05	PKD1P6	transcribed_unprocessed_pseudogene	polycystin 1, transient receptor potential channel interacting pseudogene 6
ENSG00000241794	SPRR2A	-4.3642	-0.419892	22.2641	2.37614e-06	6.83749e-05	SPRR2A	protein_coding	small proline rich protein 2A
ENSG00000183011	NAA38	1.05066	6.24314	22.2	2.45676e-06	7.05608e-05	NAA38	protein_coding	N-alpha-acetyltransferase 38, NatC auxiliary subunit
ENSG00000112992	NNT	-1.15694	5.60427	22.1879	2.47222e-06	7.08704e-05	NNT	protein_coding	nicotinamide nucleotide transhydrogenase
ENSG00000245694	CRNDE	1.62195	5.27091	22.1491	2.52276e-06	7.21824e-05	CRNDE	lncRNA	colorectal neoplasia differentially expressed
ENSG00000130595	TNNT3	3.12169	-0.0154531	22.1404	2.53414e-06	7.23713e-05	TNNT3	protein_coding	troponin T3, fast skeletal type
ENSG00000067445	TRO	1.428	4.61697	22.0819	2.61268e-06	7.44736e-05	TRO	protein_coding	trophinin
ENSG00000196517	SLC6A9	-1.35605	4.89947	22.0581	2.64521e-06	7.52591e-05	SLC6A9	protein_coding	solute carrier family 6 member 9
ENSG00000007062	PROM1	-1.23786	6.65461	22.0524	2.65313e-06	7.53428e-05	PROM1	protein_coding	prominin 1
ENSG00000196465	MYL6B	1.25947	5.6258	22.0369	2.6746e-06	7.57297e-05	MYL6B	protein_coding	myosin light chain 6B
ENSG00000177406	NINJ2-AS1	1.1882	4.17283	22.0346	2.67786e-06	7.57297e-05	NINJ2-AS1	lncRNA	NINJ2 antisense RNA 1
ENSG00000167291	TBC1D16	-1.2812	7.90969	22.0318	2.68176e-06	7.57297e-05	TBC1D16	protein_coding	TBC1 domain family member 16
ENSG00000110400	NECTIN1	-1.05513	7.01125	22.0265	2.68918e-06	7.57979e-05	NECTIN1	protein_coding	nectin cell adhesion molecule 1
ENSG00000152413	HOMER1	-1.1123	4.21146	21.9948	2.73388e-06	7.69145e-05	HOMER1	protein_coding	homer scaffold protein 1
ENSG00000104883	PEX11G	1.47958	3.7979	21.9649	2.7768e-06	7.79771e-05	PEX11G	protein_coding	peroxisomal biogenesis factor 11 gamma
ENSG00000205078	SYCE1L	3.2254	5.38623	21.9607	2.78285e-06	7.80024e-05	SYCE1L	protein_coding	synaptonemal complex central element protein 1 like
ENSG00000169228	RAB24	1.20186	5.40034	21.9477	2.80185e-06	7.83898e-05	RAB24	protein_coding	RAB24, member RAS oncogene family
ENSG00000108679	LGALS3BP	-1.39855	10.0607	21.9193	2.84358e-06	7.94103e-05	LGALS3BP	protein_coding	galectin 3 binding protein
ENSG00000130723		-1.19903	6.24779	21.9076	2.86104e-06	7.97507e-05		undefined
ENSG00000179271	GADD45GIP1	1.01599	7.34056	21.8784	2.90483e-06	8.08226e-05	GADD45GIP1	protein_coding	GADD45G interacting protein 1
ENSG00000100320	RBFOX2	-0.965571	6.77578	21.8558	2.93926e-06	8.16305e-05	RBFOX2	protein_coding	RNA binding fox-1 homolog 2
ENSG00000082701	GSK3B	-0.978632	5.61249	21.7909	3.04037e-06	8.4186e-05	GSK3B	protein_coding	glycogen synthase kinase 3 beta
ENSG00000100393	EP300	-1.22478	6.26917	21.7896	3.0424e-06	8.4186e-05	EP300	protein_coding	E1A binding protein p300
ENSG00000156515	HK1	-0.95329	7.2434	21.7829	3.05302e-06	8.43258e-05	HK1	protein_coding	hexokinase 1
ENSG00000176428	VPS37D	2.29351	1.54553	21.7765	3.06334e-06	8.44566e-05	VPS37D	protein_coding	VPS37D subunit of ESCRT-I
ENSG00000164329	TENT2	-1.12245	4.36386	21.7601	3.08958e-06	8.49456e-05	TENT2	protein_coding	terminal nucleotidyltransferase 2
ENSG00000187134	AKR1C1	-1.79205	2.97307	21.7584	3.0923e-06	8.49456e-05	AKR1C1	protein_coding	aldo-keto reductase family 1 member C1
ENSG00000162551	ALPL	-1.67989	2.19379	21.6913	3.20236e-06	8.78097e-05	ALPL	protein_coding	alkaline phosphatase, biomineralization associated
ENSG00000130255	RPL36	1.20156	9.32335	21.6403	3.28868e-06	9.00136e-05	RPL36	protein_coding	ribosomal protein L36
ENSG00000124159	MATN4	2.50531	3.88772	21.6145	3.33328e-06	9.10697e-05	MATN4	protein_coding	matrilin 4
ENSG00000101439	CST3	1.32058	8.2028	21.5942	3.36864e-06	9.18698e-05	CST3	protein_coding	cystatin C
ENSG00000177410	ZFAS1	1.24748	7.24509	21.5803	3.39317e-06	9.23725e-05	ZFAS1	lncRNA	ZNFX1 antisense RNA 1
ENSG00000181333	HEPHL1	-2.92357	0.584253	21.5676	3.41577e-06	9.28206e-05	HEPHL1	protein_coding	hephaestin like 1
ENSG00000133216	EPHB2	-2.66946	3.46925	21.5393	3.46653e-06	9.38991e-05	EPHB2	protein_coding	EPH receptor B2
ENSG00000182022	CHST15	-1.81821	3.98229	21.5386	3.46787e-06	9.38991e-05	CHST15	protein_coding	carbohydrate sulfotransferase 15
ENSG00000148803	FUOM	1.65522	3.36971	21.5298	3.48371e-06	9.41597e-05	FUOM	protein_coding	fucose mutarotase
ENSG00000117593	DARS2	-1.26599	3.99925	21.517	3.50704e-06	9.46213e-05	DARS2	protein_coding	aspartyl-tRNA synthetase 2, mitochondrial
ENSG00000134853	PDGFRA	1.78836	5.66491	21.4533	3.62553e-06	9.76442e-05	PDGFRA	protein_coding	platelet derived growth factor receptor alpha
ENSG00000205364	MT1M	2.16725	1.32601	21.4426	3.64582e-06	9.80162e-05	MT1M	protein_coding	metallothionein 1M
ENSG00000163359	COL6A3	-3.8908	4.52904	21.4291	3.67149e-06	9.85313e-05	COL6A3	protein_coding	collagen type VI alpha 3 chain
ENSG00000104324	CPQ	1.17624	5.98052	21.4195	3.6899e-06	9.88503e-05	CPQ	protein_coding	carboxypeptidase Q
ENSG00000138083	SIX3	3.31877	0.458393	21.415	3.69872e-06	9.89113e-05	SIX3	protein_coding	SIX homeobox 3
ENSG00000234899	SOX9-AS1	1.32498	3.66728	21.3948	3.73776e-06	9.96081e-05	SOX9-AS1	lncRNA	SOX9 antisense RNA 1
ENSG00000123243	ITIH5	2.74395	0.409238	21.3947	3.73793e-06	9.96081e-05	ITIH5	protein_coding	inter-alpha-trypsin inhibitor heavy chain 5
ENSG00000145335	SNCA	1.48186	3.28815	21.3638	3.7987e-06	0.000100998	SNCA	protein_coding	synuclein alpha
ENSG00000123610	TNFAIP6	-1.36964	4.90302	21.3614	3.80346e-06	0.000100998	TNFAIP6	protein_coding	TNF alpha induced protein 6
ENSG00000256916		-2.32287	0.87435	21.3556	3.81513e-06	0.000101131		lncRNA	novel transcript
ENSG00000166482	MFAP4	2.45193	4.4602	21.2621	4.00565e-06	0.000105842	MFAP4	protein_coding	microfibril associated protein 4
ENSG00000154134	ROBO3	-3.0992	0.288119	21.2616	4.00684e-06	0.000105842	ROBO3	protein_coding	roundabout guidance receptor 3
ENSG00000198547	C20orf203	3.54604	-0.673849	21.2112	4.1136e-06	0.000108293	C20orf203	protein_coding	chromosome 20 open reading frame 203
ENSG00000161542	PRPSAP1	0.936561	6.8488	21.211	4.11395e-06	0.000108293	PRPSAP1	protein_coding	phosphoribosyl pyrophosphate synthetase associated protein 1
ENSG00000172824	CES4A	1.78973	1.41063	21.2053	4.12614e-06	0.000108408	CES4A	protein_coding	carboxylesterase 4A
ENSG00000108091	CCDC6	-0.967258	5.51581	21.2023	4.13262e-06	0.000108408	CCDC6	protein_coding	coiled-coil domain containing 6
ENSG00000073111	MCM2	-1.05243	6.84433	21.1367	4.27656e-06	0.00011199	MCM2	protein_coding	minichromosome maintenance complex component 2
ENSG00000126016	AMOT	-1.07158	5.18536	21.1085	4.34003e-06	0.000113456	AMOT	protein_coding	angiomotin
ENSG00000205544	TMEM256	1.38668	4.96467	21.0503	4.47386e-06	0.000116752	TMEM256	protein_coding	transmembrane protein 256
ENSG00000187049	TMEM216	1.41652	3.28772	21.0376	4.50348e-06	0.000117323	TMEM216	protein_coding	transmembrane protein 216
ENSG00000169252	ADRB2	-2.13349	1.08324	21.0325	4.51551e-06	0.000117434	ADRB2	protein_coding	adrenoceptor beta 2
ENSG00000152213	ARL11	-3.00364	-0.523411	20.9926	4.61069e-06	0.000119704	ARL11	protein_coding	ADP ribosylation factor like GTPase 11
ENSG00000163629	PTPN13	-1.08391	4.62688	20.9855	4.62767e-06	0.000119939	PTPN13	protein_coding	protein tyrosine phosphatase non-receptor type 13
ENSG00000163795	ZNF513	-1.5757	2.58669	20.9815	4.63745e-06	0.000119987	ZNF513	protein_coding	zinc finger protein 513
ENSG00000151240	DIP2C	1.34749	5.95525	20.957	4.69718e-06	0.000121325	DIP2C	protein_coding	disco interacting protein 2 homolog C
ENSG00000182165	TP53TG1	-2.30949	1.98668	20.9527	4.70752e-06	0.000121385	TP53TG1	lncRNA	TP53 target 1
ENSG00000184454	NCMAP	1.87577	1.99916	20.9425	4.73265e-06	0.000121826	NCMAP	protein_coding	non-compact myelin associated protein
ENSG00000183828	NUDT14	1.87006	4.44849	20.9252	4.7756e-06	0.000122722	NUDT14	protein_coding	nudix hydrolase 14
ENSG00000153902	LGI4	1.9555	1.39512	20.8956	4.85014e-06	0.000124427	LGI4	protein_coding	leucine rich repeat LGI family member 4
ENSG00000145725	PPIP5K2	-1.14866	4.49486	20.8829	4.88244e-06	0.000125043	PPIP5K2	protein_coding	diphosphoinositol pentakisphosphate kinase 2
ENSG00000114805	PLCH1	-1.25382	5.80791	20.8698	4.91579e-06	0.000125334	PLCH1	protein_coding	phospholipase C eta 1
ENSG00000197756	RPL37A	1.22606	10.1977	20.8689	4.91806e-06	0.000125334	RPL37A	protein_coding	ribosomal protein L37a
ENSG00000213920	MDP1	1.31153	3.71237	20.8687	4.91862e-06	0.000125334	MDP1	protein_coding	magnesium dependent phosphatase 1
ENSG00000214309	MBLAC1	1.51764	4.06253	20.8571	4.94854e-06	0.000125732	MBLAC1	protein_coding	metallo-beta-lactamase domain containing 1
ENSG00000179869	ABCA13	-1.59087	3.81704	20.8562	4.95088e-06	0.000125732	ABCA13	protein_coding	ATP binding cassette subfamily A member 13
ENSG00000168743	NPNT	-1.50403	3.04317	20.806	5.08244e-06	0.000128687	NPNT	protein_coding	nephronectin
ENSG00000138036	DYNC2LI1	1.25312	4.10653	20.8053	5.08423e-06	0.000128687	DYNC2LI1	protein_coding	dynein cytoplasmic 2 light intermediate chain 1
ENSG00000221968	FADS3	0.991665	5.54568	20.7822	5.14596e-06	0.000130032	FADS3	protein_coding	fatty acid desaturase 3
ENSG00000196739	COL27A1	1.20605	6.45576	20.7507	5.2312e-06	0.000131966	COL27A1	protein_coding	collagen type XXVII alpha 1 chain
ENSG00000100644	HIF1A	-1.07719	7.35338	20.7426	5.25335e-06	0.000132304	HIF1A	protein_coding	hypoxia inducible factor 1 subunit alpha
ENSG00000070190	DAPP1	-1.29251	3.12108	20.7354	5.27321e-06	0.000132584	DAPP1	protein_coding	dual adaptor of phosphotyrosine and 3-phosphoinositides 1
ENSG00000154319	FAM167A	-6.34967	1.36189	20.6947	5.38643e-06	0.000135206	FAM167A	protein_coding	family with sequence similarity 167 member A
ENSG00000147065	MSN	-1.13053	9.08511	20.6309	5.56902e-06	0.000139557	MSN	protein_coding	moesin
ENSG00000008517	IL32	-0.93126	5.91515	20.578	5.72496e-06	0.000143228	IL32	protein_coding	interleukin 32
ENSG00000080561	MID2	-1.64289	3.04991	20.5487	5.81326e-06	0.000145197	MID2	protein_coding	midline 2
ENSG00000164347	GFM2	-1.12885	4.55569	20.5433	5.82966e-06	0.000145367	GFM2	protein_coding	GTP dependent ribosome recycling factor mitochondrial 2
ENSG00000248370	LINC02434	1.788	2.75737	20.5329	5.86161e-06	0.000145923	LINC02434	lncRNA	long intergenic non-protein coding RNA 2434
ENSG00000140835	CHST4	-3.72395	-0.119912	20.522	5.89504e-06	0.000146515	CHST4	protein_coding	carbohydrate sulfotransferase 4
ENSG00000105404	RABAC1	1.37684	7.30613	20.4936	5.98317e-06	0.000148309	RABAC1	protein_coding	Rab acceptor 1
ENSG00000161526	SAP30BP	0.966819	6.92113	20.4924	5.98683e-06	0.000148309	SAP30BP	protein_coding	SAP30 binding protein
ENSG00000243449	C4orf48	2.38035	4.63922	20.4709	6.0544e-06	0.000149738	C4orf48	protein_coding	chromosome 4 open reading frame 48
ENSG00000240771	ARHGEF25	1.23262	4.30549	20.4595	6.09063e-06	0.000150388	ARHGEF25	protein_coding	Rho guanine nucleotide exchange factor 25
ENSG00000108021	TASOR2	-1.22018	6.298	20.455	6.10504e-06	0.000150498	TASOR2	protein_coding	transcription activation suppressor family member 2
ENSG00000267673	FDX2	1.40712	5.41408	20.4394	6.15497e-06	0.000151482	FDX2	protein_coding	ferredoxin 2
ENSG00000174599	TRAM1L1	1.65799	2.9688	20.42	6.21765e-06	0.000152777	TRAM1L1	protein_coding	translocation associated membrane protein 1 like 1
ENSG00000087510	TFAP2C	-1.04307	5.44466	20.4075	6.25828e-06	0.000153526	TFAP2C	protein_coding	transcription factor AP-2 gamma
ENSG00000160712	IL6R	-1.34116	3.09387	20.3616	6.41031e-06	0.000157001	IL6R	protein_coding	interleukin 6 receptor
ENSG00000133816	MICAL2	-1.40446	4.11761	20.2913	6.65017e-06	0.00016236	MICAL2	protein_coding	microtubule associated monooxygenase, calponin and LIM domain containing 2
ENSG00000214456	PLIN5	2.07713	1.62526	20.2912	6.65056e-06	0.00016236	PLIN5	protein_coding	perilipin 5
ENSG00000246705	H2AJ	1.23599	8.55522	20.2872	6.66466e-06	0.000162442	H2AJ	protein_coding	H2A.J histone
ENSG00000139044	B4GALNT3	-1.84472	5.17941	20.2799	6.69009e-06	0.000162576	B4GALNT3	protein_coding	beta-1,4-N-acetyl-galactosaminyltransferase 3
ENSG00000185156	MFSD6L	1.47676	2.8709	20.2794	6.69163e-06	0.000162576	MFSD6L	protein_coding	major facilitator superfamily domain containing 6 like
ENSG00000202198	RN7SK	2.44745	4.77551	20.2672	6.73469e-06	0.000163359	7SK	misc_RNA	7SK RNA
ENSG00000180828	BHLHE22	-3.42032	-0.383042	20.2596	6.76144e-06	0.000163746	BHLHE22	protein_coding	basic helix-loop-helix family member e22
ENSG00000198417	MT1F	1.5191	3.17066	20.2535	6.78287e-06	0.000164002	MT1F	protein_coding	metallothionein 1F
ENSG00000188559	RALGAPA2	-1.02801	4.50111	20.2369	6.84199e-06	0.000165168	RALGAPA2	protein_coding	Ral GTPase activating protein catalytic subunit alpha 2
ENSG00000173992	CCS	1.3097	5.49405	20.2182	6.9094e-06	0.00016653	CCS	protein_coding	copper chaperone for superoxide dismutase
ENSG00000197506	SLC28A3	-1.34723	4.16607	20.2107	6.93632e-06	0.000166913	SLC28A3	protein_coding	solute carrier family 28 member 3
ENSG00000008988	RPS20	1.16825	9.00933	20.1745	7.06887e-06	0.000169602	RPS20	protein_coding	ribosomal protein S20
ENSG00000271787		3.57347	0.437296	20.1741	7.07047e-06	0.000169602		lncRNA	novel transcript, antisense to KLF11
ENSG00000144668	ITGA9	-2.98274	1.91374	20.1648	7.10481e-06	0.000170156	ITGA9	protein_coding	integrin subunit alpha 9
ENSG00000145423	SFRP2	2.55457	7.70558	20.155	7.14144e-06	0.000170536	SFRP2	protein_coding	secreted frizzled related protein 2
ENSG00000165194	PCDH19	-3.14425	0.747879	20.1545	7.14323e-06	0.000170536	PCDH19	protein_coding	protocadherin 19
ENSG00000213937	CLDN9	1.79382	1.93025	20.0862	7.40291e-06	0.000176457	CLDN9	protein_coding	claudin 9
ENSG00000132471	WBP2	1.06815	7.72724	20.0824	7.4176e-06	0.00017653	WBP2	protein_coding	WW domain binding protein 2
ENSG00000100285	NEFH	-1.96095	3.10689	20.0417	7.57714e-06	0.00017984	NEFH	protein_coding	neurofilament heavy chain
ENSG00000168028	RPSA	1.52127	10.7515	20.0409	7.58046e-06	0.00017984	RPSA	protein_coding	ribosomal protein SA
ENSG00000169976	SF3B5	1.25753	7.24206	20.024	7.64745e-06	0.000181145	SF3B5	protein_coding	splicing factor 3b subunit 5
ENSG00000185009	AP3M1	-1.43083	4.68402	19.9792	7.82879e-06	0.000185151	AP3M1	protein_coding	adaptor related protein complex 3 subunit mu 1
ENSG00000136925	TSTD2	-1.08861	3.93988	19.9712	7.86195e-06	0.000185645	TSTD2	protein_coding	thiosulfate sulfurtransferase like domain containing 2
ENSG00000233016	SNHG7	1.27057	6.57344	19.9643	7.89033e-06	0.000186025	SNHG7	lncRNA	small nucleolar RNA host gene 7
ENSG00000170955	CAVIN3	1.42368	7.03411	19.9574	7.91889e-06	0.000186408	CAVIN3	protein_coding	caveolae associated protein 3
ENSG00000154269	ENPP3	-2.98549	1.39375	19.9383	7.99822e-06	0.000187793	ENPP3	protein_coding	ectonucleotide pyrophosphatase/phosphodiesterase 3
ENSG00000100426	ZBED4	-1.0282	6.29062	19.9373	8.00253e-06	0.000187793	ZBED4	protein_coding	zinc finger BED-type containing 4
ENSG00000101347	SAMHD1	-1.24687	5.67872	19.9307	8.03004e-06	0.000187929	SAMHD1	protein_coding	SAM and HD domain containing deoxynucleoside triphosphate triphosphohydrolase 1
ENSG00000163682	RPL9	1.27591	10.0317	19.93	8.03315e-06	0.000187929	RPL9	protein_coding	ribosomal protein L9
ENSG00000005469	CROT	-2.26842	1.75877	19.9213	8.06949e-06	0.000188487	CROT	protein_coding	carnitine O-octanoyltransferase
ENSG00000171940	ZNF217	-1.20177	5.65478	19.9118	8.11001e-06	0.000189142	ZNF217	protein_coding	zinc finger protein 217
ENSG00000138193	PLCE1	1.41316	4.38234	19.8994	8.16257e-06	0.000190075	PLCE1	protein_coding	phospholipase C epsilon 1
ENSG00000160191	PDE9A	-2.98608	1.61669	19.8821	8.23699e-06	0.000191513	PDE9A	protein_coding	phosphodiesterase 9A
ENSG00000145428	RNF175	2.0827	1.26875	19.8628	8.32044e-06	0.000193157	RNF175	protein_coding	ring finger protein 175
ENSG00000137266	SLC22A23	-1.05202	4.57215	19.8514	8.36993e-06	0.000194008	SLC22A23	protein_coding	solute carrier family 22 member 23
ENSG00000248362		3.80725	0.555175	19.8259	8.48271e-06	0.000196322		lncRNA	novel transcript
ENSG00000232581		7.25691	-0.873706	19.8091	8.5575e-06	0.00019775		lncRNA	novel transcript
ENSG00000267855	NDUFA7	1.18429	5.31713	19.8043	8.57897e-06	0.000197944	NDUFA7	protein_coding	NADH:ubiquinone oxidoreductase subunit A7
ENSG00000115648	MLPH	-1.42945	2.76415	19.7559	8.79891e-06	0.00020271	MLPH	protein_coding	melanophilin
ENSG00000198028	ZNF560	-4.55524	1.27205	19.7475	8.83766e-06	0.000203293	ZNF560	protein_coding	zinc finger protein 560
ENSG00000103024	NME3	0.995389	6.01695	19.7314	8.91245e-06	0.00020461	NME3	protein_coding	NME/NM23 nucleoside diphosphate kinase 3
ENSG00000171617	ENC1	-1.04296	5.24872	19.7294	8.92194e-06	0.00020461	ENC1	protein_coding	ectodermal-neural cortex 1
ENSG00000262160		1.15939	4.31915	19.7136	8.99606e-06	0.000205997		lncRNA	novel transcript, antisense to NFATC3
ENSG00000070729	CNGB1	-2.68494	0.313269	19.6709	9.19935e-06	0.000210334	CNGB1	protein_coding	cyclic nucleotide gated channel subunit beta 1
ENSG00000153558	FBXL2	1.23148	3.26415	19.6627	9.23867e-06	0.000210915	FBXL2	protein_coding	F-box and leucine rich repeat protein 2
ENSG00000267530	LINC01836	2.5111	0.606873	19.6472	9.31387e-06	0.000211987	LINC01836	lncRNA	long intergenic non-protein coding RNA 1836
ENSG00000275902		7.14717	-0.965365	19.6453	9.32331e-06	0.000211987		lncRNA	novel transcript, antisense to HGS
ENSG00000160710	ADAR	-1.12005	8.23922	19.6398	9.34988e-06	0.000211987	ADAR	protein_coding	adenosine deaminase RNA specific
ENSG00000134013	LOXL2	1.33073	6.52233	19.6389	9.35465e-06	0.000211987	LOXL2	protein_coding	lysyl oxidase like 2
ENSG00000186951	PPARA	-0.97281	5.20735	19.6387	9.35568e-06	0.000211987	PPARA	protein_coding	peroxisome proliferator activated receptor alpha
ENSG00000279322		9.28992	0.934252	19.6323	9.38681e-06	0.000212375		TEC	TEC
ENSG00000168961	LGALS9	-2.11716	3.45747	19.6229	9.43326e-06	0.000213107	LGALS9	protein_coding	galectin 9
ENSG00000105518	TMEM205	1.71826	4.94982	19.6176	9.45947e-06	0.000213381	TMEM205	protein_coding	transmembrane protein 205
ENSG00000205763	RP9P	1.45716	2.80481	19.6136	9.47942e-06	0.000213513	RP9P	transcribed_unprocessed_pseudogene	RP9 pseudogene
ENSG00000183570	PCBP3	-2.9145	0.54766	19.5924	9.58477e-06	0.000215565	PCBP3	protein_coding	poly(rC) binding protein 3
ENSG00000125965	GDF5	2.36242	4.62601	19.5589	9.75462e-06	0.000219059	GDF5	protein_coding	growth differentiation factor 5
ENSG00000083312	TNPO1	-1.11662	5.81184	19.5534	9.78267e-06	0.000219125	TNPO1	protein_coding	transportin 1
ENSG00000151632	AKR1C2	-1.95092	1.71619	19.5523	9.78839e-06	0.000219125	AKR1C2	protein_coding	aldo-keto reductase family 1 member C2
ENSG00000205221	VIT	1.39522	3.84335	19.5498	9.80096e-06	0.000219125	VIT	protein_coding	vitrin
ENSG00000144331	ZNF385B	-2.07612	2.87594	19.5181	9.96503e-06	0.000222464	ZNF385B	protein_coding	zinc finger protein 385B
ENSG00000043039	BARX2	-1.62401	4.28918	19.5121	9.99659e-06	0.00022284	BARX2	protein_coding	BARX homeobox 2
ENSG00000164708	PGAM2	3.39641	-0.710014	19.4956	1.00829e-05	0.000224434	PGAM2	protein_coding	phosphoglycerate mutase 2
ENSG00000145050	MANF	1.77671	4.79382	19.479	1.01711e-05	0.000226064	MANF	protein_coding	mesencephalic astrocyte derived neurotrophic factor
ENSG00000163815	CLEC3B	3.2557	0.726327	19.4664	1.02384e-05	0.000226911	CLEC3B	protein_coding	C-type lectin domain family 3 member B
ENSG00000091490	SEL1L3	-1.08465	6.63031	19.4663	1.02392e-05	0.000226911	SEL1L3	protein_coding	SEL1L family member 3
ENSG00000243926	TIPARP-AS1	2.34206	2.78694	19.4389	1.03872e-05	0.000229855	TIPARP-AS1	lncRNA	TIPARP antisense RNA 1
ENSG00000035403	VCL	-1.06791	6.49037	19.4087	1.05527e-05	0.000233176	VCL	protein_coding	vinculin
ENSG00000173926	MARCHF3	1.22934	4.76387	19.3918	1.06461e-05	0.000234619	MARCHF3	protein_coding	membrane associated ring-CH-type finger 3
ENSG00000186625	KATNA1	1.22197	4.64952	19.3899	1.0657e-05	0.000234619	KATNA1	protein_coding	katanin catalytic subunit A1
ENSG00000183734	ASCL2	-2.68786	0.241263	19.3885	1.06645e-05	0.000234619	ASCL2	protein_coding	achaete-scute family bHLH transcription factor 2
ENSG00000239704	CDRT4	5.08973	0.286088	19.3693	1.07723e-05	0.000236647	CDRT4	protein_coding	CMT1A duplicated region transcript 4
ENSG00000165694	FRMD7	2.49839	0.635839	19.3661	1.07905e-05	0.000236703	FRMD7	protein_coding	FERM domain containing 7
ENSG00000167543	TP53I13	1.71781	6.04233	19.3516	1.08726e-05	0.000238159	TP53I13	protein_coding	tumor protein p53 inducible protein 13
ENSG00000175054	ATR	-1.17096	5.7623	19.3427	1.09238e-05	0.000238935	ATR	protein_coding	ATR serine/threonine kinase
ENSG00000108669	CYTH1	-0.907937	6.76172	19.3302	1.09956e-05	0.000240158	CYTH1	protein_coding	cytohesin 1
ENSG00000181513	ACBD4	1.35978	3.97513	19.3242	1.10302e-05	0.000240299	ACBD4	protein_coding	acyl-CoA binding domain containing 4
ENSG00000196208	GREB1	-1.45377	2.90987	19.3235	1.10338e-05	0.000240299	GREB1	protein_coding	growth regulating estrogen receptor binding 1
ENSG00000173221	GLRX	-1.59433	4.48722	19.2923	1.1216e-05	0.000243916	GLRX	protein_coding	glutaredoxin
ENSG00000135480	KRT7	1.1824	10.3919	19.2074	1.17257e-05	0.000254634	KRT7	protein_coding	keratin 7
ENSG00000198146	ZNF770	-1.3414	5.12873	19.1845	1.18671e-05	0.000257336	ZNF770	protein_coding	zinc finger protein 770
ENSG00000213316	LTC4S	2.95355	1.18621	19.1075	1.23559e-05	0.000267552	LTC4S	protein_coding	leukotriene C4 synthase
ENSG00000251322	SHANK3	-1.09675	4.33231	19.0912	1.24619e-05	0.000269461	SHANK3	protein_coding	SH3 and multiple ankyrin repeat domains 3
ENSG00000273344	PAXIP1-DT	0.915515	5.23007	19.0504	1.27311e-05	0.00027489	PAXIP1-DT	lncRNA	PAXIP1 divergent transcript
ENSG00000171222	SCAND1	1.39784	6.96764	19.0357	1.28297e-05	0.000276625	SCAND1	protein_coding	SCAN domain containing 1
ENSG00000224470	ATXN1L	-1.00164	6.43423	19.0285	1.28777e-05	0.000277265	ATXN1L	protein_coding	ataxin 1 like
ENSG00000113048	MRPS27	-0.994887	5.33428	19.0246	1.29044e-05	0.000277444	MRPS27	protein_coding	mitochondrial ribosomal protein S27
ENSG00000070495	JMJD6	1.0921	6.06949	19.0157	1.2965e-05	0.000278351	JMJD6	protein_coding	jumonji domain containing 6, arginine demethylase and lysine hydroxylase
ENSG00000164898	FMC1	1.03066	4.55911	18.9964	1.30964e-05	0.000280775	FMC1	protein_coding	formation of mitochondrial complex V assembly factor 1 homolog
ENSG00000115596	WNT6	-2.5974	2.32473	18.989	1.31476e-05	0.000281475	WNT6	protein_coding	Wnt family member 6
ENSG00000145721	LIX1	2.76066	0.460171	18.9747	1.32464e-05	0.000283188	LIX1	protein_coding	limb and CNS expressed 1
ENSG00000136842	TMOD1	-0.936888	6.22655	18.9675	1.32961e-05	0.00028385	TMOD1	protein_coding	tropomodulin 1
ENSG00000166171	DPCD	1.42584	5.07328	18.9623	1.33327e-05	0.000284231	DPCD	protein_coding	deleted in primary ciliary dyskinesia homolog (mouse)
ENSG00000166224	SGPL1	-1.01268	5.26725	18.9548	1.33852e-05	0.000284948	SGPL1	protein_coding	sphingosine-1-phosphate lyase 1
ENSG00000168769	TET2	-1.07977	4.53825	18.9452	1.34528e-05	0.000285986	TET2	protein_coding	tet methylcytosine dioxygenase 2
ENSG00000058404	CAMK2B	2.94387	-0.288088	18.9196	1.36342e-05	0.000289435	CAMK2B	protein_coding	calcium/calmodulin dependent protein kinase II beta
ENSG00000159884	CCDC107	1.14014	4.51972	18.9014	1.37651e-05	0.000291804	CCDC107	protein_coding	coiled-coil domain containing 107
ENSG00000130313	PGLS	1.43109	7.22654	18.8945	1.38149e-05	0.000292452	PGLS	protein_coding	6-phosphogluconolactonase
ENSG00000198792	TMEM184B	-0.964272	7.15271	18.8207	1.43599e-05	0.000303565	TMEM184B	protein_coding	transmembrane protein 184B
ENSG00000128422	KRT17	-1.44469	7.8125	18.8022	1.44999e-05	0.000306095	KRT17	protein_coding	keratin 17
ENSG00000135828	RNASEL	-1.90598	1.07186	18.7942	1.45609e-05	0.000306925	RNASEL	protein_coding	ribonuclease L
ENSG00000144659	SLC25A38	1.01671	5.81109	18.7917	1.45798e-05	0.000306925	SLC25A38	protein_coding	solute carrier family 25 member 38
ENSG00000212916	MAP10	-1.48864	2.6363	18.7878	1.46102e-05	0.000306999	MAP10	protein_coding	microtubule associated protein 10
ENSG00000160161	CILP2	1.73882	5.46877	18.786	1.46238e-05	0.000306999	CILP2	protein_coding	cartilage intermediate layer protein 2
ENSG00000261377	PDCD6IPP2	1.88058	1.34852	18.7273	1.50805e-05	0.000316147	PDCD6IPP2	transcribed_unprocessed_pseudogene	PDCD6IP pseudogene 2
ENSG00000185745	IFIT1	-1.23298	7.65079	18.7227	1.51173e-05	0.00031648	IFIT1	protein_coding	interferon induced protein with tetratricopeptide repeats 1
ENSG00000273270		1.30455	4.18573	18.6942	1.53447e-05	0.000320797		lncRNA	novel transcript
ENSG00000156587	UBE2L6	-1.46349	5.95419	18.6714	1.55292e-05	0.000324208	UBE2L6	protein_coding	ubiquitin conjugating enzyme E2 L6
ENSG00000197406	DIO3	1.82048	2.95108	18.6663	1.55709e-05	0.00032463	DIO3	protein_coding	iodothyronine deiodinase 3
ENSG00000224259	LINC01133	-1.37324	4.336	18.6622	1.56047e-05	0.000324887	LINC01133	lncRNA	long intergenic non-protein coding RNA 1133
ENSG00000263986		10.4319	2.06136	18.6243	1.59179e-05	0.000330952		lncRNA	novel transcript, antisense to USP22
ENSG00000140511	HAPLN3	1.02691	6.27477	18.5497	1.65532e-05	0.000343689	HAPLN3	protein_coding	hyaluronan and proteoglycan link protein 3
ENSG00000007968	E2F2	-1.33034	4.02176	18.5395	1.66419e-05	0.000345058	E2F2	protein_coding	E2F transcription factor 2
ENSG00000135636	DYSF	1.39887	5.18599	18.5119	1.68849e-05	0.000349156	DYSF	protein_coding	dysferlin
ENSG00000272916		-2.3896	0.620824	18.5118	1.68857e-05	0.000349156		protein_coding	novel transcript
ENSG00000185306	C12orf56	-2.13837	0.30772	18.4847	1.71275e-05	0.000353673	C12orf56	protein_coding	chromosome 12 open reading frame 56
ENSG00000123689	G0S2	1.9936	4.91051	18.4705	1.72556e-05	0.000355832	G0S2	protein_coding	G0/G1 switch 2
ENSG00000186310	NAP1L3	-2.30785	1.87418	18.4525	1.7419e-05	0.000358626	NAP1L3	protein_coding	nucleosome assembly protein 1 like 3
ENSG00000177034	MTX3	-1.21523	3.6374	18.4504	1.74385e-05	0.000358626	MTX3	protein_coding	metaxin 3
ENSG00000204539	CDSN	-2.70642	1.71256	18.4458	1.7481e-05	0.000359012	CDSN	protein_coding	corneodesmosin
ENSG00000130748	TMEM160	1.83393	5.27232	18.4354	1.75758e-05	0.00036047	TMEM160	protein_coding	transmembrane protein 160
ENSG00000147804	SLC39A4	1.42049	4.93391	18.4147	1.77678e-05	0.000363665	SLC39A4	protein_coding	solute carrier family 39 member 4
ENSG00000174099	MSRB3	1.39243	3.04946	18.4135	1.77796e-05	0.000363665	MSRB3	protein_coding	methionine sulfoxide reductase B3
ENSG00000225177		1.79073	2.52081	18.3772	1.81214e-05	0.000370155		lncRNA	novel transcript
ENSG00000163531	NFASC	-3.15565	3.38729	18.3711	1.81797e-05	0.000370847	NFASC	protein_coding	neurofascin
ENSG00000253982	CLN8-AS1	1.38679	3.15955	18.3636	1.82509e-05	0.000371798	CLN8-AS1	lncRNA	CLN8 antisense RNA 1
ENSG00000178977	LINC00324	2.0087	0.604752	18.3557	1.83266e-05	0.000372838	LINC00324	lncRNA	long intergenic non-protein coding RNA 324
ENSG00000133315	MACROD1	0.947802	5.9739	18.3258	1.86173e-05	0.000377919	MACROD1	protein_coding	mono-ADP ribosylhydrolase 1
ENSG00000230445	LRRC37A6P	-2.79189	-0.533172	18.3248	1.86263e-05	0.000377919	LRRC37A6P	transcribed_processed_pseudogene	leucine rich repeat containing 37 member A6, pseudogene
ENSG00000066923	STAG3	-2.15947	0.511264	18.3177	1.86964e-05	0.000378834	STAG3	protein_coding	stromal antigen 3
ENSG00000163995	ABLIM2	-1.96336	0.647771	18.3078	1.8794e-05	0.000380302	ABLIM2	protein_coding	actin binding LIM protein family member 2
ENSG00000106772	PRUNE2	2.41065	1.36721	18.2933	1.89372e-05	0.000382689	PRUNE2	protein_coding	prune homolog 2 with BCH domain
ENSG00000167220	HDHD2	1.15572	4.02532	18.2906	1.89643e-05	0.000382724	HDHD2	protein_coding	haloacid dehalogenase like hydrolase domain containing 2
ENSG00000150471	ADGRL3	-4.97759	2.49971	18.2862	1.90077e-05	0.00038309	ADGRL3	protein_coding	adhesion G protein-coupled receptor L3
ENSG00000203875	SNHG5	1.16985	4.93693	18.2826	1.90442e-05	0.000383315	SNHG5	lncRNA	small nucleolar RNA host gene 5
ENSG00000168032	ENTPD3	1.4396	3.08576	18.2707	1.91634e-05	0.00038473	ENTPD3	protein_coding	ectonucleoside triphosphate diphosphohydrolase 3
ENSG00000167757	KLK11	-3.54229	0.189139	18.2705	1.91653e-05	0.00038473	KLK11	protein_coding	kallikrein related peptidase 11
ENSG00000173486	FKBP2	1.04477	6.18685	18.243	1.94438e-05	0.000389802	FKBP2	protein_coding	FKBP prolyl isomerase 2
ENSG00000256977	LIMS3	-3.96858	-0.390333	18.2347	1.95286e-05	0.000390985	LIMS3	protein_coding	LIM zinc finger domain containing 3
ENSG00000136928	GABBR2	-1.34714	2.77974	18.2178	1.97028e-05	0.000393952	GABBR2	protein_coding	gamma-aminobutyric acid type B receptor subunit 2
ENSG00000112851	ERBIN	-1.0303	5.25193	18.2122	1.97608e-05	0.000394591	ERBIN	protein_coding	erbb2 interacting protein
ENSG00000228639	ROCR	3.48458	0.329162	18.2013	1.98743e-05	0.000396334	ROCR	lncRNA	regulator of chondrogenesis RNA
ENSG00000184349	EFNA5	1.3521	4.51293	18.1841	2.00544e-05	0.000399399	EFNA5	protein_coding	ephrin A5
ENSG00000167608	TMC4	1.16113	5.94058	18.1484	2.04341e-05	0.000406426	TMC4	protein_coding	transmembrane channel like 4
ENSG00000184678	H2BC21	-1.42995	5.29744	18.1431	2.04912e-05	0.000407028	H2BC21	protein_coding	H2B clustered histone 21
ENSG00000167333	TRIM68	-1.41832	2.7169	18.1317	2.06136e-05	0.000408922	TRIM68	protein_coding	tripartite motif containing 68
ENSG00000157240	FZD1	-0.851854	5.69442	18.1284	2.06496e-05	0.0004091	FZD1	protein_coding	frizzled class receptor 1
ENSG00000146416	AIG1	1.09662	5.21058	18.1053	2.09021e-05	0.000413561	AIG1	protein_coding	androgen induced 1
ENSG00000255498		3.39267	1.19772	18.0975	2.09879e-05	0.000414717		lncRNA	novel transcript
ENSG00000072818	ACAP1	1.47968	3.08313	18.0945	2.10207e-05	0.000414822	ACAP1	protein_coding	ArfGAP with coiled-coil, ankyrin repeat and PH domains 1
ENSG00000178718	RPP25	-1.4615	2.41513	18.0855	2.11207e-05	0.000416253	RPP25	protein_coding	ribonuclease P and MRP subunit p25
ENSG00000255248	MIR100HG	-2.32655	1.44762	18.069	2.13037e-05	0.000418935	MIR100HG	lncRNA	mir-100-let-7a-2-mir-125b-1 cluster host gene
ENSG00000198964	SGMS1	-1.10236	3.78077	18.0683	2.13121e-05	0.000418935	SGMS1	protein_coding	sphingomyelin synthase 1
ENSG00000167306	MYO5B	-1.19821	4.09087	18.0624	2.13778e-05	0.000419682	MYO5B	protein_coding	myosin VB
ENSG00000181029	TRAPPC5	0.963397	6.37024	18.0297	2.1748e-05	0.000425336	TRAPPC5	protein_coding	trafficking protein particle complex subunit 5
ENSG00000024862	CCDC28A	1.0971	4.64561	18.0297	2.17481e-05	0.000425336	CCDC28A	protein_coding	coiled-coil domain containing 28A
ENSG00000267287		-1.53016	2.42159	18.0296	2.17501e-05	0.000425336		lncRNA	novel transcript
ENSG00000196876	SCN8A	-3.38646	-0.244925	18.0071	2.20078e-05	0.00042982	SCN8A	protein_coding	sodium voltage-gated channel alpha subunit 8
ENSG00000134760	DSG1	-5.05632	0.467894	18.0033	2.20525e-05	0.000430137	DSG1	protein_coding	desmoglein 1
ENSG00000214357	NEURL1B	-1.22255	4.88088	17.9954	2.21443e-05	0.0004307	NEURL1B	protein_coding	neuralized E3 ubiquitin protein ligase 1B
ENSG00000164338	UTP15	-1.29504	4.05535	17.9945	2.21539e-05	0.0004307	UTP15	protein_coding	UTP15 small subunit processome component
ENSG00000116141	MARK1	-1.11	4.08743	17.9922	2.21811e-05	0.0004307	MARK1	protein_coding	microtubule affinity regulating kinase 1
ENSG00000152942	RAD17	-1.05837	3.88477	17.991	2.21952e-05	0.0004307	RAD17	protein_coding	RAD17 checkpoint clamp loader component
ENSG00000170837	GPR27	-2.56986	1.83916	17.9803	2.23208e-05	0.000432583	GPR27	protein_coding	G protein-coupled receptor 27
ENSG00000267532	MIR497HG	2.10465	2.39711	17.9749	2.23839e-05	0.000433252	MIR497HG	lncRNA	mir-497-195 cluster host gene
ENSG00000174720	LARP7	1.03051	6.40703	17.923	2.30021e-05	0.000444648	LARP7	protein_coding	La ribonucleoprotein 7, transcriptional regulator
ENSG00000269190	FBXO17	1.14382	5.70038	17.9108	2.315e-05	0.000446937	FBXO17	protein_coding	F-box protein 17
ENSG00000144909	OSBPL11	-1.11956	3.93252	17.908	2.31844e-05	0.00044703	OSBPL11	protein_coding	oxysterol binding protein like 11
ENSG00000162390	ACOT11	-1.74719	1.90222	17.8722	2.36242e-05	0.00045493	ACOT11	protein_coding	acyl-CoA thioesterase 11
ENSG00000149806	FAU	1.07543	8.60529	17.856	2.38273e-05	0.000458259	FAU	protein_coding	FAU ubiquitin like and ribosomal protein S30 fusion
ENSG00000176542	USF3	-1.19635	3.61829	17.8444	2.39719e-05	0.000460455	USF3	protein_coding	upstream transcription factor family member 3
ENSG00000157778	PSMG3	1.06471	5.68611	17.8274	2.41877e-05	0.000464011	PSMG3	protein_coding	proteasome assembly chaperone 3
ENSG00000060749	QSER1	-1.22561	5.36303	17.7725	2.48956e-05	0.000476398	QSER1	protein_coding	glutamine and serine rich 1
ENSG00000083807	SLC27A5	1.35332	3.18651	17.7724	2.48963e-05	0.000476398	SLC27A5	protein_coding	solute carrier family 27 member 5
ENSG00000204922	UQCC3	1.75694	5.88461	17.7587	2.50762e-05	0.000479234	UQCC3	protein_coding	ubiquinol-cytochrome c reductase complex assembly factor 3
ENSG00000282951		5.14302	1.42513	17.7448	2.52603e-05	0.000482144		lncRNA	novel transcript, antisense to RAB4B
ENSG00000172590	MRPL52	0.974942	5.83431	17.7251	2.55237e-05	0.000486557	MRPL52	protein_coding	mitochondrial ribosomal protein L52
ENSG00000183648	NDUFB1	1.20022	4.06514	17.7048	2.5798e-05	0.000491169	NDUFB1	protein_coding	NADH:ubiquinone oxidoreductase subunit B1
ENSG00000064300	NGFR	-2.31192	0.172382	17.6842	2.60785e-05	0.000495885	NGFR	protein_coding	nerve growth factor receptor
ENSG00000164096	C4orf3	1.23419	7.72316	17.679	2.61502e-05	0.000496624	C4orf3	protein_coding	chromosome 4 open reading frame 3
ENSG00000116852	KIF21B	-2.16154	0.351628	17.6553	2.6477e-05	0.000502201	KIF21B	protein_coding	kinesin family member 21B
ENSG00000125968	ID1	1.30992	7.28283	17.6423	2.66596e-05	0.000505032	ID1	protein_coding	inhibitor of DNA binding 1, HLH protein
ENSG00000175701	MTLN	1.0031	4.07075	17.6398	2.6694e-05	0.00050505	MTLN	protein_coding	mitoregulin
ENSG00000004399	PLXND1	-1.16821	6.90164	17.6302	2.6829e-05	0.000506971	PLXND1	protein_coding	plexin D1
ENSG00000177098	SCN4B	-2.52063	0.00961403	17.6054	2.71809e-05	0.000512981	SCN4B	protein_coding	sodium voltage-gated channel beta subunit 4
ENSG00000235169	SMIM1	2.5291	-0.307333	17.6016	2.72355e-05	0.00051337	SMIM1	protein_coding	small integral membrane protein 1 (Vel blood group)
ENSG00000178445	GLDC	-1.3146	5.27031	17.5718	2.76658e-05	0.000520832	GLDC	protein_coding	glycine decarboxylase
ENSG00000149600	COMMD7	1.00712	6.50625	17.5636	2.77856e-05	0.000522204	COMMD7	protein_coding	COMM domain containing 7
ENSG00000124107	SLPI	1.64104	7.04648	17.5621	2.78076e-05	0.000522204	SLPI	protein_coding	secretory leukocyte peptidase inhibitor
ENSG00000215375	MYL5	1.70431	2.6223	17.5439	2.80755e-05	0.000526581	MYL5	protein_coding	myosin light chain 5
ENSG00000182196	ARL6IP4	0.876986	7.47297	17.5398	2.81361e-05	0.000527064	ARL6IP4	protein_coding	ADP ribosylation factor like GTPase 6 interacting protein 4
ENSG00000167258	CDK12	-1.05706	6.15371	17.5277	2.83149e-05	0.000529153	CDK12	protein_coding	cyclin dependent kinase 12
ENSG00000105619	TFPT	1.27259	4.98758	17.5275	2.83175e-05	0.000529153	TFPT	protein_coding	TCF3 fusion partner
ENSG00000227036	LINC00511	1.12945	5.44005	17.5223	2.83963e-05	0.000529972	LINC00511	lncRNA	long intergenic non-protein coding RNA 511
ENSG00000187240	DYNC2H1	1.57326	2.10959	17.4874	2.89222e-05	0.000538463	DYNC2H1	protein_coding	dynein cytoplasmic 2 heavy chain 1
ENSG00000076356	PLXNA2	-2.24353	1.92202	17.4874	2.89225e-05	0.000538463	PLXNA2	protein_coding	plexin A2
ENSG00000226084		2.41922	-0.271635	17.4841	2.89718e-05	0.000538719		processed_pseudogene	ribosomal protein L17 (RPL17) pseudogene
ENSG00000099622	CIRBP	0.91836	7.28077	17.4803	2.90295e-05	0.000539129	CIRBP	protein_coding	cold inducible RNA binding protein
ENSG00000137648	TMPRSS4	-2.46565	-0.266233	17.4533	2.94453e-05	0.000546181	TMPRSS4	protein_coding	transmembrane serine protease 4
ENSG00000148834	GSTO1	1.00377	5.21186	17.4464	2.95523e-05	0.000547011	GSTO1	protein_coding	glutathione S-transferase omega 1
ENSG00000188010	MORN2	1.15447	3.75918	17.4458	2.95623e-05	0.000547011	MORN2	protein_coding	MORN repeat containing 2
ENSG00000055118	KCNH2	-2.80804	1.45354	17.4335	2.97536e-05	0.000549878	KCNH2	protein_coding	potassium voltage-gated channel subfamily H member 2
ENSG00000148450	MSRB2	1.37566	4.93647	17.4053	3.01987e-05	0.000557425	MSRB2	protein_coding	methionine sulfoxide reductase B2
ENSG00000204710	SPDYC	-1.73088	1.59911	17.4003	3.02786e-05	0.000558217	SPDYC	protein_coding	speedy/RINGO cell cycle regulator family member C
ENSG00000283229		4.57966	5.08311	17.3785	3.06275e-05	0.000563964		undefined
ENSG00000148730	EIF4EBP2	-0.983568	6.01793	17.3644	3.08556e-05	0.000567473	EIF4EBP2	protein_coding	eukaryotic translation initiation factor 4E binding protein 2
ENSG00000176978	DPP7	0.953679	7.02053	17.3296	3.1425e-05	0.000577243	DPP7	protein_coding	dipeptidyl peptidase 7
ENSG00000109610	SOD3	1.62259	5.86579	17.2899	3.20882e-05	0.000588711	SOD3	protein_coding	superoxide dismutase 3
ENSG00000126870	DYNC2I1	1.01948	6.33641	17.2509	3.27542e-05	0.000600202	DYNC2I1	protein_coding	dynein 2 intermediate chain 1
ENSG00000123739	PLA2G12A	0.848381	5.66074	17.2168	3.33474e-05	0.000610335	PLA2G12A	protein_coding	phospholipase A2 group XIIA
ENSG00000272638		2.46114	-0.382919	17.202	3.36089e-05	0.000613806		lncRNA	novel transcript, antisense to NOD1
ENSG00000167861	HID1	0.964318	6.25884	17.2014	3.36182e-05	0.000613806	HID1	protein_coding	HID1 domain containing
ENSG00000109445	ZNF330	1.10715	5.33233	17.1931	3.37661e-05	0.000615764	ZNF330	protein_coding	zinc finger protein 330
ENSG00000169047	IRS1	-2.48779	0.365711	17.1638	3.42907e-05	0.000624351	IRS1	protein_coding	insulin receptor substrate 1
ENSG00000113318	MSH3	-1.08321	3.6897	17.1622	3.43195e-05	0.000624351	MSH3	protein_coding	mutS homolog 3
ENSG00000173715	C11orf80	1.28688	3.76552	17.1586	3.43849e-05	0.000624476	C11orf80	protein_coding	chromosome 11 open reading frame 80
ENSG00000099866	MADCAM1	1.73637	1.39014	17.1573	3.44089e-05	0.000624476	MADCAM1	protein_coding	mucosal vascular addressin cell adhesion molecule 1
ENSG00000257315	ZBED6	-1.46395	2.36795	17.1418	3.46899e-05	0.000628822	ZBED6	protein_coding	zinc finger BED-type containing 6
ENSG00000015153	YAF2	0.943271	4.39547	17.0947	3.55621e-05	0.000643861	YAF2	protein_coding	YY1 associated factor 2
ENSG00000235333	PVRIG2P	-7.03059	-0.985047	17.0911	3.56293e-05	0.000644307	PVRIG2P	transcribed_unprocessed_pseudogene	poliovirus receptor related immunoglobulin domain containing 2, pseudogene
ENSG00000100908	EMC9	0.973166	5.87401	17.0845	3.57526e-05	0.000645766	EMC9	protein_coding	ER membrane protein complex subunit 9
ENSG00000171388	APLN	2.16091	5.4903	17.0727	3.59758e-05	0.000649022	APLN	protein_coding	apelin
ENSG00000115267	IFIH1	-1.30167	5.98442	17.0465	3.64752e-05	0.000657249	IFIH1	protein_coding	interferon induced with helicase C domain 1
ENSG00000101384	JAG1	-1.17091	4.62172	17.0097	3.71902e-05	0.000669335	JAG1	protein_coding	jagged canonical Notch ligand 1
ENSG00000134326	CMPK2	-1.10128	5.36531	17.0007	3.73669e-05	0.000671717	CMPK2	protein_coding	cytidine/uridine monophosphate kinase 2
ENSG00000044524	EPHA3	-5.07783	1.01107	16.9855	3.76673e-05	0.000676313	EPHA3	protein_coding	EPH receptor A3
ENSG00000160469	BRSK1	1.11853	3.32439	16.9755	3.78656e-05	0.000679068	BRSK1	protein_coding	BR serine/threonine kinase 1
ENSG00000187244	BCAM	1.59843	6.42014	16.9729	3.79179e-05	0.000679201	BCAM	protein_coding	basal cell adhesion molecule (Lutheran blood group)
ENSG00000267469		4.13796	5.06095	16.9569	3.82386e-05	0.000684137		lncRNA	novel transcript, antisense to TLE5
ENSG00000198431	TXNRD1	-1.12698	5.83705	16.9528	3.83203e-05	0.000684664	TXNRD1	protein_coding	thioredoxin reductase 1
ENSG00000154114	TBCEL	-2.51791	1.23974	16.9509	3.83585e-05	0.000684664	TBCEL	protein_coding	tubulin folding cofactor E like
ENSG00000267313		3.2432	0.160255	16.9402	3.85768e-05	0.000687748	KC6	lncRNA	keratoconus gene 6
ENSG00000279592		1.47331	2.67133	16.8983	3.94374e-05	0.000702263		TEC	novel transcript
ENSG00000167183	PRR15L	1.66621	3.24455	16.8916	3.95762e-05	0.000703907	PRR15L	protein_coding	proline rich 15 like
ENSG00000138303	ASCC1	-1.12797	4.98511	16.8633	4.0171e-05	0.000713648	ASCC1	protein_coding	activating signal cointegrator 1 complex subunit 1
ENSG00000186976	EFCAB6	-2.30913	-0.0446709	16.8575	4.02939e-05	0.000714993	EFCAB6	protein_coding	EF-hand calcium binding domain 6
ENSG00000214253	FIS1	1.33855	7.04705	16.8512	4.04278e-05	0.000716528	FIS1	protein_coding	fission, mitochondrial 1
ENSG00000122390	NAA60	-0.987608	4.9159	16.8398	4.06721e-05	0.000720016	NAA60	protein_coding	N-alpha-acetyltransferase 60, NatF catalytic subunit
ENSG00000132854	KANK4	1.79413	3.47423	16.8148	4.12098e-05	0.000728682	KANK4	protein_coding	KN motif and ankyrin repeat domains 4
ENSG00000077238	IL4R	-2.09613	2.86195	16.8075	4.13696e-05	0.000730654	IL4R	protein_coding	interleukin 4 receptor
ENSG00000154079	SDHAF4	1.92616	3.40029	16.7985	4.15651e-05	0.000733251	SDHAF4	protein_coding	succinate dehydrogenase complex assembly factor 4
ENSG00000135097	MSI1	-1.50438	2.56212	16.7472	4.27048e-05	0.000751864	MSI1	protein_coding	musashi RNA binding protein 1
ENSG00000151726	ACSL1	-0.870198	6.89796	16.7466	4.27195e-05	0.000751864	ACSL1	protein_coding	acyl-CoA synthetase long chain family member 1
ENSG00000164106	SCRG1	1.53467	8.26412	16.7172	4.3385e-05	0.00076269	SCRG1	protein_coding	stimulator of chondrogenesis 1
ENSG00000251432	LINC02615	2.38503	0.846054	16.6899	4.40145e-05	0.000772859	LINC02615	lncRNA	long intergenic non-protein coding RNA 2615
ENSG00000167711	SERPINF2	1.27016	3.50454	16.6863	4.40993e-05	0.000773449	SERPINF2	protein_coding	serpin family F member 2
ENSG00000188707	ZBED10P	-1.19882	4.12787	16.6761	4.43354e-05	0.000776691	ZBED6CL	protein_coding	ZBED6 C-terminal like
ENSG00000135437	RDH5	1.81324	1.17883	16.6606	4.46987e-05	0.00078215	RDH5	protein_coding	retinol dehydrogenase 5
ENSG00000100077	GRK3	-1.06944	3.77624	16.6519	4.49059e-05	0.000784869	GRK3	protein_coding	G protein-coupled receptor kinase 3
ENSG00000122481	RWDD3	0.963019	4.14472	16.641	4.51649e-05	0.000787918	RWDD3	protein_coding	RWD domain containing 3
ENSG00000165288	BRWD3	-1.40883	3.7042	16.6401	4.51845e-05	0.000787918	BRWD3	protein_coding	bromodomain and WD repeat domain containing 3
ENSG00000117228	GBP1	-1.29177	5.61227	16.6193	4.56843e-05	0.000795716	GBP1	protein_coding	guanylate binding protein 1
ENSG00000253716	MINCR	2.04745	1.44094	16.6063	4.5999e-05	0.000800277	MINCR	lncRNA	MYC-induced long non-coding RNA
ENSG00000180357	ZNF609	-0.931075	4.71383	16.5955	4.62608e-05	0.000803907	ZNF609	protein_coding	zinc finger protein 609
ENSG00000259976		1.43957	2.32296	16.5929	4.63232e-05	0.00080407		lncRNA	novel transcript
ENSG00000101955	SRPX	1.13251	4.49727	16.5806	4.66252e-05	0.000808384	SRPX	protein_coding	sushi repeat containing protein X-linked
ENSG00000182173	TSEN54	1.1007	5.71568	16.5756	4.67476e-05	0.000809578	TSEN54	protein_coding	tRNA splicing endonuclease subunit 54
ENSG00000012171	SEMA3B	1.43765	4.16591	16.5727	4.68204e-05	0.000809694	SEMA3B	protein_coding	semaphorin 3B
ENSG00000115129	TP53I3	1.15182	3.35259	16.571	4.68613e-05	0.000809694	TP53I3	protein_coding	tumor protein p53 inducible protein 3
ENSG00000114491	UMPS	-0.863641	5.64366	16.5604	4.71244e-05	0.000813312	UMPS	protein_coding	uridine monophosphate synthetase
ENSG00000113273	ARSB	-1.1042	3.59739	16.5514	4.73494e-05	0.000816264	ARSB	protein_coding	arylsulfatase B
ENSG00000135047	CTSL	1.12297	6.33316	16.5249	4.80159e-05	0.000826812	CTSL	protein_coding	cathepsin L
ENSG00000111678	C12orf57	1.27767	7.80515	16.5123	4.83358e-05	0.000831375	C12orf57	protein_coding	chromosome 12 open reading frame 57
ENSG00000139364	TMEM132B	-2.04131	0.475939	16.4967	4.87336e-05	0.000837267	TMEM132B	protein_coding	transmembrane protein 132B
ENSG00000129757	CDKN1C	1.19839	4.43301	16.4934	4.88208e-05	0.000837499	CDKN1C	protein_coding	cyclin dependent kinase inhibitor 1C
ENSG00000253944	MTUS1-DT	3.80091	-0.187825	16.4919	4.88578e-05	0.000837499	MTUS1-DT	lncRNA	MTUS1 divergent transcript
ENSG00000176692	FOXC2	-3.69576	1.26391	16.4549	4.98224e-05	0.000852939	FOXC2	protein_coding	forkhead box C2
ENSG00000227345	PARG	-1.0884	4.18101	16.453	4.98712e-05	0.000852939	PARG	protein_coding	poly(ADP-ribose) glycohydrolase
ENSG00000249992	TMEM158	0.897387	8.50385	16.4402	5.02103e-05	0.000857769	TMEM158	protein_coding	transmembrane protein 158
ENSG00000145284	SCD5	1.28535	2.78385	16.4327	5.0407e-05	0.000859696	SCD5	protein_coding	stearoyl-CoA desaturase 5
ENSG00000205730	ITPRIPL2	-0.913204	5.32419	16.4316	5.04367e-05	0.000859696	ITPRIPL2	protein_coding	ITPRIP like 2
ENSG00000099995	SF3A1	-0.924803	7.01746	16.4146	5.08906e-05	0.000866457	SF3A1	protein_coding	splicing factor 3a subunit 1
ENSG00000093000	NUP50	-0.947553	6.57913	16.4064	5.11133e-05	0.000869148	NUP50	protein_coding	nucleoporin 50
ENSG00000183401	CCDC159	1.56867	2.52847	16.4045	5.11635e-05	0.000869148	CCDC159	protein_coding	coiled-coil domain containing 159
ENSG00000158106	RHPN1	1.13518	4.52153	16.388	5.16104e-05	0.000875757	RHPN1	protein_coding	rhophilin Rho GTPase binding protein 1
ENSG00000100380	ST13	-0.914536	8.70802	16.3644	5.22565e-05	0.000885727	ST13	protein_coding	ST13 Hsp70 interacting protein
ENSG00000106400	ZNHIT1	1.07208	7.43056	16.3358	5.30516e-05	0.000898199	ZNHIT1	protein_coding	zinc finger HIT-type containing 1
ENSG00000079156	OSBPL6	-1.50938	2.63503	16.3089	5.38111e-05	0.00091004	OSBPL6	protein_coding	oxysterol binding protein like 6
ENSG00000281162	LINC01127	-2.70979	-0.580823	16.2836	5.45352e-05	0.000921256	LINC01127	lncRNA	long intergenic non-protein coding RNA 1127
ENSG00000011028	MRC2	1.45255	7.75184	16.27	5.49256e-05	0.000926816	MRC2	protein_coding	mannose receptor C type 2
ENSG00000115325	DOK1	2.05076	3.44438	16.2644	5.50895e-05	0.000928546	DOK1	protein_coding	docking protein 1
ENSG00000115415	STAT1	-0.974753	7.64324	16.2496	5.5521e-05	0.000934779	STAT1	protein_coding	signal transducer and activator of transcription 1
ENSG00000272970		3.02192	1.75642	16.2417	5.57539e-05	0.000937657		lncRNA	novel transcript
ENSG00000180530	NRIP1	-1.0997	5.07478	16.2359	5.59231e-05	0.000939458	NRIP1	protein_coding	nuclear receptor interacting protein 1
ENSG00000156675	RAB11FIP1	-1.0591	4.10802	16.2264	5.62058e-05	0.00094316	RAB11FIP1	protein_coding	RAB11 family interacting protein 1
ENSG00000163913	IFT122	-0.841409	5.58821	16.2079	5.6758e-05	0.000951372	IFT122	protein_coding	intraflagellar transport 122
ENSG00000249082	EPIST	1.08977	3.99162	16.1511	5.84847e-05	0.00097923	EPIST	lncRNA	esophagus epithelial intergenic associated transcript
ENSG00000125457	MIF4GD	1.27616	4.62269	16.148	5.85803e-05	0.000979747	MIF4GD	protein_coding	MIF4G domain containing
ENSG00000111057	KRT18	0.987191	8.62262	16.1353	5.89746e-05	0.000985254	KRT18	protein_coding	keratin 18
ENSG00000214026	MRPL23	0.856437	5.90579	16.1317	5.90853e-05	0.000986014	MRPL23	protein_coding	mitochondrial ribosomal protein L23
ENSG00000123096	SSPN	1.11692	7.25808	16.125	5.92954e-05	0.000988431	SSPN	protein_coding	sarcospan
ENSG00000274422		1.87274	1.2771	16.1184	5.9502e-05	0.000990752		lncRNA	novel transcript
ENSG00000114423	CBLB	-1.00136	3.98463	16.1164	5.95655e-05	0.000990752	CBLB	protein_coding	Cbl proto-oncogene B
ENSG00000164442	CITED2	1.05148	6.49703	16.0889	6.04378e-05	0.00100229	CITED2	protein_coding	Cbp/p300 interacting transactivator with Glu/Asp rich carboxy-terminal domain 2
ENSG00000113163	CERT1	-1.07232	3.63011	16.0884	6.04529e-05	0.00100229	CERT1	protein_coding	ceramide transporter 1
ENSG00000074181	NOTCH3	-1.07807	7.12054	16.0883	6.04579e-05	0.00100229	NOTCH3	protein_coding	notch receptor 3
ENSG00000113569	NUP155	-0.834236	6.00066	16.0752	6.08745e-05	0.00100809	NUP155	protein_coding	nucleoporin 155
ENSG00000132475	H3-3B	0.94628	10.2929	16.073	6.09461e-05	0.00100817	H3-3B	protein_coding	H3.3 histone B
ENSG00000170801	HTRA3	-2.21028	0.463248	16.0466	6.18025e-05	0.0010189	HTRA3	protein_coding	HtrA serine peptidase 3
ENSG00000135913	USP37	-1.11597	3.85837	16.0463	6.1813e-05	0.0010189	USP37	protein_coding	ubiquitin specific peptidase 37
ENSG00000026508	CD44	-1.23182	7.843	16.0448	6.186e-05	0.0010189	CD44	protein_coding	CD44 molecule (Indian blood group)
ENSG00000006327	TNFRSF12A	0.927028	6.98585	16.0447	6.18634e-05	0.0010189	TNFRSF12A	protein_coding	TNF receptor superfamily member 12A
ENSG00000272368		2.00222	0.507332	16.0256	6.24923e-05	0.00102813		lncRNA	novel transcript, antisense to CERS5
ENSG00000230148	HOXB-AS1	2.05181	0.224842	15.9822	6.39407e-05	0.00105082	HOXB-AS1	lncRNA	HOXB cluster antisense RNA 1
ENSG00000159164	SV2A	-2.58818	-0.0977233	15.9801	6.4013e-05	0.00105087	SV2A	protein_coding	synaptic vesicle glycoprotein 2A
ENSG00000138798	EGF	-1.65751	2.19102	15.9505	6.50191e-05	0.00106623	EGF	protein_coding	epidermal growth factor
ENSG00000125089	SH3TC1	-1.70192	1.01089	15.9054	6.65874e-05	0.00109077	SH3TC1	protein_coding	SH3 domain and tetratricopeptide repeats 1
ENSG00000223797	ENTPD3-AS1	1.65855	1.72935	15.902	6.67099e-05	0.00109159	ENTPD3-AS1	lncRNA	ENTPD3 antisense RNA 1
ENSG00000143157	POGK	-0.970217	6.24332	15.8969	6.68884e-05	0.00109333	POGK	protein_coding	pogo transposable element derived with KRAB domain
ENSG00000169900	PYDC1	1.26725	4.61845	15.8928	6.70348e-05	0.00109454	PYDC1	protein_coding	pyrin domain containing 1
ENSG00000141582	CBX4	-0.951758	6.16292	15.8789	6.75281e-05	0.00110141	CBX4	protein_coding	chromobox 4
ENSG00000233098	CCDC144NL-AS1	1.08415	3.99687	15.8515	6.8511e-05	0.00111551	CCDC144NL-AS1	lncRNA	CCDC144NL antisense RNA 1
ENSG00000149633	KIAA1755	1.50743	5.94073	15.8507	6.85401e-05	0.00111551	KIAA1755	protein_coding	KIAA1755
ENSG00000100983	GSS	0.933201	6.19388	15.8382	6.89938e-05	0.00112101	GSS	protein_coding	glutathione synthetase
ENSG00000172403	SYNPO2	-1.2888	3.55429	15.8352	6.91056e-05	0.00112101	SYNPO2	protein_coding	synaptopodin 2
ENSG00000122958	VPS26A	-0.951385	6.29604	15.8341	6.91464e-05	0.00112101	VPS26A	protein_coding	VPS26, retromer complex component A
ENSG00000092841	MYL6	1.15972	9.14617	15.8333	6.91742e-05	0.00112101	MYL6	protein_coding	myosin light chain 6
ENSG00000151025	GPR158	-1.70924	0.84618	15.8293	6.93206e-05	0.00112218	GPR158	protein_coding	G protein-coupled receptor 158
ENSG00000151576	QTRT2	-0.987972	4.89941	15.8243	6.9505e-05	0.00112396	QTRT2	protein_coding	queuine tRNA-ribosyltransferase accessory subunit 2
ENSG00000175920	DOK7	2.1235	0.901191	15.8166	6.9787e-05	0.00112534	DOK7	protein_coding	docking protein 7
ENSG00000171346	KRT15	1.97708	8.32065	15.8161	6.98054e-05	0.00112534	KRT15	protein_coding	keratin 15
ENSG00000153165	RGPD3	-2.02389	0.0243908	15.8159	6.98132e-05	0.00112534	RGPD3	protein_coding	RANBP2 like and GRIP domain containing 3
ENSG00000276231	PIK3R6	1.63953	5.02435	15.7951	7.05841e-05	0.00113655	PIK3R6	protein_coding	phosphoinositide-3-kinase regulatory subunit 6
ENSG00000122335	SERAC1	0.962733	4.86544	15.7837	7.10112e-05	0.00114222	SERAC1	protein_coding	serine active site containing 1
ENSG00000169245	CXCL10	-2.23875	6.29289	15.777	7.12636e-05	0.00114506	CXCL10	protein_coding	C-X-C motif chemokine ligand 10
ENSG00000118523	CCN2	2.6486	5.60716	15.7712	7.14839e-05	0.00114738	CCN2	protein_coding	cellular communication network factor 2
ENSG00000185133	INPP5J	-1.62763	2.69648	15.7636	7.17684e-05	0.00115073	INPP5J	protein_coding	inositol polyphosphate-5-phosphatase J
ENSG00000115844	DLX2	-1.50925	2.04623	15.7588	7.19512e-05	0.00115244	DLX2	protein_coding	distal-less homeobox 2
ENSG00000266714	MYO15B	1.26476	2.58035	15.7507	7.22607e-05	0.00115617	MYO15B	protein_coding	myosin XVB
ENSG00000093167	LRRFIP2	0.932174	6.98214	15.7426	7.25719e-05	0.00115992	LRRFIP2	protein_coding	LRR binding FLII interacting protein 2
ENSG00000229833	PET100	0.92657	5.72286	15.7311	7.30155e-05	0.0011647	PET100	protein_coding	PET100 cytochrome c oxidase chaperone
ENSG00000188186	LAMTOR4	1.65187	6.92221	15.7308	7.30245e-05	0.0011647	LAMTOR4	protein_coding	late endosomal/lysosomal adaptor, MAPK and MTOR activator 4
ENSG00000166396	SERPINB7	-2.35225	4.58437	15.7034	7.40925e-05	0.00117986	SERPINB7	protein_coding	serpin family B member 7
ENSG00000205089	CCNI2	1.91138	4.71679	15.7024	7.41312e-05	0.00117986	CCNI2	protein_coding	cyclin I family member 2
ENSG00000166012	TAF1D	1.0136	4.83537	15.6967	7.4353e-05	0.00118215	TAF1D	protein_coding	TATA-box binding protein associated factor, RNA polymerase I subunit D
ENSG00000232940	HCG25	4.54442	-0.124938	15.6841	7.48503e-05	0.00118881	HCG25	lncRNA	HLA complex group 25
ENSG00000104892	KLC3	1.38844	3.88007	15.6701	7.54067e-05	0.00119639	KLC3	protein_coding	kinesin light chain 3
ENSG00000063177	RPL18	0.998468	10.1328	15.6566	7.59485e-05	0.00120372	RPL18	protein_coding	ribosomal protein L18
ENSG00000112667	DNPH1	1.12264	6.16416	15.649	7.62545e-05	0.00120731	DNPH1	protein_coding	2'-deoxynucleoside 5'-phosphate N-hydrolase 1
ENSG00000135940	COX5B	0.949358	7.07777	15.6394	7.66404e-05	0.00121215	COX5B	protein_coding	cytochrome c oxidase subunit 5B
ENSG00000153922	CHD1	-1.37224	4.32913	15.6319	7.69466e-05	0.00121572	CHD1	protein_coding	chromodomain helicase DNA binding protein 1
ENSG00000082213	C5orf22	-1.00628	4.40394	15.578	7.91684e-05	0.00124952	C5orf22	protein_coding	chromosome 5 open reading frame 22
ENSG00000113161	HMGCR	-0.958547	5.09977	15.5464	8.05044e-05	0.00126929	HMGCR	protein_coding	3-hydroxy-3-methylglutaryl-CoA reductase
ENSG00000006282	SPATA20	0.860873	5.07589	15.5225	8.15271e-05	0.00128276	SPATA20	protein_coding	spermatogenesis associated 20
ENSG00000066379	POLR1H	1.04893	3.65992	15.5207	8.16071e-05	0.00128276	POLR1H	protein_coding	RNA polymerase I subunit H
ENSG00000239605	STPG4	-2.65047	-0.389944	15.5206	8.1613e-05	0.00128276	STPG4	protein_coding	sperm-tail PG-rich repeat containing 4
ENSG00000178821	TMEM52	2.05036	-0.131528	15.5083	8.21453e-05	0.0012878	TMEM52	protein_coding	transmembrane protein 52
ENSG00000267709		-2.98807	-0.256362	15.5076	8.21723e-05	0.0012878		lncRNA	novel transcript, antisense to FUT3
ENSG00000152409	JMY	-1.07569	4.07496	15.5072	8.21894e-05	0.0012878	JMY	protein_coding	junction mediating and regulatory protein, p53 cofactor
ENSG00000138279	ANXA7	-0.811828	6.11519	15.4972	8.26255e-05	0.0012933	ANXA7	protein_coding	annexin A7
ENSG00000100330	MTMR3	-0.77305	5.9628	15.4837	8.32183e-05	0.00130123	MTMR3	protein_coding	myotubularin related protein 3
ENSG00000099624	ATP5F1D	1.7373	7.24635	15.4741	8.36448e-05	0.00130655	ATP5F1D	protein_coding	ATP synthase F1 subunit delta
ENSG00000136770	DNAJC1	0.871769	5.13689	15.4592	8.43055e-05	0.00131551	DNAJC1	protein_coding	DnaJ heat shock protein family (Hsp40) member C1
ENSG00000196843	ARID5A	1.03587	4.17603	15.4539	8.45437e-05	0.00131787	ARID5A	protein_coding	AT-rich interaction domain 5A
ENSG00000163082	SGPP2	-1.24581	3.08512	15.4318	8.55348e-05	0.00133195	SGPP2	protein_coding	sphingosine-1-phosphate phosphatase 2
ENSG00000281991	TMEM265	3.5909	1.911	15.4249	8.5849e-05	0.00133547	TMEM265	protein_coding	transmembrane protein 265
ENSG00000133460	SLC2A11	1.3655	4.10845	15.4211	8.60243e-05	0.00133682	SLC2A11	protein_coding	solute carrier family 2 member 11
ENSG00000132386	SERPINF1	-2.00549	5.70604	15.4181	8.61608e-05	0.00133757	SERPINF1	protein_coding	serpin family F member 1
ENSG00000152127	MGAT5	-0.788494	6.61061	15.409	8.65745e-05	0.00134261	MGAT5	protein_coding	alpha-1,6-mannosylglycoprotein 6-beta-N-acetylglucosaminyltransferase
ENSG00000254635	WAC-AS1	1.06659	4.94209	15.4044	8.6784e-05	0.00134449	WAC-AS1	lncRNA	WAC antisense RNA 1 (head to head)
ENSG00000173947	PIFO	1.61789	2.62749	15.3996	8.7005e-05	0.00134653	PIFO	protein_coding	primary cilia formation
ENSG00000211450	SELENOH	2.15702	7.39343	15.3968	8.71365e-05	0.00134719	SELENOH	protein_coding	selenoprotein H
ENSG00000273253		1.35317	3.16338	15.3816	8.78399e-05	0.00135668		lncRNA	novel transcript, antisense TRABD
ENSG00000168000	BSCL2	1.11443	4.93976	15.3777	8.80211e-05	0.00135809	BSCL2	protein_coding	BSCL2 lipid droplet biogenesis associated, seipin
ENSG00000137101	CD72	1.6315	1.80092	15.3708	8.83445e-05	0.001361	CD72	protein_coding	CD72 molecule
ENSG00000214655	ZSWIM8	-0.838608	5.21449	15.369	8.84267e-05	0.001361	ZSWIM8	protein_coding	zinc finger SWIM-type containing 8
ENSG00000005243	COPZ2	1.48219	4.14477	15.3679	8.84792e-05	0.001361	COPZ2	protein_coding	COPI coat complex subunit zeta 2
ENSG00000103194	USP10	-0.932291	7.51108	15.3637	8.86744e-05	0.00136262	USP10	protein_coding	ubiquitin specific peptidase 10
ENSG00000100150	DEPDC5	-0.887392	4.73893	15.3309	9.02301e-05	0.00138453	DEPDC5	protein_coding	DEP domain containing 5, GATOR1 subcomplex subunit
ENSG00000111224	PARP11	-1.57579	2.72324	15.3297	9.02838e-05	0.00138453	PARP11	protein_coding	poly(ADP-ribose) polymerase family member 11
ENSG00000204287	HLA-DRA	-2.29851	3.93543	15.3152	9.0981e-05	0.00139381	HLA-DRA	protein_coding	major histocompatibility complex, class II, DR alpha
ENSG00000214087	ARL16	0.972431	5.30825	15.3116	9.11572e-05	0.0013951	ARL16	protein_coding	ADP ribosylation factor like GTPase 16
ENSG00000086696	HSD17B2	-2.27213	-0.0717655	15.2953	9.19471e-05	0.00140576	HSD17B2	protein_coding	hydroxysteroid 17-beta dehydrogenase 2
ENSG00000232442	MHENCR	1.15834	3.00218	15.2934	9.20397e-05	0.00140576	MHENCR	lncRNA	melanoma highly expressed competing endogenous lncRNA for miR-425 and miR-489
ENSG00000090581	GNPTG	1.03792	5.48351	15.2858	9.24078e-05	0.00140996	GNPTG	protein_coding	N-acetylglucosamine-1-phosphate transferase subunit gamma
ENSG00000106526	ACTR3C	-1.57751	1.62729	15.2818	9.26027e-05	0.00141152	ACTR3C	protein_coding	actin related protein 3C
ENSG00000081059	TCF7	-1.24563	2.74131	15.2778	9.28012e-05	0.00141312	TCF7	protein_coding	transcription factor 7
ENSG00000007255	TRAPPC6A	1.11708	5.46941	15.275	9.29384e-05	0.00141379	TRAPPC6A	protein_coding	trafficking protein particle complex subunit 6A
ENSG00000138131	LOXL4	2.1269	1.84437	15.2697	9.32002e-05	0.00141562	LOXL4	protein_coding	lysyl oxidase like 4
ENSG00000233483	EFCAB15P	2.45236	2.32991	15.2688	9.32459e-05	0.00141562	EFCAB15P	transcribed_unitary_pseudogene	EF-hand calcium binding domain 15, pseudogene
ENSG00000141933	TPGS1	1.19442	4.94156	15.2667	9.3346e-05	0.00141572	TPGS1	protein_coding	tubulin polyglutamylase complex subunit 1
ENSG00000122971	ACADS	1.22796	4.60098	15.2583	9.37631e-05	0.00142062	ACADS	protein_coding	acyl-CoA dehydrogenase short chain
ENSG00000075223	SEMA3C	-0.845491	6.64497	15.2484	9.42543e-05	0.00142663	SEMA3C	protein_coding	semaphorin 3C
ENSG00000100297	MCM5	-0.961087	7.40813	15.2213	9.56191e-05	0.00144585	MCM5	protein_coding	minichromosome maintenance complex component 5
ENSG00000182580	EPHB3	0.89679	7.67567	15.2182	9.57745e-05	0.00144675	EPHB3	protein_coding	EPH receptor B3
ENSG00000172663	TMEM134	1.02856	6.03558	15.2146	9.5957e-05	0.00144806	TMEM134	protein_coding	transmembrane protein 134
ENSG00000138085	ATRAID	0.936227	6.22287	15.2065	9.63713e-05	0.00145286	ATRAID	protein_coding	all-trans retinoic acid induced differentiation factor
ENSG00000196914	ARHGEF12	-0.84238	7.38995	15.1971	9.68506e-05	0.00145809	ARHGEF12	protein_coding	Rho guanine nucleotide exchange factor 12
ENSG00000161533	ACOX1	0.843595	6.83226	15.196	9.69108e-05	0.00145809	ACOX1	protein_coding	acyl-CoA oxidase 1
ENSG00000103569	AQP9	-2.5132	0.523627	15.1696	9.82747e-05	0.00147715	AQP9	protein_coding	aquaporin 9
ENSG00000105664	COMP	2.76106	-0.258548	15.1603	9.87561e-05	0.00148291	COMP	protein_coding	cartilage oligomeric matrix protein
ENSG00000143776	CDC42BPA	-0.833303	5.65239	15.1531	9.91335e-05	0.0014871	CDC42BPA	protein_coding	CDC42 binding protein kinase alpha
ENSG00000090238	YPEL3	1.03105	4.88168	15.1478	9.94148e-05	0.00148984	YPEL3	protein_coding	yippee like 3
ENSG00000179750	APOBEC3B	-1.70635	5.02405	15.1432	9.96578e-05	0.00149201	APOBEC3B	protein_coding	apolipoprotein B mRNA editing enzyme catalytic subunit 3B
ENSG00000119630	PGF	2.20875	3.71154	15.1244	0.000100654	0.00150543	PGF	protein_coding	placental growth factor
ENSG00000039123	MTREX	-0.862128	6.54351	15.1081	0.000101527	0.00151699	MTREX	protein_coding	Mtr4 exosome RNA helicase
ENSG00000167851	CD300A	-2.30069	0.0297845	15.0917	0.000102415	0.00152875	CD300A	protein_coding	CD300a molecule
ENSG00000176641	RNF152	1.21814	4.37334	15.0884	0.000102593	0.0015299	RNF152	protein_coding	ring finger protein 152
ENSG00000152234	ATP5F1A	0.892782	8.49253	15.0819	0.000102948	0.00153341	ATP5F1A	protein_coding	ATP synthase F1 subunit alpha
ENSG00000137154	RPS6	0.967605	11.0923	15.0803	0.000103031	0.00153341	RPS6	protein_coding	ribosomal protein S6
ENSG00000142046	TMEM91	1.54934	2.1745	15.0711	0.000103537	0.00153942	TMEM91	protein_coding	transmembrane protein 91
ENSG00000101400	SNTA1	1.34199	6.07527	15.0451	0.00010497	0.00155762	SNTA1	protein_coding	syntrophin alpha 1
ENSG00000155465	SLC7A7	1.0978	3.31763	15.0448	0.000104992	0.00155762	SLC7A7	protein_coding	solute carrier family 7 member 7
ENSG00000272523	LINC01023	2.2746	1.89598	15.0429	0.000105098	0.00155762	LINC01023	lncRNA	long intergenic non-protein coding RNA 1023
ENSG00000116962	NID1	-2.5791	6.11302	15.0411	0.000105194	0.00155762	NID1	protein_coding	nidogen 1
ENSG00000143845	ETNK2	1.16406	4.54884	15.0397	0.000105275	0.00155762	ETNK2	protein_coding	ethanolamine kinase 2
ENSG00000089127	OAS1	-1.39124	5.65355	15.0306	0.00010578	0.00156357	OAS1	protein_coding	2'-5'-oligoadenylate synthetase 1
ENSG00000100092	SH3BP1	-0.867321	5.38237	15.0276	0.000105948	0.00156452	SH3BP1	protein_coding	SH3 domain binding protein 1
ENSG00000130695	CEP85	-1.09784	4.35595	15.0231	0.000106201	0.00156672	CEP85	protein_coding	centrosomal protein 85
ENSG00000086189	DIMT1	-1.01879	5.16697	15.0193	0.000106419	0.00156841	DIMT1	protein_coding	DIM1 rRNA methyltransferase and ribosome maturation factor
ENSG00000148926	ADM	1.69139	7.66625	14.9836	0.000108449	0.00159678	ADM	protein_coding	adrenomedullin
ENSG00000174171		1.75657	4.89872	14.9791	0.00010871	0.00159905		lncRNA	novel transcript, antisense to SPTBN5
ENSG00000110427	KIAA1549L	-1.15688	3.31103	14.9759	0.000108891	0.00160017	KIAA1549L	protein_coding	KIAA1549 like
ENSG00000144596	GRIP2	-3.54174	0.936721	14.9726	0.000109081	0.00160141	GRIP2	protein_coding	glutamate receptor interacting protein 2
ENSG00000258545	RHOXF1-AS1	2.26351	0.798699	14.9631	0.000109635	0.00160769	RHOXF1-AS1	lncRNA	RHOXF1 antisense RNA 1
ENSG00000122008	POLK	-1.25478	3.04956	14.9616	0.000109722	0.00160769	POLK	protein_coding	DNA polymerase kappa
ENSG00000155066	PROM2	-1.13379	6.04845	14.9596	0.00010984	0.00160787	PROM2	protein_coding	prominin 2
ENSG00000173918	C1QTNF1	-1.11168	5.66127	14.9547	0.000110126	0.0016105	C1QTNF1	protein_coding	C1q and TNF related 1
ENSG00000011478	QPCTL	0.936167	4.99962	14.944	0.000110752	0.00161809	QPCTL	protein_coding	glutaminyl-peptide cyclotransferase like
ENSG00000131435	PDLIM4	1.0603	5.1303	14.9411	0.000110919	0.00161897	PDLIM4	protein_coding	PDZ and LIM domain 4
ENSG00000172922	RNASEH2C	1.1093	5.09537	14.9289	0.000111642	0.00162669	RNASEH2C	protein_coding	ribonuclease H2 subunit C
ENSG00000058668	ATP2B4	-0.898846	7.22074	14.9285	0.000111663	0.00162669	ATP2B4	protein_coding	ATPase plasma membrane Ca2+ transporting 4
ENSG00000026950	BTN3A1	-1.09806	3.98193	14.9224	0.000112024	0.00163038	BTN3A1	protein_coding	butyrophilin subfamily 3 member A1
ENSG00000243056	EIF4EBP3	1.34713	2.67759	14.9155	0.000112434	0.00163477	EIF4EBP3	protein_coding	eukaryotic translation initiation factor 4E binding protein 3
ENSG00000156026	MCU	-0.953048	4.86538	14.9088	0.000112836	0.00163905	MCU	protein_coding	mitochondrial calcium uniporter
ENSG00000273355		1.9738	0.422524	14.9007	0.000113321	0.00164451		lncRNA	novel transcript
ENSG00000197728	RPS26	0.905408	7.95213	14.8594	0.000115827	0.00167807	RPS26	protein_coding	ribosomal protein S26
ENSG00000170421	KRT8	1.00211	11.0196	14.859	0.000115855	0.00167807	KRT8	protein_coding	keratin 8
ENSG00000231920	NEBL-AS1	2.72923	0.167026	14.8524	0.000116261	0.00168234	NEBL-AS1	lncRNA	NEBL antisense RNA 1
ENSG00000003147	ICA1	0.890201	4.64883	14.8498	0.000116423	0.00168308	ICA1	protein_coding	islet cell autoantigen 1
ENSG00000196396	PTPN1	-0.796226	6.26929	14.8372	0.000117199	0.00169268	PTPN1	protein_coding	protein tyrosine phosphatase non-receptor type 1
ENSG00000051341	POLQ	-1.49008	3.78015	14.8327	0.000117478	0.00169509	POLQ	protein_coding	DNA polymerase theta
ENSG00000164309	CMYA5	-1.16982	3.03733	14.8261	0.000117893	0.00169946	CMYA5	protein_coding	cardiomyopathy associated 5
ENSG00000117407	ARTN	1.43443	2.91802	14.8209	0.000118217	0.0017025	ARTN	protein_coding	artemin
ENSG00000247095	MIR210HG	0.996115	4.07896	14.8042	0.000119272	0.00171607	MIR210HG	lncRNA	MIR210 host gene
ENSG00000117114	ADGRL2	-0.938645	6.02202	14.7967	0.000119746	0.00172125	ADGRL2	protein_coding	adhesion G protein-coupled receptor L2
ENSG00000100577	GSTZ1	1.13125	4.68607	14.7938	0.00011993	0.00172226	GSTZ1	protein_coding	glutathione S-transferase zeta 1
ENSG00000235652	EPM2A-DT	1.75858	1.9799	14.7904	0.000120146	0.00172372	FBXO30-DT	lncRNA	FBXO30 divergent transcript
ENSG00000120265	PCMT1	0.794077	7.2059	14.7826	0.000120646	0.00172926	PCMT1	protein_coding	protein-L-isoaspartate (D-aspartate) O-methyltransferase
ENSG00000244239		3.09074	2.24674	14.7766	0.000121029	0.0017331		lncRNA	novel transcript, antisense to ICA1
ENSG00000095015	MAP3K1	-0.944771	5.03118	14.7711	0.000121384	0.00173652	MAP3K1	protein_coding	mitogen-activated protein kinase kinase kinase 1
ENSG00000183248	PRR36	1.36724	2.76031	14.7693	0.000121497	0.00173652	PRR36	protein_coding	proline rich 36
ENSG00000243829		2.2625	0.466326	14.7643	0.000121821	0.00173952		processed_pseudogene	ribosomal protein S9 (RPS9) pseudogene
ENSG00000156299	TIAM1	-1.27089	3.08487	14.7566	0.000122318	0.00174496	TIAM1	protein_coding	TIAM Rac1 associated GEF 1
ENSG00000062582	MRPS24	0.953235	7.02968	14.7247	0.000124405	0.00177306	MRPS24	protein_coding	mitochondrial ribosomal protein S24
ENSG00000105258	POLR2I	0.845225	5.49066	14.7074	0.000125555	0.00178776	POLR2I	protein_coding	RNA polymerase II subunit I
ENSG00000120885	CLU	1.78056	9.31829	14.7015	0.000125948	0.00179168	CLU	protein_coding	clusterin
ENSG00000247903		1.06765	5.50913	14.6959	0.000126324	0.00179534		lncRNA	novel transcript, antisense to TM7SF3
ENSG00000205309	NT5M	1.44527	2.26182	14.6799	0.000127397	0.0018089	NT5M	protein_coding	5',3'-nucleotidase, mitochondrial
ENSG00000148841	ITPRIP	-1.09049	4.73546	14.6768	0.000127611	0.0018093	ITPRIP	protein_coding	inositol 1,4,5-trisphosphate receptor interacting protein
ENSG00000171425	ZNF581	1.09729	5.43706	14.676	0.000127665	0.0018093	ZNF581	protein_coding	zinc finger protein 581
ENSG00000169231	THBS3	0.838668	6.08375	14.6665	0.000128305	0.00181667	THBS3	protein_coding	thrombospondin 3
ENSG00000134049	IER3IP1	0.948294	5.66112	14.6631	0.000128537	0.00181826	IER3IP1	protein_coding	immediate early response 3 interacting protein 1
ENSG00000184860	SDR42E1	-0.934909	4.01759	14.6537	0.000129183	0.00182459	SDR42E1	protein_coding	short chain dehydrogenase/reductase family 42E, member 1
ENSG00000073282	TP63	-2.21583	0.470591	14.653	0.000129226	0.00182459	TP63	protein_coding	tumor protein p63
ENSG00000151151	IPMK	-1.34878	3.72174	14.6507	0.000129389	0.00182519	IPMK	protein_coding	inositol polyphosphate multikinase
ENSG00000180340	FZD2	1.52703	2.73912	14.6266	0.000131052	0.00184694	FZD2	protein_coding	frizzled class receptor 2
ENSG00000170498	KISS1	2.61624	0.94581	14.6022	0.000132759	0.00186924	KISS1	protein_coding	KiSS-1 metastasis suppressor
ENSG00000124201	ZNFX1	-0.857448	5.81284	14.5987	0.000133003	0.00187094	ZNFX1	protein_coding	zinc finger NFX1-type containing 1
ENSG00000132004	FBXW9	0.869147	5.45963	14.579	0.000134403	0.00188888	FBXW9	protein_coding	F-box and WD repeat domain containing 9
ENSG00000141579	ZNF750	-1.35286	2.805	14.5398	0.000137233	0.00192687	ZNF750	protein_coding	zinc finger protein 750
ENSG00000167526	RPL13	1.34293	12.9264	14.5376	0.000137391	0.00192729	RPL13	protein_coding	ribosomal protein L13
ENSG00000135678	CPM	1.03202	6.57754	14.5271	0.000138158	0.00193626	CPM	protein_coding	carboxypeptidase M
ENSG00000056097	ZFR	-0.845584	6.44784	14.5088	0.000139504	0.00195176	ZFR	protein_coding	zinc finger RNA binding protein
ENSG00000164919	COX6C	1.58637	8.24497	14.5086	0.000139522	0.00195176	COX6C	protein_coding	cytochrome c oxidase subunit 6C
ENSG00000188747	NOXA1	1.70111	2.16687	14.5051	0.000139784	0.00195362	NOXA1	protein_coding	NADPH oxidase activator 1
ENSG00000153815	CMIP	-0.804007	6.64042	14.4948	0.000140547	0.00196247	CMIP	protein_coding	c-Maf inducing protein
ENSG00000187391	MAGI2	1.36019	2.46481	14.4842	0.000141338	0.00197169	MAGI2	protein_coding	membrane associated guanylate kinase, WW and PDZ domain containing 2
ENSG00000112514	CUTA	0.987602	7.57297	14.4794	0.0001417	0.00197493	CUTA	protein_coding	cutA divalent cation tolerance homolog
ENSG00000147123	NDUFB11	1.28843	7.00754	14.4715	0.000142296	0.00198141	NDUFB11	protein_coding	NADH:ubiquinone oxidoreductase subunit B11
ENSG00000184634	MED12	-1.14071	4.38966	14.4588	0.000143259	0.00199299	MED12	protein_coding	mediator complex subunit 12
ENSG00000197766	CFD	2.14155	4.71851	14.4519	0.000143782	0.00199843	CFD	protein_coding	complement factor D
ENSG00000119917	IFIT3	-1.53176	6.58176	14.4454	0.000144283	0.00200355	IFIT3	protein_coding	interferon induced protein with tetratricopeptide repeats 3
ENSG00000279573		2.3706	-0.54851	14.4339	0.000145167	0.00201398		TEC	TEC
ENSG00000117525	F3	1.49947	4.00346	14.4298	0.000145483	0.0020154	F3	protein_coding	coagulation factor III, tissue factor
ENSG00000183318	SPDYE4	2.41792	1.35738	14.4291	0.000145536	0.0020154	SPDYE4	protein_coding	speedy/RINGO cell cycle regulator family member E4
ENSG00000163814	CDCP1	-1.10369	5.66082	14.4272	0.000145681	0.00201557	CDCP1	protein_coding	CUB domain containing protein 1
ENSG00000169515	CCDC8	1.28101	3.90533	14.4227	0.000146035	0.00201861	CCDC8	protein_coding	coiled-coil domain containing 8
ENSG00000084731	KIF3C	-0.96729	4.67935	14.4195	0.000146277	0.00202012	KIF3C	protein_coding	kinesin family member 3C
ENSG00000139679	LPAR6	1.00103	3.90199	14.4121	0.000146854	0.00202624	LPAR6	protein_coding	lysophosphatidic acid receptor 6
ENSG00000255690	TRIL	-1.23623	2.78334	14.3847	0.000149009	0.00205251	TRIL	protein_coding	TLR4 interactor with leucine rich repeats
ENSG00000138119	MYOF	-0.90121	6.53281	14.3844	0.000149029	0.00205251	MYOF	protein_coding	myoferlin
ENSG00000081041	CXCL2	2.10149	3.354	14.3743	0.000149837	0.00206176	CXCL2	protein_coding	C-X-C motif chemokine ligand 2
ENSG00000160226	CFAP410	1.28449	5.06154	14.3705	0.00015014	0.00206405	CFAP410	protein_coding	cilia and flagella associated protein 410
ENSG00000091527	CDV3	-0.877605	7.06674	14.3594	0.000151023	0.00207319	CDV3	protein_coding	CDV3 homolog
ENSG00000153015	CWC27	-0.842445	4.76647	14.3587	0.000151078	0.00207319	CWC27	protein_coding	CWC27 spliceosome associated cyclophilin
ENSG00000196455	PIK3R4	-0.894545	4.80265	14.3419	0.000152435	0.00208991	PIK3R4	protein_coding	phosphoinositide-3-kinase regulatory subunit 4
ENSG00000188910	GJB3	-1.1762	4.22079	14.332	0.000153236	0.00209898	GJB3	protein_coding	gap junction protein beta 3
ENSG00000108551	RASD1	-1.55617	3.38338	14.3303	0.000153374	0.00209898	RASD1	protein_coding	ras related dexamethasone induced 1
ENSG00000130517	PGPEP1	0.8455	5.26818	14.3202	0.0001542	0.00210797	PGPEP1	protein_coding	pyroglutamyl-peptidase I
ENSG00000162692	VCAM1	-2.33266	5.77928	14.3189	0.00015431	0.00210797	VCAM1	protein_coding	vascular cell adhesion molecule 1
ENSG00000267727		-3.50199	1.22419	14.3156	0.000154583	0.00210979		lncRNA	novel transcript
ENSG00000133110	POSTN	2.63139	2.8702	14.312	0.000154875	0.00211141	POSTN	protein_coding	periostin
ENSG00000140365	COMMD4	1.08183	5.7109	14.3107	0.00015498	0.00211141	COMMD4	protein_coding	COMM domain containing 4
ENSG00000089472	HEPH	-1.06434	5.02209	14.3056	0.000155402	0.00211452	HEPH	protein_coding	hephaestin
ENSG00000143624	INTS3	-0.87619	6.29438	14.3046	0.000155487	0.00211452	INTS3	protein_coding	integrator complex subunit 3
ENSG00000254873		0.982982	4.33731	14.2994	0.000155914	0.00211842		lncRNA	novel transcript, antisense to ATP5L and UBE4A
ENSG00000066135	KDM4A	-0.857456	6.43615	14.2879	0.000156872	0.00212952	KDM4A	protein_coding	lysine demethylase 4A
ENSG00000113360	DROSHA	-0.964272	5.45661	14.2794	0.000157582	0.00213723	DROSHA	protein_coding	drosha ribonuclease III
ENSG00000233682		1.54589	1.72846	14.2776	0.00015773	0.00213733		lncRNA	novel transcript, antisense to FNDC1
ENSG00000179899	PHC1P1	-2.61582	-0.30105	14.2751	0.000157942	0.0021383	PHC1P1	processed_pseudogene	polyhomeotic homolog 1 pseudogene 1
ENSG00000124935	SCGB1D2	3.65259	0.193142	14.2525	0.000159849	0.00216218	SCGB1D2	protein_coding	secretoglobin family 1D member 2
ENSG00000172493	AFF1	-0.853167	4.87487	14.2344	0.00016139	0.00218107	AFF1	protein_coding	AF4/FMR2 family member 1
ENSG00000134330	IAH1	0.915022	5.78699	14.2326	0.000161548	0.00218126	IAH1	protein_coding	isoamyl acetate hydrolyzing esterase 1 (putative)
ENSG00000181751	MACIR	-1.03131	3.2754	14.2179	0.000162812	0.00219637	MACIR	protein_coding	macrophage immunometabolism regulator
ENSG00000158301	GPRASP2	-1.86501	1.31849	14.2151	0.000163061	0.00219777	GPRASP2	protein_coding	G protein-coupled receptor associated sorting protein 2
ENSG00000187210	GCNT1	0.909663	5.62812	14.2028	0.000164122	0.0022101	GCNT1	protein_coding	glucosaminyl (N-acetyl) transferase 1
ENSG00000077279	DCX	-2.40442	1.13223	14.1906	0.000165193	0.00222255	DCX	protein_coding	doublecortin
ENSG00000165475	CRYL1	1.11677	4.15957	14.1877	0.000165445	0.00222395	CRYL1	protein_coding	crystallin lambda 1
ENSG00000188636	RTL6	-0.943441	5.73046	14.185	0.000165683	0.00222518	RTL6	protein_coding	retrotransposon Gag like 6
ENSG00000135925	WNT10A	-2.34715	0.785072	14.1749	0.000166579	0.00223523	WNT10A	protein_coding	Wnt family member 10A
ENSG00000166839	ANKDD1A	1.25599	2.75776	14.1433	0.000169401	0.00227108	ANKDD1A	protein_coding	ankyrin repeat and death domain containing 1A
ENSG00000268912		-1.89009	0.110924	14.1253	0.000171025	0.00228908		lncRNA	novel transcript
ENSG00000180964	TCEAL8	-1.45492	3.60398	14.1251	0.000171046	0.00228908	TCEAL8	protein_coding	transcription elongation factor A like 8
ENSG00000223865	HLA-DPB1	-2.4174	0.950045	14.1194	0.000171561	0.00229395	HLA-DPB1	protein_coding	major histocompatibility complex, class II, DP beta 1
ENSG00000174437	ATP2A2	-0.872622	7.41863	14.1156	0.000171913	0.00229663	ATP2A2	protein_coding	ATPase sarcoplasmic/endoplasmic reticulum Ca2+ transporting 2
ENSG00000161791	FMNL3	-1.49249	1.59682	14.1052	0.000172869	0.00230736	FMNL3	protein_coding	formin like 3
ENSG00000170276	HSPB2	1.96991	1.9572	14.0936	0.000173933	0.00231952	HSPB2	protein_coding	heat shock protein family B (small) member 2
ENSG00000116661	FBXO2	1.09994	7.09893	14.0625	0.000176832	0.00235611	FBXO2	protein_coding	F-box protein 2
ENSG00000175061	SNHG29	1.04852	8.45331	14.0502	0.000177997	0.00236953	SNHG29	lncRNA	small nucleolar RNA host gene 29
ENSG00000212978		1.06931	3.43085	14.0447	0.000178514	0.00237433		lncRNA	novel transcript
ENSG00000166046	TCP11L2	-1.28501	2.64564	14.0422	0.000178758	0.00237548	TCP11L2	protein_coding	t-complex 11 like 2
ENSG00000084112	SSH1	-0.917568	4.48989	14.0295	0.000179968	0.00238947	SSH1	protein_coding	slingshot protein phosphatase 1
ENSG00000119326	CTNNAL1	0.97193	5.40817	14.0259	0.00018031	0.00239192	CTNNAL1	protein_coding	catenin alpha like 1
ENSG00000133065	SLC41A1	-0.932847	5.11177	14.0224	0.000180649	0.0023938	SLC41A1	protein_coding	solute carrier family 41 member 1
ENSG00000172716	SLFN11	-1.62026	3.09977	14.0211	0.000180769	0.0023938	SLFN11	protein_coding	schlafen family member 11
ENSG00000039319	ZFYVE16	-0.90862	4.66502	14.0195	0.000180927	0.00239381	ZFYVE16	protein_coding	zinc finger FYVE-type containing 16
ENSG00000109881	CCDC34	1.10851	5.33219	14.0167	0.000181193	0.00239523	CCDC34	protein_coding	coiled-coil domain containing 34
ENSG00000126947	ARMCX1	1.60222	2.46818	14.0047	0.000182351	0.00240843	ARMCX1	protein_coding	armadillo repeat containing X-linked 1
ENSG00000215845	TSTD1	1.2048	5.7363	14.001	0.000182712	0.0024111	TSTD1	protein_coding	thiosulfate sulfurtransferase like domain containing 1
ENSG00000140807	NKD1	-1.96693	0.373114	13.9887	0.000183915	0.00242476	NKD1	protein_coding	NKD inhibitor of WNT signaling pathway 1
ENSG00000258017		6.20132	5.92639	13.9855	0.000184222	0.00242476		lncRNA	novel transcript, antisense to TUBA1B
ENSG00000259607		4.10451	0.463077	13.9855	0.000184228	0.00242476		lncRNA	novel transcript, antisense to KIF13B
ENSG00000128165	ADM2	-0.961239	5.36624	13.9781	0.000184948	0.00243024	ADM2	protein_coding	adrenomedullin 2
ENSG00000121579	NAA50	-0.822878	7.85655	13.978	0.000184965	0.00243024	NAA50	protein_coding	N-alpha-acetyltransferase 50, NatE catalytic subunit
ENSG00000139645	ANKRD52	-0.801171	6.12233	13.9664	0.000186109	0.00244315	ANKRD52	protein_coding	ankyrin repeat domain 52
ENSG00000175416	CLTB	0.817827	7.54072	13.9591	0.000186833	0.00245053	CLTB	protein_coding	clathrin light chain B
ENSG00000110693	SOX6	1.69216	2.88501	13.9163	0.000191134	0.00250477	SOX6	protein_coding	SRY-box transcription factor 6
ENSG00000130429	ARPC1B	-0.856051	7.56172	13.909	0.00019188	0.00251236	ARPC1B	protein_coding	actin related protein 2/3 complex subunit 1B
ENSG00000145623	OSMR	-2.02147	4.8406	13.8898	0.000193847	0.00253592	OSMR	protein_coding	oncostatin M receptor
ENSG00000116991	SIPA1L2	-0.847055	5.31538	13.8849	0.000194357	0.0025404	SIPA1L2	protein_coding	signal induced proliferation associated 1 like 2
ENSG00000170832	USP32	-0.939945	4.55542	13.8829	0.000194559	0.00254085	USP32	protein_coding	ubiquitin specific peptidase 32
ENSG00000242372	EIF6	0.857374	7.5141	13.8748	0.000195401	0.00254965	EIF6	protein_coding	eukaryotic translation initiation factor 6
ENSG00000143515	ATP8B2	-1.5649	3.4342	13.8673	0.000196181	0.00255545	ATP8B2	protein_coding	ATPase phospholipid transporting 8B2
ENSG00000101407	TTI1	-0.881002	4.43637	13.8673	0.000196183	0.00255545	TTI1	protein_coding	TELO2 interacting protein 1
ENSG00000079385	CEACAM1	-1.7947	3.26666	13.8565	0.00019731	0.00256626	CEACAM1	protein_coding	CEA cell adhesion molecule 1
ENSG00000172137	CALB2	-2.36841	3.11734	13.8561	0.000197352	0.00256626	CALB2	protein_coding	calbindin 2
ENSG00000090971	NAT14	1.03181	6.08608	13.8523	0.000197757	0.00256931	NAT14	protein_coding	N-acetyltransferase 14 (putative)
ENSG00000156502	SUPV3L1	-0.811279	4.96223	13.8427	0.000198767	0.00258023	SUPV3L1	protein_coding	Suv3 like RNA helicase
ENSG00000196526	AFAP1	-0.886034	4.91173	13.8363	0.000199449	0.00258686	AFAP1	protein_coding	actin filament associated protein 1
ENSG00000178502	KLHL11	-1.92331	1.18538	13.8269	0.000200449	0.00259759	KLHL11	protein_coding	kelch like family member 11
ENSG00000128045	RASL11B	2.05169	3.89207	13.8223	0.000200934	0.00260166	RASL11B	protein_coding	RAS like family 11 member B
ENSG00000153113	CAST	-0.766863	6.56515	13.7877	0.000204671	0.00264753	CAST	protein_coding	calpastatin
ENSG00000213347	MXD3	1.09545	4.27744	13.7863	0.000204826	0.00264753	MXD3	protein_coding	MAX dimerization protein 3
ENSG00000185513	L3MBTL1	-1.89852	0.0464513	13.7827	0.000205217	0.0026503	L3MBTL1	protein_coding	L3MBTL histone methyl-lysine binding protein 1
ENSG00000150093	ITGB1	-0.875556	9.26922	13.7799	0.000205521	0.00265197	ITGB1	protein_coding	integrin subunit beta 1
ENSG00000137558	PI15	-1.69479	2.11302	13.7723	0.000206352	0.00266043	PI15	protein_coding	peptidase inhibitor 15
ENSG00000213123	DYNLT2B	1.20266	4.12731	13.7698	0.000206629	0.00266173	DYNLT2B	protein_coding	dynein light chain Tctex-type 2B
ENSG00000188763	FZD9	1.29044	4.52647	13.7586	0.000207864	0.00267537	FZD9	protein_coding	frizzled class receptor 9
ENSG00000161267	BDH1	1.10633	5.49755	13.7471	0.00020914	0.00268951	BDH1	protein_coding	3-hydroxybutyrate dehydrogenase 1
ENSG00000164266	SPINK1	1.92798	-0.0265961	13.7436	0.000209537	0.00269232	SPINK1	protein_coding	serine peptidase inhibitor Kazal type 1
ENSG00000166747	AP1G1	-0.805969	7.10678	13.7223	0.000211921	0.00272064	AP1G1	protein_coding	adaptor related protein complex 1 subunit gamma 1
ENSG00000225950	NTF4	2.7437	-0.848216	13.7182	0.000212386	0.0027243	NTF4	protein_coding	neurotrophin 4
ENSG00000239713	APOBEC3G	-2.47436	4.08876	13.7157	0.000212671	0.00272564	APOBEC3G	protein_coding	apolipoprotein B mRNA editing enzyme catalytic subunit 3G
ENSG00000153767	GTF2E1	-0.984508	4.02359	13.708	0.000213546	0.00273454	GTF2E1	protein_coding	general transcription factor IIE subunit 1
ENSG00000168701	TMEM208	0.878664	6.11556	13.7018	0.000214252	0.00274127	TMEM208	protein_coding	transmembrane protein 208
ENSG00000161249	DMKN	-1.27903	4.40625	13.6981	0.000214667	0.00274426	DMKN	protein_coding	dermokine
ENSG00000008311	AASS	-2.43509	-0.188995	13.687	0.000215942	0.00275767	AASS	protein_coding	aminoadipate-semialdehyde synthase
ENSG00000163521	GLB1L	1.18944	2.72796	13.6858	0.000216081	0.00275767	GLB1L	protein_coding	galactosidase beta 1 like
ENSG00000127540	UQCR11	1.12633	7.28542	13.6785	0.000216926	0.00276534	UQCR11	protein_coding	ubiquinol-cytochrome c reductase, complex III subunit XI
ENSG00000147027	TMEM47	0.892898	5.02767	13.6774	0.000217047	0.00276534	TMEM47	protein_coding	transmembrane protein 47
ENSG00000135111	TBX3	-0.958565	5.44408	13.6603	0.000219035	0.00278832	TBX3	protein_coding	T-box transcription factor 3
ENSG00000198677	TTC37	-0.928001	5.45738	13.6583	0.000219269	0.00278896	TTC37	protein_coding	tetratricopeptide repeat domain 37
ENSG00000135404	CD63	0.904533	8.72958	13.6536	0.000219822	0.00279364	CD63	protein_coding	CD63 molecule
ENSG00000280416		2.5414	0.382063	13.6496	0.000220291	0.00279725		TEC	novel transcript
ENSG00000146373	RNF217	-1.29107	2.97418	13.6455	0.000220767	0.00280095	RNF217	protein_coding	ring finger protein 217
ENSG00000179085	DPM3	0.899785	6.22557	13.6431	0.000221048	0.00280217	DPM3	protein_coding	dolichyl-phosphate mannosyltransferase subunit 3, regulatory
ENSG00000151623	NR3C2	1.12825	4.05112	13.6401	0.000221401	0.00280429	NR3C2	protein_coding	nuclear receptor subfamily 3 group C member 2
ENSG00000152332	UHMK1	-0.937727	6.92124	13.6383	0.000221617	0.00280468	UHMK1	protein_coding	U2AF homology motif kinase 1
ENSG00000125652	ALKBH7	1.30016	6.11021	13.6054	0.00022554	0.00285194	ALKBH7	protein_coding	alkB homolog 7
ENSG00000134460	IL2RA	-1.78821	1.07377	13.589	0.000227515	0.00287451	IL2RA	protein_coding	interleukin 2 receptor subunit alpha
ENSG00000088320	REM1	0.959631	4.48046	13.5831	0.000228231	0.00288116	REM1	protein_coding	RRAD and GEM like GTPase 1
ENSG00000222020	HDAC4-AS1	2.14072	0.151191	13.5798	0.000228627	0.00288375	HDAC4-AS1	lncRNA	HDAC4 antisense RNA 1
ENSG00000138642	HERC6	-1.04129	6.03874	13.5669	0.000230212	0.00290132	HERC6	protein_coding	HECT and RLD domain containing E3 ubiquitin protein ligase family member 6
ENSG00000124212	PTGIS	0.864456	5.5979	13.5645	0.000230504	0.00290258	PTGIS	protein_coding	prostaglandin I2 synthase
ENSG00000103152	MPG	1.08843	7.02788	13.5572	0.000231398	0.00291143	MPG	protein_coding	N-methylpurine DNA glycosylase
ENSG00000106025	TSPAN12	0.846729	5.16191	13.5502	0.000232261	0.0029192	TSPAN12	protein_coding	tetraspanin 12
ENSG00000180353	HCLS1	-1.86134	1.29905	13.547	0.000232666	0.0029192	HCLS1	protein_coding	hematopoietic cell-specific Lyn substrate 1
ENSG00000185432	METTL7A	1.57792	7.28249	13.5462	0.000232765	0.0029192	METTL7A	protein_coding	methyltransferase like 7A
ENSG00000122882	ECD	-0.903305	4.32829	13.546	0.000232788	0.0029192	ECD	protein_coding	ecdysoneless cell cycle regulator
ENSG00000188452	CERKL	2.00161	2.08602	13.5416	0.000233333	0.00292361	CERKL	protein_coding	ceramide kinase like
ENSG00000004776	HSPB6	-2.97275	-0.413602	13.5392	0.000233635	0.00292498	HSPB6	protein_coding	heat shock protein family B (small) member 6
ENSG00000163001	CFAP36	0.775381	5.17977	13.5322	0.000234502	0.00293201	CFAP36	protein_coding	cilia and flagella associated protein 36
ENSG00000223891	OSER1-DT	1.44238	2.87552	13.5316	0.000234584	0.00293201	OSER1-DT	lncRNA	OSER1 divergent transcript
ENSG00000006015	REX1BD	1.68201	6.54791	13.5278	0.000235053	0.00293544	REX1BD	protein_coding	required for excision 1-B domain containing
ENSG00000153993	SEMA3D	2.2864	2.37738	13.5059	0.00023781	0.00296743	SEMA3D	protein_coding	semaphorin 3D
ENSG00000272888	CHASERR	1.12142	5.22154	13.5027	0.000238215	0.00296908	CHASERR	lncRNA	CHD2 adjacent suppressive regulatory RNA
ENSG00000108469	RECQL5	1.25887	5.56397	13.5018	0.000238334	0.00296908	RECQL5	protein_coding	RecQ like helicase 5
ENSG00000134371	CDC73	-0.767707	5.69558	13.4961	0.000239066	0.00297574	CDC73	protein_coding	cell division cycle 73
ENSG00000171443	ZNF524	1.18463	4.90026	13.4927	0.000239491	0.00297618	ZNF524	protein_coding	zinc finger protein 524
ENSG00000167136	ENDOG	1.38911	4.60855	13.4927	0.000239494	0.00297618	ENDOG	protein_coding	endonuclease G
ENSG00000213551	DNAJC9	-0.841061	5.43176	13.47	0.000242405	0.00300853	DNAJC9	protein_coding	DnaJ heat shock protein family (Hsp40) member C9
ENSG00000122952	ZWINT	-1.09713	4.68112	13.4693	0.000242495	0.00300853	ZWINT	protein_coding	ZW10 interacting kinetochore protein
ENSG00000143514	TP53BP2	-0.8979	5.02101	13.4614	0.000243527	0.00301886	TP53BP2	protein_coding	tumor protein p53 binding protein 2
ENSG00000017260	ATP2C1	-0.796815	7.12236	13.4595	0.000243765	0.00301933	ATP2C1	protein_coding	ATPase secretory pathway Ca2+ transporting 1
ENSG00000166741	NNMT	-2.36167	2.57989	13.4528	0.000244642	0.00302772	NNMT	protein_coding	nicotinamide N-methyltransferase
ENSG00000181617	FDCSP	-3.59775	4.29972	13.451	0.000244875	0.00302812	FDCSP	protein_coding	follicular dendritic cell secreted protein
ENSG00000169964	TMEM42	0.855832	4.00497	13.4493	0.000245102	0.00302847	TMEM42	protein_coding	transmembrane protein 42
ENSG00000182782	HCAR2	-1.6633	2.59228	13.4413	0.00024614	0.00303881	HCAR2	protein_coding	hydroxycarboxylic acid receptor 2
ENSG00000271380		1.56462	1.75289	13.4301	0.000247615	0.00305453		lncRNA	novel transcript, antisense to SHC1 and PYGO2
ENSG00000105372	RPS19	0.946572	10.0753	13.4171	0.000249335	0.00307324	RPS19	protein_coding	ribosomal protein S19
ENSG00000148773	MKI67	-1.3485	6.79328	13.4106	0.0002502	0.00308015	MKI67	protein_coding	marker of proliferation Ki-67
ENSG00000056998	GYG2	0.76446	6.52747	13.4099	0.000250303	0.00308015	GYG2	protein_coding	glycogenin 2
ENSG00000225492	GBP1P1	-2.24864	-0.115495	13.4029	0.000251236	0.00308912	GBP1P1	transcribed_unprocessed_pseudogene	guanylate binding protein 1 pseudogene 1
ENSG00000162738	VANGL2	-0.914853	5.25725	13.4001	0.000251616	0.00309129	VANGL2	protein_coding	VANGL planar cell polarity protein 2
ENSG00000110721	CHKA	0.830831	4.61852	13.395	0.000252291	0.00309394	CHKA	protein_coding	choline kinase alpha
ENSG00000134198	TSPAN2	1.27447	3.23573	13.3939	0.00025244	0.00309394	TSPAN2	protein_coding	tetraspanin 2
ENSG00000134247	PTGFRN	-0.809471	6.84534	13.3939	0.000252445	0.00309394	PTGFRN	protein_coding	prostaglandin F2 receptor inhibitor
ENSG00000140545	MFGE8	1.06943	8.26231	13.3763	0.000254828	0.00311875	MFGE8	protein_coding	milk fat globule EGF and factor V/VIII domain containing
ENSG00000144655	CSRNP1	0.888828	4.59659	13.3759	0.000254882	0.00311875	CSRNP1	protein_coding	cysteine and serine rich nuclear protein 1
ENSG00000099795	NDUFB7	1.18064	7.88007	13.3622	0.000256752	0.0031391	NDUFB7	protein_coding	NADH:ubiquinone oxidoreductase subunit B7
ENSG00000107938	EDRF1	-1.06666	4.18516	13.3451	0.000259101	0.00316526	EDRF1	protein_coding	erythroid differentiation regulatory factor 1
ENSG00000253210	DENND3-AS1	1.685	0.450199	13.338	0.000260079	0.00317464	DENND3-AS1	lncRNA	DENND3 antisense RNA 1
ENSG00000144724	PTPRG	-1.91772	1.20159	13.3365	0.000260293	0.0031747	PTPRG	protein_coding	protein tyrosine phosphatase receptor type G
ENSG00000116698	SMG7	-1.06469	6.2123	13.3244	0.000261978	0.00319267	SMG7	protein_coding	SMG7 nonsense mediated mRNA decay factor
ENSG00000131037	EPS8L1	1.37376	5.44333	13.3129	0.00026358	0.00320961	EPS8L1	protein_coding	EPS8 like 1
ENSG00000141198	TOM1L1	-0.842621	4.35399	13.2955	0.000266047	0.00323704	TOM1L1	protein_coding	target of myb1 like 1 membrane trafficking protein
ENSG00000179981	TSHZ1	-0.851652	3.94442	13.2784	0.000268481	0.00326404	TSHZ1	protein_coding	teashirt zinc finger homeobox 1
ENSG00000267409		-1.58172	2.07013	13.2679	0.000269997	0.00327983		lncRNA	novel transcript
ENSG00000107984	DKK1	-2.10479	2.84305	13.2646	0.00027046	0.00328025	DKK1	protein_coding	dickkopf WNT signaling pathway inhibitor 1
ENSG00000269968		1.14204	4.01645	13.2646	0.000270464	0.00328025		lncRNA	novel transcript, antisense to GAPDH
ENSG00000073350	LLGL2	0.970875	6.5888	13.2606	0.000271039	0.00328459	LLGL2	protein_coding	LLGL scribble cell polarity complex component 2
ENSG00000109536	FRG1	0.831484	5.26427	13.233	0.00027507	0.00333076	FRG1	protein_coding	FSHD region gene 1
ENSG00000145246	ATP10D	-1.0371	3.62574	13.2143	0.000277828	0.00336147	ATP10D	protein_coding	ATPase phospholipid transporting 10D (putative)
ENSG00000125629	INSIG2	0.842846	4.92666	13.2084	0.0002787	0.00336799	INSIG2	protein_coding	insulin induced gene 2
ENSG00000276600	RAB7B	-1.78662	3.37058	13.2076	0.000278812	0.00336799	RAB7B	protein_coding	RAB7B, member RAS oncogene family
ENSG00000086570	FAT2	-0.792309	5.23936	13.2015	0.000279727	0.00337635	FAT2	protein_coding	FAT atypical cadherin 2
ENSG00000171119	NRTN	1.92354	5.25271	13.1996	0.000280014	0.00337712	NRTN	protein_coding	neurturin
ENSG00000048471	SNX29	-1.03725	3.4445	13.196	0.000280541	0.00337787	SNX29	protein_coding	sorting nexin 29
ENSG00000231312	MAP4K3-DT	1.60473	1.21648	13.1948	0.000280729	0.00337787	MAP4K3-DT	lncRNA	MAP4K3 divergent transcript
ENSG00000172301	COPRS	0.806375	4.88522	13.1935	0.000280915	0.00337787	COPRS	protein_coding	coordinator of PRMT5 and differentiation stimulator
ENSG00000281453	TGFB2-OT1	1.31762	2.66023	13.1932	0.000280969	0.00337787	TGFB2-OT1	lncRNA	TGFB2 overlapping transcript 1
ENSG00000125375	DMAC2L	0.932964	3.66304	13.1731	0.00028399	0.00341149	DMAC2L	protein_coding	distal membrane arm assembly component 2 like
ENSG00000243317	STMP1	0.864423	6.78995	13.1683	0.000284717	0.00341751	STMP1	protein_coding	short transmembrane mitochondrial protein 1
ENSG00000268262		-2.32475	-0.143049	13.1645	0.000285299	0.00342115		undefined
ENSG00000139292	LGR5	-3.33902	0.831305	13.1634	0.000285473	0.00342115	LGR5	protein_coding	leucine rich repeat containing G protein-coupled receptor 5
ENSG00000213741	RPS29	1.06681	8.74875	13.1444	0.000288385	0.00345331	RPS29	protein_coding	ribosomal protein S29
ENSG00000117226	GBP3	-1.55798	3.54208	13.1394	0.000289153	0.00345978	GBP3	protein_coding	guanylate binding protein 3
ENSG00000179862	CITED4	1.03981	7.67641	13.1299	0.000290625	0.00347465	CITED4	protein_coding	Cbp/p300 interacting transactivator with Glu/Asp rich carboxy-terminal domain 4
ENSG00000157601	MX1	-0.954673	8.24219	13.1274	0.000291013	0.00347653	MX1	protein_coding	MX dynamin like GTPase 1
ENSG00000173230	GOLGB1	-0.761288	6.6963	13.1038	0.0002947	0.0035178	GOLGB1	protein_coding	golgin B1
ENSG00000126746	ZNF384	-0.989263	6.01889	13.0971	0.00029576	0.00352768	ZNF384	protein_coding	zinc finger protein 384
ENSG00000181143	MUC16	-1.1477	5.34525	13.0871	0.000297333	0.00354364	MUC16	protein_coding	mucin 16, cell surface associated
ENSG00000232533		1.73202	1.43996	13.0814	0.000298241	0.00355167		lncRNA	novel transcript
ENSG00000057657	PRDM1	-2.57437	1.52969	13.0798	0.000298499	0.00355196	PRDM1	protein_coding	PR/SET domain 1
ENSG00000279095		1.47093	1.36926	13.0714	0.000299832	0.00356502		TEC	TEC
ENSG00000173714	WFIKKN2	2.85999	-0.51671	13.0607	0.000301556	0.0035808	WFIKKN2	protein_coding	WAP, follistatin/kazal, immunoglobulin, kunitz and netrin domain containing 2
ENSG00000058063	ATP11B	-0.769205	5.65471	13.0602	0.000301633	0.0035808	ATP11B	protein_coding	ATPase phospholipid transporting 11B (putative)
ENSG00000268864		-1.91409	0.194372	13.053	0.000302807	0.00359192		transcribed_unprocessed_pseudogene	solute carrier family 7 (cationic amino acid transporter, y+ system), member 2 (SLC7A2) pseudogene
ENSG00000109452	INPP4B	1.64301	0.403103	13.0437	0.000304313	0.00360695	INPP4B	protein_coding	inositol polyphosphate-4-phosphatase type II B
ENSG00000185168	LINC00482	1.32422	1.77321	13.0373	0.000305342	0.00361633	LINC00482	lncRNA	long intergenic non-protein coding RNA 482
ENSG00000249816	LINC00964	2.08012	0.684429	13.0308	0.000306417	0.00362621	LINC00964	lncRNA	long intergenic non-protein coding RNA 964
ENSG00000188243	COMMD6	0.966092	4.86637	13.027	0.000307029	0.00362826	COMMD6	protein_coding	COMM domain containing 6
ENSG00000065809	FAM107B	-0.756881	5.09217	13.0268	0.000307069	0.00362826	FAM107B	protein_coding	family with sequence similarity 107 member B
ENSG00000165660	ABRAXAS2	-0.899565	4.558	13.0223	0.000307807	0.00363414	ABRAXAS2	protein_coding	abraxas 2, BRISC complex subunit
ENSG00000105717	PBX4	0.96194	3.28613	13.018	0.000308507	0.00363956	PBX4	protein_coding	PBX homeobox 4
ENSG00000219626	FAM228B	1.28091	1.92057	13.0082	0.000310124	0.00365367	FAM228B	protein_coding	family with sequence similarity 228 member B
ENSG00000137818	RPLP1	1.11321	10.6933	13.0079	0.000310185	0.00365367	RPLP1	protein_coding	ribosomal protein lateral stalk subunit P1
ENSG00000103145	HCFC1R1	1.04805	4.62331	13.0044	0.000310761	0.00365761	HCFC1R1	protein_coding	host cell factor C1 regulator 1
ENSG00000117713	ARID1A	-0.818517	5.82797	13.0003	0.000311441	0.00366275	ARID1A	protein_coding	AT-rich interaction domain 1A
ENSG00000119227	PIGZ	1.20218	3.17446	12.984	0.000314156	0.00369064	PIGZ	protein_coding	phosphatidylinositol glycan anchor biosynthesis class Z
ENSG00000171159	BBLN	1.18635	5.25928	12.9832	0.000314299	0.00369064	BBLN	protein_coding	bublin coiled coil protein
ENSG00000117298	ECE1	-0.90043	7.58999	12.975	0.000315681	0.00370399	ECE1	protein_coding	endothelin converting enzyme 1
ENSG00000197077	KIAA1671	-0.751401	6.09241	12.9641	0.000317517	0.00372264	KIAA1671	protein_coding	KIAA1671
ENSG00000185267	CDNF	1.85484	1.22944	12.9576	0.00031863	0.00373281	CDNF	protein_coding	cerebral dopamine neurotrophic factor
ENSG00000152642	GPD1L	-0.77249	5.36839	12.953	0.000319412	0.00373907	GPD1L	protein_coding	glycerol-3-phosphate dehydrogenase 1 like
ENSG00000253304	TMEM200B	1.22696	4.28011	12.9493	0.00032005	0.00374114	TMEM200B	protein_coding	transmembrane protein 200B
ENSG00000004059	ARF5	0.884096	8.37398	12.9491	0.000320083	0.00374114	ARF5	protein_coding	ADP ribosylation factor 5
ENSG00000239779	WBP1	0.853215	5.90759	12.9418	0.000321323	0.00375273	WBP1	protein_coding	WW domain binding protein 1
ENSG00000116199	FAM20B	-0.975373	5.6412	12.9328	0.000322869	0.00376788	FAM20B	protein_coding	FAM20B glycosaminoglycan xylosylkinase
ENSG00000163611	SPICE1	-1.29758	3.31722	12.9242	0.000324368	0.00378246	SPICE1	protein_coding	spindle and centriole associated protein 1
ENSG00000177700	POLR2L	1.53462	6.63191	12.9207	0.00032497	0.00378657	POLR2L	protein_coding	RNA polymerase II, I and III subunit L
ENSG00000171863	RPS7	0.948242	10.7024	12.9116	0.000326552	0.0038009	RPS7	protein_coding	ribosomal protein S7
ENSG00000011198	ABHD5	-0.893439	3.81417	12.9107	0.000326702	0.0038009	ABHD5	protein_coding	abhydrolase domain containing 5, lysophosphatidic acid acyltransferase
ENSG00000152689	RASGRP3	-1.2101	5.03797	12.9055	0.000327618	0.00380862	RASGRP3	protein_coding	RAS guanyl releasing protein 3
ENSG00000105520	PLPPR2	1.53237	1.17875	12.9022	0.000328193	0.00381238	PLPPR2	protein_coding	phospholipid phosphatase related 2
ENSG00000160218	TRAPPC10	-1.16097	3.78863	12.8976	0.000329002	0.00381884	TRAPPC10	protein_coding	trafficking protein particle complex subunit 10
ENSG00000233493	TMEM238	1.58171	6.53498	12.8954	0.000329392	0.00382044	TMEM238	protein_coding	transmembrane protein 238
ENSG00000198793	MTOR	-0.761805	5.14228	12.8932	0.00032978	0.00382201	MTOR	protein_coding	mechanistic target of rapamycin kinase
ENSG00000138696	BMPR1B	1.13737	3.34929	12.8914	0.000330104	0.00382284	BMPR1B	protein_coding	bone morphogenetic protein receptor type 1B
ENSG00000153820	SPHKAP	-2.43049	0.840625	12.8849	0.000331242	0.00383308	SPHKAP	protein_coding	SPHK1 interactor, AKAP domain containing
ENSG00000167705	RILP	1.11533	3.38538	12.88	0.000332113	0.00384023	RILP	protein_coding	Rab interacting lysosomal protein
ENSG00000166136	NDUFB8	1.04009	7.04102	12.8771	0.00033263	0.00384327	NDUFB8	protein_coding	NADH:ubiquinone oxidoreductase subunit B8
ENSG00000129194	SOX15	-2.93925	3.1661	12.8727	0.000333408	0.00384876	SOX15	protein_coding	SRY-box transcription factor 15
ENSG00000075340	ADD2	-2.06927	0.119377	12.8716	0.000333613	0.00384876	ADD2	protein_coding	adducin 2
ENSG00000133106	EPSTI1	-1.21803	3.43738	12.8671	0.000334403	0.00385493	EPSTI1	protein_coding	epithelial stromal interaction 1
ENSG00000262468	LINC01569	1.68116	0.295623	12.8565	0.000336317	0.00387404	LINC01569	lncRNA	long intergenic non-protein coding RNA 1569
ENSG00000111206	FOXM1	-0.977935	6.96561	12.8534	0.000336868	0.00387744	FOXM1	protein_coding	forkhead box M1
ENSG00000169035	KLK7	-2.46347	1.35563	12.8498	0.000337519	0.00388198	KLK7	protein_coding	kallikrein related peptidase 7
ENSG00000272990		2.84555	-0.635435	12.8272	0.000341622	0.00392619		lncRNA	novel transcript, antisense to KCNAB1
ENSG00000037749	MFAP3	-1.27409	2.87941	12.8186	0.00034319	0.00394008	MFAP3	protein_coding	microfibril associated protein 3
ENSG00000141543	EIF4A3	-0.721588	7.62024	12.8162	0.000343637	0.00394008	EIF4A3	protein_coding	eukaryotic translation initiation factor 4A3
ENSG00000042286	AIFM2	-1.09845	3.49089	12.8157	0.000343726	0.00394008	AIFM2	protein_coding	apoptosis inducing factor mitochondria associated 2
ENSG00000124782	RREB1	-0.939753	4.62753	12.8143	0.000343976	0.00394008	RREB1	protein_coding	ras responsive element binding protein 1
ENSG00000130147	SH3BP4	-0.850922	5.90112	12.8135	0.000344132	0.00394008	SH3BP4	protein_coding	SH3 domain binding protein 4
ENSG00000139985	ADAM21	-1.8119	0.50079	12.8017	0.0003463	0.00396085	ADAM21	protein_coding	ADAM metallopeptidase domain 21
ENSG00000167113	COQ4	0.812383	4.49391	12.8008	0.00034647	0.00396085	COQ4	protein_coding	coenzyme Q4
ENSG00000012061	ERCC1	0.807332	5.81087	12.7883	0.000348793	0.0039844	ERCC1	protein_coding	ERCC excision repair 1, endonuclease non-catalytic subunit
ENSG00000091409	ITGA6	-0.83817	7.5027	12.7869	0.000349059	0.00398443	ITGA6	protein_coding	integrin subunit alpha 6
ENSG00000162434	JAK1	-0.807582	5.89299	12.7836	0.00034967	0.0039884	JAK1	protein_coding	Janus kinase 1
ENSG00000132481	TRIM47	0.72835	7.6326	12.7706	0.000352112	0.00401323	TRIM47	protein_coding	tripartite motif containing 47
ENSG00000184557	SOCS3	-1.32252	4.48979	12.7667	0.000352843	0.00401853	SOCS3	protein_coding	suppressor of cytokine signaling 3
ENSG00000179134	SAMD4B	-0.750485	5.62952	12.7578	0.000354521	0.00403293	SAMD4B	protein_coding	sterile alpha motif domain containing 4B
ENSG00000184986	TMEM121	1.60373	1.4696	12.7572	0.00035464	0.00403293	TMEM121	protein_coding	transmembrane protein 121
ENSG00000085719	CPNE3	-2.29121	6.00451	12.749	0.000356209	0.00404773	CPNE3	protein_coding	copine 3
ENSG00000178567	EPM2AIP1	0.798459	5.38062	12.7433	0.000357283	0.00405689	EPM2AIP1	protein_coding	EPM2A interacting protein 1
ENSG00000145687	SSBP2	-1.04317	3.78293	12.7396	0.000358	0.00406058	SSBP2	protein_coding	single stranded DNA binding protein 2
ENSG00000151500	THYN1	1.05731	4.19831	12.7388	0.000358145	0.00406058	THYN1	protein_coding	thymocyte nuclear protein 1
ENSG00000233927	RPS28	1.18393	9.14133	12.7167	0.000362398	0.00410573	RPS28	protein_coding	ribosomal protein S28
ENSG00000136463	TACO1	0.96776	6.01112	12.7111	0.000363494	0.00411507	TACO1	protein_coding	translational activator of cytochrome c oxidase I
ENSG00000187556	NANOS3	2.63141	0.433679	12.6984	0.000365974	0.00414005	NANOS3	protein_coding	nanos C2HC-type zinc finger 3
ENSG00000242485	MRPL20	0.744165	5.76025	12.6945	0.00036674	0.00414562	MRPL20	protein_coding	mitochondrial ribosomal protein L20
ENSG00000136237	RAPGEF5	-1.34741	3.11294	12.6912	0.000367375	0.00414969	RAPGEF5	protein_coding	Rap guanine nucleotide exchange factor 5
ENSG00000161544	CYGB	2.25208	1.50897	12.6889	0.000367842	0.00415105	CYGB	protein_coding	cytoglobin
ENSG00000141569	TRIM65	0.949775	6.42101	12.6877	0.00036807	0.00415105	TRIM65	protein_coding	tripartite motif containing 65
ENSG00000119782	FKBP1B	2.12705	-0.4139	12.686	0.000368406	0.00415105	FKBP1B	protein_coding	FKBP prolyl isomerase 1B
ENSG00000159658	EFCAB14	-0.858247	5.81971	12.685	0.000368592	0.00415105	EFCAB14	protein_coding	EF-hand calcium binding domain 14
ENSG00000088882	CPXM1	2.67704	1.01753	12.6727	0.000371038	0.00417549	CPXM1	protein_coding	carboxypeptidase X, M14 family member 1
ENSG00000135114	OASL	-1.20765	6.05229	12.6693	0.000371702	0.00417986	OASL	protein_coding	2'-5'-oligoadenylate synthetase like
ENSG00000179104	TMTC2	-1.13754	4.0826	12.6636	0.000372837	0.0041895	TMTC2	protein_coding	transmembrane O-mannosyltransferase targeting cadherins 2
ENSG00000143507	DUSP10	-1.2408	3.31895	12.6612	0.000373329	0.00419192	DUSP10	protein_coding	dual specificity phosphatase 10
ENSG00000179397	CATSPERE	1.71054	0.0720468	12.6518	0.000375202	0.00420871	CATSPERE	protein_coding	catsper channel auxiliary subunit epsilon
ENSG00000240219		-2.09174	0.35244	12.6509	0.000375381	0.00420871		lncRNA	novel transcript
ENSG00000131203	IDO1	-2.38619	2.87205	12.6467	0.000376231	0.00421512	IDO1	protein_coding	indoleamine 2,3-dioxygenase 1
ENSG00000165732	DDX21	-0.865712	8.21789	12.6453	0.000376521	0.00421525	DDX21	protein_coding	DExD-box helicase 21
ENSG00000169604	ANTXR1	-1.40015	4.21634	12.6416	0.000377252	0.00422032	ANTXR1	protein_coding	ANTXR cell adhesion molecule 1
ENSG00000167173	C15orf39	-0.833248	4.61733	12.6364	0.000378312	0.00422905	C15orf39	protein_coding	chromosome 15 open reading frame 39
ENSG00000213058		3.98506	2.94006	12.6332	0.000378957	0.00423111		processed_pseudogene	ribosomal protein S14 (RPS14) pseudogene
ENSG00000115268	RPS15	0.904647	9.61725	12.6321	0.000379187	0.00423111	RPS15	protein_coding	ribosomal protein S15
ENSG00000117461	PIK3R3	-0.843035	7.75176	12.6313	0.000379335	0.00423111	PIK3R3	protein_coding	phosphoinositide-3-kinase regulatory subunit 3
ENSG00000266830		-2.01162	0.558566	12.6245	0.000380718	0.00424341		lncRNA	novel transcript
ENSG00000075420	FNDC3B	-0.960692	6.86673	12.6212	0.000381393	0.0042478	FNDC3B	protein_coding	fibronectin type III domain containing 3B
ENSG00000100867	DHRS2	1.74839	1.16511	12.5962	0.000386522	0.00430176	DHRS2	protein_coding	dehydrogenase/reductase 2
ENSG00000136111	TBC1D4	-0.832924	5.64232	12.5938	0.000387031	0.00430427	TBC1D4	protein_coding	TBC1 domain family member 4
ENSG00000147684	NDUFB9	1.04373	8.59716	12.5879	0.000388259	0.00431243	NDUFB9	protein_coding	NADH:ubiquinone oxidoreductase subunit B9
ENSG00000214389	RPS3AP26	1.778	1.312	12.5863	0.000388575	0.00431243	RPS3AP26	processed_pseudogene	RPS3A pseudogene 26
ENSG00000132846	ZBED3	-1.19584	2.81443	12.5848	0.000388892	0.00431243	ZBED3	protein_coding	zinc finger BED-type containing 3
ENSG00000164587	RPS14	0.931518	10.0862	12.5848	0.000388905	0.00431243	RPS14	protein_coding	ribosomal protein S14
ENSG00000198937	CCDC167	1.04543	4.94316	12.5778	0.000390348	0.00432526	CCDC167	protein_coding	coiled-coil domain containing 167
ENSG00000243742	RPLP0P2	1.33432	2.6251	12.5655	0.000392938	0.00435077	RPLP0P2	transcribed_processed_pseudogene	ribosomal protein lateral stalk subunit P0 pseudogene 2
ENSG00000087586	AURKA	-1.05959	5.40832	12.5553	0.000395091	0.00437142	AURKA	protein_coding	aurora kinase A
ENSG00000147130	ZMYM3	-0.890347	4.78325	12.5502	0.000396169	0.00438014	ZMYM3	protein_coding	zinc finger MYM-type containing 3
ENSG00000172534	HCFC1	-0.788772	6.45099	12.5419	0.000397921	0.0043963	HCFC1	protein_coding	host cell factor C1
ENSG00000168938	PPIC	1.08742	5.89065	12.5378	0.000398806	0.00440287	PPIC	protein_coding	peptidylprolyl isomerase C
ENSG00000121281	ADCY7	-1.30078	4.03915	12.5261	0.000401301	0.00442718	ADCY7	protein_coding	adenylate cyclase 7
ENSG00000187186		1.87249	2.02687	12.5197	0.000402689	0.00443925		protein_coding	novel protein
ENSG00000134058	CDK7	-0.822717	5.18528	12.5178	0.000403097	0.00444053	CDK7	protein_coding	cyclin dependent kinase 7
ENSG00000180263	FGD6	-1.05912	4.08654	12.5158	0.000403529	0.00444205	FGD6	protein_coding	FYVE, RhoGEF and PH domain containing 6
ENSG00000120149	MSX2	2.00367	0.25706	12.5102	0.00040473	0.00445202	MSX2	protein_coding	msh homeobox 2
ENSG00000143324	XPR1	-0.981752	4.63011	12.496	0.000407834	0.00448292	XPR1	protein_coding	xenotropic and polytropic retrovirus receptor 1
ENSG00000116014	KISS1R	2.2203	1.631	12.4783	0.000411709	0.00452223	KISS1R	protein_coding	KISS1 receptor
ENSG00000002330	BAD	1.06434	6.14207	12.4705	0.000413427	0.00453781	BAD	protein_coding	BCL2 associated agonist of cell death
ENSG00000164252	AGGF1	-0.825677	4.33493	12.4631	0.000415076	0.0045526	AGGF1	protein_coding	angiogenic factor with G-patch and FHA domains 1
ENSG00000124006	OBSL1	1.12135	6.89101	12.4563	0.000416595	0.00456596	OBSL1	protein_coding	obscurin like cytoskeletal adaptor 1
ENSG00000156697	UTP14A	-1.16507	4.60356	12.454	0.000417101	0.00456819	UTP14A	protein_coding	UTP14A small subunit processome component
ENSG00000119737	GPR75	-1.86788	0.0824594	12.4447	0.00041918	0.00458764	GPR75	protein_coding	G protein-coupled receptor 75
ENSG00000106077	ABHD11	0.721995	5.53075	12.4384	0.000420599	0.00459985	ABHD11	protein_coding	abhydrolase domain containing 11
ENSG00000158966	CACHD1	-0.992268	3.32745	12.4353	0.000421305	0.00460425	CACHD1	protein_coding	cache domain containing 1
ENSG00000101017	CD40	-2.09563	-0.147127	12.4261	0.000423382	0.0046236	CD40	protein_coding	CD40 molecule
ENSG00000100335	MIEF1	-0.740654	6.6905	12.4212	0.000424487	0.00463232	MIEF1	protein_coding	mitochondrial elongation factor 1
ENSG00000258644	SYNJ2BP-COX16	3.79376	1.47942	12.4196	0.000424854	0.00463299	SYNJ2BP-COX16	protein_coding	SYNJ2BP-COX16 readthrough
ENSG00000100170	SLC5A1	-1.42205	4.13036	12.4161	0.000425641	0.00463824	SLC5A1	protein_coding	solute carrier family 5 member 1
ENSG00000183628	DGCR6	1.00718	5.09646	12.4141	0.0004261	0.00463989	DGCR6	protein_coding	DiGeorge syndrome critical region gene 6
ENSG00000224165	DNAJC27-AS1	1.89972	0.412249	12.3991	0.000429545	0.00467219	DNAJC27-AS1	lncRNA	DNAJC27 antisense RNA 1
ENSG00000111186	WNT5B	-1.43659	2.47279	12.3985	0.000429683	0.00467219	WNT5B	protein_coding	Wnt family member 5B
ENSG00000164403	SHROOM1	1.11004	4.94942	12.3855	0.000432686	0.00470146	SHROOM1	protein_coding	shroom family member 1
ENSG00000165113	GKAP1	1.20637	2.75298	12.3751	0.000435089	0.00472418	GKAP1	protein_coding	G kinase anchoring protein 1
ENSG00000232645	LINC01431	1.78498	-0.183681	12.3671	0.000436976	0.00474127	LINC01431	lncRNA	long intergenic non-protein coding RNA 1431
ENSG00000173531	MST1	1.27649	2.85605	12.3655	0.000437344	0.00474184	MST1	protein_coding	macrophage stimulating 1
ENSG00000188263	IL17REL	-1.76052	2.49633	12.3642	0.000437655	0.00474184	IL17REL	protein_coding	interleukin 17 receptor E like
ENSG00000016402	IL20RA	1.02866	4.12544	12.3455	0.000442046	0.00478548	IL20RA	protein_coding	interleukin 20 receptor subunit alpha
ENSG00000140548	ZNF710	-0.965723	4.47488	12.3444	0.000442316	0.00478548	ZNF710	protein_coding	zinc finger protein 710
ENSG00000169020	ATP5ME	0.787654	6.37192	12.3346	0.000444635	0.00480431	ATP5ME	protein_coding	ATP synthase membrane subunit e
ENSG00000183018	SPNS2	1.28192	4.57976	12.3344	0.000444691	0.00480431	SPNS2	protein_coding	sphingolipid transporter 2
ENSG00000223573	TINCR	-1.38656	2.55558	12.3256	0.000446791	0.00482356	TINCR	protein_coding	TINCR ubiquitin domain containing
ENSG00000112796	ENPP5	0.984351	3.67909	12.3242	0.000447135	0.00482383	ENPP5	protein_coding	ectonucleotide pyrophosphatase/phosphodiesterase family member 5
ENSG00000266998		2.02948	-0.41711	12.3223	0.000447569	0.00482507		lncRNA	novel transcript, antisense to SEPT9
ENSG00000188725	SMIM15	-0.81868	4.95128	12.3205	0.000448001	0.0048263	SMIM15	protein_coding	small integral membrane protein 15
ENSG00000104679	R3HCC1	1.10057	4.54411	12.3186	0.000448457	0.00482778	R3HCC1	protein_coding	R3H domain and coiled-coil containing 1
ENSG00000054793	ATP9A	-0.839745	6.55069	12.3135	0.000449689	0.00483759	ATP9A	protein_coding	ATPase phospholipid transporting 9A (putative)
ENSG00000273841	TAF9	-1.23422	4.49269	12.3064	0.000451398	0.00485253	TAF9	protein_coding	TATA-box binding protein associated factor 9
ENSG00000167191	GPRC5B	-0.732754	6.30618	12.3036	0.000452097	0.00485659	GPRC5B	protein_coding	G protein-coupled receptor class C group 5 member B
ENSG00000225663	MCRIP1	1.546	7.89164	12.3007	0.000452779	0.00486047	MCRIP1	protein_coding	MAPK regulated corepressor interacting protein 1
ENSG00000164484	TMEM200A	-1.29754	3.32389	12.2936	0.000454508	0.00487557	TMEM200A	protein_coding	transmembrane protein 200A
ENSG00000164692	COL1A2	-2.03324	7.35303	12.2837	0.000456942	0.00489821	COL1A2	protein_coding	collagen type I alpha 2 chain
ENSG00000104524	PYCR3	1.13551	5.69867	12.2795	0.000457961	0.00490566	PYCR3	protein_coding	pyrroline-5-carboxylate reductase 3
ENSG00000188343	CIBAR1	0.963461	3.98813	12.2746	0.000459163	0.00491505	CIBAR1	protein_coding	CBY1 interacting BAR domain containing 1
ENSG00000178934	LGALS7B	-3.73287	2.28991	12.2664	0.000461188	0.00493281	LGALS7B	protein_coding	galectin 7B
ENSG00000175792	RUVBL1	-0.733326	6.39075	12.2652	0.000461473	0.00493281	RUVBL1	protein_coding	RuvB like AAA ATPase 1
ENSG00000172428	COPS9	0.881686	6.16457	12.2603	0.0004627	0.00494149	COPS9	protein_coding	COP9 signalosome subunit 9
ENSG00000197696	NMB	1.73419	6.16382	12.2593	0.000462939	0.00494149	NMB	protein_coding	neuromedin B
ENSG00000102317	RBM3	0.92427	8.38593	12.2445	0.000466623	0.00497731	RBM3	protein_coding	RNA binding motif protein 3
ENSG00000008710	PKD1	-0.955679	6.33723	12.2275	0.000470893	0.00501868	PKD1	protein_coding	polycystin 1, transient receptor potential channel interacting
ENSG00000177380	PPFIA3	1.12002	3.30105	12.2265	0.000471165	0.00501868	PPFIA3	protein_coding	PTPRF interacting protein alpha 3
ENSG00000186063	AIDA	-0.826314	5.19216	12.2202	0.00047275	0.00503203	AIDA	protein_coding	axin interactor, dorsalization associated
ENSG00000086200	IPO11	-1.02657	4.31096	12.2147	0.000474136	0.00504323	IPO11	protein_coding	importin 11
ENSG00000151882	CCL28	-1.71052	0.876569	12.2106	0.000475192	0.00505092	CCL28	protein_coding	C-C motif chemokine ligand 28
ENSG00000172292	CERS6	-0.936739	4.79927	12.2024	0.000477271	0.00506946	CERS6	protein_coding	ceramide synthase 6
ENSG00000100368	CSF2RB	-1.81198	1.04914	12.1982	0.000478353	0.00507739	CSF2RB	protein_coding	colony stimulating factor 2 receptor subunit beta
ENSG00000115904	SOS1	-0.867049	4.9555	12.1959	0.000478936	0.00508001	SOS1	protein_coding	SOS Ras/Rac guanine nucleotide exchange factor 1
ENSG00000010626	LRRC23	0.856558	4.37615	12.1945	0.000479304	0.00508035	LRRC23	protein_coding	leucine rich repeat containing 23
ENSG00000147650	LRP12	-1.05396	3.43572	12.1915	0.000480067	0.00508488	LRP12	protein_coding	LDL receptor related protein 12
ENSG00000175899	A2M	-2.3923	2.34708	12.1892	0.000480665	0.00508765	A2M	protein_coding	alpha-2-macroglobulin
ENSG00000261040	WFDC21P	-1.1069	4.27814	12.1873	0.000481157	0.0050893	WFDC21P	transcribed_unitary_pseudogene	WAP four-disulfide core domain 21, pseudogene
ENSG00000177570	SAMD12	-1.72196	2.02817	12.1738	0.000484654	0.0051223	SAMD12	protein_coding	sterile alpha motif domain containing 12
ENSG00000161513	FDXR	1.59216	4.52015	12.1726	0.000484954	0.0051223	FDXR	protein_coding	ferredoxin reductase
ENSG00000170889	RPS9	1.04349	10.9944	12.1553	0.000489482	0.00516653	RPS9	protein_coding	ribosomal protein S9
ENSG00000120896	SORBS3	0.853864	5.13454	12.1467	0.000491737	0.00518671	SORBS3	protein_coding	sorbin and SH3 domain containing 3
ENSG00000175602	CCDC85B	1.62812	5.91314	12.1439	0.000492496	0.00519052	CCDC85B	protein_coding	coiled-coil domain containing 85B
ENSG00000139971	ARMH4	-2.02364	-0.329891	12.1428	0.000492784	0.00519052	ARMH4	protein_coding	armadillo like helical domain containing 4
ENSG00000277639		1.78257	0.486175	12.139	0.000493785	0.00519745		protein_coding	novel protein
ENSG00000105373	NOP53	0.96678	8.7698	12.134	0.000495121	0.00520789	NOP53	protein_coding	NOP53 ribosome biogenesis factor
ENSG00000108641	B9D1	0.866373	4.02194	12.1216	0.000498401	0.00523875	B9D1	protein_coding	B9 domain containing 1
ENSG00000158373	H2BC5	-1.32085	4.23883	12.1193	0.000499037	0.00523909	H2BC5	protein_coding	H2B clustered histone 5
ENSG00000111775	COX6A1	0.742643	8.08978	12.1189	0.000499126	0.00523909	COX6A1	protein_coding	cytochrome c oxidase subunit 6A1
ENSG00000123473	STIL	-1.21099	4.23824	12.1173	0.000499566	0.00524007	STIL	protein_coding	STIL centriolar assembly protein
ENSG00000268854		5.46376	0.735306	12.1144	0.000500345	0.00524462		lncRNA	novel transcript, antisense to EMC10
ENSG00000115361	ACADL	1.48979	2.80831	12.1101	0.000501505	0.00525313	ACADL	protein_coding	acyl-CoA dehydrogenase long chain
ENSG00000205220	PSMB10	1.0287	5.04658	12.1055	0.000502722	0.00526224	PSMB10	protein_coding	proteasome 20S subunit beta 10
ENSG00000275740		-3.90658	0.587356	12.0948	0.000505616	0.00528692		protein_coding	novel readthrough transcript
ENSG00000164929	BAALC	2.24311	0.777941	12.0942	0.000505778	0.00528692	BAALC	protein_coding	BAALC binder of MAP3K1 and KLF4
ENSG00000142959	BEST4	2.61729	1.9172	12.0807	0.000509456	0.00532169	BEST4	protein_coding	bestrophin 4
ENSG00000127463	EMC1	-0.780835	6.93414	12.0766	0.000510575	0.00532626	EMC1	protein_coding	ER membrane protein complex subunit 1
ENSG00000198832	SELENOM	1.19725	9.0525	12.0741	0.000511261	0.00532626	SELENOM	protein_coding	selenoprotein M
ENSG00000137752	CASP1	-1.22214	2.7004	12.0733	0.000511489	0.00532626	CASP1	protein_coding	caspase 1
ENSG00000138587	MNS1	1.57522	2.71715	12.0724	0.000511733	0.00532626	MNS1	protein_coding	meiosis specific nuclear structural 1
ENSG00000165807	PPP1R36	1.53076	0.851397	12.0721	0.000511816	0.00532626	PPP1R36	protein_coding	protein phosphatase 1 regulatory subunit 36
ENSG00000196683	TOMM7	1.07887	7.02042	12.0714	0.000512005	0.00532626	TOMM7	protein_coding	translocase of outer mitochondrial membrane 7
ENSG00000027847	B4GALT7	0.910236	5.70139	12.0701	0.000512373	0.00532643	B4GALT7	protein_coding	beta-1,4-galactosyltransferase 7
ENSG00000134258	VTCN1	1.01245	7.10669	12.0671	0.000513202	0.00533139	VTCN1	protein_coding	V-set domain containing T cell activation inhibitor 1
ENSG00000185924	RTN4RL1	-1.00519	4.59491	12.0613	0.000514788	0.00534311	RTN4RL1	protein_coding	reticulon 4 receptor like 1
ENSG00000159387	IRX6	-1.30388	2.87159	12.0604	0.000515037	0.00534311	IRX6	protein_coding	iroquois homeobox 6
ENSG00000144840	RABL3	-0.915701	4.10095	12.0517	0.000517452	0.00536449	RABL3	protein_coding	RAB, member of RAS oncogene family like 3
ENSG00000115257	PCSK4	1.79176	0.722427	12.0497	0.000517998	0.00536647	PCSK4	protein_coding	proprotein convertase subtilisin/kexin type 4
ENSG00000237550		1.25773	3.64654	12.0429	0.000519895	0.00538244		transcribed_processed_pseudogene	ribosomal protein L9 pseudogene 9
ENSG00000223745	CCDC18-AS1	1.19259	2.88171	12.039	0.000520987	0.00539006	CCDC18-AS1	lncRNA	CCDC18 antisense RNA 1
ENSG00000130559	CAMSAP1	-0.746378	6.35042	12.0337	0.00052247	0.00540171	CAMSAP1	protein_coding	calmodulin regulated spectrin associated protein 1
ENSG00000171914	TLN2	-1.0868	2.93216	12.0257	0.000524729	0.00542136	TLN2	protein_coding	talin 2
ENSG00000160813	PPP1R35	1.03228	5.59635	12.0133	0.000528233	0.00545384	PPP1R35	protein_coding	protein phosphatase 1 regulatory subunit 35
ENSG00000164151	ICE1	-0.865058	4.25668	12.0066	0.000530138	0.00546949	ICE1	protein_coding	interactor of little elongation complex ELL subunit 1
ENSG00000125848	FLRT3	-1.49774	1.75307	12.0043	0.000530767	0.00546949	FLRT3	protein_coding	fibronectin leucine rich transmembrane protein 3
ENSG00000185222	TCEAL9	-1.8499	1.86242	12.0041	0.000530832	0.00546949	TCEAL9	protein_coding	transcription elongation factor A like 9
ENSG00000196313	POM121	-0.842478	5.73297	12	0.000532016	0.00547796	POM121	protein_coding	POM121 transmembrane nucleoporin
ENSG00000013583	HEBP1	0.792741	6.85665	11.9962	0.000533081	0.00548519	HEBP1	protein_coding	heme binding protein 1
ENSG00000144468	RHBDD1	-1.08553	3.38654	11.9922	0.00053423	0.00549328	RHBDD1	protein_coding	rhomboid domain containing 1
ENSG00000173432	SAA1	1.12714	7.0016	11.9886	0.00053528	0.00550034	SAA1	protein_coding	serum amyloid A1
ENSG00000169403	PTAFR	-1.62405	1.42119	11.9806	0.000537567	0.00552009	PTAFR	protein_coding	platelet activating factor receptor
ENSG00000147124	ZNF41	-1.23875	2.07549	11.9771	0.000538574	0.00552668	ZNF41	protein_coding	zinc finger protein 41
ENSG00000169991	IFFO2	-0.880931	4.85577	11.9724	0.000539937	0.00553691	IFFO2	protein_coding	intermediate filament family orphan 2
ENSG00000183696	UPP1	1.28023	4.80361	11.9676	0.00054135	0.00554764	UPP1	protein_coding	uridine phosphorylase 1
ENSG00000273619		1.18833	3.23927	11.9577	0.000544233	0.00557341		lncRNA	novel transcript, antisense to RPS21
ENSG00000196576	PLXNB2	-0.826118	9.27719	11.9547	0.000545103	0.00557855	PLXNB2	protein_coding	plexin B2
ENSG00000163075	CFAP221	2.02053	-0.116156	11.9486	0.000546887	0.00559287	CFAP221	protein_coding	cilia and flagella associated protein 221
ENSG00000196388	INCA1	2.03902	-0.253878	11.9474	0.000547241	0.00559287	INCA1	protein_coding	inhibitor of CDK, cyclin A1 interacting protein 1
ENSG00000180448	ARHGAP45	1.01599	3.71144	11.9459	0.000547677	0.00559355	ARHGAP45	protein_coding	Rho GTPase activating protein 45
ENSG00000233930	KRTAP5-AS1	-1.73834	1.05826	11.9396	0.000549539	0.00560878	KRTAP5-AS1	lncRNA	KRTAP5-1/KRTAP5-2 antisense RNA 1
ENSG00000269399		1.46335	1.59654	11.9366	0.000550422	0.00561401		lncRNA	novel transcript
ENSG00000174705	SH3PXD2B	-0.875877	5.85049	11.9286	0.000552774	0.0056342	SH3PXD2B	protein_coding	SH3 and PX domains 2B
ENSG00000145365	TIFA	0.758265	5.19435	11.9263	0.000553463	0.00563742	TIFA	protein_coding	TRAF interacting protein with forkhead associated domain
ENSG00000145824	CXCL14	2.02	4.62908	11.9073	0.000559158	0.00569161	CXCL14	protein_coding	C-X-C motif chemokine ligand 14
ENSG00000129221	AIPL1	-3.74193	-0.180502	11.9028	0.0005605	0.0056985	AIPL1	protein_coding	aryl hydrocarbon receptor interacting protein like 1
ENSG00000171502	COL24A1	-1.88673	1.67856	11.9025	0.000560588	0.0056985	COL24A1	protein_coding	collagen type XXIV alpha 1 chain
ENSG00000257337		0.908506	3.73144	11.9011	0.000560999	0.00569885		lncRNA	novel transcript, antisense to TENC1 & EIF4B
ENSG00000249242	TMEM150C	0.861744	3.99336	11.8998	0.000561394	0.00569903	TMEM150C	protein_coding	transmembrane protein 150C
ENSG00000116396	KCNC4	-0.906387	3.72356	11.8954	0.000562742	0.00570889	KCNC4	protein_coding	potassium voltage-gated channel subfamily C member 4
ENSG00000196776	CD47	-0.715256	6.98798	11.8917	0.000563859	0.00571639	CD47	protein_coding	CD47 molecule
ENSG00000176485	PLAAT3	0.985992	6.44485	11.8872	0.000565217	0.00572261	PLAAT3	protein_coding	phospholipase A and acyltransferase 3
ENSG00000174740	PABPC5	-2.06544	0.825008	11.8871	0.000565229	0.00572261	PABPC5	protein_coding	poly(A) binding protein cytoplasmic 5
ENSG00000139737	SLAIN1	1.88398	0.413117	11.8724	0.000569728	0.00576431	SLAIN1	protein_coding	SLAIN motif family member 1
ENSG00000158470	B4GALT5	-0.773378	5.30485	11.8674	0.000571265	0.00577599	B4GALT5	protein_coding	beta-1,4-galactosyltransferase 5
ENSG00000167700	MFSD3	1.45964	6.09912	11.8621	0.000572872	0.00578838	MFSD3	protein_coding	major facilitator superfamily domain containing 3
ENSG00000182154	MRPL41	0.751936	7.78736	11.8606	0.000573349	0.00578934	MRPL41	protein_coding	mitochondrial ribosomal protein L41
ENSG00000185722	ANKFY1	-0.697752	5.83516	11.8456	0.000577964	0.00583204	ANKFY1	protein_coding	ankyrin repeat and FYVE domain containing 1
ENSG00000132746	ALDH3B2	-0.899217	5.16529	11.843	0.000578799	0.00583658	ALDH3B2	protein_coding	aldehyde dehydrogenase 3 family member B2
ENSG00000229809	ZNF688	1.48277	3.23884	11.8327	0.000581998	0.00586492	ZNF688	protein_coding	zinc finger protein 688
ENSG00000129071	MBD4	-0.697866	5.3925	11.8285	0.000583299	0.00587413	MBD4	protein_coding	methyl-CpG binding domain 4, DNA glycosylase
ENSG00000274180	NATD1	-1.59139	0.249337	11.8211	0.000585622	0.0058936	NATD1	protein_coding	N-acetyltransferase domain containing 1
ENSG00000087128	TMPRSS11E	-1.90413	0.341225	11.8178	0.000586682	0.00590034	TMPRSS11E	protein_coding	transmembrane serine protease 11E
ENSG00000070731	ST6GALNAC2	1.33392	4.02165	11.8153	0.000587456	0.00590421	ST6GALNAC2	protein_coding	ST6 N-acetylgalactosaminide alpha-2,6-sialyltransferase 2
ENSG00000183864	TOB2	-0.710773	7.16085	11.8035	0.00059118	0.00593769	TOB2	protein_coding	transducer of ERBB2, 2
ENSG00000243836	WDR86-AS1	-1.59584	1.47983	11.793	0.000594542	0.0059675	WDR86-AS1	lncRNA	WDR86 antisense RNA 1
ENSG00000174567	GOLT1A	1.40838	3.31344	11.7864	0.000596656	0.00598475	GOLT1A	protein_coding	golgi transport 1A
ENSG00000169972	PUSL1	1.09106	3.60454	11.7721	0.000601244	0.00602678	PUSL1	protein_coding	pseudouridine synthase like 1
ENSG00000162755	KLHDC9	-2.0092	-0.279886	11.7534	0.00060732	0.00608365	KLHDC9	protein_coding	kelch domain containing 9
ENSG00000109265	CRACD	-1.4704	4.60564	11.7499	0.000608481	0.00609125	CRACD	protein_coding	capping protein inhibiting regulator of actin dynamics
ENSG00000153363	LINC00467	0.922951	3.43274	11.7478	0.000609159	0.00609401	LINC00467	lncRNA	long intergenic non-protein coding RNA 467
ENSG00000198954	KIFBP	-0.774292	5.56986	11.741	0.000611372	0.00611211	KIFBP	protein_coding	kinesin family binding protein
ENSG00000240370	RPL13P5	1.28221	2.94772	11.7391	0.000611995	0.00611429	RPL13P5	transcribed_processed_pseudogene	ribosomal protein L13 pseudogene 5
ENSG00000235194	PPP1R3E	0.871706	3.4701	11.7302	0.000614947	0.00613908	PPP1R3E	protein_coding	protein phosphatase 1 regulatory subunit 3E
ENSG00000112299	VNN1	-2.34084	0.235364	11.729	0.000615325	0.00613908	VNN1	protein_coding	vanin 1
ENSG00000245848	CEBPA	-1.11943	7.65692	11.7279	0.000615692	0.00613908	CEBPA	protein_coding	CCAAT enhancer binding protein alpha
ENSG00000107872	FBXL15	1.33078	4.91728	11.7231	0.000617301	0.00614808	FBXL15	protein_coding	F-box and leucine rich repeat protein 15
ENSG00000183474	GTF2H2C	-1.35	1.65452	11.7227	0.000617407	0.00614808	GTF2H2C	protein_coding	GTF2H2 family member C
ENSG00000196704	AMZ2	0.934547	7.02289	11.7201	0.000618283	0.00614962	AMZ2	protein_coding	archaelysin family metallopeptidase 2
ENSG00000226742	HSBP1L1	0.900947	3.58015	11.7198	0.000618375	0.00614962	HSBP1L1	protein_coding	heat shock factor binding protein 1 like 1
ENSG00000269834	ZNF528-AS1	1.17905	2.8976	11.7182	0.000618928	0.00615108	ZNF528-AS1	lncRNA	ZNF528 antisense RNA 1
ENSG00000185070	FLRT2	-2.0459	2.19462	11.7157	0.000619761	0.00615412	FLRT2	protein_coding	fibronectin leucine rich transmembrane protein 2
ENSG00000065457	ADAT1	-0.846086	5.0271	11.7134	0.000620516	0.00615412	ADAT1	protein_coding	adenosine deaminase tRNA specific 1
ENSG00000161677	JOSD2	1.18967	4.66459	11.7128	0.000620717	0.00615412	JOSD2	protein_coding	Josephin domain containing 2
ENSG00000117222	RBBP5	-0.753308	4.97006	11.7117	0.000621085	0.00615412	RBBP5	protein_coding	RB binding protein 5, histone lysine methyltransferase complex subunit
ENSG00000064205	CCN5	2.26043	1.68071	11.7111	0.000621267	0.00615412	CCN5	protein_coding	cellular communication network factor 5
ENSG00000187140	FOXD3	3.74345	1.41793	11.7097	0.000621764	0.00615501	FOXD3	protein_coding	forkhead box D3
ENSG00000138780	GSTCD	-1.03152	3.24184	11.7058	0.000623039	0.00616361	GSTCD	protein_coding	glutathione S-transferase C-terminal domain containing
ENSG00000105707	HPN	1.51556	6.30436	11.7023	0.000624221	0.00617127	HPN	protein_coding	hepsin
ENSG00000214922	HLA-F-AS1	1.1934	2.81836	11.6964	0.000626227	0.00618706	HLA-F-AS1	lncRNA	HLA-F antisense RNA 1
ENSG00000167468	GPX4	0.927815	8.54549	11.6882	0.000628973	0.00621014	GPX4	protein_coding	glutathione peroxidase 4
ENSG00000164932	CTHRC1	0.900929	6.41593	11.683	0.00063073	0.00622342	CTHRC1	protein_coding	collagen triple helix repeat containing 1
ENSG00000132274	TRIM22	-0.831033	4.90362	11.6787	0.000632195	0.00623381	TRIM22	protein_coding	tripartite motif containing 22
ENSG00000266412	NCOA4	-0.696413	7.96271	11.6746	0.0006336	0.0062436	NCOA4	protein_coding	nuclear receptor coactivator 4
ENSG00000065526	SPEN	-0.84343	4.48345	11.6704	0.000635011	0.00625343	SPEN	protein_coding	spen family transcriptional repressor
ENSG00000123154	WDR83	1.02566	4.39065	11.6611	0.000638214	0.00627738	WDR83	protein_coding	WD repeat domain 83
ENSG00000234694		2.08907	0.453507	11.6609	0.000638272	0.00627738		lncRNA	novel transcript
ENSG00000140264	SERF2	0.80234	9.1289	11.6536	0.000640785	0.006298	SERF2	protein_coding	small EDRK-rich factor 2
ENSG00000111348	ARHGDIB	-1.19869	3.18002	11.6424	0.000644641	0.00632852	ARHGDIB	protein_coding	Rho GDP dissociation inhibitor beta
ENSG00000182287	AP1S2	0.788844	4.85681	11.6422	0.000644726	0.00632852	AP1S2	protein_coding	adaptor related protein complex 1 subunit sigma 2
ENSG00000181915	ADO	-0.796004	4.20526	11.6403	0.000645382	0.00633085	ADO	protein_coding	2-aminoethanethiol dioxygenase
ENSG00000152219	ARL14EP	0.769343	4.97508	11.6267	0.000650103	0.00637303	ARL14EP	protein_coding	ADP ribosylation factor like GTPase 14 effector protein
ENSG00000113593	PPWD1	-0.878654	4.17831	11.6245	0.000650882	0.00637598	PPWD1	protein_coding	peptidylprolyl isomerase domain and WD repeat containing 1
ENSG00000139637	MYG1	0.738721	4.78704	11.6235	0.000651247	0.00637598	MYG1	protein_coding	MYG1 exonuclease
ENSG00000123737	EXOSC9	0.885356	5.3819	11.62	0.000652466	0.00638379	EXOSC9	protein_coding	exosome component 9
ENSG00000111801	BTN3A3	-0.966084	3.96824	11.6161	0.000653822	0.00639293	BTN3A3	protein_coding	butyrophilin subfamily 3 member A3
ENSG00000171517	LPAR3	-1.0941	4.03417	11.6111	0.000655583	0.00640601	LPAR3	protein_coding	lysophosphatidic acid receptor 3
ENSG00000131188	PRR7	0.891671	4.48251	11.6022	0.000658724	0.00643255	PRR7	protein_coding	proline rich 7, synaptic
ENSG00000266964	FXYD1	2.02798	1.20842	11.5983	0.000660113	0.00644195	FXYD1	protein_coding	FXYD domain containing ion transport regulator 1
ENSG00000143947	RPS27A	1.36391	10.4121	11.5951	0.00066127	0.00644909	RPS27A	protein_coding	ribosomal protein S27a
ENSG00000178226	PRSS36	2.0848	1.80447	11.5929	0.000662025	0.00645229	PRSS36	protein_coding	serine protease 36
ENSG00000120318	ARAP3	-2.1476	1.47576	11.5851	0.000664835	0.00647551	ARAP3	protein_coding	ArfGAP with RhoGAP domain, ankyrin repeat and PH domain 3
ENSG00000168913	ENHO	2.0756	2.3221	11.5729	0.000669214	0.00651185	ENHO	protein_coding	energy homeostasis associated
ENSG00000139168	ZCRB1	0.86273	6.80312	11.5714	0.000669733	0.00651185	ZCRB1	protein_coding	zinc finger CCHC-type and RNA binding motif containing 1
ENSG00000172116	CD8B	1.67719	1.09714	11.5711	0.000669856	0.00651185	CD8B	protein_coding	CD8b molecule
ENSG00000135905	DOCK10	-2.23836	0.262347	11.5696	0.00067039	0.00651285	DOCK10	protein_coding	dedicator of cytokinesis 10
ENSG00000139613	SMARCC2	-0.786678	5.38622	11.5664	0.000671535	0.0065198	SMARCC2	protein_coding	SWI/SNF related, matrix associated, actin dependent regulator of chromatin subfamily c member 2
ENSG00000136167	LCP1	-0.906807	5.94291	11.5644	0.000672248	0.00652253	LCP1	protein_coding	lymphocyte cytosolic protein 1
ENSG00000148291	SURF2	1.15424	3.44188	11.5632	0.000672691	0.00652265	SURF2	protein_coding	surfeit 2
ENSG00000138772	ANXA3	0.848117	4.88104	11.5595	0.000674025	0.00653139	ANXA3	protein_coding	annexin A3
ENSG00000006062	MAP3K14	-0.781507	4.8638	11.5574	0.000674796	0.00653469	MAP3K14	protein_coding	mitogen-activated protein kinase kinase kinase 14
ENSG00000283590		-0.831781	3.74679	11.5416	0.000680575	0.00658643		undefined
ENSG00000063978	RNF4	-0.687222	5.55845	11.5353	0.000682866	0.00660438	RNF4	protein_coding	ring finger protein 4
ENSG00000151967	SCHIP1	-0.849177	4.87382	11.5281	0.000685516	0.00662578	SCHIP1	protein_coding	schwannomin interacting protein 1
ENSG00000138411	HECW2	-1.45368	1.90923	11.5239	0.00068707	0.00663656	HECW2	protein_coding	HECT, C2 and WW domain containing E3 ubiquitin protein ligase 2
ENSG00000168016	TRANK1	-1.24272	3.51505	11.5195	0.000688691	0.00664798	TRANK1	protein_coding	tetratricopeptide repeat and ankyrin repeat containing 1
ENSG00000270761	CD2AP-DT	2.00555	-0.00483777	11.5171	0.000689585	0.00665236	CD2AP-DT	lncRNA	CD2AP divergent transcript
ENSG00000154263	ABCA10	1.71021	0.206054	11.5152	0.000690307	0.00665509	ABCA10	protein_coding	ATP binding cassette subfamily A member 10
ENSG00000272138	LINC01607	1.79821	0.525121	11.5077	0.000693067	0.0066761	LINC01607	lncRNA	long intergenic non-protein coding RNA 1607
ENSG00000253417	LINC02159	-2.38151	-0.436316	11.5069	0.000693369	0.0066761	LINC02159	lncRNA	long intergenic non-protein coding RNA 2159
ENSG00000099804	CDC34	0.876493	6.47568	11.4992	0.000696251	0.00669959	CDC34	protein_coding	cell division cycle 34, ubiqiutin conjugating enzyme
ENSG00000176623	RMDN1	0.72329	4.96379	11.4944	0.000698079	0.00671291	RMDN1	protein_coding	regulator of microtubule dynamics 1
ENSG00000261183	SPINT1-AS1	1.13559	4.42631	11.4852	0.000701532	0.00674184	SPINT1-AS1	lncRNA	SPINT1 antisense RNA 1
ENSG00000101158	NELFCD	-0.885143	6.90593	11.4835	0.000702177	0.00674375	NELFCD	protein_coding	negative elongation factor complex member C/D
ENSG00000219665	ZNF433-AS1	0.998689	2.79115	11.4821	0.000702692	0.00674441	ZNF433-AS1	lncRNA	ZNF433 and ZNF878 antisense RNA 1
ENSG00000114030	KPNA1	-0.738399	5.59628	11.4771	0.000704588	0.0067546	KPNA1	protein_coding	karyopherin subunit alpha 1
ENSG00000112837	TBX18	-1.73373	1.07739	11.477	0.000704646	0.0067546	TBX18	protein_coding	T-box transcription factor 18
ENSG00000141012	GALNS	-0.773285	6.91155	11.4639	0.000709612	0.0067979	GALNS	protein_coding	galactosamine (N-acetyl)-6-sulfatase
ENSG00000164171	ITGA2	-0.836391	4.61599	11.4493	0.000715192	0.00684703	ITGA2	protein_coding	integrin subunit alpha 2
ENSG00000114745	GORASP1	0.679433	5.38864	11.4449	0.000716907	0.00685911	GORASP1	protein_coding	golgi reassembly stacking protein 1
ENSG00000099330	OCEL1	0.968964	3.8363	11.4401	0.000718761	0.0068725	OCEL1	protein_coding	occludin/ELL domain containing 1
ENSG00000179593	ALOX15B	-2.16298	-0.496243	11.4336	0.000721263	0.00689207	ALOX15B	protein_coding	arachidonate 15-lipoxygenase type B
ENSG00000156411	ATP5MJ	0.773441	4.98116	11.4281	0.000723426	0.00690725	ATP5MJ	protein_coding	ATP synthase membrane subunit j
ENSG00000110395	CBL	-0.937028	4.4286	11.4272	0.000723765	0.00690725	CBL	protein_coding	Cbl proto-oncogene
ENSG00000173227	SYT12	-1.0011	3.37575	11.4233	0.000725285	0.0069174	SYT12	protein_coding	synaptotagmin 12
ENSG00000283617		-2.38596	-0.329578	11.4208	0.000726279	0.00692252		undefined
ENSG00000160683	CXCR5	1.19305	4.79577	11.4183	0.000727233	0.00692725	CXCR5	protein_coding	C-X-C motif chemokine receptor 5
ENSG00000148690	FRA10AC1	0.84016	4.78237	11.4099	0.000730544	0.00695441	FRA10AC1	protein_coding	FRA10A associated CGG repeat 1
ENSG00000198838	RYR3	-2.02528	0.832857	11.3987	0.000734938	0.00699184	RYR3	protein_coding	ryanodine receptor 3
ENSG00000255026		-1.68718	1.44813	11.3937	0.000736945	0.00700319		lncRNA	novel transcript
ENSG00000248161		1.90775	0.336695	11.3934	0.000737056	0.00700319		lncRNA	novel transcript
ENSG00000166341	DCHS1	-1.77804	0.0956073	11.3893	0.00073869	0.00701431	DCHS1	protein_coding	dachsous cadherin-related 1
ENSG00000232112	TMA7	0.807498	7.46286	11.3879	0.000739243	0.00701516	TMA7	protein_coding	translation machinery associated 7 homolog
ENSG00000185565	LSAMP	-2.45583	2.11094	11.3836	0.000740972	0.00702716	LSAMP	protein_coding	limbic system associated membrane protein
ENSG00000114812	VIPR1	1.34749	1.96384	11.3822	0.000741507	0.00702783	VIPR1	protein_coding	vasoactive intestinal peptide receptor 1
ENSG00000177485	ZBTB33	-1.03343	4.87655	11.3715	0.000745783	0.00706394	ZBTB33	protein_coding	zinc finger and BTB domain containing 33
ENSG00000124164	VAPB	-0.693499	6.13602	11.368	0.000747215	0.00707307	VAPB	protein_coding	VAMP associated protein B and C
ENSG00000114686	MRPL3	-0.772476	7.29819	11.3639	0.000748867	0.00708428	MRPL3	protein_coding	mitochondrial ribosomal protein L3
ENSG00000168542	COL3A1	-3.77772	4.58801	11.362	0.000749638	0.00708599	COL3A1	protein_coding	collagen type III alpha 1 chain
ENSG00000237651	C2orf74	1.20992	2.60445	11.3611	0.000749984	0.00708599	C2orf74	protein_coding	chromosome 2 open reading frame 74
ENSG00000064545	TMEM161A	0.933492	6.3919	11.3576	0.000751394	0.00709488	TMEM161A	protein_coding	transmembrane protein 161A
ENSG00000178163	ZNF518B	-0.869914	5.06677	11.3543	0.000752727	0.00710139	ZNF518B	protein_coding	zinc finger protein 518B
ENSG00000102384	CENPI	-1.36203	2.46491	11.353	0.000753263	0.00710139	CENPI	protein_coding	centromere protein I
ENSG00000108375	RNF43	-0.962056	3.78869	11.3524	0.00075349	0.00710139	RNF43	protein_coding	ring finger protein 43
ENSG00000137825	ITPKA	1.70177	0.931499	11.3497	0.000754614	0.00710756	ITPKA	protein_coding	inositol-trisphosphate 3-kinase A
ENSG00000107263	RAPGEF1	-0.739967	4.54413	11.3473	0.00075558	0.00711222	RAPGEF1	protein_coding	Rap guanine nucleotide exchange factor 1
ENSG00000083123	BCKDHB	0.831962	4.86814	11.3407	0.000758269	0.0071331	BCKDHB	protein_coding	branched chain keto acid dehydrogenase E1 subunit beta
ENSG00000101138	CSTF1	-0.684962	5.50956	11.3284	0.000763308	0.00717604	CSTF1	protein_coding	cleavage stimulation factor subunit 1
ENSG00000140939	NOL3	1.10136	5.04822	11.3267	0.000763998	0.00717807	NOL3	protein_coding	nucleolar protein 3
ENSG00000235027		1.84528	1.31745	11.3216	0.000766105	0.0071934		lncRNA	novel transcript
ENSG00000162910	MRPL55	0.856654	5.93348	11.3164	0.000768259	0.00720916	MRPL55	protein_coding	mitochondrial ribosomal protein L55
ENSG00000003056	M6PR	-0.744083	7.1122	11.311	0.000770502	0.00722572	M6PR	protein_coding	mannose-6-phosphate receptor, cation dependent
ENSG00000107201	DDX58	-0.840429	5.44516	11.2921	0.000778385	0.00729513	DDX58	protein_coding	DExD/H-box helicase 58
ENSG00000137959	IFI44L	-1.08602	5.81722	11.2854	0.00078121	0.00731708	IFI44L	protein_coding	interferon induced protein 44 like
ENSG00000173706	HEG1	-1.02094	3.84934	11.269	0.000788101	0.00737444	HEG1	protein_coding	heart development protein with EGF like domains 1
ENSG00000198700	IPO9	-0.715305	6.51083	11.2686	0.000788309	0.00737444	IPO9	protein_coding	importin 9
ENSG00000160785	SLC25A44	-0.714741	5.11271	11.2662	0.00078931	0.00737925	SLC25A44	protein_coding	solute carrier family 25 member 44
ENSG00000198732	SMOC1	1.24504	7.43454	11.2625	0.000790904	0.00738958	SMOC1	protein_coding	SPARC related modular calcium binding 1
ENSG00000245060	LINC00847	0.92627	3.98636	11.2597	0.000792094	0.00739613	LINC00847	lncRNA	long intergenic non-protein coding RNA 847
ENSG00000064270	ATP2C2	-1.21454	5.79646	11.2529	0.000795	0.00741869	ATP2C2	protein_coding	ATPase secretory pathway Ca2+ transporting 2
ENSG00000171345	KRT19	1.0954	12.096	11.249	0.000796671	0.00742971	KRT19	protein_coding	keratin 19
ENSG00000215018	COL28A1	1.38754	1.30696	11.2468	0.0007976	0.00743379	COL28A1	protein_coding	collagen type XXVIII alpha 1 chain
ENSG00000198944	SOWAHA	1.26344	1.47353	11.2371	0.000801803	0.00746642	SOWAHA	protein_coding	sosondowah ankyrin repeat domain family member A
ENSG00000245573	BDNF-AS	1.60023	1.15311	11.2364	0.000802087	0.00746642	BDNF-AS	lncRNA	BDNF antisense RNA
ENSG00000275966		2.49929	2.22046	11.2307	0.000804548	0.00748472		undefined
ENSG00000135218	CD36	-1.88652	0.989466	11.2105	0.000813368	0.00756212	CD36	protein_coding	CD36 molecule
ENSG00000109255	NMU	1.15207	3.11655	11.2045	0.000816001	0.00757988	NMU	protein_coding	neuromedin U
ENSG00000283382		1.28572	1.72693	11.2038	0.000816279	0.00757988		undefined
ENSG00000090857	PDPR	-0.84744	5.50071	11.1944	0.00082045	0.00761394	PDPR	protein_coding	pyruvate dehydrogenase phosphatase regulatory subunit
ENSG00000153094	BCL2L11	-0.804645	4.86584	11.1731	0.000829924	0.00769714	BCL2L11	protein_coding	BCL2 like 11
ENSG00000101460	MAP1LC3A	0.931685	4.46225	11.1641	0.000833971	0.00772993	MAP1LC3A	protein_coding	microtubule associated protein 1 light chain 3 alpha
ENSG00000136504	KAT7	-0.740987	4.8888	11.1588	0.000836354	0.00774728	KAT7	protein_coding	lysine acetyltransferase 7
ENSG00000162944	RFTN2	-2.03214	0.38381	11.1538	0.000838616	0.00776348	RFTN2	protein_coding	raftlin family member 2
ENSG00000141503	MINK1	-0.656504	6.8252	11.1483	0.000841083	0.00778156	MINK1	protein_coding	misshapen like kinase 1
ENSG00000254402	LRRC24	2.94902	1.94722	11.1436	0.000843205	0.00779316	LRRC24	protein_coding	leucine rich repeat containing 24
ENSG00000165171	METTL27	1.79097	0.882406	11.1433	0.000843367	0.00779316	METTL27	protein_coding	methyltransferase like 27
ENSG00000198873	GRK5	-1.03394	3.03601	11.1388	0.000845397	0.00780715	GRK5	protein_coding	G protein-coupled receptor kinase 5
ENSG00000148290	SURF1	0.995071	3.70669	11.1364	0.000846478	0.00781237	SURF1	protein_coding	SURF1 cytochrome c oxidase assembly factor
ENSG00000205559	CHKB-DT	1.48437	1.36262	11.1291	0.000849817	0.00783841	CHKB-DT	lncRNA	CHKB divergent transcript
ENSG00000242282		1.46864	1.81713	11.1223	0.000852953	0.00786255		lncRNA	novel transcript
ENSG00000251867		1.6628	0.953644	11.1184	0.000854776	0.00787455		lncRNA	novel transcript, antisense to ZBTB10
ENSG00000129158	SERGEF	1.07741	4.51149	11.1153	0.000856194	0.00788282	SERGEF	protein_coding	secretion regulating guanine nucleotide exchange factor
ENSG00000142530	GARIN5A	1.44087	1.85515	11.1105	0.000858394	0.00789718	FAM71E1	protein_coding	family with sequence similarity 71 member E1
ENSG00000126243	LRFN3	1.32656	3.42331	11.1096	0.000858797	0.00789718	LRFN3	protein_coding	leucine rich repeat and fibronectin type III domain containing 3
ENSG00000077713	SLC25A43	-0.829055	4.55961	11.0757	0.000874656	0.00803812	SLC25A43	protein_coding	solute carrier family 25 member 43
ENSG00000095951	HIVEP1	-1.48063	3.64164	11.0738	0.000875582	0.00804175	HIVEP1	protein_coding	HIVEP zinc finger 1
ENSG00000137720	C11orf1	1.08805	3.74204	11.0709	0.000876922	0.00804918	C11orf1	protein_coding	chromosome 11 open reading frame 1
ENSG00000244115	DNAJC25-GNG10	1.11675	2.33787	11.0677	0.000878436	0.00805819	DNAJC25-GNG10	protein_coding	DNAJC25-GNG10 readthrough
ENSG00000183308		1.90357	0.691369	11.0659	0.000879304	0.00806127		lncRNA	novel transcript
ENSG00000041353	RAB27B	-0.944422	4.3826	11.0643	0.000880051	0.00806322	RAB27B	protein_coding	RAB27B, member RAS oncogene family
ENSG00000254154	CRYZL2P-SEC16B	-2.53651	0.42272	11.0618	0.000881237	0.00806921	CRYZL2P-SEC16B	lncRNA	CRYZL2P-SEC16B readthrough
ENSG00000205746	PKD1P4	-1.3361	2.03135	11.0536	0.000885175	0.00810037	PKD1P4	transcribed_unprocessed_pseudogene	polycystin 1, transient receptor potential channel interacting pseudogene 4
ENSG00000280161		1.5926	0.33681	11.0447	0.000889394	0.00813406		TEC	TEC
ENSG00000187079	TEAD1	-0.916588	4.35362	11.04	0.00089165	0.00814976	TEAD1	protein_coding	TEA domain transcription factor 1
ENSG00000136628	EPRS1	-0.711689	8.1439	11.0342	0.000894453	0.00817045	EPRS1	protein_coding	glutamyl-prolyl-tRNA synthetase 1
ENSG00000149932	TMEM219	0.861371	6.41091	11.0214	0.000900666	0.00822224	TMEM219	protein_coding	transmembrane protein 219
ENSG00000204822	MRPL53	0.833758	4.65975	11.0168	0.000902906	0.00823772	MRPL53	protein_coding	mitochondrial ribosomal protein L53
ENSG00000198931	APRT	1.33667	8.70625	11.0056	0.000908362	0.00828251	APRT	protein_coding	adenine phosphoribosyltransferase
ENSG00000168143	FAM83B	-1.26079	3.02468	11.0027	0.000909814	0.00829076	FAM83B	protein_coding	family with sequence similarity 83 member B
ENSG00000152380	FAM151B	-1.74232	0.149377	10.9997	0.00091128	0.00829912	FAM151B	protein_coding	family with sequence similarity 151 member B
ENSG00000161939	RNASEK-C17orf49	1.53238	2.95266	10.9851	0.000918454	0.00835942	RNASEK-C17orf49	protein_coding	RNASEK-C17orf49 readthrough
ENSG00000198242	RPL23A	1.38974	9.80488	10.9838	0.00091912	0.00836046	RPL23A	protein_coding	ribosomal protein L23a
ENSG00000213366	GSTM2	1.01084	4.59956	10.9755	0.000923219	0.0083927	GSTM2	protein_coding	glutathione S-transferase mu 2
ENSG00000153107	ANAPC1	-0.923809	4.51438	10.9678	0.000927076	0.00840864	ANAPC1	protein_coding	anaphase promoting complex subunit 1
ENSG00000112406	HECA	0.798827	5.4917	10.9675	0.000927254	0.00840864	HECA	protein_coding	hdc homolog, cell cycle regulator
ENSG00000107745	MICU1	-0.944658	4.98824	10.967	0.00092749	0.00840864	MICU1	protein_coding	mitochondrial calcium uptake 1
ENSG00000152154	TMEM178A	2.23769	-0.431968	10.9665	0.000927731	0.00840864	TMEM178A	protein_coding	transmembrane protein 178A
ENSG00000259498	TPM1-AS	2.30482	0.166209	10.9659	0.000928025	0.00840864	TPM1-AS	lncRNA	TPM1 antisense RNA
ENSG00000126246	IGFLR1	2.0573	0.697164	10.9654	0.000928306	0.00840864	IGFLR1	protein_coding	IGF like family receptor 1
ENSG00000149639	SOGA1	-0.796017	5.25008	10.9578	0.000932121	0.0084377	SOGA1	protein_coding	suppressor of glucose, autophagy associated 1
ENSG00000103253	HAGHL	1.27643	5.62019	10.9568	0.000932629	0.0084377	HAGHL	protein_coding	hydroxyacylglutathione hydrolase like
ENSG00000185630	PBX1	-0.793855	6.20637	10.9475	0.000937295	0.00847485	PBX1	protein_coding	PBX homeobox 1
ENSG00000206075	SERPINB5	-0.71864	6.56653	10.946	0.000938059	0.00847669	SERPINB5	protein_coding	serpin family B member 5
ENSG00000175938	ORAI3	1.07751	3.29626	10.9395	0.000941356	0.00850141	ORAI3	protein_coding	ORAI calcium release-activated calcium modulator 3
ENSG00000171444	MCC	-0.939325	4.47992	10.9347	0.000943804	0.00851015	MCC	protein_coding	MCC regulator of WNT signaling pathway
ENSG00000213722	DDAH2	0.932541	6.74582	10.9344	0.000943973	0.00851015	DDAH2	protein_coding	dimethylarginine dimethylaminohydrolase 2
ENSG00000153531	ADPRHL1	1.4598	2.85239	10.9343	0.00094401	0.00851015	ADPRHL1	protein_coding	ADP-ribosylhydrolase like 1
ENSG00000225969	ABHD11-AS1	1.6265	0.422648	10.9327	0.000944804	0.00851223	ABHD11-AS1	transcribed_unitary_pseudogene	ABHD11 antisense RNA 1 (tail to tail)
ENSG00000174775	HRAS	0.836537	5.05895	10.9298	0.00094629	0.00852055	HRAS	protein_coding	HRas proto-oncogene, GTPase
ENSG00000232388	SMIM26	0.670476	5.70017	10.9273	0.00094757	0.008527	SMIM26	protein_coding	small integral membrane protein 26
ENSG00000151876	FBXO4	0.832635	3.87548	10.9138	0.000954513	0.00858438	FBXO4	protein_coding	F-box protein 4
ENSG00000237289	CKMT1B	-1.75752	-0.294015	10.9083	0.000957352	0.00860479	CKMT1B	protein_coding	creatine kinase, mitochondrial 1B
ENSG00000197261	C6orf141	1.36604	2.792	10.9051	0.000959017	0.00861203	C6orf141	protein_coding	chromosome 6 open reading frame 141
ENSG00000182557	SPNS3	1.85073	1.18859	10.9045	0.000959295	0.00861203	SPNS3	protein_coding	sphingolipid transporter 3 (putative)
ENSG00000231789	PIK3CD-AS2	1.72089	2.4294	10.8998	0.000961739	0.00862886	PIK3CD-AS2	lncRNA	PIK3CD antisense RNA 2
ENSG00000103363	ELOB	0.757476	7.39463	10.8936	0.000964959	0.00865262	ELOB	protein_coding	elongin B
ENSG00000169174	PCSK9	-2.04501	0.843827	10.8903	0.000966683	0.00866295	PCSK9	protein_coding	proprotein convertase subtilisin/kexin type 9
ENSG00000112874	NUDT12	-1.08753	2.88778	10.8889	0.000967435	0.00866455	NUDT12	protein_coding	nudix hydrolase 12
ENSG00000164187	LMBRD2	-0.931723	3.37864	10.8828	0.000970604	0.0086878	LMBRD2	protein_coding	LMBR1 domain containing 2
ENSG00000176014	TUBB6	1.03935	7.39332	10.8793	0.000972455	0.0086941	TUBB6	protein_coding	tubulin beta 6 class V
ENSG00000081052	COL4A4	1.54634	2.38216	10.8789	0.000972682	0.0086941	COL4A4	protein_coding	collagen type IV alpha 4 chain
ENSG00000165209	STRBP	-0.757713	4.56822	10.8782	0.000973031	0.0086941	STRBP	protein_coding	spermatid perinuclear RNA binding protein
ENSG00000223459	TCAF1P1	-1.39718	1.70101	10.8748	0.000974818	0.00870492	TCAF1P1	unprocessed_pseudogene	TRPM8 channel associated factor 1 pseudogene 1
ENSG00000273802	H2BC8	-1.78498	0.589864	10.8729	0.000975837	0.00870889	H2BC8	protein_coding	H2B clustered histone 8
ENSG00000103257	SLC7A5	-0.814916	11.0534	10.849	0.000988502	0.00881551	SLC7A5	protein_coding	solute carrier family 7 member 5
ENSG00000165637	VDAC2	-0.877103	6.86549	10.8472	0.000989437	0.00881551	VDAC2	protein_coding	voltage dependent anion channel 2
ENSG00000160145	KALRN	-0.901351	3.71227	10.8471	0.000989532	0.00881551	KALRN	protein_coding	kalirin RhoGEF kinase
ENSG00000123143	PKN1	0.909107	8.08108	10.8422	0.000992116	0.00883076	PKN1	protein_coding	protein kinase N1
ENSG00000240694	PNMA2	-1.80388	0.279806	10.8417	0.000992411	0.00883076	PNMA2	protein_coding	PNMA family member 2
ENSG00000170291	ELP5	0.731844	5.82783	10.8336	0.000996739	0.00886359	ELP5	protein_coding	elongator acetyltransferase complex subunit 5
ENSG00000120949	TNFRSF8	1.72151	0.332429	10.8326	0.000997271	0.00886359	TNFRSF8	protein_coding	TNF receptor superfamily member 8
ENSG00000168994	PXDC1	0.804723	4.65908	10.8229	0.00100251	0.00890492	PXDC1	protein_coding	PX domain containing 1
ENSG00000140859	KIFC3	0.769865	4.57105	10.8201	0.00100405	0.00891334	KIFC3	protein_coding	kinesin family member C3
ENSG00000100221	JOSD1	-0.732498	7.17145	10.8167	0.00100588	0.00892442	JOSD1	protein_coding	Josephin domain containing 1
ENSG00000117174	ZNHIT6	-1.08358	6.01407	10.8139	0.00100741	0.00893276	ZNHIT6	protein_coding	zinc finger HIT-type containing 6
ENSG00000173402	DAG1	-0.920927	7.34668	10.8128	0.00100803	0.00893298	DAG1	protein_coding	dystroglycan 1
ENSG00000096996	IL12RB1	-2.48541	0.403552	10.8053	0.00101209	0.00896079	IL12RB1	protein_coding	interleukin 12 receptor subunit beta 1
ENSG00000143569	UBAP2L	-0.853389	6.93238	10.8048	0.00101235	0.00896079	UBAP2L	protein_coding	ubiquitin associated protein 2 like
ENSG00000166352	IFTAP	1.22325	2.00316	10.7957	0.00101736	0.00898907	IFTAP	protein_coding	intraflagellar transport associated protein
ENSG00000122862	SRGN	-1.00641	3.39247	10.7947	0.00101793	0.00898907	SRGN	protein_coding	serglycin
ENSG00000115042	FAHD2A	0.835188	5.70734	10.7937	0.00101846	0.00898907	FAHD2A	protein_coding	fumarylacetoacetate hydrolase domain containing 2A
ENSG00000255284		1.24702	2.58395	10.7926	0.00101906	0.00898907		lncRNA	novel transcript
ENSG00000101425	BPI	1.07334	3.51921	10.7919	0.00101944	0.00898907	BPI	protein_coding	bactericidal permeability increasing protein
ENSG00000250451	HOXC-AS1	1.64415	0.339173	10.7918	0.0010195	0.00898907	HOXC-AS1	lncRNA	HOXC cluster antisense RNA 1
ENSG00000136826	KLF4	-1.32517	5.16421	10.7914	0.0010197	0.00898907	KLF4	protein_coding	Kruppel like factor 4
ENSG00000166337	TAF10	1.20941	6.25992	10.7824	0.00102468	0.00902285	TAF10	protein_coding	TATA-box binding protein associated factor 10
ENSG00000143641	GALNT2	-0.929959	8.06699	10.7823	0.00102473	0.00902285	GALNT2	protein_coding	polypeptide N-acetylgalactosaminyltransferase 2
ENSG00000166823	MESP1	1.64402	3.65613	10.7726	0.00103014	0.00906521	MESP1	protein_coding	mesoderm posterior bHLH transcription factor 1
ENSG00000164896	FASTK	0.935936	7.58893	10.7663	0.00103363	0.00909065	FASTK	protein_coding	Fas activated serine/threonine kinase
ENSG00000158552	ZFAND2B	1.15206	4.93794	10.7509	0.00104226	0.00916124	ZFAND2B	protein_coding	zinc finger AN1-type containing 2B
ENSG00000105419	MEIS3	-1.50705	0.978106	10.7451	0.00104558	0.0091851	MEIS3	protein_coding	Meis homeobox 3
ENSG00000182712	CMC4	1.03641	4.51113	10.7352	0.00105119	0.00922902	CMC4	protein_coding	C-X9-C motif containing 4
ENSG00000197448	GSTK1	0.812666	6.87155	10.7325	0.00105268	0.00923677	GSTK1	protein_coding	glutathione S-transferase kappa 1
ENSG00000164039	BDH2	0.972	4.4639	10.7308	0.00105366	0.00924001	BDH2	protein_coding	3-hydroxybutyrate dehydrogenase 2
ENSG00000108094	CUL2	-0.721239	5.69026	10.7203	0.00105964	0.009287	CUL2	protein_coding	cullin 2
ENSG00000112304	ACOT13	0.730892	4.91314	10.7105	0.00106528	0.00933105	ACOT13	protein_coding	acyl-CoA thioesterase 13
ENSG00000062650	WAPL	-0.701083	5.45907	10.7022	0.0010701	0.00936782	WAPL	protein_coding	WAPL cohesin release factor
ENSG00000244879	GABPB1-AS1	0.902822	3.57391	10.6981	0.00107247	0.00938319	GABPB1-AS1	lncRNA	GABPB1 antisense RNA 1
ENSG00000109083	IFT20	0.714986	4.92029	10.6923	0.00107581	0.00940699	IFT20	protein_coding	intraflagellar transport 20
ENSG00000148303	RPL7A	0.79968	9.58205	10.6834	0.001081	0.00944692	RPL7A	protein_coding	ribosomal protein L7a
ENSG00000102755	FLT1	-2.53733	0.506834	10.6805	0.0010827	0.00945626	FLT1	protein_coding	fms related receptor tyrosine kinase 1
ENSG00000102243	VGLL1	1.54153	3.11226	10.6756	0.00108557	0.00947592	VGLL1	protein_coding	vestigial like family member 1
ENSG00000179761	PIPOX	-1.47131	0.573198	10.6643	0.00109221	0.00952838	PIPOX	protein_coding	pipecolic acid and sarcosine oxidase
ENSG00000103528	SYT17	-1.85849	-0.208173	10.6615	0.00109387	0.00953736	SYT17	protein_coding	synaptotagmin 17
ENSG00000127311	HELB	-1.11573	2.15765	10.6592	0.00109526	0.00954399	HELB	protein_coding	DNA helicase B
ENSG00000147155	EBP	0.965008	6.34893	10.6529	0.00109901	0.00957111	EBP	protein_coding	EBP cholestenol delta-isomerase
ENSG00000169914	OTUD3	-1.02141	3.91278	10.648	0.00110193	0.009591	OTUD3	protein_coding	OTU deubiquitinase 3
ENSG00000198796	ALPK2	-1.99894	-0.136204	10.6394	0.00110703	0.0096299	ALPK2	protein_coding	alpha kinase 2
ENSG00000135373	EHF	-1.09482	6.43733	10.6358	0.00110919	0.00964053	EHF	protein_coding	ETS homologous factor
ENSG00000272189		1.20215	1.87519	10.6343	0.00111011	0.00964053		lncRNA	novel transcript, antisense to MAP7
ENSG00000126749	EMG1	0.723427	6.92107	10.6327	0.00111106	0.00964053	EMG1	protein_coding	EMG1 N1-specific pseudouridine methyltransferase
ENSG00000075218	GTSE1	-0.993999	5.34612	10.6321	0.0011114	0.00964053	GTSE1	protein_coding	G2 and S-phase expressed 1
ENSG00000038295	TLL1	-1.88761	0.875992	10.6321	0.00111144	0.00964053	TLL1	protein_coding	tolloid like 1
ENSG00000203943	SAMD13	1.54265	0.961459	10.6276	0.00111414	0.0096584	SAMD13	protein_coding	sterile alpha motif domain containing 13
ENSG00000179387	ELMOD2	0.830799	5.13451	10.6212	0.001118	0.00968637	ELMOD2	protein_coding	ELMO domain containing 2
ENSG00000100227	POLDIP3	-0.717488	7.85508	10.6139	0.0011224	0.00971891	POLDIP3	protein_coding	DNA polymerase delta interacting protein 3
ENSG00000273382	TMEM167B-DT	1.33293	2.62184	10.6106	0.00112443	0.00973017	TMEM167B-DT	lncRNA	TMEM167B divergent transcript
ENSG00000254681	PKD1P5	-1.05559	3.7318	10.6097	0.00112499	0.00973017	PKD1P5	transcribed_unprocessed_pseudogene	polycystin 1, transient receptor potential channel interacting pseudogene 5
ENSG00000104267	CA2	-0.961812	5.60902	10.6073	0.00112644	0.00973716	CA2	protein_coding	carbonic anhydrase 2
ENSG00000175946	KLHL38	-1.76435	0.256305	10.5939	0.00113461	0.0098022	KLHL38	protein_coding	kelch like family member 38
ENSG00000174718	RESF1	-0.971125	4.32621	10.5678	0.00115074	0.00993586	RESF1	protein_coding	retroelement silencing factor 1
ENSG00000134825	TMEM258	0.752525	6.9388	10.5573	0.00115731	0.0099869	TMEM258	protein_coding	transmembrane protein 258
ENSG00000119705	SLIRP	0.713311	5.51884	10.5361	0.00117064	0.0100962	SLIRP	protein_coding	SRA stem-loop interacting RNA binding protein
ENSG00000140564	FURIN	-0.670617	7.1463	10.5329	0.00117271	0.0101083	FURIN	protein_coding	furin, paired basic amino acid cleaving enzyme
ENSG00000071794	HLTF	-0.69091	6.43289	10.5243	0.00117814	0.0101446	HLTF	protein_coding	helicase like transcription factor
ENSG00000135903	PAX3	1.08787	2.60601	10.5241	0.00117826	0.0101446	PAX3	protein_coding	paired box 3
ENSG00000142541	RPL13A	1.02857	11.9078	10.5027	0.00119199	0.0102516	RPL13A	protein_coding	ribosomal protein L13a
ENSG00000169994	MYO7B	1.64294	-0.047786	10.5026	0.00119204	0.0102516	MYO7B	protein_coding	myosin VIIB
ENSG00000260772		1.07281	3.4972	10.5006	0.00119338	0.0102544		lncRNA	novel transcript
ENSG00000204152	TIMM23B	-1.09631	2.0529	10.4999	0.00119384	0.0102544	TIMM23B	protein_coding	translocase of inner mitochondrial membrane 23 homolog B
ENSG00000100241	SBF1	-0.8848	7.69885	10.499	0.0011944	0.0102544	SBF1	protein_coding	SET binding factor 1
ENSG00000278615	C11orf98	0.699651	5.72502	10.488	0.00120154	0.0103098	C11orf98	protein_coding	chromosome 11 open reading frame 98
ENSG00000112357	PEX7	0.90155	3.57597	10.4821	0.00120538	0.0103369	PEX7	protein_coding	peroxisomal biogenesis factor 7
ENSG00000121310	ECHDC2	0.678081	5.51071	10.4766	0.00120894	0.0103615	ECHDC2	protein_coding	enoyl-CoA hydratase domain containing 2
ENSG00000147853	AK3	0.690768	5.34902	10.469	0.00121392	0.0103983	AK3	protein_coding	adenylate kinase 3
ENSG00000115590	IL1R2	-1.69226	1.54424	10.4678	0.00121473	0.0103994	IL1R2	protein_coding	interleukin 1 receptor type 2
ENSG00000170745	KCNS3	-2.64032	2.43573	10.4666	0.00121551	0.0104002	KCNS3	protein_coding	potassium voltage-gated channel modifier subfamily S member 3
ENSG00000130244	FAM98C	1.04458	4.08101	10.4553	0.00122299	0.0104583	FAM98C	protein_coding	family with sequence similarity 98 member C
ENSG00000087157	PGS1	-0.770409	5.50691	10.4468	0.00122865	0.0105008	PGS1	protein_coding	phosphatidylglycerophosphate synthase 1
ENSG00000162366	PDZK1IP1	-0.882045	5.31066	10.4414	0.00123221	0.0105217	PDZK1IP1	protein_coding	PDZK1 interacting protein 1
ENSG00000171860	C3AR1	-1.72063	1.04746	10.441	0.00123249	0.0105217	C3AR1	protein_coding	complement C3a receptor 1
ENSG00000152583	SPARCL1	1.47214	5.73748	10.4335	0.00123753	0.010556	SPARCL1	protein_coding	SPARC like 1
ENSG00000157483	MYO1E	-0.823176	5.3449	10.4329	0.00123791	0.010556	MYO1E	protein_coding	myosin IE
ENSG00000261147		1.69408	-0.427557	10.4253	0.00124298	0.0105933		protein_coding	novel protein
ENSG00000188613	NANOS1	1.17335	3.03161	10.4204	0.00124633	0.0106144	NANOS1	protein_coding	nanos C2HC-type zinc finger 1
ENSG00000271576	PRKACB-DT	1.2511	1.5538	10.419	0.00124725	0.0106144	PRKACB-DT	lncRNA	PRKACB divergent transcript
ENSG00000168411	RFWD3	-0.831277	6.40194	10.4184	0.00124767	0.0106144	RFWD3	protein_coding	ring finger and WD repeat domain 3
ENSG00000142303	ADAMTS10	0.795315	4.58133	10.4175	0.00124826	0.0106144	ADAMTS10	protein_coding	ADAM metallopeptidase with thrombospondin type 1 motif 10
ENSG00000247373	TMED2-DT	1.34455	2.05329	10.4161	0.00124922	0.0106166	TMED2-DT	lncRNA	TMED2 divergent transcript
ENSG00000245970		1.44526	2.21398	10.4048	0.00125685	0.0106728		lncRNA	novel transcript
ENSG00000145703	IQGAP2	-1.35819	1.52442	10.4043	0.00125725	0.0106728	IQGAP2	protein_coding	IQ motif containing GTPase activating protein 2
ENSG00000273489		1.35698	2.52528	10.3889	0.00126775	0.010756		lncRNA	novel transcript, antisense to MKLN1
ENSG00000100403	ZC3H7B	-0.819904	8.01586	10.3877	0.00126859	0.0107571	ZC3H7B	protein_coding	zinc finger CCCH-type containing 7B
ENSG00000152240	HAUS1	0.903952	3.62942	10.3786	0.00127486	0.0108042	HAUS1	protein_coding	HAUS augmin like complex subunit 1
ENSG00000151023	ENKUR	1.56553	0.304895	10.3767	0.00127614	0.010809	ENKUR	protein_coding	enkurin, TRPC channel interacting protein
ENSG00000004468	CD38	-2.44863	0.368453	10.3722	0.0012793	0.0108255	CD38	protein_coding	CD38 molecule
ENSG00000268205		0.738914	4.65285	10.3718	0.00127952	0.0108255		lncRNA	novel transcript
ENSG00000133027	PEMT	0.90382	4.85407	10.3705	0.00128043	0.0108271	PEMT	protein_coding	phosphatidylethanolamine N-methyltransferase
ENSG00000267302	RNFT1-DT	1.73255	-0.111049	10.3654	0.00128399	0.0108467	RNFT1-DT	lncRNA	RNFT1 divergent transcript
ENSG00000250506	CDK3	1.49573	3.14164	10.3651	0.00128417	0.0108467	CDK3	protein_coding	cyclin dependent kinase 3
ENSG00000260570		2.11783	0.232907	10.3635	0.00128532	0.0108503		lncRNA	novel transcript, antisense to ATXN2L
ENSG00000246067	RAB30-DT	0.835516	3.84368	10.3613	0.00128687	0.0108574	RAB30-DT	lncRNA	RAB30 divergent transcript
ENSG00000168209	DDIT4	-0.734776	9.68152	10.3593	0.00128821	0.0108626	DDIT4	protein_coding	DNA damage inducible transcript 4
ENSG00000137845	ADAM10	-0.631454	6.14578	10.3445	0.00129861	0.0109442	ADAM10	protein_coding	ADAM metallopeptidase domain 10
ENSG00000221949	LINC01465	1.82018	-0.058097	10.3428	0.0012998	0.0109481	LINC01465	lncRNA	long intergenic non-protein coding RNA 1465
ENSG00000143793	C1orf35	0.892176	6.35454	10.3384	0.0013029	0.0109682	C1orf35	protein_coding	chromosome 1 open reading frame 35
ENSG00000102390	PBDC1	1.52389	4.22301	10.3336	0.00130633	0.0109909	PBDC1	protein_coding	polysaccharide biosynthesis domain containing 1
ENSG00000144199	FAHD2B	1.03359	5.08932	10.3316	0.00130769	0.0109962	FAHD2B	protein_coding	fumarylacetoacetate hydrolase domain containing 2B
ENSG00000187994	RINL	0.834601	3.54686	10.3246	0.00131268	0.0110309	RINL	protein_coding	Ras and Rab interactor like
ENSG00000197989	SNHG12	0.928534	4.76571	10.3238	0.00131327	0.0110309	SNHG12	lncRNA	small nucleolar RNA host gene 12
ENSG00000163755	HPS3	-0.730451	5.78853	10.3201	0.00131592	0.011047	HPS3	protein_coding	HPS3 biogenesis of lysosomal organelles complex 2 subunit 1
ENSG00000135899	SP110	-0.931357	3.73647	10.3175	0.00131776	0.0110563	SP110	protein_coding	SP110 nuclear body protein
ENSG00000125804	FAM182A	2.16954	-0.474685	10.3157	0.00131902	0.0110607	FAM182A	lncRNA	family with sequence similarity 182 member A
ENSG00000204220	PFDN6	0.629641	5.8743	10.3142	0.00132014	0.011064	PFDN6	protein_coding	prefoldin subunit 6
ENSG00000065060	UHRF1BP1	-0.987326	4.42277	10.3025	0.00132849	0.0111278	UHRF1BP1	protein_coding	UHRF1 binding protein 1
ENSG00000089820	ARHGAP4	1.02989	2.96459	10.3015	0.00132925	0.011128	ARHGAP4	protein_coding	Rho GTPase activating protein 4
ENSG00000133640	LRRIQ1	2.44174	0.499126	10.2959	0.00133326	0.0111554	LRRIQ1	protein_coding	leucine rich repeats and IQ motif containing 1
ENSG00000166073	GPR176	-2.52715	0.772308	10.2938	0.00133478	0.011162	GPR176	protein_coding	G protein-coupled receptor 176
ENSG00000177311	ZBTB38	-0.730028	5.40968	10.2875	0.00133938	0.0111943	ZBTB38	protein_coding	zinc finger and BTB domain containing 38
ENSG00000227398	KIF9-AS1	1.46715	0.858654	10.2814	0.0013438	0.011225	KIF9-AS1	lncRNA	KIF9 antisense RNA 1
ENSG00000245522	LINC02709	1.5274	1.38047	10.278	0.00134626	0.0112394	LINC02709	lncRNA	long intergenic non-protein coding RNA 2709
ENSG00000103811	CTSH	0.965201	5.38616	10.2713	0.00135114	0.0112699	CTSH	protein_coding	cathepsin H
ENSG00000167065	DUSP18	-1.1059	2.45111	10.271	0.00135141	0.0112699	DUSP18	protein_coding	dual specificity phosphatase 18
ENSG00000034510	TMSB10	0.83619	10.1099	10.2639	0.00135656	0.0112989	TMSB10	protein_coding	thymosin beta 10
ENSG00000249249	TICAM2-AS1	1.81432	-0.0390878	10.2638	0.0013567	0.0112989	TICAM2-AS1	lncRNA	TICAM2 antisense RNA 1
ENSG00000130733	YIPF2	0.735288	8.47778	10.2632	0.00135713	0.0112989	YIPF2	protein_coding	Yip1 domain family member 2
ENSG00000268129		1.56493	0.656876	10.2589	0.00136025	0.0113187		lncRNA	novel transcript
ENSG00000120913	PDLIM2	0.766601	4.74543	10.2568	0.00136181	0.0113255	PDLIM2	protein_coding	PDZ and LIM domain 2
ENSG00000196972	SMIM10L2B	1.36157	1.31006	10.255	0.00136314	0.0113268	SMIM10L2B	protein_coding	small integral membrane protein 10 like 2B
ENSG00000221821	C6orf226	1.12602	2.39414	10.2546	0.00136347	0.0113268	C6orf226	protein_coding	chromosome 6 open reading frame 226
ENSG00000106066	CPVL	1.62188	1.48695	10.2523	0.00136515	0.0113345	CPVL	protein_coding	carboxypeptidase vitellogenic like
ENSG00000180834	MAP6D1	0.916764	3.52757	10.2465	0.00136943	0.0113639	MAP6D1	protein_coding	MAP6 domain containing 1
ENSG00000197329	PELI1	-0.914828	4.95047	10.2406	0.00137385	0.0113943	PELI1	protein_coding	pellino E3 ubiquitin protein ligase 1
ENSG00000257557	PPP1R12A-AS1	1.568	0.781412	10.228	0.00138323	0.0114658	PPP1R12A-AS1	lncRNA	PPP1R12A antisense RNA 1
ENSG00000184208	C22orf46	-0.731809	4.82661	10.219	0.00138998	0.0115083	C22orf46	transcribed_unitary_pseudogene	chromosome 22 putative open reading frame 46
ENSG00000263934	SNORD3A	2.06493	2.90733	10.2189	0.00139009	0.0115083	SNORD3A	snoRNA	small nucleolar RNA, C/D box 3A
ENSG00000148057	IDNK	1.41938	1.63109	10.2182	0.00139064	0.0115083	IDNK	protein_coding	IDNK gluconokinase
ENSG00000134287	ARF3	-0.718857	7.95724	10.2167	0.00139173	0.0115111	ARF3	protein_coding	ADP ribosylation factor 3
ENSG00000042753	AP2S1	0.833891	7.179	10.2142	0.0013936	0.0115202	AP2S1	protein_coding	adaptor related protein complex 2 subunit sigma 1
ENSG00000152939	MARVELD2	-0.892705	3.14904	10.2068	0.00139926	0.0115563	MARVELD2	protein_coding	MARVEL domain containing 2
ENSG00000176058	TPRN	0.927222	5.37141	10.2065	0.00139949	0.0115563	TPRN	protein_coding	taperin
ENSG00000104517	UBR5	-0.69898	6.82985	10.203	0.00140211	0.0115716	UBR5	protein_coding	ubiquitin protein ligase E3 component n-recognin 5
ENSG00000162490	DRAXIN	-1.85056	-0.527204	10.2008	0.00140382	0.0115794	DRAXIN	protein_coding	dorsal inhibitory axon guidance protein
ENSG00000258315	C17orf49	0.735441	6.6891	10.1961	0.0014074	0.0116026	C17orf49	protein_coding	chromosome 17 open reading frame 49
ENSG00000120217	CD274	-1.91809	0.792506	10.1939	0.00140906	0.0116099	CD274	protein_coding	CD274 molecule
ENSG00000228439		1.69943	0.00217866	10.1882	0.00141341	0.0116395		undefined
ENSG00000096060	FKBP5	-0.717817	7.08547	10.186	0.00141513	0.0116473	FKBP5	protein_coding	FKBP prolyl isomerase 5
ENSG00000099385	BCL7C	0.84432	6.11923	10.184	0.00141663	0.0116533	BCL7C	protein_coding	BAF chromatin remodeling complex subunit BCL7C
ENSG00000231345	BEND3P1	-2.2009	0.0847131	10.1786	0.00142078	0.0116811	BEND3P1	transcribed_processed_pseudogene	BEN domain containing 3 pseudogene 1
ENSG00000148429	USP6NL	-0.892186	4.94499	10.1736	0.00142468	0.0117068	USP6NL	protein_coding	USP6 N-terminal like
ENSG00000229117	RPL41	1.03422	9.46754	10.1681	0.00142894	0.0117355	RPL41	protein_coding	ribosomal protein L41
ENSG00000153002	CPB1	2.04797	0.988924	10.1601	0.00143512	0.0117798	CPB1	protein_coding	carboxypeptidase B1
ENSG00000056586	RC3H2	-0.825007	4.41263	10.1583	0.0014365	0.0117848	RC3H2	protein_coding	ring finger and CCCH-type domains 2
ENSG00000143549	TPM3	-0.735615	8.69047	10.152	0.00144147	0.0118191	TPM3	protein_coding	tropomyosin 3
ENSG00000111912	NCOA7	-0.977746	5.68666	10.1487	0.00144401	0.0118335	NCOA7	protein_coding	nuclear receptor coactivator 7
ENSG00000164434	FABP7	0.96586	5.64842	10.1411	0.00145001	0.0118763	FABP7	protein_coding	fatty acid binding protein 7
ENSG00000119285	HEATR1	-0.816609	7.03834	10.1383	0.00145221	0.0118879	HEATR1	protein_coding	HEAT repeat containing 1
ENSG00000138685	FGF2	0.870742	5.14912	10.1329	0.00145644	0.0119161	FGF2	protein_coding	fibroblast growth factor 2
ENSG00000197982	C1orf122	1.19467	6.78808	10.1309	0.00145803	0.0119226	C1orf122	protein_coding	chromosome 1 open reading frame 122
ENSG00000111907	TPD52L1	-0.735196	6.54998	10.124	0.0014635	0.0119609	TPD52L1	protein_coding	TPD52 like 1
ENSG00000110455	ACCS	1.00718	4.16083	10.1218	0.00146523	0.0119686	ACCS	protein_coding	1-aminocyclopropane-1-carboxylate synthase homolog (inactive)
ENSG00000070081	NUCB2	0.744597	6.56401	10.1199	0.0014668	0.0119749	NUCB2	protein_coding	nucleobindin 2
ENSG00000162191	UBXN1	0.750543	6.56402	10.1171	0.00146899	0.0119863	UBXN1	protein_coding	UBX domain protein 1
ENSG00000048028	USP28	-0.810579	3.9856	10.1116	0.0014734	0.0120158	USP28	protein_coding	ubiquitin specific peptidase 28
ENSG00000070950	RAD18	-0.916334	4.1022	10.1028	0.00148041	0.0120665	RAD18	protein_coding	RAD18 E3 ubiquitin protein ligase
ENSG00000213619	NDUFS3	0.681377	6.08854	10.099	0.00148347	0.0120849	NDUFS3	protein_coding	NADH:ubiquinone oxidoreductase core subunit S3
ENSG00000142677	IL22RA1	-1.6462	0.934184	10.0922	0.00148896	0.0121164	IL22RA1	protein_coding	interleukin 22 receptor subunit alpha 1
ENSG00000133985	TTC9	-0.960685	3.16808	10.0913	0.00148969	0.0121164	TTC9	protein_coding	tetratricopeptide repeat domain 9
ENSG00000226287	TMEM191A	1.19055	2.06742	10.0911	0.00148988	0.0121164	TMEM191A	transcribed_unprocessed_pseudogene	transmembrane protein 191A (pseudogene)
ENSG00000067248	DHX29	-0.664547	6.70975	10.0903	0.00149054	0.0121164	DHX29	protein_coding	DExH-box helicase 29
ENSG00000013392	RWDD2A	0.867471	3.26087	10.0856	0.0014943	0.0121368	RWDD2A	protein_coding	RWD domain containing 2A
ENSG00000148634	HERC4	-0.867649	4.49422	10.0852	0.00149465	0.0121368	HERC4	protein_coding	HECT and RLD domain containing E3 ubiquitin protein ligase 4
ENSG00000010361	FUZ	-1.4332	2.13049	10.0771	0.0015012	0.0121835	FUZ	protein_coding	fuzzy planar cell polarity protein
ENSG00000131095	GFAP	1.86054	-0.038743	10.0758	0.00150232	0.012186	GFAP	protein_coding	glial fibrillary acidic protein
ENSG00000124275	MTRR	-0.88333	4.36574	10.0722	0.00150525	0.0121951	MTRR	protein_coding	5-methyltetrahydrofolate-homocysteine methyltransferase reductase
ENSG00000148798	INA	-3.29776	-0.0573481	10.0716	0.00150576	0.0121951	INA	protein_coding	internexin neuronal intermediate filament protein alpha
ENSG00000034693	PEX3	0.780883	4.39824	10.0714	0.00150586	0.0121951	PEX3	protein_coding	peroxisomal biogenesis factor 3
ENSG00000178026	LRRC75B	1.23238	4.45009	10.0691	0.00150773	0.0122038	LRRC75B	protein_coding	leucine rich repeat containing 75B
ENSG00000113231	PDE8B	-1.74436	0.737771	10.067	0.00150945	0.0122111	PDE8B	protein_coding	phosphodiesterase 8B
ENSG00000255135	EMSY-DT	0.962916	3.46409	10.0653	0.00151092	0.0122165	EMSY-DT	lncRNA	EMSY divergent transcript
ENSG00000141753	IGFBP4	-1.00428	5.26989	10.0642	0.00151176	0.0122168	IGFBP4	protein_coding	insulin like growth factor binding protein 4
ENSG00000104872	PIH1D1	1.01713	6.14335	10.0575	0.00151727	0.0122547	PIH1D1	protein_coding	PIH1 domain containing 1
ENSG00000108370	RGS9	1.49866	1.19941	10.0563	0.00151825	0.0122561	RGS9	protein_coding	regulator of G protein signaling 9
ENSG00000124134	KCNS1	1.24085	2.91876	10.0406	0.00153123	0.0123543	KCNS1	protein_coding	potassium voltage-gated channel modifier subfamily S member 1
ENSG00000204334	ERICH2	1.43939	1.341	10.0392	0.00153245	0.0123575	ERICH2	protein_coding	glutamate rich 2
ENSG00000058729	RIOK2	-0.812019	3.81459	10.0308	0.00153948	0.0124077	RIOK2	protein_coding	RIO kinase 2
ENSG00000109606	DHX15	-0.67993	6.77627	10.0244	0.00154479	0.0124438	DHX15	protein_coding	DEAH-box helicase 15
ENSG00000167393	PPP2R3B	0.835675	5.92491	10.0229	0.00154609	0.0124477	PPP2R3B	protein_coding	protein phosphatase 2 regulatory subunit B''beta
ENSG00000174808	BTC	1.12311	2.07052	10.0188	0.00154951	0.0124686	BTC	protein_coding	betacellulin
ENSG00000171848	RRM2	-1.09413	5.85665	10.0128	0.00155453	0.0124974	RRM2	protein_coding	ribonucleotide reductase regulatory subunit M2
ENSG00000039650	PNKP	0.810776	4.47247	10.0126	0.00155474	0.0124974	PNKP	protein_coding	polynucleotide kinase 3'-phosphatase
ENSG00000196917	HCAR1	-1.19183	2.29137	10.0096	0.00155729	0.0125112	HCAR1	protein_coding	hydroxycarboxylic acid receptor 1
ENSG00000130487	KLHDC7B	-0.752403	8.78903	10.0048	0.00156132	0.0125369	KLHDC7B	protein_coding	kelch domain containing 7B
ENSG00000168827	GFM1	-0.672898	6.66739	9.99821	0.00156692	0.0125717	GFM1	protein_coding	G elongation factor mitochondrial 1
ENSG00000130413	STK33	0.984409	2.85869	9.99775	0.00156731	0.0125717	STK33	protein_coding	serine/threonine kinase 33
ENSG00000158270	COLEC12	-1.29467	2.26522	9.9961	0.00156872	0.0125764	COLEC12	protein_coding	collectin subfamily member 12
ENSG00000167994	RAB3IL1	0.994983	3.71062	9.98987	0.00157404	0.0126123	RAB3IL1	protein_coding	RAB3A interacting protein like 1
ENSG00000122861	PLAU	-1.16156	2.57271	9.98563	0.00157767	0.0126347	PLAU	protein_coding	plasminogen activator, urokinase
ENSG00000163666	HESX1	1.55779	0.641111	9.98209	0.00158071	0.0126523	HESX1	protein_coding	HESX homeobox 1
ENSG00000174950	CD164L2	1.4791	2.09739	9.97561	0.00158627	0.0126902	CD164L2	protein_coding	CD164 molecule like 2
ENSG00000103005	USB1	-0.647986	5.47099	9.97062	0.00159058	0.0127179	USB1	protein_coding	U6 snRNA biogenesis phosphodiesterase 1
ENSG00000077942	FBLN1	-0.774	7.93659	9.96874	0.00159221	0.0127242	FBLN1	protein_coding	fibulin 1
ENSG00000064218	DMRT3	2.32321	0.31334	9.96704	0.00159368	0.0127292	DMRT3	protein_coding	doublesex and mab-3 related transcription factor 3
ENSG00000160410	SHKBP1	-0.754641	5.02154	9.96382	0.00159646	0.0127344	SHKBP1	protein_coding	SH3KBP1 binding protein 1
ENSG00000275494		1.30989	1.32049	9.96376	0.00159652	0.0127344		lncRNA	novel transcript
ENSG00000157106	SMG1	-0.826072	5.89768	9.96325	0.00159696	0.0127344	SMG1	protein_coding	SMG1 nonsense mediated mRNA decay associated PI3K related kinase
ENSG00000215301	DDX3X	-0.774912	7.76602	9.96241	0.00159768	0.0127344	DDX3X	protein_coding	DEAD-box helicase 3 X-linked
ENSG00000110484	SCGB2A2	2.54425	2.47017	9.94913	0.00160925	0.0128198	SCGB2A2	protein_coding	secretoglobin family 2A member 2
ENSG00000167695	TLCD3A	0.681751	5.94279	9.93509	0.00162158	0.0129015	TLCD3A	protein_coding	TLC domain containing 3A
ENSG00000198915	RASGEF1A	0.721315	5.88099	9.93479	0.00162184	0.0129015	RASGEF1A	protein_coding	RasGEF domain family member 1A
ENSG00000261455	LINC01003	0.923197	4.68059	9.93397	0.00162256	0.0129015	LINC01003	lncRNA	long intergenic non-protein coding RNA 1003
ENSG00000092964	DPYSL2	-0.819487	4.84824	9.9334	0.00162306	0.0129015	DPYSL2	protein_coding	dihydropyrimidinase like 2
ENSG00000133256	PDE6B	1.21871	2.64498	9.93228	0.00162405	0.0129015	PDE6B	protein_coding	phosphodiesterase 6B
ENSG00000053501	USE1	0.854606	5.48843	9.93164	0.00162462	0.0129015	USE1	protein_coding	unconventional SNARE in the ER 1
ENSG00000183889		-1.013	3.3702	9.93045	0.00162567	0.0129031		protein_coding	novel member of the nuclear pore complex interacting protein NPIP gene family
ENSG00000149503	INCENP	-1.03229	4.72133	9.92924	0.00162673	0.0129047	INCENP	protein_coding	inner centromere protein
ENSG00000162923	WDR26	-0.717518	6.01317	9.92553	0.00163002	0.0129232	WDR26	protein_coding	WD repeat domain 26
ENSG00000187609	EXD3	0.918541	4.65188	9.92468	0.00163077	0.0129232	EXD3	protein_coding	exonuclease 3'-5' domain containing 3
ENSG00000109743	BST1	-1.71312	0.673725	9.92033	0.00163463	0.012947	BST1	protein_coding	bone marrow stromal cell antigen 1
ENSG00000164180	TMEM161B	-1.1216	2.64839	9.91738	0.00163725	0.012961	TMEM161B	protein_coding	transmembrane protein 161B
ENSG00000271503	CCL5	-1.94594	3.90497	9.91352	0.00164069	0.0129815	CCL5	protein_coding	C-C motif chemokine ligand 5
ENSG00000204519	ZNF551	-0.889862	3.67989	9.91132	0.00164265	0.0129901	ZNF551	protein_coding	zinc finger protein 551
ENSG00000132549	VPS13B	-0.705234	4.73691	9.89512	0.00165718	0.0130957	VPS13B	protein_coding	vacuolar protein sorting 13 homolog B
ENSG00000114127	XRN1	-0.960152	5.3233	9.89451	0.00165773	0.0130957	XRN1	protein_coding	5'-3' exoribonuclease 1
ENSG00000069869	NEDD4	-1.09513	2.27291	9.88406	0.00166717	0.0131634	NEDD4	protein_coding	NEDD4 E3 ubiquitin protein ligase
ENSG00000120306	CYSTM1	0.932839	4.53335	9.87795	0.00167271	0.0132003	CYSTM1	protein_coding	cysteine rich transmembrane module containing 1
ENSG00000145198	VWA5B2	-1.20948	3.26948	9.87507	0.00167534	0.0132141	VWA5B2	protein_coding	von Willebrand factor A domain containing 5B2
ENSG00000127337	YEATS4	0.846225	4.34136	9.8666	0.00168306	0.0132641	YEATS4	protein_coding	YEATS domain containing 4
ENSG00000089177	KIF16B	-0.719106	4.55211	9.86599	0.00168362	0.0132641	KIF16B	protein_coding	kinesin family member 16B
ENSG00000152422	XRCC4	-1.08398	2.19492	9.86525	0.0016843	0.0132641	XRCC4	protein_coding	X-ray repair cross complementing 4
ENSG00000243927	MRPS6	1.12527	5.36509	9.86298	0.00168637	0.0132735	MRPS6	protein_coding	mitochondrial ribosomal protein S6
ENSG00000132326	PER2	-1.2548	2.63441	9.86032	0.00168882	0.0132859	PER2	protein_coding	period circadian regulator 2
ENSG00000108175	ZMIZ1	-0.826087	5.80513	9.85662	0.00169222	0.0133057	ZMIZ1	protein_coding	zinc finger MIZ-type containing 1
ENSG00000215158		-1.77043	-0.161286	9.853	0.00169555	0.0133249		transcribed_unprocessed_pseudogene	Putative beta-glucuronidase-like protein FLJ75287 pseudogene
ENSG00000130332	LSM7	0.79667	7.15564	9.85003	0.00169829	0.0133396	LSM7	protein_coding	LSM7 homolog, U6 small nuclear RNA and mRNA degradation associated
ENSG00000168894	RNF181	0.8061	5.58302	9.84803	0.00170014	0.0133402	RNF181	protein_coding	ring finger protein 181
ENSG00000213160	KLHL23	0.766695	4.0614	9.84715	0.00170095	0.0133402	KLHL23	protein_coding	kelch like family member 23
ENSG00000132688	NES	-1.22724	5.03564	9.84685	0.00170123	0.0133402	NES	protein_coding	nestin
ENSG00000176399	DMRTA1	0.769627	4.12156	9.84612	0.0017019	0.0133402	DMRTA1	protein_coding	DMRT like family A1
ENSG00000197860	SGTB	-0.990916	2.41103	9.84461	0.0017033	0.0133443	SGTB	protein_coding	small glutamine rich tetratricopeptide repeat co-chaperone beta
ENSG00000171522	PTGER4	-1.40617	3.40635	9.84219	0.00170554	0.0133549	PTGER4	protein_coding	prostaglandin E receptor 4
ENSG00000118418	HMGN3	0.752698	5.85984	9.83972	0.00170783	0.013366	HMGN3	protein_coding	high mobility group nucleosomal binding domain 3
ENSG00000169189	NSMCE1	1.09194	5.84767	9.8261	0.00172053	0.0134557	NSMCE1	protein_coding	NSE1 homolog, SMC5-SMC6 complex component
ENSG00000108064	TFAM	-0.725852	5.6961	9.82484	0.00172171	0.0134557	TFAM	protein_coding	transcription factor A, mitochondrial
ENSG00000260018	MBTPS1-DT	1.19315	3.18471	9.82457	0.00172196	0.0134557	MBTPS1-DT	lncRNA	MBTPS1 divergent transcript
ENSG00000142871	CCN1	1.31118	7.28273	9.81887	0.00172731	0.0134905	CCN1	protein_coding	cellular communication network factor 1
ENSG00000100266	PACSIN2	-0.666323	6.80856	9.81776	0.00172835	0.0134916	PACSIN2	protein_coding	protein kinase C and casein kinase substrate in neurons 2
ENSG00000204272	NBDY	0.887769	4.57956	9.81424	0.00173166	0.013508	NBDY	protein_coding	negative regulator of P-body association
ENSG00000143545	RAB13	0.675633	6.66652	9.81363	0.00173224	0.013508	RAB13	protein_coding	RAB13, member RAS oncogene family
ENSG00000176018	LYSMD3	-0.990609	4.01706	9.81024	0.00173543	0.013522	LYSMD3	protein_coding	LysM domain containing 3
ENSG00000139514	SLC7A1	-0.783553	4.99515	9.80983	0.00173581	0.013522	SLC7A1	protein_coding	solute carrier family 7 member 1
ENSG00000186350	RXRA	-0.775403	7.57262	9.80463	0.00174073	0.0135533	RXRA	protein_coding	retinoid X receptor alpha
ENSG00000196187	TMEM63A	-0.701765	6.65841	9.80263	0.00174263	0.0135611	TMEM63A	protein_coding	transmembrane protein 63A
ENSG00000102265	TIMP1	1.17871	5.46823	9.79001	0.00175463	0.0136446	TIMP1	protein_coding	TIMP metallopeptidase inhibitor 1
ENSG00000279089		1.49907	0.0253777	9.78929	0.00175531	0.0136446		TEC	TEC
ENSG00000132694	ARHGEF11	-0.737072	5.21991	9.78694	0.00175756	0.0136446	ARHGEF11	protein_coding	Rho guanine nucleotide exchange factor 11
ENSG00000111843	TMEM14C	0.932746	7.14418	9.78682	0.00175767	0.0136446	TMEM14C	protein_coding	transmembrane protein 14C
ENSG00000128891	CCDC32	0.841146	3.89562	9.78663	0.00175786	0.0136446	CCDC32	protein_coding	coiled-coil domain containing 32
ENSG00000164610	RP9	0.920146	3.47723	9.78454	0.00175985	0.013653	RP9	protein_coding	RP9 pre-mRNA splicing factor
ENSG00000186260	MRTFB	-0.775854	4.42324	9.78289	0.00176143	0.0136583	MRTFB	protein_coding	myocardin related transcription factor B
ENSG00000153707	PTPRD	-1.11435	1.84303	9.77979	0.00176441	0.0136744	PTPRD	protein_coding	protein tyrosine phosphatase receptor type D
ENSG00000138336	TET1	-1.40701	2.48617	9.77363	0.00177032	0.0137132	TET1	protein_coding	tet methylcytosine dioxygenase 1
ENSG00000172572	PDE3A	-2.81395	1.82477	9.77112	0.00177274	0.0137249	PDE3A	protein_coding	phosphodiesterase 3A
ENSG00000180901	KCTD2	0.75827	5.10802	9.76709	0.00177663	0.013748	KCTD2	protein_coding	potassium channel tetramerization domain containing 2
ENSG00000013563	DNASE1L1	0.690063	4.6172	9.76157	0.00178198	0.0137823	DNASE1L1	protein_coding	deoxyribonuclease 1 like 1
ENSG00000153029	MR1	-0.806817	4.78701	9.75889	0.00178458	0.0137895	MR1	protein_coding	major histocompatibility complex, class I-related
ENSG00000019169	MARCO	1.10515	2.97367	9.75874	0.00178472	0.0137895	MARCO	protein_coding	macrophage receptor with collagenous structure
ENSG00000115446	UNC50	0.702284	4.92441	9.75216	0.00179112	0.0138319	UNC50	protein_coding	unc-50 inner nuclear membrane RNA binding protein
ENSG00000054690	PLEKHH1	-1.20453	2.47765	9.74718	0.00179598	0.0138621	PLEKHH1	protein_coding	pleckstrin homology, MyTH4 and FERM domain containing H1
ENSG00000100350	FOXRED2	-0.692855	6.09982	9.74627	0.00179687	0.0138621	FOXRED2	protein_coding	FAD dependent oxidoreductase domain containing 2
ENSG00000214530	STARD10	0.945051	7.01026	9.74437	0.00179873	0.0138694	STARD10	protein_coding	StAR related lipid transfer domain containing 10
ENSG00000072682	P4HA2	0.680415	6.39592	9.74093	0.0018021	0.0138883	P4HA2	protein_coding	prolyl 4-hydroxylase subunit alpha 2
ENSG00000088538	DOCK3	-1.0954	2.87301	9.72981	0.00181303	0.0139633	DOCK3	protein_coding	dedicator of cytokinesis 3
ENSG00000162782	TDRD5	-1.53077	0.957081	9.72898	0.00181385	0.0139633	TDRD5	protein_coding	tudor domain containing 5
ENSG00000231431	FAR2P4	1.79334	-0.215287	9.72822	0.0018146	0.0139633	FAR2P4	transcribed_unprocessed_pseudogene	fatty acyl-CoA reductase 2 pseudogene 4
ENSG00000160691	SHC1	-0.696256	6.48341	9.72408	0.0018187	0.0139877	SHC1	protein_coding	SHC adaptor protein 1
ENSG00000279033		1.8913	1.44237	9.71481	0.00182789	0.0140426		TEC	tec
ENSG00000198246	SLC29A3	-1.31881	1.69299	9.71453	0.00182817	0.0140426	SLC29A3	protein_coding	solute carrier family 29 member 3
ENSG00000162733	DDR2	-0.965272	5.73142	9.71407	0.00182862	0.0140426	DDR2	protein_coding	discoidin domain receptor tyrosine kinase 2
ENSG00000214063	TSPAN4	0.906589	3.72131	9.71195	0.00183074	0.0140517	TSPAN4	protein_coding	tetraspanin 4
ENSG00000242861		1.64585	0.252283	9.71034	0.00183235	0.014057		lncRNA	novel transcript
ENSG00000106610	STAG3L4	0.838314	3.20738	9.70544	0.00183723	0.0140873	STAG3L4	transcribed_unprocessed_pseudogene	stromal antigen 3-like 4 (pseudogene)
ENSG00000065911	MTHFD2	-0.651308	6.77456	9.70162	0.00184106	0.0141095	MTHFD2	protein_coding	methylenetetrahydrofolate dehydrogenase (NADP+ dependent) 2, methenyltetrahydrofolate cyclohydrolase
ENSG00000197530	MIB2	0.930507	4.71653	9.68594	0.00185684	0.0142232	MIB2	protein_coding	MIB E3 ubiquitin protein ligase 2
ENSG00000142089	IFITM3	-1.73117	5.39196	9.6829	0.00185991	0.0142396	IFITM3	protein_coding	interferon induced transmembrane protein 3
ENSG00000075426	FOSL2	-0.635665	6.54908	9.67807	0.0018648	0.0142698	FOSL2	protein_coding	FOS like 2, AP-1 transcription factor subunit
ENSG00000104901	DKKL1	1.50426	0.858825	9.67711	0.00186578	0.01427	DKKL1	protein_coding	dickkopf like acrosomal protein 1
ENSG00000138709	LARP1B	0.883305	5.58862	9.66979	0.00187323	0.0143198	LARP1B	protein_coding	La ribonucleoprotein 1B
ENSG00000072182	ASIC4	1.85438	-0.36556	9.66799	0.00187506	0.0143266	ASIC4	protein_coding	acid sensing ion channel subunit family member 4
ENSG00000103227	LMF1	0.838727	4.40189	9.66483	0.00187829	0.0143412	LMF1	protein_coding	lipase maturation factor 1
ENSG00000204851	PNMA8B	-1.96018	0.343917	9.66427	0.00187887	0.0143412	PNMA8B	protein_coding	PNMA family member 8B
ENSG00000223551	TMSB4XP4	1.29371	2.35025	9.65472	0.00188866	0.0144009	TMSB4XP4	processed_pseudogene	TMSB4X pseudogene 4
ENSG00000186665	C17orf58	0.947078	3.70256	9.65433	0.00188906	0.0144009	C17orf58	protein_coding	chromosome 17 open reading frame 58
ENSG00000280254		1.21726	1.62101	9.65386	0.00188954	0.0144009		TEC	TEC
ENSG00000175928	LRRN1	-0.731456	6.13787	9.6364	0.00190758	0.0145311	LRRN1	protein_coding	leucine rich repeat neuronal 1
ENSG00000257653		2.83583	1.04699	9.63064	0.00191358	0.0145694		lncRNA	novel transcript, antisense to ADCY6
ENSG00000176597	B3GNT5	-0.793322	5.21705	9.62623	0.00191818	0.0145971	B3GNT5	protein_coding	UDP-GlcNAc:betaGal beta-1,3-N-acetylglucosaminyltransferase 5
ENSG00000235109	ZSCAN31	-0.925597	2.97198	9.62025	0.00192444	0.0146373	ZSCAN31	protein_coding	zinc finger and SCAN domain containing 31
ENSG00000143797	MBOAT2	-0.66936	6.23966	9.61698	0.00192786	0.014656	MBOAT2	protein_coding	membrane bound O-acyltransferase domain containing 2
ENSG00000116539	ASH1L	-0.843708	5.54281	9.60228	0.00194336	0.014761	ASH1L	protein_coding	ASH1 like histone lysine methyltransferase
ENSG00000139266	MARCHF9	0.947765	3.90395	9.60203	0.00194362	0.014761	MARCHF9	protein_coding	membrane associated ring-CH-type finger 9
ENSG00000099800	TIMM13	0.726857	6.9291	9.60106	0.00194465	0.0147614	TIMM13	protein_coding	translocase of inner mitochondrial membrane 13
ENSG00000153406	NMRAL1	0.85491	6.7678	9.59902	0.00194681	0.0147704	NMRAL1	protein_coding	NmrA like redox sensor 1
ENSG00000137440	FGFBP1	-1.79828	-0.135324	9.59694	0.00194902	0.0147798	FGFBP1	protein_coding	fibroblast growth factor binding protein 1
ENSG00000108784	NAGLU	0.959355	5.56798	9.59193	0.00195434	0.0148127	NAGLU	protein_coding	N-acetyl-alpha-glucosaminidase
ENSG00000115226	FNDC4	1.41814	3.56675	9.58865	0.00195784	0.0148318	FNDC4	protein_coding	fibronectin type III domain containing 4
ENSG00000116133	DHCR24	-0.705211	8.9727	9.58666	0.00195996	0.0148404	DHCR24	protein_coding	24-dehydrocholesterol reductase
[truncated: 1,986 more rows]

## Sheet: Summary
Biotype	Count Upregulated	Count Downregulated	p.value
lncRNA	317	54	1.238e-42
misc_RNA	3	0	2.696e-01
polymorphic_pseudogene	1	0	1.000e+00
processed_pseudogene	24	3	2.088e-04
protein_coding	1637	1837	1.065e-46
ribozyme	1	0	1.000e+00
snoRNA	1	0	1.000e+00
TEC	14	4	4.550e-02
transcribed_processed_pseudogene	7	4	6.136e-01
transcribed_unitary_pseudogene	5	4	1.000e+00
transcribed_unprocessed_pseudogene	25	18	4.694e-01
undefined	15	7	1.749e-01
unprocessed_pseudogene	2	2	1.000e+00
Total	2052	1933

## Sheet: GSEA.KEGG
ID	Description	NES	pvalue	p.adjust	core_enrichment
hsa03010	Ribosome	2.66	1.74e-07	4.01e-05	RPS3A/RPL34/RPLP2/MRPS7/RPL36/RPL37A/RPS20/RPSA/RPL9/FAU/MRPL23/RPL18/RPS6/RPS26/RPL13/RPS19/RPS29/RPLP1/RPS7/RPS28/MRPL20/RPS15/RPS14/RPS9/RPS27A/RPL23A/RPL7A/RPL13A/RPL41/MRPS6/RPL38/RPL10A/MRPL12/RPL4/RPS3/RPL28/RPL12
hsa00190	Oxidative phosphorylation	2.64	2.31e-06	2.67e-04	NDUFC1/NDUFA13/ATP5PD/NDUFA11/UQCRQ/NDUFA7/NDUFB1/COX5B/ATP5F1D/ATP5F1A/COX6C/NDUFB11/UQCR11/NDUFB7/NDUFB8/NDUFB9/ATP5ME/COX6A1/NDUFS3/ATP5MG/UQCRB/NDUFB6/ATP5PO/ATP5MC2
hsa05012	Parkinson disease	2.25	5.89e-05	4.53e-03	NDUFC1/NDUFA13/ATP5PD/SLC39A13/NDUFA11/UQCRQ/SNCA/NDUFA7/CAMK2B/SLC39A4/NDUFB1/KLC3/COX5B/ATP5F1D/ATP5F1A/COX6C/NDUFB11/UQCR11/NDUFB7/NDUFB8/NDUFB9/COX6A1/RPS27A/TUBB6
hsa05162	Measles	-2.06	1.03e-03	5.98e-02	PIK3R3/JAK1/MX1/IL2RA/OAS1/CBLB/STAT1/IFIH1/ADAR/MSN/GSK3B/OAS2/PIK3R1/OAS3/MX2
hsa03250	Viral life cycle - HIV-1	-1.99	1.58e-03	6.09e-02	MX1/APOBEC3G/APOBEC3B/SAMHD1/EP300/ELL2/BST2/SERINC5/APOBEC3A/APOBEC3C/MX2
hsa05142	Chagas disease	-1.97	1.92e-03	6.32e-02	GNAO1/NOS2/TLR6/PIK3R1/ACE
hsa05160	Hepatitis C	-1.91	2.36e-03	6.82e-02	PIK3CA/LDLR/PSME3/CLDN1/TLR3/RXRA/DDX58/SOS1/PIK3R3/SOCS3/JAK1/MX1/OAS1/CXCL10/EGF/STAT1/E2F2/IFIT1/RNASEL/PPARA/GSK3B/OAS2/OCLN/PIK3R1/OAS3/MX2
hsa05164	Influenza A	-1.9	1.50e-03	6.09e-02	NUP98/PML/IKBKG/EIF2AK2/XPO1/HLA-DPA1/CREBBP/TNFRSF10B/PIK3CB/CIITA/PIK3CA/HLA-DMB/TLR3/TRIM25/CCL5/DDX58/KPNA1/CASP1/PIK3R3/SOCS3/JAK1/MX1/HLA-DPB1/OAS1/HLA-DRA/CXCL10/STAT1/IFIH1/TMPRSS4/RNASEL/ADAR/EP300/TNFSF10/OAS2/TMPRSS11D/PIK3R1/OAS3/MX2
hsa04934	Cushing syndrome	-1.87	7.04e-03	1.56e-01	LDLR/TCF7L1/ADCY9/ITPR3/PDE8B/PBX1/RBBP5/AIPL1/WNT5B/ADCY7/WNT10A/RASD1/TCF7/FZD1/E2F2/WNT6/GSK3B/NCEH1/WNT7B/WNT5A/CRHR1/CACNA1C
hsa04924	Renin secretion	-1.81	8.04e-03	1.56e-01	ADRB2/CACNA1C/ACE
hsa04724	Glutamatergic synapse	-1.8	1.12e-02	1.72e-01	GRK3/SHANK3/HOMER1/GNAO1/PLD1/HOMER2/GRIN2B/CACNA1C
hsa05169	Epstein-Barr virus infection	-1.78	1.10e-02	1.72e-01	IKBKG/SKP2/EIF2AK2/HLA-DPA1/SIN3A/TAP1/PIK3CB/TAP2/MAPK8/PIK3CA/HLA-DMB/NEDD4/BCL2L11/DDX58/MAP3K14/CD40/PIK3R3/JAK1/HLA-DPB1/POLK/OAS1/HLA-DRA/CXCL10/CD44/STAT1/E2F2/NCOR2/OAS2/RUNX3/PIK3R1/OAS3
hsa05410	Hypertrophic cardiomyopathy	-1.75	2.06e-02	2.38e-01	TPM3/DAG1/ITGA2/ITGA6/ITGB1/ATP2A2/ITGA9/TPM2/CACNA1C/ACE
hsa05168	Herpes simplex virus 1 infection	-1.75	8.09e-03	1.56e-01	ZNF436/ZNF860/PML/IKBKG/EIF2AK2/SRSF4/HLA-DPA1/TAP1/PIK3CB/ZNF561/ZNF37A/TAP2/ITGA5/PIK3CA/ZNF317/STING1/HLA-DMB/TLR3/ZNF132/ZNF81/ZNF551/CCL5/DDX58/ZNF41/HCFC1/PIK3R3/SOCS3/JAK1/MTOR/HLA-DPB1/OAS1/HLA-DRA/STAT1/IFIH1/RNASEL/ZNF560/NECTIN1/ZNF597/ZNF676/OAS2/CD74/BST2/PIK3R1/OAS3
hsa05217	Basal cell carcinoma	-1.73	1.21e-02	1.75e-01	WNT5B/WNT10A/POLK/TCF7/FZD1/WNT6/GSK3B/WNT7B/WNT5A
hsa04930	Type II diabetes mellitus	-1.71	1.11e-02	1.72e-01	PIK3R3/SOCS3/MTOR/IRS1/HK1/PIK3R1/CACNA1C
hsa04658	Th1 and Th2 cell differentiation	-1.69	2.82e-02	2.91e-01	MAPK10/HLA-DRB1/IL2RG/IKBKG/HLA-DPA1/STAT6/MAPK8/NFATC3/HLA-DMB/IL12RB1/JAK1/IL2RA/HLA-DPB1/HLA-DRA/NOTCH3/STAT1/IL4R/JAG1/RUNX3/NOTCH1
hsa04657	IL-17 signaling pathway	-1.68	3.07e-02	2.95e-01	CXCL10/GSK3B/S100A9/S100A8/S100A7
hsa05200	Pathways in cancer	-1.67	5.71e-03	1.47e-01	ARHGEF11/RXRA/PTGER4/TPM3/CUL2/IL12RB1/BCL2L11/CBL/ITGA2/LPAR3/NCOA4/CEBPA/SOS1/CSF2RB/WNT5B/ADCY7/PIK3R3/JAK1/ITGA6/MTOR/RASGRP3/IL2RA/ITGB1/WNT10A/POLK/ARHGEF12/TCF7/EGF/NOTCH3/STAT1/IL4R/TXNRD1/JAG1/MSH3/FZD1/E2F2/WNT6/IL6R/HIF1A/CCDC6/EP300/GSK3B/WNT7B/KITLG/NOS2/PIK3R1/CXCL12/NOTCH1/PLD1/WNT5A
hsa04920	Adipocytokine signaling pathway	-1.67	2.90e-02	2.91e-01	RXRA/CD36/SOCS3/MTOR/ACSL1/IRS1/PPARA/ACSL5/PPARGC1A
hsa04916	Melanogenesis	-1.66	3.49e-02	3.06e-01	WNT5B/ADCY7/WNT10A/TCF7/FZD1/WNT6/EP300/GSK3B/GNAO1/WNT7B/KITLG/WNT5A
hsa05224	Breast cancer	-1.66	1.36e-02	1.84e-01	SOS1/WNT5B/PIK3R3/MTOR/WNT10A/POLK/TCF7/EGF/NOTCH3/JAG1/FZD1/E2F2/WNT6/GSK3B/WNT7B/PIK3R1/NOTCH1/WNT5A
hsa04360	Axon guidance	-1.64	1.69e-02	2.14e-01	PLXNB2/WNT5B/PIK3R3/ITGB1/SSH1/ARHGEF12/SEMA3C/EPHA3/PLXNA2/ABLIM2/ROBO3/EPHB2/GSK3B/PLXNA1/UNC5B/FYN/RASA1/PIK3R1/CXCL12/NEO1/WNT5A
hsa04714	Thermogenesis	1.64	1.76e-02	2.14e-01	NDUFC1/NDUFA13/ATP5PD/NDUFA11/UQCRQ/NDUFA7/NDUFB1/COX5B/ATP5F1D/ATP5F1A/RPS6/COX6C/NDUFB11/UQCR11/NDUFB7/NDUFB8/NDUFB9/ATP5ME/COX6A1
hsa04068	FoxO signaling pathway	-1.63	4.38e-02	3.06e-01	EGF/IRS1/EP300/HOMER1/TNFSF10/CCNB1/PIK3R1/PLK2/HOMER2
hsa04659	Th17 cell differentiation	-1.63	4.41e-02	3.06e-01	IL23A/MAPK10/HLA-DRB1/IL2RG/AHR/IKBKG/HLA-DPA1/RORA/STAT6/IL6ST/MAPK8/NFATC3/HLA-DMB/RXRA/IL12RB1/JAK1/MTOR/IL2RA/HLA-DPB1/HLA-DRA/STAT1/IL4R/IL6R/HIF1A
hsa04330	Notch signaling pathway	-1.62	3.65e-02	3.06e-01	NOTCH3/JAG1/ATXN1L/EP300/NCOR2/DTX3L/NOTCH1
hsa04630	JAK-STAT signaling pathway	-1.62	2.83e-02	2.91e-01	SOS1/CSF2RB/PIK3R3/SOCS3/JAK1/MTOR/IL2RA/OSMR/EGF/STAT1/IL4R/IL6R/EP300/LIFR/PRLR/PIK3R1/IL20RB
hsa04713	Circadian entrainment	-1.61	5.00e-02	3.06e-01	GNB4/ADCY9/ITPR3/PER2/RYR3/ADCY7/RASD1/GNAO1/NOS1/GRIN2B/CACNA1C
hsa05140	Leishmaniasis	-1.6	4.57e-02	3.06e-01	JAK1/ITGB1/HLA-DPB1/HLA-DRA/STAT1/NOS2/CYBA
hsa04720	Long-term potentiation	-1.59	4.36e-02	3.06e-01	EP300/GRIN2B/CACNA1C
hsa05017	Spinocerebellar ataxia	-1.59	4.06e-02	3.06e-01	PUM1/CIC/MAPK10/PLCB4/OMA1/SP1/RORA/PIK3CB/MAPK8/ATXN2L/VLDLR/PIK3CA/ITPR3/VDAC2/PIK3R3/MTOR/ATP2A2/PIK3R4/MCU/ATXN1L/PIK3R1/GRIN2B
hsa05170	Human immunodeficiency virus 1 infection	-1.59	4.15e-02	3.06e-01	APOBEC3D/TAP1/PIK3CB/TAP2/MAPK8/PIK3CA/GNB4/STING1/NFATC3/ITPR3/TRIM5/PIK3R3/MTOR/APOBEC3G/AP1G1/APOBEC3B/ATR/SAMHD1/CCNB1/GNAO1/BST2/APOBEC3A/PIK3R1/APOBEC3C
hsa05212	Pancreatic cancer	-1.56	4.66e-02	3.06e-01	PIK3R3/JAK1/MTOR/POLK/EGF/STAT1/E2F2/PIK3R1/PLD1
hsa04550	Signaling pathways regulating pluripotency of stem cells	-1.56	4.75e-02	3.06e-01	WNT5B/PIK3R3/JAK1/TBX3/WNT10A/TCF7/FZD1/WNT6/GSK3B/WNT7B/INHBB/LIFR/PIK3R1/WNT5A
hsa05226	Gastric cancer	-1.54	5.34e-02	3.06e-01	SOS1/WNT5B/PIK3R3/MTOR/WNT10A/POLK/TCF7/EGF/FZD1/E2F2/WNT6/GSK3B/WNT7B/PIK3R1/WNT5A
hsa04974	Protein digestion and absorption	1.54	5.01e-02	3.06e-01	COL9A2/COL2A1/ELN/COL14A1/COL27A1
hsa04728	Dopaminergic synapse	-1.53	5.14e-02	3.06e-01	GSK3B/SCN1A/GNAO1/GRIN2B/CACNA1C
hsa00590	Arachidonic acid metabolism	1.52	7.25e-02	3.53e-01	CYP2U1/LTC4S/PLA2G12A/PTGIS/PLAAT3
hsa04640	Hematopoietic cell lineage	-1.5	6.26e-02	3.44e-01	TFRC/HLA-DPA1/ITGA5/CD8B2/HLA-DMB/CD38/IL1R2/CD36/ITGA2/ITGA6/IL2RA/HLA-DPB1/HLA-DRA/CD44/IL4R/IL6R/MME/KITLG
hsa05222	Small cell lung cancer	-1.5	6.78e-02	3.53e-01	LAMC1/IKBKG/SKP2/PIK3CB/PIK3CA/COL4A2/RXRA/ITGA2/PIK3R3/ITGA6/ITGB1/POLK/E2F2/NOS2/PIK3R1
hsa04935	Growth hormone synthesis, secretion and action	-1.5	7.07e-02	3.53e-01	SOS1/ADCY7/PIK3R3/SOCS3/MTOR/MAP3K1/STAT1/IRS1/EP300/GSK3B/PIK3R1/CACNA1C
hsa04726	Serotonergic synapse	-1.5	9.55e-02	3.80e-01	GNB4/ALOX12B/ITPR3/ALOX15B/CYP4X1/GNAO1/CACNA1C
hsa05165	Human papillomavirus infection	-1.48	5.18e-02	3.06e-01	SOS1/COL1A2/WNT5B/PIK3R3/OASL/JAK1/ITGA6/MTOR/MX1/ITGB1/WNT10A/TCF7/EGF/NOTCH3/STAT1/JAG1/FZD1/WNT6/ATR/ITGA9/COL6A3/EP300/GSK3B/WNT7B/PIK3R1/NOTCH1/WNT5A/MX2
hsa04622	RIG-I-like receptor signaling pathway	-1.48	9.86e-02	3.80e-01	IKBKE/IKBKG/MAPK8/STING1/TRIM25/DDX3X/DDX58/MAP3K1/CXCL10/IFIH1
hsa05016	Huntington disease	1.48	3.45e-02	3.06e-01	NDUFC1/NDUFA13/ATP5PD/NDUFA11/UQCRQ/NDUFA7/NDUFB1/KLC3/COX5B/ATP5F1D/ATP5F1A/POLR2I/COX6C/NDUFB11/CLTB/UQCR11/NDUFB7/POLR2L/NDUFB8/NDUFB9/COX6A1
hsa05414	Dilated cardiomyopathy	-1.47	7.27e-02	3.53e-01	TGFB2/ITGA5/ADCY9/TPM3/DAG1/ITGA2/ADCY7/ITGA6/ITGB1/ATP2A2/ITGA9/TPM2/CACNA1C
hsa04919	Thyroid hormone signaling pathway	-1.47	7.77e-02	3.53e-01	TBC1D4/PIK3R3/MTOR/ATP2A2/MED12/NOTCH3/STAT1/HIF1A/EP300/GSK3B/PIK3R1/NOTCH1/DIO2
hsa04927	Cortisol synthesis and secretion	-1.47	1.02e-01	3.80e-01	LDLR/ADCY9/ITPR3/PDE8B/PBX1/ADCY7/NCEH1/CACNA1C
hsa04380	Osteoclast differentiation	-1.47	8.59e-02	3.71e-01	PIK3CB/TGFB2/MAPK8/PIK3CA/TNFRSF11A/FOSL2/MAP3K14/PIK3R3/SOCS3/JAK1/STAT1/FYN/ACP5/PIK3R1/CYBA
hsa04024	cAMP signaling pathway	-1.46	7.54e-02	3.53e-01	ADCY7/PIK3R3/HCAR2/ATP2A2/TIAM1/ATP2B4/GABBR2/PPARA/CNGB1/ADRB2/EP300/PIK3R1/PLD1/GRIN2B/CRHR1/CACNA1C
hsa04670	Leukocyte transendothelial migration	-1.46	7.72e-02	3.53e-01	PIK3R3/ITGB1/VCAM1/VCL/MSN/OCLN/PIK3R1/CXCL12/CYBA
hsa03320	PPAR signaling pathway	1.46	9.74e-02	3.80e-01	ANGPTL4/ACAA1/DBI/PLIN5/SLC27A5/SCD5/ACOX1
hsa04218	Cellular senescence	-1.46	8.75e-02	3.71e-01	PIK3CB/TGFB2/HIPK1/PIK3CA/SIRT1/MRAS/NFATC3/ITPR3/VDAC2/PIK3R3/FOXM1/MTOR/MCU/E2F2/ATR/CCNB1/PIK3R1
hsa05146	Amoebiasis	-1.45	7.80e-02	3.53e-01	COL1A1/PIK3CB/TGFB2/RAB7A/PIK3CA/COL4A2/IL1R2/COL3A1/COL1A2/PIK3R3/RAB7B/VCL/NOS2/PIK3R1/SERPINB4/SERPINB3
hsa04150	mTOR signaling pathway	-1.45	8.30e-02	3.69e-01	SOS1/WNT5B/PIK3R3/MTOR/TTI1/WNT10A/DEPDC5/IRS1/FZD1/WNT6/GSK3B/RPTOR/WNT7B/PIK3R1/WNT5A
hsa04621	NOD-like receptor signaling pathway	-1.45	7.79e-02	3.53e-01	CASP1/ANTXR1/JAK1/GBP3/MCU/OAS1/STAT1/GBP1/ERBIN/RNASEL/GBP4/GBP5/OAS2/OAS3/CYBA/IFI16
hsa04620	Toll-like receptor signaling pathway	-1.44	1.02e-01	3.80e-01	TLR1/MAPK10/IKBKE/IKBKG/PIK3CB/MAPK8/PIK3CA/TLR3/CCL5/CD40/PIK3R3/CXCL10/STAT1/TLR6/PIK3R1
hsa05412	Arrhythmogenic right ventricular cardiomyopathy	-1.44	1.18e-01	4.07e-01	DSP/ITGA5/TCF7L1/DAG1/ITGA2/ITGA6/ITGB1/ATP2A2/TCF7/ITGA9/CACNA1C
hsa04932	Non-alcoholic fatty liver disease	1.43	5.44e-02	3.06e-01	NDUFC1/NDUFA13/NDUFA11/UQCRQ/NDUFA7/NDUFB1/COX5B/COX6C/NDUFB11/UQCR11/NDUFB7/NDUFB8/NDUFB9/COX6A1
hsa04928	Parathyroid hormone synthesis, secretion and action	-1.43	8.84e-02	3.71e-01	MMP13/MMP15/ADCY9/ITPR3/ARHGEF11/RXRA/ADCY7/SLC34A2/PLD1/MAFB
hsa04080	Neuroactive ligand-receptor interaction	-1.42	1.12e-01	4.05e-01	GABBR2/ADRB2/S1PR3/GPR156/PRLR/GRIN2B/CRHR1
hsa05163	Human cytomegalovirus infection	-1.42	1.01e-01	3.80e-01	TAP1/PIK3CB/TAP2/PIK3CA/GNB4/STING1/ADCY9/NFATC3/ITPR3/ARHGEF11/PTGER4/CCL5/SOS1/ADCY7/PIK3R3/JAK1/MTOR/ARHGEF12/E2F2/IL6R/GSK3B/GNAO1/PIK3R1/CXCL12
hsa04071	Sphingolipid signaling pathway	-1.41	1.23e-01	4.11e-01	CERS6/PIK3R3/SGPP2/SGMS1/SGPL1/S1PR3/SPTLC3/FYN/PIK3R1/PLD1
hsa00480	Glutathione metabolism	1.41	1.36e-01	4.15e-01	GSTM3/GSTO1/GSS/GPX4/GSTM2/GSTK1
hsa04611	Platelet activation	-1.4	9.79e-02	3.80e-01	COL1A1/PIK3CB/PIK3CA/ADCY9/ITPR3/COL3A1/ITGA2/TLN2/COL1A2/ADCY7/PIK3R3/ITGB1/ARHGEF12/FYN/PIK3R1
hsa05144	Malaria	1.4	1.28e-01	4.15e-01	SDC2/IL18/COMP/THBS3
hsa05161	Hepatitis B	-1.39	1.37e-01	4.15e-01	CREBBP/PIK3CB/STAT6/TGFB2/MAPK8/PIK3CA/NFATC3/TLR3/DDX3X/DDX58/SOS1/PIK3R3/JAK1/MAP3K1/STAT1/IFIH1/E2F2/EP300/PIK3R1
hsa05100	Bacterial invasion of epithelial cells	-1.39	1.26e-01	4.15e-01	PIK3CB/ITGA5/SEPTIN6/PIK3CA/ACTR2/SHC1/CBL/PIK3R3/HCLS1/ITGB1/ARPC1B/ACTR3C/VCL/SEPTIN3/DOCK1/ELMO1/PIK3R1
hsa04610	Complement and coagulation cascades	1.39	1.38e-01	4.15e-01	PROS1/SERPINF2/CLU/CFD/F3
hsa04520	Adherens junction	-1.39	1.41e-01	4.15e-01	PTPN1/TCF7/VCL/EP300/NECTIN1/FYN
hsa04931	Insulin resistance	-1.38	1.16e-01	4.07e-01	PDPK1/MAPK8/PPP1R3D/PIK3CA/CD36/TBC1D4/PIK3R3/SOCS3/MTOR/PTPN1/IRS1/PPARA/GSK3B/PPARGC1A/PIK3R1
hsa04912	GnRH signaling pathway	-1.38	1.52e-01	4.17e-01	SOS1/ADCY7/MAP3K1/PLD1/CACNA1C
hsa05235	PD-L1 expression and PD-1 checkpoint pathway in cancer	-1.38	1.52e-01	4.17e-01	BATF/IKBKG/PIK3CB/PIK3CA/NFATC3/CD274/PIK3R3/JAK1/MTOR/EGF/STAT1/HIF1A/PIK3R1
hsa05032	Morphine addiction	-1.38	1.47e-01	4.15e-01	GNB4/ADCY9/PDE3A/PDE8B/GRK5/ADCY7/GRK3/GABBR2/GNAO1
hsa04725	Cholinergic synapse	-1.37	1.20e-01	4.09e-01	PIK3CA/GNB4/ADCY9/CHRM5/ITPR3/ADCY7/PIK3R3/FYN/GNAO1/PIK3R1/CACNA1C
hsa05145	Toxoplasmosis	-1.37	1.17e-01	4.07e-01	MAPK10/HLA-DRB1/LAMC1/IKBKG/HLA-DPA1/TGFB2/PDPK1/CIITA/MAPK8/LDLR/HLA-DMB/CD40/JAK1/ITGA6/ITGB1/HLA-DPB1/HLA-DRA/STAT1/GNAO1/NOS2
hsa04062	Chemokine signaling pathway	-1.36	1.41e-01	4.15e-01	SOS1/CCL28/ADCY7/PIK3R3/TIAM1/CXCL10/STAT1/GRK3/GSK3B/ELMO1/PIK3R1/CXCL12/PREX1
hsa05208	Chemical carcinogenesis - reactive oxygen species	1.36	1.04e-01	3.80e-01	NDUFC1/NDUFA13/ATP5PD/AS3MT/GSTM3/NDUFA11/UQCRQ/NDUFA7/NDUFB1/GSTO1/COX5B/ATP5F1D/ATP5F1A/COX6C/NDUFB11/UQCR11/NDUFB7/NDUFB8/NDUFB9/BAD/COX6A1
hsa04914	Progesterone-mediated oocyte maturation	-1.36	1.63e-01	4.28e-01	PIK3CB/MAPK8/PIK3CA/ADCY9/ANAPC1/ADCY7/AURKA/PIK3R3/SPDYC/CCNB1/PIK3R1
hsa04923	Regulation of lipolysis in adipocytes	-1.35	1.57e-01	4.23e-01	PIK3CB/PIK3CA/ADCY9/LIPE/ADCY7/PIK3R3/ABHD5/IRS1/ADRB2/PIK3R1
hsa01522	Endocrine resistance	-1.35	1.47e-01	4.15e-01	MAPK8/PIK3CA/ADCY9/MED1/SHC1/SOS1/ADCY7/PIK3R3/MTOR/NOTCH3/JAG1/E2F2/BIK/PIK3R1/NOTCH1
hsa05210	Colorectal cancer	-1.34	1.37e-01	4.15e-01	PIK3CB/TGFB2/MAPK8/PIK3CA/TCF7L1/BCL2L11/SOS1/PIK3R3/MTOR/POLK/TCF7/EGF/MSH3/GSK3B/PIK3R1
hsa05213	Endometrial cancer	-1.34	1.73e-01	4.34e-01	PIK3CB/PDPK1/PIK3CA/TCF7L1/SOS1/PIK3R3/POLK/TCF7/EGF/GSK3B/PIK3R1
hsa04060	Cytokine-cytokine receptor interaction	-1.34	1.31e-01	4.15e-01	CSF2RB/CCL28/CD40/IL2RA/OSMR/CXCL10/IL4R/NGFR/IL6R/IL32/TNFSF10/IL36RN/INHBB/LIFR/PRLR/BMP5/CXCL12/IL20RB
hsa04666	Fc gamma R-mediated phagocytosis	-1.33	1.46e-01	4.15e-01	PIK3R3/ARPC1B/ACTR3C/DOCK1/BIN1/PIK3R1/PLD1
hsa04660	T cell receptor signaling pathway	-1.33	1.44e-01	4.15e-01	PIK3CB/CD8B2/PDPK1/MAPK8/PIK3CA/NFATC3/NCK1/MAP3K14/SOS1/PIK3R3/CBLB/GSK3B/FYN/PIK3R1
hsa04976	Bile secretion	-1.33	1.73e-01	4.34e-01	ABCC4/LDLR/ADCY9/ATP1B3/RXRA/CA2/SLC5A1/ADCY7/AQP9/HMGCR/NCEH1
hsa05207	Chemical carcinogenesis - receptor activation	-1.32	1.62e-01	4.28e-01	KLF4/KPNA1/AIPL1/SOS1/ADCY7/PIK3R3/MTOR/EGF/JAG1/PPARA/ADRB2/EPHX3/PIK3R1/CACNA1C
hsa04211	Longevity regulating pathway	-1.31	1.82e-01	4.52e-01	PIK3CA/SIRT1/ADCY9/ADCY7/PIK3R3/MTOR/IRS1/RPTOR/PPARGC1A/PIK3R1
hsa05225	Hepatocellular carcinoma	-1.3	1.56e-01	4.23e-01	SMARCC2/SOS1/WNT5B/PIK3R3/MTOR/ARID1A/WNT10A/POLK/TCF7/TXNRD1/FZD1/E2F2/WNT6/GSK3B/WNT7B/PIK3R1/WNT5A
hsa04110	Cell cycle	-1.3	1.70e-01	4.34e-01	PRKDC/SKP2/YWHAG/ORC1/SMC1A/STAG2/BUB1B/CREBBP/TGFB2/ANAPC1/CDK7/MCM5/E2F2/ATR/MCM2/EP300/GSK3B/CCNB1
hsa05205	Proteoglycans in cancer	-1.3	1.70e-01	4.34e-01	CBL/ITGA2/SOS1/COL1A2/WNT5B/PIK3R3/MTOR/HCLS1/ITGB1/WNT10A/DROSHA/TIAM1/ARHGEF12/CD44/FZD1/WNT6/MSN/HIF1A/WNT7B/ANK3/PIK3R1/WNT5A
hsa04929	GnRH secretion	-1.29	2.03e-01	4.69e-01	PIK3R3/GABBR2/PIK3R1/CACNA1C
hsa04350	TGF-beta signaling pathway	-1.29	1.93e-01	4.68e-01	EP300/INHBB/BMP5/NEO1
hsa04668	TNF signaling pathway	-1.28	1.84e-01	4.52e-01	DNM1L/MAPK10/ITCH/IKBKG/LIF/PIK3CB/NOD2/MAPK8/PIK3CA/MLKL/CCL5/MAP3K14/PIK3R3/SOCS3/VCAM1/CXCL10/JAG1/PIK3R1
hsa05216	Thyroid cancer	-1.28	2.14e-01	4.69e-01	TPR/TCF7L1/RXRA/TPM3/NCOA4/POLK/TCF7/CCDC6
hsa04613	Neutrophil extracellular trap formation	-1.25	1.98e-01	4.69e-01	H3C10/CLCN4/PIK3CB/H2AC6/CLCN3/PIK3CA/VDAC2/H2BC8/CASP1/H2BC5/PIK3R3/MTOR/AQP9/H2BC21/PIK3R1/CYBA
hsa04390	Hippo signaling pathway	-1.25	2.22e-01	4.69e-01	WNT5B/TP53BP2/NKD1/WNT10A/TCF7/FZD1/WNT6/AMOT/GSK3B/WNT7B/BMP5/WNT5A
hsa04261	Adrenergic signaling in cardiomyocytes	-1.25	2.08e-01	4.69e-01	ADCY9/PPP2R3A/ATP1B3/TPM3/ADCY7/ATP2A2/ATP2B4/SCN4B/ADRB2/TPM2/CACNA1C
hsa05131	Shigellosis	-1.25	2.03e-01	4.69e-01	TLN2/CASP1/PIK3R3/MTOR/HCLS1/ITGB1/CAST/ARPC1B/PIK3R4/ACTR3C/CD44/CYTH1/VCL/HK1/GSK3B/RPTOR/SEPTIN3/DOCK1/ELMO1/PIK3R1
hsa02010	ABC transporters	-1.24	2.43e-01	4.79e-01	ABCA13/ABCA12/ABCG1/ABCD1
hsa04066	HIF-1 signaling pathway	-1.24	2.23e-01	4.69e-01	FLT1/CUL2/PIK3R3/MTOR/EGF/IL6R/HIF1A/HK1/EP300/NOS2/PIK3R1
hsa00310	Lysine degradation	-1.24	2.40e-01	4.79e-01	ACAT1/PHYKPL/SETD2/SETD1A/EHMT1/NSD1/NSD3/SMYD1/ASH1L/PIPOX/AASS/ALDH2
hsa05130	Pathogenic Escherichia coli infection	-1.23	2.37e-01	4.79e-01	WASF3/CLDN1/NCK1/ACTR2/ARHGEF11/MYO1E/CASP1/HCLS1/ITGB1/ARPC1B/ARHGEF12/ACTR3C/MYO5B/CYTH1/TNFSF10/FYN/SEC24C/OCLN
hsa05166	Human T-cell leukemia virus 1 infection	-1.23	2.18e-01	4.69e-01	IKBKG/XPO1/HLA-DPA1/BUB1B/CREBBP/PIK3CB/TGFB2/ELK4/MAPK8/PIK3CA/ADCY9/NFATC3/HLA-DMB/IL1R2/VDAC2/ANAPC1/MAP3K14/TLN2/CD40/ADCY7/PIK3R3/JAK1/IL2RA/HLA-DPB1/MAP3K1/HLA-DRA/E2F2/ATR/EP300/PIK3R1
hsa05416	Viral myocarditis	-1.23	2.33e-01	4.79e-01	HLA-DMB/EIF4G3/DAG1/CD40/HLA-DPB1/HLA-DRA/FYN
hsa04672	Intestinal immune network for IgA production	-1.22	2.54e-01	4.92e-01	MAP3K14/CCL28/CD40/HLA-DPB1/HLA-DRA/CXCL12
hsa05215	Prostate cancer	-1.21	2.23e-01	4.69e-01	CREBBP/PIK3CB/PDPK1/PIK3CA/TCF7L1/PLAU/IL1R2/SOS1/PIK3R3/MTOR/TCF7/EGF/E2F2/EP300/GSK3B/PIK3R1
hsa05167	Kaposi sarcoma-associated herpesvirus infection	-1.21	2.40e-01	4.79e-01	IL6ST/MAPK8/PIK3CA/GNB4/TCF7L1/NFATC3/ITPR3/TLR3/PIK3R3/JAK1/MTOR/TCF7/STAT1/E2F2/HIF1A/EP300/GSK3B/PIK3R1/PREX1
hsa04810	Regulation of actin cytoskeleton	-1.21	2.19e-01	4.69e-01	SOS1/PIK3R3/ITGA6/ITGB1/ARPC1B/SSH1/TIAM1/ARHGEF12/ACTR3C/EGF/VCL/ITGA9/MSN/DOCK1/PIK3R1/CXCL12/ARHGEF4
hsa05223	Non-small cell lung cancer	-1.21	2.73e-01	5.08e-01	PIK3CB/PDPK1/PIK3CA/RXRA/SOS1/PIK3R3/POLK/EGF/E2F2/PIK3R1
hsa05415	Diabetic cardiomyopathy	1.21	1.95e-01	4.68e-01	NDUFC1/NDUFA13/ATP5PD/NDUFA11/UQCRQ/CTSD/NDUFA7/CAMK2B/NDUFB1/COX5B/ATP5F1D/ATP5F1A/COX6C/NDUFB11/UQCR11/NDUFB7/NDUFB8/NDUFB9/COX6A1
hsa00983	Drug metabolism - other enzymes	1.21	2.15e-01	4.69e-01	GSTM3/NME3/GSTO1/UPP1/GSTM2/HPRT1/NME2/CES2/NME1/GSTA1/UCK1/ITPA/IMPDH2
hsa04512	ECM-receptor interaction	1.21	2.10e-01	4.69e-01	COL9A2/COL2A1/ITGB4
hsa04310	Wnt signaling pathway	-1.21	2.56e-01	4.92e-01	RUVBL1/WNT5B/LGR5/DKK1/VANGL2/NKD1/WNT10A/TCF7/SERPINF1/FZD1/WNT6/EP300/GSK3B/WNT7B/WNT5A
hsa01200	Carbon metabolism	1.2	2.43e-01	4.79e-01	RGN/PGAM2/PGLS/ACADS/ACOX1
hsa04061	Viral protein interaction with cytokine and cytokine receptor	-1.2	2.62e-01	4.99e-01	CCL5/IL22RA1/CCL28/IL2RA/CXCL10/IL6R/TNFSF10/CXCL12/IL20RB
hsa00240	Pyrimidine metabolism	1.19	2.27e-01	4.73e-01	NT5C/NME3/ENTPD3/NT5M/UPP1
hsa04723	Retrograde endocannabinoid signaling	1.19	2.16e-01	4.69e-01	NDUFC1/NDUFA13/NDUFA11/NDUFA7/NDUFB1/NDUFB11/NDUFB7/NDUFB8/NDUFB9
hsa04917	Prolactin signaling pathway	-1.19	2.80e-01	5.17e-01	MAPK8/PIK3CA/TNFRSF11A/SHC1/SOS1/PIK3R3/SOCS3/STAT1/GSK3B/PRLR/PIK3R1
hsa04152	AMPK signaling pathway	-1.19	2.53e-01	4.92e-01	PDPK1/PIK3CA/SIRT1/PPP2R3A/LIPE/CD36/PIK3R3/MTOR/HMGCR/IRS1/RPTOR/PPARGC1A/PIK3R1
hsa04514	Cell adhesion molecules	-1.18	2.66e-01	5.04e-01	CD40/ITGA6/ITGB1/HLA-DPB1/VCAM1/HLA-DRA/NFASC/ITGA9/NECTIN1/OCLN/NEO1
hsa04510	Focal adhesion	1.18	2.18e-01	4.69e-01	COL9A2/COL2A1/MYL9/ITGB4/SHC2/PDGFRA/MYL5/COMP/PGF/THBS3
hsa05135	Yersinia infection	-1.17	2.84e-01	5.21e-01	PIP5K1C/PIP5K1A/PIK3CB/ITGA5/CD8B2/MAPK8/PIK3CA/NFATC3/ACTR2/CASP1/PIK3R3/ITGB1/ARPC1B/ARHGEF12/ACTR3C/GSK3B/ARHGEF28/DOCK1/ELMO1/PIK3R1
hsa04015	Rap1 signaling pathway	-1.17	2.69e-01	5.05e-01	FLT1/RAPGEF1/ARAP3/LPAR3/TLN2/ADCY7/PIK3R3/RAPGEF5/RASGRP3/ITGB1/SIPA1L2/TIAM1/EGF/NGFR/GNAO1/KITLG/PIK3R1/GRIN2B
hsa04727	GABAergic synapse	-1.17	3.05e-01	5.38e-01	GNB4/ADCY9/GLUL/NSF/ADCY7/GABBR2/GNAO1/CACNA1C
hsa05322	Systemic lupus erythematosus	-1.15	3.09e-01	5.38e-01	HLA-DPA1/H3C10/H2AC6/HLA-DMB/H2BC8/H2BC5/CD40/HLA-DPB1/HLA-DRA/H2BC21/GRIN2B
hsa05417	Lipid and atherosclerosis	-1.15	3.11e-01	5.38e-01	PDPK1/MAPK8/VLDLR/PIK3CA/LDLR/NFATC3/RXRA/CCL5/CD36/CASP1/CD40/PIK3R3/VCAM1/GSK3B/TNFSF10/ABCG1/TLR6/PIK3R1/CYBA
hsa04979	Cholesterol metabolism	1.15	2.97e-01	5.35e-01	APOE/ANGPTL4
hsa01524	Platinum drug resistance	1.14	3.12e-01	5.38e-01	BRCA1/GSTM3/GSTO1/ERCC1/BAD/GSTM2
hsa04270	Vascular smooth muscle contraction	1.14	2.92e-01	5.31e-01	MYL9/NPR2/MYL6B/PLA2G12A/MYL6/ADM
hsa04371	Apelin signaling pathway	-1.14	2.99e-01	5.35e-01	GNB4/MRAS/ADCY9/ITPR3/LIPE/TFAM/RYR3/ADCY7/MTOR/PIK3R4/NOTCH3/JAG1/NOS2/PPARGC1A/NOS1
hsa04911	Insulin secretion	-1.14	3.32e-01	5.47e-01	ADCY9/ITPR3/ATP1B3/ADCY7/CACNA1C
hsa03013	Nucleocytoplasmic transport	-1.14	3.07e-01	5.38e-01	NUP58/CASC3/NUP62/IPO8/XPO6/NUP98/THOC5/XPO1/XPOT/IPO7/TPR/NUP160/NUP205/NCBP1/AHCTF1/IPO9/KPNA1/POM121/IPO11/EIF4A3/NUP155/NUP50/TNPO1/NUP210
hsa04918	Thyroid hormone synthesis	-1.13	3.37e-01	5.47e-01	ADCY9/ITPR3/ATP1B3/ADCY7/DUOX2/DUOX1
hsa04973	Carbohydrate digestion and absorption	-1.13	3.38e-01	5.47e-01	PLCB4/MGAM2/PIK3CB/PIK3CA/ATP1B3/SLC5A1/PIK3R3/HK1/PIK3R1
hsa04925	Aldosterone synthesis and secretion	-1.13	3.38e-01	5.47e-01	LDLR/ADCY9/ITPR3/ATP1B3/LIPE/ADCY7/ATP2B4/CACNA1C
hsa03018	RNA degradation	-1.13	3.36e-01	5.47e-01	XRN1/TOB2/PABPC5/TTC37/MTREX/DCP1B/CNOT1
hsa05206	MicroRNAs in cancer	-1.12	3.36e-01	5.47e-01	SHC1/SLC7A1/PLAU/DDIT4/SERPINB5/BCL2L11/SOS1/PIK3R3/MTOR/TP63/CD44/NOTCH3/IRS1/E2F2/EP300/RPTOR/PIK3R1/NOTCH1
hsa04926	Relaxin signaling pathway	-1.12	3.22e-01	5.47e-01	COL1A1/PIK3CB/MAPK8/MMP13/PIK3CA/GNB4/ADCY9/COL4A2/SHC1/COL3A1/SOS1/COL1A2/ADCY7/PIK3R3/GNAO1/NOS2/NOS1/PIK3R1
hsa05020	Prion disease	-1.12	3.31e-01	5.47e-01	GSK3B/FYN/PIK3R1/NOTCH1/CYBA/GRIN2B/CACNA1C
hsa04070	Phosphatidylinositol signaling system	-1.11	3.31e-01	5.47e-01	PIKFYVE/PIP5K1C/PIP5K1A/PIK3CB/OCRL/PIK3C2B/SACM1L/INPP5F/PIK3CA/PIK3C2G/ITPR3/PI4KA/PIK3R3/IPMK/MTMR3/PPIP5K2/PIK3R1
hsa04910	Insulin signaling pathway	-1.11	3.48e-01	5.58e-01	PDPK1/MAPK8/PPP1R3D/PIK3CA/LIPE/SHC1/RAPGEF1/CBL/SOS1/PIK3R3/SOCS3/MTOR/PTPN1/CBLB/IRS1/HK1/GSK3B/RPTOR/PPARGC1A/PIK3R1
hsa00330	Arginine and proline metabolism	-1.1	3.81e-01	5.80e-01	NOS2/ALDH2/NOS1
hsa04662	B cell receptor signaling pathway	-1.1	3.73e-01	5.74e-01	SOS1/PIK3R3/RASGRP3/DAPP1/GSK3B/PIK3R1
hsa04064	NF-kappa B signaling pathway	-1.09	3.72e-01	5.74e-01	TNFRSF11A/TRIM25/PLAU/DDX58/MAP3K14/CD40/VCAM1/CXCL12
hsa04612	Antigen processing and presentation	-1.09	3.53e-01	5.62e-01	HLA-DPA1/CTSB/TAP1/TAP2/CD8B2/CIITA/PSME3/HLA-DMB/HLA-DPB1/HLA-DRA/CD74
hsa04664	Fc epsilon RI signaling pathway	-1.09	3.82e-01	5.80e-01	PIK3CB/PDPK1/MAPK8/PIK3CA/SOS1/PIK3R3/FYN/PIK3R1
hsa04625	C-type lectin receptor signaling pathway	-1.08	3.71e-01	5.74e-01	MAPK8/PIK3CA/MRAS/NFATC3/ITPR3/MAP3K14/CASP1/PIK3R3/ARHGEF12/CBLB/STAT1/PIK3R1
hsa04722	Neurotrophin signaling pathway	-1.08	3.63e-01	5.74e-01	PDPK1/MAPK8/PIK3CA/NTRK2/SHC1/RAPGEF1/ARHGDIB/SOS1/PIK3R3/MAP3K1/IRS1/NGFR/GSK3B/IRAK3/PIK3R1
hsa03015	mRNA surveillance pathway	-1.07	3.89e-01	5.80e-01	CASC3/RNGTT/PELO/WDR82/CSTF2/GSPT1/NCBP1/PPP2R3A/SMG1/CSTF1/PABPC5/EIF4A3/SMG7/MSI1/CSTF2T
hsa04146	Peroxisome	-1.06	3.84e-01	5.80e-01	ACSL1/CROT/ACSL5/FAR2/NOS2/ABCD1
hsa00071	Fatty acid degradation	1.06	3.65e-01	5.74e-01	CYP2U1/ACAA1/ACADS/ACOX1/ACADL
hsa05211	Renal cell carcinoma	-1.06	4.08e-01	5.86e-01	CREBBP/PIK3CB/TGFB2/PIK3CA/CUL2/RAPGEF1/SOS1/PIK3R3/HIF1A/EP300/PIK3R1
hsa04921	Oxytocin signaling pathway	1.06	3.93e-01	5.82e-01	MYL9/NPR2/MYL6B/CAMK2B/MYL6/PIK3R6
hsa04970	Salivary secretion	-1.05	4.08e-01	5.86e-01	ADCY9/ITPR3/ATP1B3/BST1/CD38/RYR3/ADCY7/ATP2B4/ADRB2/NOS1
hsa04072	Phospholipase D signaling pathway	-1.05	4.09e-01	5.86e-01	LPAR3/SOS1/ADCY7/PIK3R3/MTOR/EGF/CYTH1/FYN/KITLG/PIK3R1/PLD1
hsa05014	Amyotrophic lateral sclerosis	1.05	4.01e-01	5.86e-01	NDUFC1/NDUFA13/ATP5PD/NDUFA11/UQCRQ/CCS/NDUFA7/NDUFB1/KLC3/COX5B/ATP5F1D/ATP5F1A/COX6C/NDUFB11/UQCR11/NDUFB7/NDUFB8/NDUFB9/BAD/COX6A1
hsa04120	Ubiquitin mediated proteolysis	1.05	3.89e-01	5.80e-01	BRCA1/WWP2
hsa04260	Cardiac muscle contraction	-1.04	4.06e-01	5.86e-01	ATP2A2/TPM2/CACNA1C
hsa05221	Acute myeloid leukemia	-1.03	4.29e-01	6.05e-01	JUP/PML/IKBKG/PIK3CB/PIK3CA/TCF7L1/PPARD/PER2/CEBPA/SOS1/PIK3R3/MTOR/TCF7/PIK3R1
hsa04014	Ras signaling pathway	-1.02	4.40e-01	6.16e-01	PIK3CB/KSR2/EPHA2/FOXO4/MAPK8/KDR/PIK3CA/GNB4/MRAS/NTRK2/SHC1/FLT1/SOS1/PIK3R3/RAPGEF5/RASGRP3/TIAM1/EGF/NGFR/KITLG/RASA1/PIK3R1/PLD1/GRIN2B
hsa04213	Longevity regulating pathway - multiple species	-1.02	4.21e-01	5.98e-01	PIK3CA/SIRT1/ADCY9/ADCY7/PIK3R3/MTOR/IRS1/EIF4EBP2/RPTOR/PIK3R1
hsa05203	Viral carcinogenesis	-1.01	4.22e-01	5.98e-01	IKBKG/SKP2/EIF2AK2/YWHAG/CREBBP/PIK3CB/IL6ST/PIK3CA/DDX3X/H2BC8/GTF2H2C/H2BC5/PIK3R3/JAK1/GTF2E1/H2BC21/EP300/PIK3R1
hsa00280	Valine, leucine and isoleucine degradation	-1	4.67e-01	6.42e-01	ALDH2/MCCC2
hsa05152	Tuberculosis	-1	4.50e-01	6.26e-01	HLA-DPA1/CREBBP/NOD2/TGFB2/CORO1A/CIITA/MAPK8/RAB7A/HLA-DMB/JAK1/HLA-DPB1/ARHGEF12/HLA-DRA/STAT1/EP300/NOS2/CD74/TLR6
hsa03420	Nucleotide excision repair	-0.99	4.71e-01	6.44e-01	GTF2H2C/CDK7/ERCC6/BIVM-ERCC5
hsa05321	Inflammatory bowel disease	-0.99	4.80e-01	6.53e-01	IL23A/HLA-DRB1/IL2RG/HLA-DPA1/RORA/NOD2/STAT6/TGFB2/HLA-DMB/IL12RB1/HLA-DPB1/HLA-DRA/STAT1/IL4R
hsa04145	Phagosome	-0.98	4.86e-01	6.56e-01	PIKFYVE/TFRC/TUBA1C/HLA-DPA1/TAP1/TAP2/CORO1A/ITGA5/RAB7A/HLA-DMB/COLEC12/CD36/M6PR/ITGA2/RAB7B/ITGB1/HLA-DPB1/HLA-DRA/NOS1/TLR6/CYBA
hsa00980	Metabolism of xenobiotics by cytochrome P450	0.98	4.59e-01	6.35e-01	GSTM3/GSTO1/GSTM2/GSTK1/HSD11B1L
hsa01212	Fatty acid metabolism	0.97	4.96e-01	6.66e-01	ACAA1/SCD5/ACADS/ACOX1/ACADL
hsa04010	MAPK signaling pathway	-0.96	4.99e-01	6.66e-01	EPHA2/TGFB2/ELK4/MAPK8/KDR/MRAS/NFATC3/NTRK2/FLT1/MAP3K14/SOS1/DUSP10/RASGRP3/MAP3K1/EGF/NGFR/KITLG/RASA1/CACNA1C
hsa04142	Lysosome	-0.95	5.17e-01	6.87e-01	ARSB/AP3M1/LAMP3/ACP5/AP3B1
hsa04151	PI3K-Akt signaling pathway	0.94	5.71e-01	7.06e-01	COL9A2/BRCA1/COL2A1/ITGB4/PDGFRA/EFNA5/PIK3R6/COMP/PGF/RPS6/THBS3/MAGI2/LPAR6/NTF4
hsa04022	cGMP-PKG signaling pathway	-0.94	5.20e-01	6.87e-01	ADCY9/NFATC3/ITPR3/GTF2I/ATP1B3/PDE3A/VDAC2/ADCY7/ATP2A2/ATP2B4/IRS1/CNGB1/ADRB2/CACNA1C
hsa00760	Nicotinate and nicotinamide metabolism	0.94	5.26e-01	6.90e-01	NT5C
hsa05022	Pathways of neurodegeneration - multiple diseases	-0.93	5.56e-01	7.00e-01	ATP2A2/WNT10A/PIK3R4/MCU/FZD1/UBE2L6/WNT6/ATXN1L/NEFH/GSK3B/DNAH17/WNT7B/NOS2/NOS1/WNT5A/GRIN2B/CACNA1C
hsa04960	Aldosterone-regulated sodium reabsorption	-0.93	5.43e-01	7.00e-01	PIK3CB/PDPK1/PIK3CA/ATP1B3/PIK3R3/IRS1/PIK3R1
hsa04137	Mitophagy - animal	0.93	5.48e-01	7.00e-01	FIS1/CITED2/TOMM7/RPS27A/MAP1LC3A/HRAS
hsa01230	Biosynthesis of amino acids	0.93	5.53e-01	7.00e-01	PGAM2/PYCR3/ALDOC/TALDO1/GPT/ACY1/IDH3A/ASNS/ACO2/PSAT1/PRPS1/GLUL
hsa05010	Alzheimer disease	-0.92	5.74e-01	7.06e-01	WNT5B/PIK3R3/MTOR/DKK1/ATP2A2/WNT10A/PIK3R4/MCU/IRS1/FZD1/WNT6/GSK3B/MME/WNT7B/NOS2/NOS1/PIK3R1/WNT5A/GRIN2B/CACNA1C
hsa03020	RNA polymerase	0.92	5.36e-01	7.00e-01	POLR1H/POLR2I/POLR2L/POLR2H/POLR3GL/POLR2G/POLR3E/POLR2A/POLR1A/POLR2B
hsa04012	ErbB signaling pathway	-0.91	5.79e-01	7.06e-01	MAPK8/PIK3CA/NCK1/SHC1/CBL/SOS1/PIK3R3/MTOR/EGF/CBLB/GSK3B/PIK3R1
hsa04140	Autophagy - animal	-0.91	5.72e-01	7.06e-01	PDPK1/MAPK8/RAB7A/PIK3CA/MRAS/DDIT4/PIK3R3/MTOR/RAB7B/PIK3R4/MTMR3/IRS1/HIF1A/RPTOR/PIK3R1
hsa05133	Pertussis	-0.91	5.58e-01	7.00e-01	CALML5/C1S/IL23A/MAPK10/ITGA5/MAPK8/SERPING1/CASP1/ITGB1/NOS2
hsa00600	Sphingolipid metabolism	-0.91	5.54e-01	7.00e-01	B4GALT5/CERS6/SGPP2/SGMS1/SGPL1/SPTLC3
hsa05218	Melanoma	-0.91	5.54e-01	7.00e-01	PIK3R3/POLK/EGF/E2F2/PIK3R1
hsa05202	Transcriptional misregulation in cancer	-0.91	5.81e-01	7.06e-01	NFKBIZ/JUP/SP1/JMJD1C/PML/H3C10/SIN3A/BCL11B/KDM6A/MLLT3/ELK4/RXRA/PER2/PLAU/IL1R2/FLT1/PBX1/CEBPA/CD40/AFF1/POLK/NGFR/PROM1
hsa04141	Protein processing in endoplasmic reticulum	0.9	6.17e-01	7.23e-01	CRYAB/TRAM1L1/DNAJC1/FBXO2/UBXN1/SIL1/SELENOS/LMAN2/UBXN6/SSR4/BAG1/DNAJB2/SAR1A/MAPK10/DNAJB12/YOD1/ERO1B/UBQLN4/UBQLN1/EIF2AK2/NFE2L2/RPN1/EDEM3/EDEM1/MAPK8/PLAA
hsa05220	Chronic myeloid leukemia	-0.9	6.09e-01	7.23e-01	PIK3CB/CTBP2/TGFB2/PIK3CA/SHC1/CBL/SOS1/PIK3R3/POLK/E2F2/PIK3R1
hsa05231	Choline metabolism in cancer	-0.89	5.97e-01	7.18e-01	PIP5K1C/PIP5K1A/PIK3CB/PDPK1/MAPK8/PIK3CA/WASF3/SOS1/PIK3R3/MTOR/EGF/HIF1A/PIK3R1/PLD1
hsa04650	Natural killer cell mediated cytotoxicity	-0.89	6.11e-01	7.23e-01	SOS1/PIK3R3/TNFSF10/FYN/PIK3R1
hsa03008	Ribosome biogenesis in eukaryotes	-0.89	5.89e-01	7.12e-01	XRN1/RIOK2/HEATR1/UTP14A/DROSHA/UTP15/RPP25
hsa04972	Pancreatic secretion	-0.88	6.29e-01	7.30e-01	CEL/SLC9A1/CHRM3/PLCB4/SLC12A2/ADCY9/ITPR3/ATP1B3/BST1/CD38/CA2/RAB27B/ADCY7/ATP2A2/ATP2B4
hsa04020	Calcium signaling pathway	-0.88	6.09e-01	7.23e-01	ADCY9/CHRM5/ITPR3/NTRK2/CD38/FLT1/VDAC2/RYR3/PTAFR/ADCY7/ATP2A2/MCU/ATP2B4/EGF/ADRB2/NOS2/NOS1/CACNA1C
hsa04936	Alcoholic liver disease	-0.88	6.14e-01	7.23e-01	MAPK8/SIRT1/TCF7L1/C3AR1/MAP3K14/TCF7/PPARA/GSK3B/PPARGC1A/ALDH2
hsa04216	Ferroptosis	0.88	5.77e-01	7.06e-01	SAT2/GSS/GPX4/MAP1LC3A
hsa00230	Purine metabolism	0.88	6.65e-01	7.49e-01	NT5C/NPR2/NME3/ENTPD3
hsa00562	Inositol phosphate metabolism	-0.87	6.35e-01	7.34e-01	PIKFYVE/PIP5K1C/PIP5K1A/PIK3CB/OCRL/PIK3C2B/SACM1L/INPP5F/PIK3CA/PIK3C2G/PI4KA/IPMK/MTMR3/INPP5J/PLCH1
hsa05230	Central carbon metabolism in cancer	-0.87	6.25e-01	7.29e-01	SLC7A5/PIK3R3/MTOR/HIF1A/HK1/PIK3R1
hsa05214	Glioma	-0.86	6.53e-01	7.39e-01	SOS1/PIK3R3/MTOR/POLK/EGF/E2F2/PIK3R1
hsa01232	Nucleotide metabolism	0.85	6.50e-01	7.39e-01	NT5C/NME3/ENTPD3/NT5M/UPP1/APRT/AK3
hsa01521	EGFR tyrosine kinase inhibitor resistance	-0.85	6.42e-01	7.38e-01	KDR/PIK3CA/SHC1/BCL2L11/SOS1/PIK3R3/JAK1/MTOR/EGF/IL6R/GSK3B/PIK3R1
hsa05171	Coronavirus disease - COVID-19	-0.84	7.08e-01	7.79e-01	OAS1/CXCL10/STAT1/IFIH1/ADAR/IL6R/OAS2/PIK3R1/OAS3/MX2/ACE
hsa04115	p53 signaling pathway	-0.84	6.51e-01	7.39e-01	RRM2/GTSE1/SERPINB5/AIFM2/ATR/CCNB1
hsa01240	Biosynthesis of cofactors	-0.83	6.69e-01	7.50e-01	UMPS/CMPK2/ALPL/DHFR/KYNU/ALDH2
hsa04750	Inflammatory mediator regulation of TRP channels	-0.81	6.86e-01	7.65e-01	PIK3CB/MAPK8/PIK3CA/ADCY9/ITPR3/PTGER4/ADCY7/PIK3R3/PIK3R1
hsa04114	Oocyte meiosis	-0.8	7.02e-01	7.76e-01	ADCY9/ITPR3/ANAPC1/ADCY7/AURKA/SPDYC/STAG3/CCNB1
hsa04530	Tight junction	-0.79	7.25e-01	7.94e-01	MAPK8/AMOTL2/CLDN1/ACTR2/NEDD4/MARVELD2/HCLS1/ITGB1/ARPC1B/TIAM1/MAP3K1/ACTR3C/MSN/AMOT/OCLN
hsa04922	Glucagon signaling pathway	-0.79	6.93e-01	7.70e-01	PPARA/EP300/PPARGC1A
hsa05323	Rheumatoid arthritis	-0.79	7.42e-01	8.04e-01	HLA-DMB/TNFRSF11A/CCL5/FLT1/HLA-DPB1/HLA-DRA/ACP5/CXCL12
hsa05418	Fluid shear stress and atherosclerosis	-0.78	7.53e-01	8.13e-01	PIK3R1/CYBA
hsa04915	Estrogen signaling pathway	-0.78	7.37e-01	8.03e-01	PIK3CA/ADCY9/ITPR3/KRT14/SHC1/FKBP5/SOS1/ADCY7/PIK3R3/GABBR2/KRT17/KRT9/GNAO1/PIK3R1
hsa04144	Endocytosis	-0.75	8.06e-01	8.50e-01	RAB35/RAB7A/LDLR/ACAP2/ACTR2/NEDD4/ARF3/GRK5/CBL/ARAP3/IL2RA/ARPC1B/ZFYVE16/ACTR3C/VPS26A/CBLB/RAB11FIP1/GRK3/CYTH1/BIN1/PLD1
hsa00564	Glycerophospholipid metabolism	0.74	7.71e-01	8.24e-01	PLPP1/PLA2G12A/ETNK2/CHKA/PLAAT3/PEMT
hsa05150	Staphylococcus aureus infection	-0.74	7.70e-01	8.24e-01	HLA-DMB/KRT14/C3AR1/PTAFR/HLA-DPB1/HLA-DRA/DSG1/KRT17/KRT9
hsa04978	Mineral absorption	-0.73	7.74e-01	8.24e-01	SLC5A1/HEPH/ATP2B4/HEPHL1/SLC34A2
hsa01100	Metabolic pathways	-0.71	9.58e-01	9.63e-01	HSD17B2/MGAT5/SGPP2/MTMR3/HMGCR/INPP5J/ARSB/UMPS/ACSL1/CMPK2/GLDC/SGMS1/SGPL1/PDE9A/ENPP3/B4GALNT3/PLCH1/ALPL/AKR1C1/HK1/NNT/ACSL5/LIPG/AKR1B10/DHFR/SPTLC3/KYNU/CA8/PEDS1-UBE2V1/FOLH1/NOS2/FMO2/MGAT3/B3GALT5/ALDH2/ACP5/NOS1/XYLT1/GALNT14/MCCC2/PLD1/ADA2/ST6GAL2
hsa04217	Necroptosis	-0.7	8.24e-01	8.65e-01	DNM1L/MAPK10/PARP1/EIF2AK2/TNFRSF10B/H2AC6/STAT6/MAPK8/ZBP1/GLUD2/GLUL/TLR3/MLKL/VDAC2/CASP1/JAK1/STAT1/TNFSF10
hsa03022	Basal transcription factors	-0.66	7.98e-01	8.45e-01	TAF1/TAF2/GTF2I/GTF2H2C/TAF9/CDK7/GTF2E1
hsa04971	Gastric acid secretion	0.66	8.44e-01	8.78e-01	CAMK2B/CCKBR/ADCY2/ATP1B1/CALML5/SSTR2/SLC9A1/CHRM3/PLCB4/ADCY9/ITPR3/ATP1B3/CA2/ADCY7
hsa04933	AGE-RAGE signaling pathway in diabetic complications	-0.65	8.89e-01	9.13e-01	COL1A1/PIK3CB/TGFB2/MAPK8/PIK3CA/COL4A2/COL3A1/COL1A2/PIK3R3/VCAM1/STAT1/PIK3R1
hsa05034	Alcoholism	-0.65	8.82e-01	9.09e-01	NTRK2/SLC29A3/SHC1/H2BC8/H2BC5/SOS1/H2BC21/GNAO1/GRIN2B
hsa05132	Salmonella infection	-0.64	9.08e-01	9.28e-01	PIK3C2B/MAPK8/RAB7A/PIK3CA/TCF7L1/PIK3C2G/WASF3/FYCO1/MLKL/ACTR2/M6PR/KPNA1/CASP1/RAB7B/ARPC1B/TCF7/ACTR3C/CYTH1/TNFSF10/ELMO1/TLR6
hsa05120	Epithelial cell signaling in Helicobacter pylori infection	-0.63	8.28e-01	8.66e-01	MAPK10/IKBKG/MAPK8/ADAM17/CCL5/ADAM10/MAP3K14
hsa04370	VEGF signaling pathway	-0.61	8.76e-01	9.07e-01	PIK3CB/KDR/PIK3CA/PIK3R3/PIK3R1
hsa04210	Apoptosis	-0.6	9.14e-01	9.30e-01	IKBKG/PARP4/TUBA1C/CTSC/CTSB/TNFRSF10B/PIK3CB/PDPK1/MAPK8/PIK3CA/ITPR3/BCL2L11/MAP3K14/CSF2RB/PIK3R3/PTPN13/TNFSF10/PIK3R1
hsa04623	Cytosolic DNA-sensing pathway	-0.52	9.58e-01	9.63e-01	ZBP1/STING1/CCL5/DDX58/CASP1/CXCL10/ADAR
hsa03040	Spliceosome	0.51	9.55e-01	9.63e-01	SF3B5/LSM7/RP9/SNRPB2/LSM8/BUD31/LSM6/SNRPD2/LSM4/SNRPD1/CWC15/DHX8/DHX38/AQR/SRSF4/PRPF8/DDX23/NCBP1/DHX15/EIF4A3/SF3A1
hsa04540	Gap junction	0.46	9.85e-01	9.85e-01	PDGFRA/HRAS/TUBB6/ADCY2/HTR2A/GRB2/MAP2K2/PLCB4/TUBA1C/ADCY9/ITPR3/SOS1/ADCY7/EGF

## Sheet: GSEA.C2
ID	Description	setSize	enrichmentScore	NES	pvalue	p.adjust	qvalues	rank	leading_edge	core_enrichment
BLANCO_MELO_HUMAN_PARAINFLUENZA_VIRUS_3_INFECTION_A594_CELLS_UP	Genes up-regulated in HPIV3 (A549 cells, MOI: 2, 24hpi)	93	-0.603756	-2.8059	1e-10	2.787e-07	2.48737e-07	996	tags=72%, list=29%, signal=53%	APOL1/APOL3/APOL6/BST2/BTN3A1/BTN3A3/CASP1/CD274/CD38/CDCP1/CEACAM1/CMPK2/CXCL10/DDX58/DDX60/DTX3L/EPSTI1/ERAP1/ERAP2/GBP1/GBP3/GBP4/GBP5/HCAR2/HERC6/IDO1/IFI16/IFI44/IFI44L/IFIH1/IFIT1/IFIT2/IFIT3/IFIT5/IFITM3/ITGA2/KIAA1549L/KLF4/LAMP3/LIFR/MX1/MX2/NIBAN1/OAS1/OAS2/OAS3/OASL/PARP14/PARP9/PTGER4/RASGRP3/SAMD9/SAMD9L/SAMHD1/SP110/SP140L/STAT1/TLR3/TNFAIP6/TNFSF10/TRANK1/TRIM22/TRIM25/TRIM5/UBE2L6…
BLANCO_MELO_COVID19_SARS_COV_2_INFECTION_CALU3_CELLS_UP	Genes up-regulated in SARS-CoV-2 infection (Calu-3 cells, MOI: 2, 24hpi)	118	-0.524218	-2.49761	1.98016e-09	1.89537e-06	1.6916e-06	926	tags=61%, list=27%, signal=46%	ADRB2/APOBEC3G/APOL3/APOL6/BST2/C1QTNF1/CASP1/CCL5/CD274/CMPK2/CXCL10/DAPP1/DDX58/DDX60/DNAH17/DTX3L/DUOX1/DUOX2/EPSTI1/GBP1/GBP4/GBP5/GIMAP2/IDO1/IFI16/IFI44/IFI44L/IFIH1/IFIT1/IFIT2/IFIT3/KIF21B/KLF4/KLHDC7B/LAMP3/LGALS9/LIFR/MX1/MX2/NCOA7/NEDD4/NGFR/OAS1/OAS2/OAS3/OASL/PARP14/PARP9/PDZD2/PHLDB2/PKP1/PRDM1/PTAFR/PTGER4/RASGRP3/RNF213/SAMD9/SAMD9L/SAMHD1/SERPINB7/SP110/STAT1/SYNPO2/TLR6/TNFSF10/…
BLANCO_MELO_RESPIRATORY_SYNCYTIAL_VIRUS_INFECTION_A594_CELLS_UP	Genes up-regulated in RSV (A549 cells, MOI: 2, 24hpi)	111	-0.52792	-2.50339	2.04022e-09	1.89537e-06	1.6916e-06	791	tags=56%, list=23%, signal=44%	ADM2/APOL1/APOL2/APOL3/APOL6/BIK/BST2/CASP1/CDCP1/CEACAM1/CHST2/CMPK2/CRISPLD2/CXCL10/DDX58/DDX60/DTX3L/ERAP2/GBP1/GBP3/GBP4/GBP5/HCAR2/HERC6/IDO1/IFI16/IFI44/IFI44L/IFIH1/IFIT1/IFIT2/IFIT3/IL20RB/IL4R/KLK10/KRT17/LAMP3/LCP1/LIPG/MX1/MX2/NIBAN1/OAS1/OAS3/OASL/OSMR/PARP14/PARP9/PTAFR/RASGRP3/SAMD9/SAMD9L/SAMHD1/SOCS3/SP140L/STAT1/TNFSF10/TRANK1/TRIM22/UBE2L6/XAF1/ZNFX1
SANA_RESPONSE_TO_IFNG_UP	Genes up-regulated in five primary endothelial cell types (lung, aortic, iliac, dermal, and colon) by IFNG [GeneID=3458].	45	-0.650063	-2.60359	3.60291e-08	2.4599e-05	2.19543e-05	791	tags=71%, list=23%, signal=56%	APOL1/APOL2/APOL3/BST2/CASP1/CD74/CEACAM1/CXCL10/DDX60/DTX3L/GBP1/GBP3/GBP4/IDO1/IFI44L/IFIH1/LGALS3BP/LGALS9/LIPG/MX1/OAS1/OAS2/PARP14/PARP9/RABL3/RNF213/SAMD9L/SAMHD1/STAT1/TNFSF10/TRIM22/UBE2L6
BLANCO_MELO_COVID19_BRONCHIAL_EPITHELIAL_CELLS_SARS_COV_2_INFECTION_UP	Genes up-regulated on infection of normal human bronchial epithelial cells by SARS-CoV-2 (MOI: 2, 24hpi)	49	-0.63931	-2.63344	4.41316e-08	2.4599e-05	2.19543e-05	520	tags=61%, list=15%, signal=53%	ADRB2/BST2/C1QTNF1/CHST2/EPSTI1/FAM167A/GBP5/HEPHL1/IFI44/IFIH1/IL32/IRAK3/LGALS9/OAS1/OAS2/OAS3/OSBP2/PARP9/PRDM1/S100A7/S100A8/S100A9/S100P/SAMHD1/SGPP2/SOCS3/SPRR2A/SPRR2D/SPRR2E/TMEM171
SANA_TNF_SIGNALING_UP	Genes up-regulated in five primary endothelial cell types (lung, aortic, iliac, dermal, and colon) by TNF [GeneID=7124].	33	-0.700821	-2.65193	6.85785e-08	3.18547e-05	2.843e-05	717	tags=79%, list=21%, signal=63%	APOL1/APOL3/BST2/C1QTNF1/CASP1/CMPK2/CXCL10/DDX60/GBP1/IFIH1/IFIT1/IL32/LGALS3BP/LGALS9/LIPG/MX1/MX2/NCEH1/OAS1/OAS2/OAS3/PARP14/RABL3/SAMD9L/SAMHD1/VCAM1
ONDER_CDH1_TARGETS_2_DN	Genes down-regulated in HMLE cells (immortalized nontransformed mammary epithelium) after E-cadhedrin (CDH1) [GeneID=999] knockdown by RNAi.	160	-0.448579	-2.24531	1.07257e-07	4.27036e-05	3.81125e-05	884	tags=49%, list=26%, signal=39%	ABCA12/ADGRL2/ADRB2/AKR1C1/ALOX15B/ANK3/AQP3/ARHGDIB/ARHGEF4/ATP2B4/BIK/CA2/CASP1/CCN6/CD44/CDCP1/CEACAM1/CELSR1/CKMT1B/CSTA/DAPP1/DDX58/DDX60/DSG3/DUOX1/DUSP10/EHF/FAT2/FGD6/FLRT3/GALNT14/GJB3/GJB5/HERC6/HOMER1/IFIH1/IL1R2/IL4R/ITGA2/ITGA6/IVL/KCNG1/KLK10/KLK11/KLK7/KRT17/KRT6A/LPAR3/LRP12/LY75/MALL/MARK1/MYO1E/OAS3/PCDH7/PELI1/PLK2/PTAFR/RAPGEF5/S100A7/S100A8/S100A9/S100P/SEL1L3/SEMA3C/SERINC5/…
REACTOME_RESPIRATORY_ELECTRON_TRANSPORT_ATP_SYNTHESIS_BY_CHEMIOSMOTIC_COUPLING_AND_HEAT_PRODUCTION_BY_UNCOUPLING_PROTEINS	Respiratory electron transport, ATP synthesis by chemiosmotic coupling, and heat production by uncoupling proteins.	34	0.625126	2.73431	1.57153e-07	5.47483e-05	4.88623e-05	952	tags=79%, list=28%, signal=58%	ATP5F1A/ATP5F1D/ATP5MC2/ATP5ME/ATP5MG/ATP5PD/ATP5PO/COX5B/COX6A1/COX6C/DMAC2L/NDUFA11/NDUFA13/NDUFA7/NDUFB1/NDUFB11/NDUFB6/NDUFB7/NDUFB8/NDUFB9/NDUFC1/NDUFS3/SURF1/TACO1/UQCR11/UQCRB/UQCRQ
BLANCO_MELO_COVID19_SARS_COV_2_POS_PATIENT_LUNG_TISSUE_UP	Genes strongly up-regulated (log2(FC)>3.58, padj<0.05) in post mortem lung tissue from COVID-19 patients vs uninfected biopsy.	42	-0.647677	-2.55348	2.53362e-07	7.13922e-05	6.37168e-05	646	tags=62%, list=19%, signal=51%	APOBEC3A/AQP9/BASP1/CEACAM1/CSTA/CXCL10/DAPP1/EPSTI1/FDCSP/GBP5/H2BC21/IFIT1/IFIT2/IFIT3/KLK10/LAMP3/MX1/MX2/OAS1/OAS2/OAS3/S100A8/S100P/SAMD9/SAMD9L/TNFSF10
REACTOME_EUKARYOTIC_TRANSLATION_ELONGATION	Eukaryotic Translation Elongation	51	0.537783	2.60318	2.56161e-07	7.13922e-05	6.37168e-05	1445	tags=90%, list=42%, signal=53%	EEF1B2/EEF1D/FAU/RPL10A/RPL12/RPL13/RPL13A/RPL18/RPL21/RPL22/RPL23A/RPL26L1/RPL28/RPL34/RPL35A/RPL36/RPL36AL/RPL37A/RPL38/RPL4/RPL41/RPL7A/RPL9/RPLP0/RPLP1/RPLP2/RPS10/RPS12/RPS13/RPS14/RPS15/RPS19/RPS2/RPS20/RPS21/RPS24/RPS26/RPS27A/RPS28/RPS29/RPS3/RPS3A/RPS6/RPS7/RPS9/RPSA
WALLACE_PROSTATE_CANCER_RACE_UP	Genes up-regulated in prostate cancer samples from African-American patients compared to those from the European-American patients.	75	-0.539658	-2.40614	3.05386e-07	7.54804e-05	6.73655e-05	706	tags=61%, list=20%, signal=50%	ADA2/ADCY7/APOBEC3G/APOL1/APOL6/BTN3A1/CELF2/CSF2RB/DDX60/DOCK10/ERAP1/FYN/GBP1/GLRX/GPRC5B/HCLS1/HERC6/HLA-DPB1/HLA-DRA/IDO1/IFI16/IFI27/IFI44/IFI44L/IFIT1/IFIT3/IL1R2/LAMP3/MX1/MX2/NFASC/NID1/OAS2/PI15/PPARGC1A/PTPN22/RASGRP3/RNASE1/RUNX3/SLC7A5/SOS1/SRGN/STAG3/STAT1/UBE2L6/XAF1
WP_CYTOPLASMIC_RIBOSOMAL_PROTEINS	Cytoplasmic ribosomal proteins	47	0.556808	2.65724	3.24996e-07	7.54804e-05	6.73655e-05	968	tags=70%, list=28%, signal=51%	FAU/RPL10A/RPL12/RPL13/RPL13A/RPL18/RPL23A/RPL28/RPL34/RPL35A/RPL36/RPL37A/RPL38/RPL4/RPL41/RPL7A/RPL9/RPLP1/RPLP2/RPS14/RPS15/RPS19/RPS20/RPS26/RPS27A/RPS28/RPS29/RPS3/RPS3A/RPS6/RPS7/RPS9/RPSA
REACTOME_SRP_DEPENDENT_COTRANSLATIONAL_PROTEIN_TARGETING_TO_MEMBRANE	SRP-dependent cotranslational protein targeting to membrane	52	0.527252	2.55239	4.75816e-07	0.000102008	9.10408e-05	1438	tags=88%, list=42%, signal=52%	FAU/RPL10A/RPL12/RPL13/RPL13A/RPL18/RPL21/RPL22/RPL23A/RPL26L1/RPL28/RPL34/RPL35A/RPL36/RPL36AL/RPL37A/RPL38/RPL4/RPL41/RPL7A/RPL9/RPLP0/RPLP1/RPLP2/RPS10/RPS12/RPS13/RPS14/RPS15/RPS19/RPS2/RPS20/RPS21/RPS24/RPS26/RPS27A/RPS28/RPS29/RPS3/RPS3A/RPS6/RPS7/RPS9/RPSA/SRP68/SSR4
WP_ELECTRON_TRANSPORT_CHAIN_OXPHOS_SYSTEM_IN_MITOCHONDRIA	Electron transport chain: OXPHOS system in mitochondria	27	0.655334	2.71314	5.49491e-07	0.000109388	9.76276e-05	952	tags=85%, list=28%, signal=62%	ATP5F1A/ATP5F1D/ATP5MC2/ATP5ME/ATP5MG/ATP5PD/ATP5PO/COX5B/COX6A1/COX6C/DMAC2L/NDUFA7/NDUFB1/NDUFB6/NDUFB7/NDUFB8/NDUFB9/NDUFC1/NDUFS3/SURF1/UQCR11/UQCRB/UQCRQ
REACTOME_INTERFERON_ALPHA_BETA_SIGNALING	Interferon alpha/beta signaling	24	-0.719194	-2.47301	7.56272e-07	0.000140515	0.000125408	663	tags=79%, list=19%, signal=64%	ADAR/BST2/IFI27/IFIT1/IFIT2/IFIT3/JAK1/MX1/MX2/OAS1/OAS2/OAS3/OASL/PTPN1/RNASEL/SAMHD1/SOCS3/STAT1/XAF1
JAEGER_METASTASIS_DN	Genes down-regulated in metastases from malignant melanoma compared to the primary tumors.	93	-0.50457	-2.34494	1.06248e-06	0.000178961	0.000159721	435	tags=34%, list=13%, signal=31%	ABCA12/AKR1B10/AKR1C1/ALDH2/ANK3/AQP3/ARHGEF4/CSTA/DIO2/DSG1/DSG3/DUOX1/EPHX3/IVL/JAG1/KLK10/KLK11/KRT17/KRT6A/LTF/MID2/PKP1/S100A7/S100A8/S100A9/S100P/SERPINB3/SERPINB4/SLC1A4/SPRR1B/TFAP2C/WNT5A
TAKEDA_TARGETS_OF_NUP98_HOXA9_FUSION_3D_UP	Genes up-regulated in CD34+ [GeneID=947] hematopoetic cells by expression of NUP98-HOXA9 fusion [GeneID=4928;3205] off a retroviral vector at 3 days after transduction.	66	-0.554008	-2.40823	1.09162e-06	0.000178961	0.000159721	981	tags=71%, list=28%, signal=52%	BST2/CMPK2/COL24A1/CXCL10/DDX58/DDX60/DTX3L/EPSTI1/GALNT2/GBP1/GBP3/HERC6/IDO1/IFI16/IFI27/IFI44/IFI44L/IFIH1/IFIT1/IFIT2/IFIT3/IFIT5/IGFBP4/LGALS3BP/MX1/MX2/NCOA7/OAS1/OAS2/OAS3/OASL/OSBPL6/PARP14/PARP9/PDE3A/PTPN13/PTPRD/RAB27B/RNF213/SAMD9/SAMD9L/SP110/STAT1/TRIM22/TRIM25/VNN1/XAF1
REACTOME_RESPONSE_OF_EIF2AK4_GCN2_TO_AMINO_ACID_DEFICIENCY	Response of EIF2AK4 (GCN2) to amino acid deficiency	52	0.51653	2.50048	1.34182e-06	0.000207759	0.000185423	1438	tags=87%, list=42%, signal=51%	EIF2S2/FAU/RPL10A/RPL12/RPL13/RPL13A/RPL18/RPL21/RPL22/RPL23A/RPL26L1/RPL28/RPL34/RPL35A/RPL36/RPL36AL/RPL37A/RPL38/RPL4/RPL41/RPL7A/RPL9/RPLP0/RPLP1/RPLP2/RPS10/RPS12/RPS13/RPS14/RPS15/RPS19/RPS2/RPS20/RPS21/RPS24/RPS26/RPS27A/RPS28/RPS29/RPS3/RPS3A/RPS6/RPS7/RPS9/RPSA
BLANCO_MELO_BRONCHIAL_EPITHELIAL_CELLS_INFLUENZA_A_DEL_NS1_INFECTION_UP	Genes up-regulated on infection of normal human bronchial epithelial cells by mutant Influenza A lacking its antiviral antagonist (IAV_NS1) (MOI: 3, 12hpi)	197	-0.400913	-2.05181	1.43249e-06	0.000210124	0.000187534	996	tags=50%, list=29%, signal=38%	ABCD1/ADAMTS4/ADAR/APOBEC3A/APOBEC3B/APOBEC3G/APOL1/APOL2/APOL3/APOL6/BCL2L11/BST2/BTN3A1/BTN3A3/C15orf39/C1QTNF1/C3AR1/CACHD1/CALHM5/CASP1/CBX4/CD38/CD40/CEACAM1/CMPK2/CRISPLD2/CSRNP2/CXCL10/DAPP1/DDX3X/DDX58/DLX2/DTX3L/EGFLAM/ENC1/EPSTI1/ERAP2/GBP1/GBP3/GLRX/GRIP2/HCAR2/HERC6/IFI16/IFI27/IFI44/IFI44L/IFIH1/IFIT1/IFIT2/IFIT3/IFIT5/IFITM3/IL1R2/IL22RA1/KALRN/KCNS3/KLF4/KLHDC7B/LGALS3BP/LGALS9/MAP…
KEGG_RIBOSOME	Ribosome	48	0.536854	2.56938	1.54045e-06	0.000214662	0.000191584	1438	tags=90%, list=42%, signal=53%	FAU/RPL10A/RPL12/RPL13/RPL13A/RPL18/RPL21/RPL22/RPL23A/RPL26L1/RPL28/RPL34/RPL35A/RPL36/RPL36AL/RPL37A/RPL38/RPL4/RPL41/RPL7A/RPL9/RPLP0/RPLP1/RPLP2/RPS10/RPS12/RPS13/RPS15/RPS19/RPS2/RPS20/RPS21/RPS24/RPS26/RPS27A/RPS28/RPS29/RPS3/RPS3A/RPS6/RPS7/RPS9/RPSA
MOSERLE_IFNA_RESPONSE	Top 50 genes up-regulated in ovarian cancer progenitor cells (also known as side population, SP, cells) in response to interferon alpha (IFNA).	27	-0.691657	-2.44901	1.98471e-06	0.0002634	0.000235082	791	tags=81%, list=23%, signal=63%	CMPK2/CXCL10/DDX58/DDX60/EPSTI1/GBP1/IFI16/IFI44/IFI44L/IFIH1/IFIT1/IFIT2/IFIT3/MX1/OAS1/OAS2/OASL/SAMD9/SAMD9L/STAT1/TNFSF10/TRIM22
LIEN_BREAST_CARCINOMA_METAPLASTIC_VS_DUCTAL_UP	Genes up-regulated between two breast carcinoma subtypes: metaplastic (MCB) and ductal (DCB).	23	0.65744	2.50167	2.52777e-06	0.000308709	0.00027552	375	tags=48%, list=11%, signal=43%	ADM/ANGPTL4/COL27A1/CYP26B1/G0S2/GPM6B/HRCT1/PLAGL1/S100B/TMEM158/TNFRSF12A
XIE_ST_HSC_S1PR3_OE_UP	Genes upregulated in short-term hematopoietic stem cells (CD34+,CD38_,CD45RA_,CD90_,CD49f_) upon overexpression of Sphingosine-1-Phosphate Receptor 3 (S1PR3)	72	-0.532983	-2.35026	2.54765e-06	0.000308709	0.00027552	981	tags=69%, list=28%, signal=51%	ADAM12/AFAP1/ARAP3/BST2/CCL5/CDCP1/COL6A3/CXCL10/DAPP1/DDX58/DDX60/DTX3L/EPSTI1/FOXC2/GBP1/GBP5/GPRC5C/HERC6/IFI27/IFI44/IFI44L/IFIH1/IFIT1/IFIT2/IFIT3/IFIT5/IFITM3/KALRN/LAMP3/LGALS3BP/MX1/MX2/NCOA7/OAS1/OAS2/OAS3/OASL/PARP9/PDE3A/PDE9A/PTGER4/RAB27B/RNF213/SAMD9/SAMD9L/SP110/STAT1/TRIM25/VCL/XAF1
REACTOME_EUKARYOTIC_TRANSLATION_INITIATION	Eukaryotic Translation Initiation	54	0.501549	2.43589	2.9755e-06	0.00034553	0.000308382	1438	tags=85%, list=42%, signal=50%	EIF2S2/EIF3K/FAU/RPL10A/RPL12/RPL13/RPL13A/RPL18/RPL21/RPL22/RPL23A/RPL26L1/RPL28/RPL34/RPL35A/RPL36/RPL36AL/RPL37A/RPL38/RPL4/RPL41/RPL7A/RPL9/RPLP0/RPLP1/RPLP2/RPS10/RPS12/RPS13/RPS14/RPS15/RPS19/RPS2/RPS20/RPS21/RPS24/RPS26/RPS27A/RPS28/RPS29/RPS3/RPS3A/RPS6/RPS7/RPS9/RPSA
MOOTHA_VOXPHOS	Genes involved in oxidative phosphorylation; based on literature and sequence annotation resources and converted to Affymetrix HG-U133A probe sets.	28	0.620408	2.5902	3.67067e-06	0.000409206	0.000365212	952	tags=79%, list=28%, signal=57%	ATP5F1D/ATP5MC2/ATP5ME/ATP5MG/ATP5PD/ATP5PO/COX5B/COX6A1/COX6C/NDUFA13/NDUFA7/NDUFB1/NDUFB6/NDUFB7/NDUFB8/NDUFC1/NDUFS3/SURF1/SURF2/UQCR11/UQCRB/UQCRQ
JINESH_BLEBBISHIELD_TO_IMMUNE_CELL_FUSION_PBSHMS_DN	Genes Downregulated in PBSHMS (RT4 blebbishield-to-immune cell fusion)	118	-0.4567	-2.17592	4.10186e-06	0.000439687	0.000392416	672	tags=45%, list=19%, signal=37%	ACSL1/AKR1B10/AKR1C2/ANTXR1/APOBEC3G/APOL2/ASCL2/CADPS2/CD74/CSTA/CXCL10/DTX3L/DUOX1/EPSTI1/FAM83A/FAT2/GLDC/GPRC5C/HCAR2/HCLS1/HLA-DRA/HSD17B2/IFI16/IFI27/IFI44/IFIT1/IFIT3/IRAK3/KCNG1/KYNU/LAMP3/MAFB/MLPH/MX1/MX2/OAS1/OAS2/OAS3/PDE9A/S100A8/S100A9/SGPP2/SH3BP1/SSBP2/STAT1/TBC1D4/TCEAL8/TMPRSS4/TNFSF10/TP63/UBE2L6/WNT5A/XAF1
STARK_PREFRONTAL_CORTEX_22Q11_DELETION_DN	Genes down-regulated in prefrontal cortex (PFC) of mice carrying a hemizygotic microdeletion in the 22q11.2 region.	136	0.344376	2.05045	5.91682e-06	0.000598735	0.000534365	1263	tags=65%, list=37%, signal=43%	ABHD11/ACOT13/AKR1A1/ATOX1/ATP5ME/ATP5MG/ATP5PD/ATP5PO/BBLN/BCKDHB/BLVRA/BSCL2/BUD31/C22orf39/C4orf3/COA3/COPRS/COQ4/COX5B/CREB3/CYSTM1/CZIB/DGCR6L/DIPK1B/EIF3K/EIF6/ELOB/ELP5/EPM2AIP1/FKBP2/FNDC4/HAGHL/HCFC1R1/HSD17B7/IFTAP/MEA1/METTL26/MICOS13/MRPL28/MRPL40/MRPL41/MRPL51/MRPL55/MTLN/MZT2B/NAA38/NDUFA11/NDUFA7/NDUFB11/NDUFS3/NDUFS8/NFU1/PET100/PFDN5/PFDN6/PGRMC2/PSMB4/ROMO1/RPL18/RPL34/RPL4/SAMD…
KEGG_OXIDATIVE_PHOSPHORYLATION	Oxidative phosphorylation	29	0.604947	2.56116	6.01528e-06	0.000598735	0.000534365	1027	tags=79%, list=30%, signal=56%	ATP5F1A/ATP5F1D/ATP5MC2/ATP5ME/ATP5MG/ATP5PD/ATP5PO/ATP6V0E2/COX5B/COX6A1/COX6C/NDUFA11/NDUFA7/NDUFB1/NDUFB6/NDUFB7/NDUFB8/NDUFB9/NDUFC1/NDUFS3/UQCR11/UQCRB/UQCRQ
REACTOME_RESPIRATORY_ELECTRON_TRANSPORT	Respiratory electron transport	25	0.622714	2.5015	6.50965e-06	0.0006256	0.000558342	717	tags=68%, list=21%, signal=54%	COX5B/COX6A1/COX6C/NDUFA11/NDUFA13/NDUFA7/NDUFB1/NDUFB11/NDUFB7/NDUFB8/NDUFB9/NDUFC1/NDUFS3/SURF1/TACO1/UQCR11/UQCRQ
DACOSTA_UV_RESPONSE_VIA_ERCC3_DN	Genes down-regulated in fibroblasts expressing mutant forms of ERCC3 [GeneID=2071] after UV irradiation.	221	-0.374726	-1.93934	7.02971e-06	0.00065306	0.000582849	1715	tags=86%, list=50%, signal=46%	ABCC1/ACAP2/ADAM10/ADAM17/ADCY9/ADNP/AFAP1/AFF1/AGO2/AHCTF1/ANKRD28/AP3B1/AQR/ARHGAP11A/ARHGAP19/ATP11B/ATP2B4/ATP2C1/ATR/AURKA/BMERB1/BUB1B/CAMSAP2/CAND1/CBLB/CCDC6/CDC42BPA/CDK13/CDK19/CEP350/CERS6/CHD1/CHST3/CLIP1/COL1A2/CREBBP/CTBP2/CUL2/CXCL12/CYTH1/DDR2/DDX17/DDX21/DENND5A/DHX15/DKK1/DNAJC13/DOCK1/DOP1B/EFR3A/EIF4E/EIF4G3/ELL2/ENC1/EPHA4/EPHB2/EPS8/FAM168A/FAM172A/FLRT2/FNBP1L/FOXN3/FUBP1/F…
REACTOME_INTERFERON_SIGNALING	Interferon Signaling	69	-0.520549	-2.27822	8.74525e-06	0.000786227	0.000701699	1154	tags=72%, list=33%, signal=49%	ADAR/BST2/CD44/CIITA/DDX58/EIF4A3/EIF4G3/GBP1/GBP2/GBP3/GBP4/GBP5/HLA-DPB1/HLA-DRA/IFI27/IFIT1/IFIT2/IFIT3/IFIT5/IFITM3/JAK1/KPNA1/MX1/MX2/NEDD4/NUP155/NUP160/NUP205/NUP210/NUP50/OAS1/OAS2/OAS3/OASL/POM121/PTAFR/PTPN1/RNASEL/SAMHD1/SOCS3/STAT1/TRIM22/TRIM25/TRIM26/TRIM5/TRIM68/UBE2L6/USP18/VCAM1/XAF1
BROWNE_INTERFERON_RESPONSIVE_GENES	Genes up-regulated in primary fibroblast culture after treatment with interferon alpha for 6 h.	35	-0.620336	-2.36212	9.71643e-06	0.00084624	0.00075526	791	tags=80%, list=23%, signal=62%	APOBEC3G/BST2/CASP1/CXCL10/CYTH1/GBP1/GBP2/IDO1/IFI27/IFI44/IFI44L/IFIT2/IFIT3/IFIT5/MX1/MX2/OAS1/OAS2/OASL/PDZD2/SAMHD1/SP110/STAT1/TLR3/TNFSF10/TRIM22/UBE2L6/XAF1
BURTON_ADIPOGENESIS_PEAK_AT_0HR	Cluster 1: genes progressively down-regulated over 24 h (peak at 0 h timepoint) during differentiation of 3T3-L1 fibroblasts into adipocytes in response to adipogenic hormones.	15	0.727897	2.50594	1.06911e-05	0.000902916	0.000805843	585	tags=73%, list=17%, signal=61%	CRYAB/F3/FZD2/IL11RA/MGP/MYL9/PDGFRA/PSMB10/RASL11B/SERF2/SFRP2
BOSCO_INTERFERON_INDUCED_ANTIVIRAL_MODULE	Genes representing interferon-induced antiviral module in sputum during asthma exacerbations.	34	-0.62804	-2.37999	1.19716e-05	0.000958986	0.000855885	981	tags=76%, list=28%, signal=55%	APOBEC3G/APOL1/APOL6/CD274/CD40/DDX60/EPSTI1/GBP4/IFI44/IFI44L/IFIH1/IFIT1/IFIT3/IFIT5/IFITM3/LAMP3/MX1/NCOA7/OAS2/OAS3/OASL/SAMD9L/TMEM176A/TNFSF10/TRIM22/XAF1
NIKOLSKY_BREAST_CANCER_17Q21_Q25_AMPLICON	Genes within amplicon 17q21-q25 identified in a copy number alterations study of 191 breast tumor samples.	100	0.387504	2.182	1.20432e-05	0.000958986	0.000855885	505	tags=32%, list=15%, signal=28%	ABCA5/ACOX1/ARL16/ATP5PD/COPZ2/FBF1/GALK1/H3-3B/HID1/HOXB2/HOXB3/HOXB4/ITGB4/LLGL2/MIF4GD/MRC2/MRPL38/MRPL58/MRPS7/NAT9/NT5C/PRR15L/RECQL5/SAP30BP/SPATA20/TACO1/TRIM47/TRIM65/TSEN54/WBP2/WFIKKN2/ZACN
MARTENS_TRETINOIN_RESPONSE_DN	Genes down-regulated in NB4 cells (acute promyelocytic leukemia, APL) in response to tretinoin [PubChem=444795]; based on Chip-seq data.	194	0.297278	1.88111	1.34564e-05	0.0010163	0.000907037	1304	tags=60%, list=38%, signal=40%	ACADVL/ANTKMT/APRT/ARL6IP4/ATRAID/CCDC85B/CENPV/CFAP119/CHMP2A/CIRBP/CITED2/CITED4/CPXM1/DCXR/DIPK1B/EEF1B2/ENDOG/FAM120AOS/FAM180B/FBXW9/FDX2/FKBP2/FMC1/FSTL3/FUOM/GLT8D1/H2AJ/H3-3B/HAGHL/HCFC1R1/HOXC11/IFT20/IL17RE/ITPKA/KAZALD1/LENG9/MAGEF1/MAN2C1/METTL23/MFSD3/MIF4GD/MRPL12/MRPL40/MRPL51/MRPS7/MXD3/MYL5/MYL6B/NAA38/NABP1/NANOS1/NDUFA11/NDUFB11/NECAB3/NME3/NSMCE3/NT5C/NUDT16L1/OXLD1/PDCD2/PGAM…
REACTOME_TRANSLATION	Translation	91	0.396585	2.19102	1.34923e-05	0.0010163	0.000907037	917	tags=54%, list=27%, signal=41%	AURKAIP1/FAU/GADD45GIP1/MRPL12/MRPL20/MRPL23/MRPL38/MRPL40/MRPL41/MRPL52/MRPL53/MRPL54/MRPL55/MRPL58/MRPS24/MRPS6/MRPS7/RPL10A/RPL12/RPL13/RPL13A/RPL18/RPL23A/RPL28/RPL34/RPL36/RPL37A/RPL38/RPL4/RPL41/RPL7A/RPL9/RPLP1/RPLP2/RPS14/RPS15/RPS19/RPS20/RPS26/RPS27A/RPS28/RPS29/RPS3/RPS3A/RPS6/RPS7/RPS9/RPSA/TRMT112
REACTOME_SELENOAMINO_ACID_METABOLISM	Selenoamino acid metabolism	54	0.476567	2.31456	1.73601e-05	0.00127323	0.00113634	917	tags=61%, list=27%, signal=46%	FAU/PAPSS1/RPL10A/RPL12/RPL13/RPL13A/RPL18/RPL23A/RPL28/RPL34/RPL36/RPL37A/RPL38/RPL4/RPL41/RPL7A/RPL9/RPLP1/RPLP2/RPS14/RPS15/RPS19/RPS20/RPS26/RPS27A/RPS28/RPS29/RPS3/RPS3A/RPS6/RPS7/RPS9/RPSA
HECKER_IFNB1_TARGETS	Genes transcriptionally modulated in the blood of multiple sclerosis patients in response to subcutaneous treatment with recombinant IFNB1 [GeneID = 3456].	50	-0.556374	-2.29475	2.53941e-05	0.0018147	0.0016196	663	tags=56%, list=19%, signal=46%	APOBEC3A/APOBEC3B/CMPK2/CXCL10/DDX60/DTX3L/EPSTI1/GBP1/HERC6/IFI27/IFI44/IFIT1/IFIT2/IFIT3/LAMP3/LGALS3BP/MX1/MX2/OAS1/OAS2/OAS3/OASL/PARP9/SAMD9/SAMD9L/STAT1/TNFAIP6/XAF1
HSIAO_HOUSEKEEPING_GENES	Housekeeping genes identified as expressed across 19 normal tissues.	117	0.350768	2.03658	3.32965e-05	0.00227296	0.00202859	1093	tags=58%, list=32%, signal=41%	ATP5F1A/ATP5MC2/BTG2/BUD31/CD63/CES2/CETN2/CIRBP/CLU/COX6A1/COX6C/CST3/DSTN/EEF1B2/FCGRT/FHL1/GPX4/GSTO1/H3-3B/HPN/HTRA1/MGP/NAP1L1/PEBP1/PFDN5/PIM1/PLP2/POLR2L/PTP4A2/RACK1/RPL10A/RPL12/RPL13/RPL13A/RPL18/RPL23A/RPL28/RPL34/RPL35A/RPL36AL/RPL37A/RPL38/RPL4/RPL41/RPL7A/RPLP1/RPLP2/RPS14/RPS15/RPS19/RPS21/RPS26/RPS27A/RPS28/RPS29/RPS3/RPS3A/RPS6/RPS7/RPS9/RPSA/SELENOW/SERPINB6/SNRPN/SURF1/TMSB10/T…
WP_RETT_SYNDROME_CAUSING_GENES	Rett syndrome causing genes	11	-0.803298	-2.21098	3.34379e-05	0.00227296	0.00202859	409	tags=73%, list=12%, signal=64%	CECR2/GABBR2/GNAO1/GRIN2B/NCOR2/SCN1A/SCN8A/SHANK3
LI_DCP2_BOUND_MRNA	Genes encoding mRNA transcripts specifically bound by DCP2 [GeneID=167227].	35	0.525098	2.32543	3.44526e-05	0.00228617	0.00204039	1052	tags=74%, list=30%, signal=52%	AP2S1/APRT/CHMP2A/DCXR/DEAF1/DGCR6/DLEC1/ELOB/FAHD2A/FAM50A/GATAD1/HSD17B10/JMJD6/MRPL12/MRPL23/MYG1/NAA10/NDUFA13/NDUFB7/NOP53/NQO2/POLR2L/RPSA/SAP30BP/TACO1/TRAPPC2L
FULCHER_INFLAMMATORY_RESPONSE_LECTIN_VS_LPS_DN	Genes down-regulated in monocyte-derived dendritic cells (MDDC) after stimulation with galecin-1 (lectin, LGALS1) [GeneID=3956] compared to that with bacterial lipopolysaccharide (LPS).	135	-0.40988	-2.0065	4.29171e-05	0.00278163	0.00248258	1096	tags=58%, list=32%, signal=41%	ABCC5/ACAP2/AFF1/APOBEC3A/APOBEC3B/APOBEC3C/APOBEC3G/APOL3/B4GALT5/C3AR1/CAST/CD300A/CD36/CD38/CERT1/CKMT1B/CMPK2/CSGALNACT2/CXCL10/DAPP1/DDX58/EPSTI1/GBP1/GBP2/GNB4/H2BC5/HEG1/HERC6/HLA-DMB/IDO1/IFI16/IFI27/IFI44/IFI44L/IFIH1/IFIT1/IFIT2/IFIT3/IFIT5/IFITM3/KLF4/LAIR1/LGALS3BP/LRP12/LXN/LYSMD3/MAFB/MX1/MX2/NCOA7/NRIP1/OAS1/OAS2/OAS3/OASL/OLFML2B/PTGER4/RNF213/SAMD9/SAMD9L/SERPING1/SGTB/SIRT1/SLC2…
REACTOME_NONSENSE_MEDIATED_DECAY_NMD	Nonsense-Mediated Decay (NMD)	56	0.462882	2.24748	4.42522e-05	0.00280297	0.00250163	917	tags=59%, list=27%, signal=44%	FAU/RPL10A/RPL12/RPL13/RPL13A/RPL18/RPL23A/RPL28/RPL34/RPL36/RPL37A/RPL38/RPL4/RPL41/RPL7A/RPL9/RPLP1/RPLP2/RPS14/RPS15/RPS19/RPS20/RPS26/RPS27A/RPS28/RPS29/RPS3/RPS3A/RPS6/RPS7/RPS9/RPSA/UPF3A
REACTOME_CYTOKINE_SIGNALING_IN_IMMUNE_SYSTEM	Cytokine Signaling in Immune system	167	-0.380006	-1.91888	4.95334e-05	0.00306777	0.00273795	1017	tags=51%, list=29%, signal=38%	ADAM17/ADAR/BCL2L11/BST2/CASP1/CBL/CCL5/CD36/CD40/CD44/COL1A2/CSF2RB/CXCL10/DDX58/EIF4A3/EIF4G3/FYN/GBP1/GBP3/GBP4/GBP5/HIF1A/HLA-DPB1/HLA-DRA/IFI27/IFIT1/IFIT2/IFIT3/IFIT5/IFITM3/IL12RB1/IL1R2/IL20RB/IL22RA1/IL2RA/IL32/IL36RN/IL4R/IL6R/IRAK3/IRS1/ITGB1/JAK1/KPNA1/LCP1/LGALS9/LIFR/MAP3K14/MSN/MX1/MX2/NEDD4/NOS2/NUP155/NUP210/NUP50/OAS1/OAS2/OAS3/OASL/OSMR/PELI1/PIK3R1/PIK3R3/POM121/PRLR/PTAFR/PTP…
PECE_MAMMARY_STEM_CELL_UP	The '3/3 signature': genes consistently up-regulated in all three pools of normal mammary stem cells (defined by their ability to retain the dye PKH26).	74	0.401642	2.10477	5.3954e-05	0.00326891	0.00291746	929	tags=55%, list=27%, signal=41%	APOE/ATP5ME/ATP5MG/BBLN/CLTB/CLU/CNPPD1/COX6C/EPS8L2/FAU/KRT8/MGP/MT1F/NDUFA11/NOP53/PET100/RPL10A/RPL13/RPL13A/RPL23A/RPL28/RPL41/RPL7A/RPLP1/RPLP2/RPS14/RPS19/RPS20/RPS26/RPS28/RPS29/RPS3/RPS7/RPSA/S100A2/SELENOH/TMA7/TMSB10/TRAPPC5/UQCR11/UQCRB
NUYTTEN_EZH2_TARGETS_UP	Genes up-regulated in PC3 cells (prostate cancer) after knockdown of EZH2 [GeneID=2146] by RNAi.	269	-0.333114	-1.74953	6.11356e-05	0.00362521	0.00323546	805	tags=36%, list=23%, signal=30%	ABCA13/ADAMTS14/ADAR/ADRB2/ANKFY1/AP3M1/APOL2/APOL3/APOL6/AQP3/ATP2A2/B4GALT5/BASP1/BTN3A3/C15orf39/CASP1/CAST/CD44/CD47/CEACAM1/COL5A1/CXCL10/CYTH1/DDX58/DDX60/DLX2/DTX3L/EIF4EBP2/EPHB2/EPSTI1/ERAP1/ERAP2/FGD6/FLRT3/FLVCR2/FNDC3B/GBP3/GBP4/GBP5/GFM2/GLRX/GPRC5B/GPRC5C/GRK5/HERC6/HIVEP1/IFI16/IFI44/IFIH1/IL32/IL6R/KITLG/KLK10/LAMP3/LRATD1/LYST/MALL/MAP3K14/MCU/MSI1/MSRA/MX1/MX2/OAS1/OAS3/OASL/PAB…
REACTOME_FORMATION_OF_THE_CORNIFIED_ENVELOPE	Formation of the cornified envelope	31	-0.595615	-2.20639	6.45625e-05	0.00374866	0.00334564	410	tags=48%, list=12%, signal=43%	CASP14/CDSN/CSTA/DSG1/DSG3/IVL/KRT17/KRT6A/KRT6C/KRT9/PKP1/SPRR1B/SPRR2A/SPRR2D/SPRR2E
DAUER_STAT3_TARGETS_DN	Top 50 genes down-regulated in A549 cells (lung cancer) expressing STAT3 [GeneID=6774] off an adenovirus vector.	28	-0.627559	-2.24819	7.09899e-05	0.00398231	0.00355417	790	tags=89%, list=23%, signal=69%	AQP3/DDX58/DDX60/HERC6/IFI27/IFI44/IFIH1/IFIT1/IFIT3/LAMP3/LAP3/MX1/OAS1/OAS2/OAS3/OASL/SAMD9/SP110/STAT1/TLR3/TNFSF10/TRANK1/TRIM22/TRIM5/USP18
MEISSNER_BRAIN_HCP_WITH_H3K4ME3_AND_H3K27ME3	Genes with high-CpG-density promoters (HCP) bearing histone H3 dimethylation at K4 (H3K4me2) and trimethylation at K27 (H3K27me3) in brain.	249	-0.337362	-1.76324	7.14443e-05	0.00398231	0.00355417	462	tags=23%, list=13%, signal=22%	ACE/ADRB2/ALPL/ASCL2/BARX2/BHLHE22/BIK/C12orf56/CLIC6/COL5A1/CRISPLD2/CXCL12/DOCK1/E2F2/EGFLAM/EMB/EPHA3/ERBIN/FAM110C/FBLN2/FLVCR2/GALNT14/GLDC/GPRC5C/IL4R/INHBB/IRAK3/ITGA9/ITPRIPL2/JAG1/KCNH2/KITLG/LHFPL2/LRRK1/MAFB/MYO5B/NEFH/NIBAN1/NOTCH1/NPNT/OCLN/PARP14/PDE9A/PHLDB2/PPARA/PROM1/RAB11FIP1/S1PR3/SCN4B/SOX18/TMEM108/TNFAIP8L3/TSPAN15/UNC5B/VASH2/WNT5A/WNT6/ZNF217
WP_OXIDATIVE_PHOSPHORYLATION	Oxidative phosphorylation	22	0.616318	2.3421	7.47762e-05	0.0040863	0.00364698	952	tags=77%, list=28%, signal=56%	ATP5F1A/ATP5F1D/ATP5MC2/ATP5ME/ATP5MG/ATP5PD/ATP5PO/DMAC2L/NDUFA11/NDUFA7/NDUFB1/NDUFB6/NDUFB7/NDUFB8/NDUFB9/NDUFC1/NDUFS3
REACTOME_THE_CITRIC_ACID_TCA_CYCLE_AND_RESPIRATORY_ELECTRON_TRANSPORT	The citric acid (TCA) cycle and respiratory electron transport	44	0.4852	2.31031	8.31623e-05	0.00445718	0.00397799	952	tags=64%, list=28%, signal=47%	ATP5F1A/ATP5F1D/ATP5MC2/ATP5ME/ATP5MG/ATP5PD/ATP5PO/COX5B/COX6A1/COX6C/DMAC2L/GSTZ1/NDUFA11/NDUFA13/NDUFA7/NDUFB1/NDUFB11/NDUFB6/NDUFB7/NDUFB8/NDUFB9/NDUFC1/NDUFS3/SURF1/TACO1/UQCR11/UQCRB/UQCRQ
BOYLAN_MULTIPLE_MYELOMA_PCA1_UP	Top up-regulated genes from principal component 1 (PCA1) which captures variation between normal plasma cells and tumors arising from aberrant expression of BCL2L1 and MYC [GeneID=598;4609].	25	-0.642938	-2.23903	8.57974e-05	0.00451165	0.0040266	282	tags=44%, list=8%, signal=41%	APOL2/ARMCX2/BASP1/CSTA/ELL2/IFI16/LTF/PRLR/S100A8/S100A9/TMEM176A
HUPER_BREAST_BASAL_VS_LUMINAL_UP	Genes up-regulated in basal mammary epithelial cells compared to the luminal ones.	25	-0.641102	-2.23263	9.19118e-05	0.00474367	0.00423368	435	tags=56%, list=13%, signal=49%	AKR1C1/AQP3/CSTA/DSG1/GJB5/IVL/JAG1/KRT6A/PKP1/S100A7/S100A8/S100A9/S100P/SPRR1B
BLANCO_MELO_BETA_INTERFERON_TREATED_BRONCHIAL_EPITHELIAL_CELLS_UP	Genes up-regulated on treatment of normal human bronchial epithelial cells with beta interferon (hIFNB treatment 100u/ml, 4-12hrs).	120	-0.415852	-1.98753	0.000112625	0.00570701	0.00509345	1199	tags=65%, list=35%, signal=44%	ADA2/ADAR/ADRB2/AIDA/APOBEC3A/APOBEC3G/APOL2/APOL6/CADPS2/CD274/CDCP1/CLDN1/CSGALNACT2/DAPP1/DDX3X/DDX58/DTX3L/ELK4/ERAP2/GBP1/GBP2/GBP3/GBP5/GLRX/GNB4/HCAR2/HEPHL1/IDO1/IFI16/IFIH1/IFIT1/IFIT2/IFIT3/IFIT5/IL1R2/IL6ST/ITGA2/LAP3/LCP1/LNPEP/MLKL/MMP13/MUC16/MX1/NCALD/NCOA7/NT5E/OAS3/OSMR/PARP9/PDZD2/PLSCR1/PTAFR/RASGRP3/SAMD8/SAMD9/SAMD9L/SAMHD1/SLC39A10/SLFN11/SLFN5/SOCS3/SP110/SP140L/SYT12/TNFSF…
BLANCO_MELO_HUMAN_PARAINFLUENZA_VIRUS_3_INFECTION_A594_CELLS_DN	Genes down-regulated in HPIV3 (A549 cells, MOI: 2, 24hpi)	31	0.527039	2.27135	0.000127835	0.00636207	0.00567808	594	tags=48%, list=17%, signal=40%	BCAM/CAPS/CCN5/DIPK1B/ELN/ENHO/EPHB3/FBXO2/HSD17B14/IFITM10/LLGL2/MYL9/SERPINF2/SHC2/VPS37D
DODD_NASOPHARYNGEAL_CARCINOMA_DN	Genes down-regulated in nasopharyngeal carcinoma (NPC) compared to the normal tissue.	301	-0.316797	-1.68145	0.000167322	0.00818118	0.00730161	1511	tags=65%, list=44%, signal=40%	ADAM12/ADAR/ADNP/ADO/AFAP1/AGO2/AHCTF1/AIDA/ANAPC1/AP3M1/ARF3/ASPM/ATP2C1/ATR/AURKA/BCL2L11/BRI3BP/BUB1B/C3AR1/CAND1/CAPRIN1/CBX2/CCNB1/CD274/CDK12/CENPI/CENPK/CEP55/CIP2A/COL1A1/COL1A2/COL3A1/COL4A2/COL5A1/COL6A3/CRISPLD2/CSTF1/CTSC/CXCL10/DDX21/DDX50/DDX58/DDX60/DEPDC1/DEPDC1B/DHFR/DHX15/DHX33/DNA2/DNAJC9/DPYSL2/DTL/ECT2/EDRF1/EIF2AK2/EPHB2/EPRS1/ERCC6L/EXO1/FAM83B/FBXO28/FERMT1/FGD6/FKBP5/FNDC…
ZHANG_INTERFERON_RESPONSE	Interferon-inducible genes up-regulated in A549 cells (lung cancer) infected with a respiratory syncytial virus (RSV) that had its NS1 [GeneID=1494468] gene knocked down by RNAi.	15	-0.715288	-2.14956	0.000180556	0.00867602	0.00774325	663	tags=73%, list=19%, signal=60%	IFI16/IFI27/IFI44/IFIT2/MX1/MX2/OAS1/OAS2/OAS3/OASL/STAT1
MITSIADES_RESPONSE_TO_APLIDIN_DN	Genes down-regulated in the MM1S cells (multiple myeloma) after treatment with aplidin [PubChem=44152164], a marine-derived compound with potential anti-cancer properties.	61	-0.482699	-2.05568	0.000189651	0.00888759	0.00793208	1715	tags=95%, list=50%, signal=49%	ACLY/ARHGAP19/ASPM/ATP8A1/AURKA/BUB1B/CAMSAP1/CCNB1/CDC42BPA/CDCA8/CNOT1/CPNE3/CTPS1/DHCR24/DROSHA/DSP/ECT2/EDEM3/EIF2AK2/EPRS1/ERCC6L/FAM20B/FANCI/FERMT1/FOXM1/HCFC1/HEATR1/KIAA0100/KIF14/MAPK6/MCM2/MCM5/MDN1/MKI67/MMD/NCAPD2/NEK2/NUP205/NUP210/NUP50/PALM2AKAP2/PARP1/PIK3CB/POLR2B/PRKDC/PRPF8/RNGTT/RRM2/SCAMP1/SKP2/SLC7A1/SPEN/SPTBN1/SUPT16H/TOPBP1/TPR/ZFP64/ZWINT
AZARE_NEOPLASTIC_TRANSFORMATION_BY_STAT3_UP	Genes up-regulated in RWPE-1 cells (prostate cancer) upon expression of constitutively active form of STAT3 [GeneID=6774].	37	-0.568934	-2.18562	0.000191629	0.00888759	0.00793208	831	tags=59%, list=24%, signal=46%	APOBEC3G/ARHGDIB/ARMCX2/CDV3/COL5A1/DDX58/IFI16/IFI27/JAG1/MX1/NNMT/OAS1/OAS2/PCDH7/PLK2/ROBO3/S100A8/S100A9/SRGN/TP63/VNN1/XYLT1
KEGG_PARKINSONS_DISEASE	Parkinson's disease	28	0.545601	2.27788	0.000194526	0.00888759	0.00793208	952	tags=71%, list=28%, signal=52%	ATP5F1A/ATP5F1D/ATP5MC2/ATP5PD/ATP5PO/COX5B/COX6A1/COX6C/NDUFA7/NDUFB1/NDUFB6/NDUFB7/NDUFB8/NDUFB9/NDUFC1/NDUFS3/SNCA/UQCR11/UQCRB/UQCRQ
REACTOME_CELLULAR_RESPONSE_TO_STARVATION	Cellular response to starvation	62	0.420982	2.09128	0.000237835	0.0106911	0.00954166	1438	tags=79%, list=42%, signal=47%	ATP6V0E2/EIF2S2/FAU/ITFG2/LAMTOR2/LAMTOR4/RPL10A/RPL12/RPL13/RPL13A/RPL18/RPL21/RPL22/RPL23A/RPL26L1/RPL28/RPL34/RPL35A/RPL36/RPL36AL/RPL37A/RPL38/RPL4/RPL41/RPL7A/RPL9/RPLP0/RPLP1/RPLP2/RPS10/RPS12/RPS13/RPS14/RPS15/RPS19/RPS2/RPS20/RPS21/RPS24/RPS26/RPS27A/RPS28/RPS29/RPS3/RPS3A/RPS6/RPS7/RPS9/RPSA
WANG_SMARCE1_TARGETS_UP	Genes up-regulated in BT549 cells (breast cancer) by expression of SMARCE1 [GeneID=6605] off a retroviral vector.	95	-0.429005	-1.98895	0.00026529	0.0117359	0.0104742	820	tags=51%, list=24%, signal=40%	ADD2/ANTXR1/ATP10D/ATP9A/CBLB/COL3A1/COL5A1/COL6A3/DIO2/FLRT3/FZD1/GABBR2/HEG1/IFIT2/IFIT3/INHBB/IPMK/IRS1/ITGA2/JAG1/KCNC4/LIFR/MAFB/MCC/NAP1L3/NID1/NRIP1/PCDH7/PLXND1/PRRX2/PTGFRN/PTPN13/S1PR3/SEL1L3/SERINC5/SERPINB3/SERPINB4/SERPINB7/SIPA1L2/SOCS3/SPTLC3/STRBP/TBX18/TCEAL8/TCEAL9/TMEM108/TOX2/UNC5B
KOHOUTEK_CCNT1_TARGETS	Genes down-regulated in E14 ES (embryonic stem) cells upon knockdown of CYCT1 [GeneID=904] by RNAi.	21	0.595333	2.23855	0.000297238	0.0127101	0.0113437	317	tags=43%, list=9%, signal=39%	ANXA5/CRYAB/HTRA1/ITGB4/KRT18/PROS1/S100A1/S100A13/SLC39A4
CHNG_MULTIPLE_MYELOMA_HYPERPLOID_UP	Protein biosynthesis, transport or catabolism genes up-regulated in hyperploid multiple myeloma (MM) compared to the non-hyperploid MM samples.	23	0.565321	2.15115	0.000299284	0.0127101	0.0113437	1276	tags=87%, list=37%, signal=55%	EEF1B2/EIF3K/RPL13A/RPL18/RPL21/RPL28/RPL35A/RPL36/RPL4/RPL7A/RPLP1/RPLP2/RPS13/RPS14/RPS15/RPS19/RPS3/RPS6/RPS9/RPSA
CHIARADONNA_NEOPLASTIC_TRANSFORMATION_CDC25_DN	Genes down-regulated in reverted NIH3T3 cells (fibroblasts transformed by activated KRAS [GeneID=3845] which then reverted to normal cells upon stable over-expression of a dominant negative form of CDC25 [GeneID=5923]) vs normal fibroblasts.	47	0.448553	2.14062	0.000300993	0.0127101	0.0113437	496	tags=34%, list=14%, signal=30%	ADM/BBLN/CCN2/CLEC3B/ELN/FZD2/GALK1/GAMT/ICA1/ITGB4/NAA38/S100A1/S100A13/SERPINB6/TRIM47/WWP2
ZHOU_INFLAMMATORY_RESPONSE_LPS_UP	Genes up-regulated in macrophages by P.gingivalis LPS (lipopolysaccharide).	87	-0.435243	-2.00205	0.000321019	0.0133534	0.0119178	539	tags=34%, list=16%, signal=30%	ACSL1/ARHGAP31/CBLB/CD44/CXCL10/FZD1/IFI44/IFIH1/IFIT1/IFIT2/IFIT3/ITGA9/JAG1/KITLG/KLK10/MX2/MXRA5/OAS1/OAS2/OAS3/PLAAT5/PTPN1/SEC14L4/SGPP2/SRCAP/TENT2/TM4SF18/USF3/WNT5A/ZNFX1
BILANGES_SERUM_AND_RAPAMYCIN_SENSITIVE_GENES	Genes translationally regulated in MEF cells (embryonic fibroblasts) in response to serum starvation and by rapamycin (sirolimus) [PubChem=6610346].	31	0.506007	2.18071	0.000328938	0.0134816	0.0120322	1625	tags=97%, list=47%, signal=52%	EEF1B2/FAU/NOP53/PTMS/RACK1/RPL13/RPL13A/RPL15/RPL18/RPL21/RPL26/RPL27A/RPL28/RPL4/RPL7A/RPS10/RPS13/RPS14/RPS16/RPS19/RPS24/RPS27A/RPS3/RPS3A/RPS5/RPS6/RPS7/RPS9/TPT1/USE1
EINAV_INTERFERON_SIGNATURE_IN_CANCER	A gene expression signature found in a subset of cancer patients suggestive of a deregulated immune or inflammatory response.	15	-0.702978	-2.11256	0.000336014	0.013572	0.0121129	931	tags=93%, list=27%, signal=68%	ADAR/APOBEC3G/BST2/IFI44/IFI44L/IFIT1/IFIT3/MX1/OAS1/OAS2/RXRA/SP110/STAT1/UBE2L6
YAO_TEMPORAL_RESPONSE_TO_PROGESTERONE_CLUSTER_13	Genes co-regulated in uterus during a time course response to progesterone [PubChem=5994]: SOM cluster 13.	64	0.400152	2.02385	0.00034358	0.0136794	0.0122087	1255	tags=72%, list=36%, signal=47%	ATP5MJ/ATP5PO/B9D1/BUD31/C17orf49/CD320/CHMP2A/COA3/COX16/COX5B/COX6A1/CUTA/DBI/DGCR6L/DPM3/EBP/ELOB/ETFB/GPX4/GSTM3/ILVBL/LAGE3/LSM8/MICOS13/MRPL23/MRPL28/MRPL52/NAA38/NDUFA13/NDUFA3/NDUFB11/NDUFB8/NDUFC1/NUDT16L1/PEX7/RBM3/REEP5/REX1BD/ROMO1/SF3B5/SLC35B2/SNRPD2/TMEM205/TSEN34/UQCR11/UQCRB
REACTOME_RRNA_PROCESSING	rRNA processing	71	0.364863	1.8972	0.000364847	0.0141957	0.0126695	917	tags=51%, list=27%, signal=38%	EMG1/EXOSC9/FAU/HSD17B10/RPL10A/RPL12/RPL13/RPL13A/RPL18/RPL23A/RPL28/RPL34/RPL36/RPL37A/RPL38/RPL4/RPL41/RPL7A/RPL9/RPLP1/RPLP2/RPS14/RPS15/RPS19/RPS20/RPS26/RPS27A/RPS28/RPS29/RPS3/RPS3A/RPS6/RPS7/RPS9/RPSA/TRMT112
ZHAN_MULTIPLE_MYELOMA_LB_DN	Top 50 down-regulated genes in cluster LB of multiple myeloma samples belonging to the low bone disease group.	15	-0.700538	-2.10523	0.000366735	0.0141957	0.0126695	460	tags=53%, list=13%, signal=46%	BASP1/DDX60/HIF1A/IFI27/MX2/PARP8/STAT1/XAF1
REACTOME_COMPLEX_I_BIOGENESIS	Complex I biogenesis	15	0.647505	2.22918	0.000378257	0.0144411	0.0128886	511	tags=60%, list=15%, signal=51%	NDUFA11/NDUFA13/NDUFA7/NDUFB1/NDUFB11/NDUFB7/NDUFB8/NDUFB9/NDUFC1
SEITZ_NEOPLASTIC_TRANSFORMATION_BY_8P_DELETION_UP	Genes up-regulated in CT60/4 cells (breast cancer reverted to normal by transfer of chromosome 8p region) vs parental MDA-MB-231 cells (deleted chromosome 8p).	33	-0.565555	-2.14008	0.000402685	0.015166	0.0135355	926	tags=79%, list=27%, signal=58%	CCL5/COL1A2/CRISPLD2/CXCL10/DDX58/DDX60/GBP1/HERC6/IDO1/IFI27/IFI44/IFI44L/IFIH1/IFIT1/IFIT2/IFIT3/KLF4/LIPG/MALL/MX1/MX2/OAS1/OAS2/OASL/PTGER4/SAMD9
BOWIE_RESPONSE_TO_TAMOXIFEN	Genes up-regulated by tamoxifen [PubChem=5376] in HMEC-E6 cells (mammary epithelial cells damaged by expression of HPV-16 E6 [GeneID=1489078]).	10	-0.775585	-2.09052	0.000429821	0.0159721	0.014255	625	tags=90%, list=18%, signal=74%	IFI16/IFI27/IFIT1/IFIT2/IFIT3/MX1/OAS1/OAS2/STAT1
BURTON_ADIPOGENESIS_6	Strongly up-regulated at 96 h during differentiation of 3T3-L1 cells (fibroblast) into adipocytes.	42	0.456854	2.13274	0.000450307	0.0165132	0.0147379	545	tags=45%, list=16%, signal=39%	ACAA1/ACADL/ACADS/APOE/ATP5F1D/BBLN/CFD/COX5B/G0S2/GDF5/LTC4S/NDUFB7/NDUFB8/NDUFB9/NDUFC1/PLA2G12A/S100A1/TSPAN12/UQCRQ
BENNETT_SYSTEMIC_LUPUS_ERYTHEMATOSUS	Genes significantly up-regulated in the blood mononuclear cells from patients with systemic lupus erythematosus compared to those from healthy persons.	17	-0.675924	-2.10272	0.000501388	0.0181476	0.0161966	663	tags=71%, list=19%, signal=57%	APOBEC3B/IFIT3/LGALS3BP/MX1/MX2/OAS1/OAS2/OASL/S100A8/STAT1/TNFSF10/XAF1
COWLING_MYCN_TARGETS	Genes down-regulated by MYCN [GeneID=4613] but not by its transactivation-defficient, trunkated form N-Myc-delta-73.	15	0.637335	2.19417	0.00056048	0.0200264	0.0178733	461	tags=60%, list=13%, signal=52%	COPZ2/CRYAB/FBLN5/HSPB2/MFGE8/MYL5/MYL9/RND2/TAGLN
SENESE_HDAC3_TARGETS_UP	Genes up-regulated in U2OS cells (osteosarcoma) upon knockdown of HDAC3 [GeneID=8841] by RNAi.	130	-0.380046	-1.84286	0.000576033	0.0203216	0.0181368	1188	tags=57%, list=34%, signal=39%	ABCC4/ACTR2/ADAM10/ADAM12/ADAM19/ADGRL3/AHCTF1/AKR1B10/AKR1C1/ARF3/ASH1L/ATP11B/BDP1/BMP5/CD44/CDV3/CXCL10/DDX3X/DNAJC13/ENC1/EPRS1/GPR176/GSK3B/GTF2I/HEATR1/IFI16/IFIT1/IFIT2/IFIT3/IGF2BP3/IL32/IL6ST/IQGAP2/ITGA6/JAK1/KAT6A/KITLG/KYNU/MICAL2/NCEH1/NNMT/OASL/OGDH/PARP8/PHLDB2/PLAU/PLCXD1/PLD1/PPFIBP1/PRDM1/RAB35/SCAMP1/SERPINB4/SLC7A1/SLFN5/SMG1/SMG7/STING1/SUPT16H/TASOR2/TBC1D4/TEAD1/TFAM/TM4SF1…
TAKEDA_TARGETS_OF_NUP98_HOXA9_FUSION_10D_UP	Genes up-regulated in CD34+ [GeneID=947] hematopoetic cells by expression of NUP98-HOXA9 fusion [GeneID=4928;3205] off a retroviral vector at 10 days after transduction.	55	-0.4798	-2.01251	0.0006177	0.0215191	0.0192056	867	tags=60%, list=25%, signal=46%	APOL6/CD38/CMPK2/CXCL10/DDX58/DDX60/EPSTI1/GBP1/IDO1/IFI27/IFI44/IFI44L/IFIH1/IFIT1/IFIT2/IFIT3/LGALS3BP/MX1/MX2/OAS1/OAS2/OAS3/OASL/OSBPL6/RAB27B/SAMD9/SAMD9L/SCN4B/SP110/STAT1/TMEM200A/TNFAIP6/XAF1
REACTOME_KERATINIZATION	Keratinization	32	-0.562159	-2.10371	0.000643286	0.0221338	0.0197542	410	tags=47%, list=12%, signal=42%	CASP14/CDSN/CSTA/DSG1/DSG3/IVL/KRT17/KRT6A/KRT6C/KRT9/PKP1/SPRR1B/SPRR2A/SPRR2D/SPRR2E
RICKMAN_TUMOR_DIFFERENTIATED_WELL_VS_POORLY_DN	Down-regulated genes that vary between HNSCC (head and neck squamous cell carcinoma) groups formed on the basis of their level of pathological differentiation: well vs poorly differentiated tumors.	101	-0.400506	-1.87323	0.000678439	0.0229205	0.0204563	729	tags=38%, list=21%, signal=31%	ABCA12/ABHD5/ADAM12/ADAMTS14/ADCY7/BNC1/CD44/CDCP1/CDSN/CNGB1/DUOXA1/ELL2/ERAP2/FAM83A/FAT2/HIF1A/IFFO2/IL20RB/IL36RN/ITPRIP/IVL/KLK10/KLK11/KLK7/KRT17/KRT6A/MAFB/MFAP3/NUP50/PCDH7/PRDM1/PTGFRN/S100A8/SH3PXD2B/SPRR1B/TNS4/TP63/ZNF750
OSMAN_BLADDER_CANCER_UP	Genes up-regulated in blood samples from bladder cancer patients.	82	-0.430721	-1.9525	0.000682597	0.0229205	0.0204563	746	tags=41%, list=22%, signal=33%	ABRAXAS2/ALDH2/APOBEC3C/ATP11B/BRWD3/CBX6/CD44/CD47/CEBPA/CERT1/CHST2/CPNE3/DHFR/EMB/ERAP1/FAM107B/GRK3/IRAK3/KYNU/LYST/MBD4/NNT/NRIP1/PIK3R1/PTPN22/RUNX3/SAMHD1/SCAMP1/SLC1A4/SOS1/SSH1/TNPO1/UHMK1/ZFYVE16
REACTOME_REGULATION_OF_EXPRESSION_OF_SLITS_AND_ROBOS	Regulation of expression of SLITs and ROBOs	67	0.380164	1.95457	0.000723214	0.0239952	0.0214155	917	tags=52%, list=27%, signal=39%	ELOB/FAU/PSMB10/RPL10A/RPL12/RPL13/RPL13A/RPL18/RPL23A/RPL28/RPL34/RPL36/RPL37A/RPL38/RPL4/RPL41/RPL7A/RPL9/RPLP1/RPLP2/RPS14/RPS15/RPS19/RPS20/RPS26/RPS27A/RPS28/RPS29/RPS3/RPS3A/RPS6/RPS7/RPS9/RPSA/UPF3A
PEREZ_TP53_TARGETS	Genes up-regulated in the HMEC cells (primary mammary epithelium) upon expression of TP53 [GeneID=7157] off adenoviral vector.	288	-0.309295	-1.63371	0.000740181	0.0242692	0.02166	584	tags=26%, list=17%, signal=24%	ABCA12/ABCA13/ABCD1/ABCG1/ACP5/ADAM12/ADRB2/AFF1/AKR1B10/ANK3/APOBEC3B/APOL2/APOL6/AQP3/ARHGEF4/BICDL1/BIK/C1QTNF1/CAST/CBX4/CEACAM1/CELF2/CHST15/CHST2/CHST3/CMPK2/CRISPLD2/DOC2B/DUOX1/DUOX2/DUOXA1/EGFLAM/ELF4/FAM167A/FAM43B/FOXC2/FYN/FZD1/GABBR2/GLDC/GPRC5C/GREB1/GRK3/H2BC21/HOMER2/HR/IFIH1/IFIT1/IFIT3/ITGA9/ITPRIPL2/LGALS9/LIFR/LTF/LZTS1/MAFB/MEX3B/MXRA5/NAA60/NPNT/RNF213/S1PR3/SH3TC1/SHISA9/SI…
NAKAYAMA_SOFT_TISSUE_TUMORS_PCA1_DN	Top 100 probe sets contrubuting to the negative side of the 1st principal component; predominantly associated with synovial sarcoma and myxoid/round cell liposarcoma samples.	16	0.615504	2.17718	0.00090891	0.029455	0.0262883	174	tags=38%, list=5%, signal=36%	CAPN6/COL2A1/GPM6B/ITIH5/TRO/WIF1
FARMER_BREAST_CANCER_CLUSTER_1	Cluster 1: interferon, T and B lymphocyte genes clustered together across breast cancer samples.	14	-0.696479	-2.08403	0.000947114	0.0303403	0.0270784	863	tags=86%, list=25%, signal=65%	CD38/HERC6/IFI44/IFI44L/IFIT1/IFIT3/MX1/OAS1/OAS2/OAS3/OASL/XAF1
MEISSNER_NPC_HCP_WITH_H3K4ME2_AND_H3K27ME3	Genes with high-CpG-density promoters (HCP) bearing histone H3 dimethylation mark at K4 (H3K4me2) and trimethylation mark at K27 (H3K27me3) in neural precursor cells (NPC).	66	-0.449347	-1.95328	0.000998436	0.0316209	0.0282213	492	tags=39%, list=14%, signal=34%	ABCG1/ANKRD34B/ASCL2/BICDL1/BIK/BNC1/C12orf56/CADPS2/CELSR1/EGFLAM/FAM43B/FOXC2/GABBR2/GALNT14/GPR27/HR/NEFH/NPTXR/OCLN/PGBD5/RAB11FIP1/SCN4B/SGPP2/SOX18/ST6GAL2/WNT6
KIM_ALL_DISORDERS_DURATION_CORR_DN	Genes whose expression in brain significantly and negatively correlated with the duration of all psychiatric disorders studied.	39	0.447226	2.05091	0.00105538	0.0329358	0.0293949	1289	tags=77%, list=37%, signal=49%	AKR1A1/ATOX1/ATP6V0E2/BBLN/CHMP2A/CKB/CREB3/CRYAB/DCXR/EIF6/ENDOG/ETFB/FNDC4/HCFC1R1/HRAS/MRPL23/NDUFA7/NDUFB1/NDUFC1/NDUFS8/NELFE/PLAAT3/PMP22/RABAC1/RPL13/RPS29/TALDO1/UQCRB/UQCRQ/VPS28
RUTELLA_RESPONSE_TO_CSF2RB_AND_IL4_UP	Genes up-regulated in peripheral blood monocytes by CSF2RB (GM-CSF) and IL4 [GeneID=1437;3565].	83	-0.423691	-1.92652	0.00106359	0.0329358	0.0293949	764	tags=45%, list=22%, signal=36%	ABCG1/ACP5/ADAM12/AKR1C1/B4GALT5/CD47/CELF2/CERS6/CYTH1/DAPP1/DUOX1/GPR137B/GRK3/HOMER2/JAG1/JAK1/KIF2A/KYNU/LAMP3/LHFPL2/LRRK1/LY75/MAP3K14/MCM5/NIBAN1/PLXNA1/RAB11FIP1/RASGRP3/RUNX3/SERPINF1/SGPL1/SLC1A4/TBC1D4/TCEAL9/TNFAIP6/WNT5B/ZFYVE16
SMID_BREAST_CANCER_ERBB2_UP	Genes up-regulated in the erbb2 subype of breast cancer samples, characterized by higher expression of ERBB2 [GeneID=2064].	29	-0.565706	-2.0528	0.00109311	0.033478	0.0298788	265	tags=31%, list=8%, signal=29%	ABCA12/AKR1B10/AQP3/BIK/ELL2/KYNU/S100A7/S100A8/S100A9
REACTOME_INFLUENZA_INFECTION	Influenza Infection	74	0.350219	1.83529	0.00113199	0.0341931	0.030517	917	tags=50%, list=27%, signal=38%	FAU/KPNA5/NUP85/POLR2H/POLR2I/POLR2L/RPL10A/RPL12/RPL13/RPL13A/RPL18/RPL23A/RPL28/RPL34/RPL36/RPL37A/RPL38/RPL4/RPL41/RPL7A/RPL9/RPLP1/RPLP2/RPS14/RPS15/RPS19/RPS20/RPS26/RPS27A/RPS28/RPS29/RPS3/RPS3A/RPS6/RPS7/RPS9/RPSA
MOHANKUMAR_HOXA1_TARGETS_DN	Down-regulated in MCF7 cells (breast cancer) by HOXA1 [GeneID=3198].	42	-0.505299	-1.99215	0.001141	0.0341931	0.030517	309	tags=26%, list=9%, signal=24%	AKR1C1/ARHGEF4/BIK/GPC6/LTF/MAFB/PHLDB2/PLD1/S100A7/S100P/UNC5B
REACTOME_ACTIVATION_OF_THE_MRNA_UPON_BINDING_OF_THE_CAP_BINDING_COMPLEX_AND_EIFS_AND_SUBSEQUENT_BINDING_TO_43S	Activation of the mRNA upon binding of the cap-binding complex and eIFs, and subsequent binding to 43S	28	0.499182	2.08408	0.00116912	0.0346631	0.0309365	592	tags=50%, list=17%, signal=42%	FAU/RPS14/RPS15/RPS19/RPS20/RPS26/RPS27A/RPS28/RPS29/RPS3A/RPS6/RPS7/RPS9/RPSA
SPIELMAN_LYMPHOBLAST_EUROPEAN_VS_ASIAN_UP	Genes up-regulated in lymphoblastoid cells from the European population compared to those from the Asian population.	120	0.29578	1.73088	0.00123258	0.0361599	0.0322723	668	tags=38%, list=19%, signal=31%	ACOX1/APRT/ARF5/ATP5F1D/ATP5ME/B4GALT7/CCDC85B/CMC4/COX5B/COX6A1/COX6C/CST3/DBI/DOK1/DPM3/EBP/ELOB/ERCC1/FAU/FDXR/FKBP2/GPX4/GSS/HEBP2/MRPL23/MYL6/MYL6B/NDUFA7/NDUFB1/NDUFB11/NDUFB7/NDUFB8/PGLS/PKN1/POLR2I/RPL36/RPL37A/RPLP2/RPS28/RPS7/SCAND1/SERF2/UQCRQ/WWP2/ZNF330
DURCHDEWALD_SKIN_CARCINOGENESIS_DN	Genes down-regulated upon skin specific knockout of FOS [GeneID=2353] by cre-lox in the K5-SOS-F mice (express a constitutively active form of SOS1 [GeneID=6654] in the skin).	77	-0.423149	-1.89808	0.00126778	0.0368053	0.0328484	655	tags=39%, list=19%, signal=32%	ABCG1/ADAM12/ADD2/ANK3/AQP3/ATP2C1/CAST/CD44/DOCK1/DSG3/ELL2/FLRT2/FLRT3/GPR137B/GSK3B/ITGA6/ITGB1/KLK10/LGALS3BP/MYO5B/NRIP1/PHLDB2/PLD1/PLK2/RAB11FIP1/SAMHD1/SCHIP1/SEMA3C/TNPO1/USF3
MEBARKI_HCC_PROGENITOR_WNT_UP_BLOCKED_BY_FZD8CRD	Transcriptome of human HepaRG hepatocellular carcinoma liver progenitors in responses to a WNT3A-enriched microenvironment and dissection of pathways dependent on _-catenin and/or blocked by the SFRP-like Wnt inhibitor FZD8_CRD.	27	-0.565454	-2.00215	0.00137591	0.0392835	0.0350601	822	tags=59%, list=24%, signal=46%	ARHGDIB/CDCP1/COL3A1/CRISPLD2/DPT/EPHB2/GRK3/LCP1/LZTS1/MEX3B/NAV1/PI15/SEMA3C/SH3BP4/SLC7A5/ST6GAL2
DER_IFN_BETA_RESPONSE_UP	Genes up-regulated in HT1080 (fibrosarcoma) cells by treatment with interferon beta for 6 h.	42	-0.498183	-1.96409	0.00138134	0.0392835	0.0350601	1068	tags=62%, list=31%, signal=43%	ADAR/BST2/DDX21/EPRS1/FUBP1/GBP1/HIF1A/IFI16/IFI44/IFIT1/IFIT2/IFIT3/IFIT5/ITGA2/MX1/MX2/OAS1/OAS2/OASL/POLR2B/SP110/STAT1/TEAD1/TRAPPC10/TRIM22/TRIM26
HUANG_DASATINIB_SENSITIVITY_UP	Genes whose expression positively correlated with sensitivity of breast cancer cell lines to dasatinib [PubChem=3062316].	26	-0.566432	-2.0035	0.00148832	0.0414956	0.0370344	665	tags=58%, list=19%, signal=47%	BTN3A3/CAST/COL5A1/DUSP10/ELL2/EPHB2/GBP3/IFI16/IFIT3/JAG1/MSN/NNMT/OSMR/PCDH7/SAMD9L
RUTELLA_RESPONSE_TO_HGF_VS_CSF2RB_AND_IL4_DN	Genes down-regulated in peripheral blood mononucleocytes by HGF [GeneID=3082] compared to those regulated by CSF2RB (GM-CSF) and IL4 [GeneID=1437;3565].	61	-0.441043	-1.87828	0.0014889	0.0414956	0.0370344	704	tags=43%, list=20%, signal=35%	ABCG1/ADAM12/CELF2/CERS6/CYTH1/DAPP1/DUOX1/GPR137B/GRK3/HOMER2/JAG1/JAK1/KIF2A/LAMP3/LRRK1/LY75/MCM5/NIBAN1/PLXNA1/RAB11FIP1/RASGRP3/RUNX3/SERPINF1/SGPL1/TBC1D4/WNT5B
BLANCO_MELO_BETA_INTERFERON_TREATED_BRONCHIAL_EPITHELIAL_CELLS_DN	Genes down-regulated on treatment of normal human bronchial epithelial cells with beta interferon (hIFNB treatment 100u/ml, 4-12hrs).	59	-0.451931	-1.91417	0.00152065	0.0419609	0.0374497	256	tags=24%, list=7%, signal=22%	A2ML1/AQP3/ARHGEF4/CBX2/CSTA/EPHX3/IVL/KLK10/NCCRP1/S100A7/S100A8/S100A9/SERPINB3/SPRR1B
WP_MITOCHONDRIAL_COMPLEX_I_ASSEMBLY_MODEL_OXPHOS_SYSTEM	Mitochondrial complex I assembly model OXPHOS system	14	0.624818	2.0866	0.00158189	0.0432229	0.038576	511	tags=57%, list=15%, signal=49%	NDUFA13/NDUFA7/NDUFB1/NDUFB11/NDUFB7/NDUFB8/NDUFB9/NDUFC1
BENPORATH_SUZ12_TARGETS	Set 'Suz12 targets': genes identified by ChIP on chip as targets of the Polycomb protein SUZ12 [GeneID=23512] in human embryonic stem cells.	180	-0.336527	-1.70333	0.00160089	0.0433174	0.0386603	492	tags=29%, list=14%, signal=27%	ADAM12/ADGRL3/AMOT/APCDD1L/ASCL2/BARX2/BHLHE22/BNC1/BRINP2/CD44/CFAP91/CLIC6/CRHR1/CYP4X1/DLX2/DUOX1/DUOX2/DUOXA1/EGFLAM/ELF4/FAM24B/FAM43B/GABBR2/GPR137B/GPR158/GPR27/GRIN2B/GRK3/LIPG/LRATD1/MAFB/MYO5B/NEFH/NGFR/NIBAN1/NOS1/NPNT/OLFML2B/PCDH11X/PDZD2/PKP1/PLXNA2/ROBO3/SCN4B/SGPP2/SLC1A4/TCEA3/TET2/TFAP2C/TOX2/UNC5B/WNT6/XYLT1
BERTUCCI_MEDULLARY_VS_DUCTAL_BREAST_CANCER_UP	Genes up-regulated in medullary breast cancer (MBC) relative to ductal breast cancer (DBD).	54	-0.464752	-1.9326	0.00163193	0.0436542	0.0389609	883	tags=57%, list=26%, signal=43%	ACSL5/AIFM2/ANXA7/ATP8A1/BTN3A1/BTN3A3/CD274/CD38/CDCP1/CUL2/CYBA/DNAJC9/DTX3L/ERAP1/FOXM1/GBP4/GBP5/GLRX/GRK3/GTSE1/HEATR1/IL12RB1/IL32/M6PR/MKI67/PARP8/SGPL1/SOCS3/SRGN/STAT1/VCAM1
REACTOME_ANTIMICROBIAL_PEPTIDES	Antimicrobial peptides	10	-0.734414	-1.97955	0.00167374	0.0436542	0.0389609	256	tags=40%, list=7%, signal=37%	LTF/S100A7/S100A8/S100A9
REACTOME_CRISTAE_FORMATION	Cristae formation	10	0.680858	1.99431	0.001676	0.0436542	0.0389609	952	tags=90%, list=28%, signal=65%	ATP5F1A/ATP5F1D/ATP5MC2/ATP5ME/ATP5MG/ATP5PD/ATP5PO/DMAC2L/MICOS13
RIZ_ERYTHROID_DIFFERENTIATION_6HR	Selected genes down-regulated in the TLX1 [GeneID=3195] Tet On iEBHX15-4 cells (pro-erythroblasts) at 6 h time point.	10	0.680822	1.99421	0.001676	0.0436542	0.0389609	58	tags=30%, list=2%, signal=30%	ANKRD1/HOXB3/HOXB4
TAKEDA_TARGETS_OF_NUP98_HOXA9_FUSION_8D_UP	Genes up-regulated in CD34+ [GeneID=947] hematopoetic cells by expression of NUP98-HOXA9 fusion [GeneID=4928;3205] off a retroviral vector at 8 days after transduction.	48	-0.469408	-1.92272	0.00178785	0.0459518	0.0410115	805	tags=58%, list=23%, signal=45%	CHST2/DDIT4/DDX58/DDX60/EPSTI1/GBP1/HERC6/IDO1/IFI27/IFI44/IFI44L/IFIH1/IFIT1/IFIT2/IFIT3/IGFBP4/LGALS3BP/MX1/MX2/OAS1/OAS2/OAS3/OSBPL6/RAB27B/RNF213/STAT1/TNFAIP6/XAF1
BLANCO_MELO_BRONCHIAL_EPITHELIAL_CELLS_INFLUENZA_A_INFECTION_UP	Genes up-regulated oninfection of normal human bronchial epithelial cells by Influenza A (MOI: 3, 12hpi)	45	-0.486456	-1.94832	0.00181354	0.0459518	0.0410115	1385	tags=78%, list=40%, signal=47%	CCL5/CXCL10/DTX3L/EIF2AK2/EPSTI1/EXOC6B/GBP1/GULP1/H2BC8/HACD2/HEPHL1/HERC6/IPO11/LIFR/LNPEP/MAFB/NLRC5/NOMO2/PARP9/RALGAPA2/RESF1/SAMHD1/SERPINB4/SLFN5/TAP1/TFRC/TLN2/TMEM140/TRANK1/TRIM25/USP18/XAF1/ZBED6/ZNF551/ZNFX1
RIGGINS_TAMOXIFEN_RESISTANCE_DN	Genes down-regulated SUM44/LCCTam cells (breast cancer) resistant to 4-hydroxytamoxifen [PubChem=63062] relative to the parental SUM44 cells sensitive to the drug.	65	-0.433657	-1.88341	0.00181474	0.0459518	0.0410115	1022	tags=54%, list=30%, signal=39%	ADAM10/AKR1C1/APOL6/ATP2C2/AZGP1/BASP1/CD47/COL3A1/DDX60/EFR3A/ENC1/GREB1/GTF2E1/GTF2I/IFI27/IFIH1/IFIT5/IFITM3/KLF4/LGALS3BP/MFAP3L/MYOF/NNT/OAS1/PIK3R1/S100A8/SCN1A/SEMA3C/SERINC5/STAT1/TCEAL9/TNFSF10/UBE2L6/VPS13B/ZNF217
KIM_LRRC3B_TARGETS	Immune response genes up-regulated in zenograft tumors formed by SNU-601 cells (gastric cancer) made to express LRRC3B [GeneID=116135].	10	-0.727723	-1.96152	0.00183016	0.0459518	0.0410115	561	tags=70%, list=16%, signal=59%	CD74/HLA-DPB1/IFI16/IFI27/IFI44/IFIT1/OAS2
ROETH_TERT_TARGETS_UP	Genes up-regulated in T lymphocytes overexpressing TERT [GeneID=7015] off a retrovirus vector.	10	-0.727677	-1.96139	0.00186144	0.0463199	0.0413401	792	tags=90%, list=23%, signal=70%	HEG1/HERC6/IFI44/IFI44L/IFIT1/IFIT3/MX1/NRIP1/OASL
FLORIO_NEOCORTEX_BASAL_RADIAL_GLIA_UP	Genes up-regulated in basal radial glia (bRG) relative to apical radial glia (aRG), and up-regulated in both aRG and bRG relative to neurons.	67	-0.447265	-1.93378	0.00201461	0.0496877	0.0443458	607	tags=39%, list=18%, signal=33%	ACOT11/ADAMTS4/ADGRL2/APOBEC3A/APOL1/APOL6/ARHGEF28/BNC1/CADPS2/CDCP1/CEACAM1/E2F2/EPHA3/ERAP2/GREB1/NNMT/OAS2/PARP14/PPARGC1A/RNASEL/SHISA9/SP140L/SYNPO2/TNFSF10/UPK1B/WNT5A
GRAESSMANN_RESPONSE_TO_MC_AND_SERUM_DEPRIVATION_UP	Genes up-regulated in ME-A cells (breast cancer, sensitive to apoptotic stimuli) upon serum deprivation for 22 hr in the presence of medium concentrate (MC) from ME-C cells (breast cancer, resistant to apoptotic stimuli).	69	-0.422188	-1.84773	0.00207426	0.0507103	0.0452584	625	tags=41%, list=18%, signal=34%	ADAR/APOL3/BST2/CMPK2/CXCL10/DDX60/EGF/ENC1/IFI27/IFI44/IFIH1/IFIT2/IFIT3/INHBB/IRS1/LGALS3BP/LIFR/MX1/NNMT/OAS1/OAS2/PARP14/PARP9/PHLDB2/RTL6/SAMHD1/STAT1/TMEM167A
DAZARD_RESPONSE_TO_UV_NHEK_DN	Genes down-regulated in NHEK cells (normal keratinocytes) by UV-B irradiation.	84	-0.402431	-1.8305	0.00211268	0.0512004	0.0456958	1715	tags=87%, list=50%, signal=45%	ADCY9/ADGRL2/ADNP/ADRB2/AFF1/AGO2/AHR/AURKA/BUB1B/CBLB/CCNB1/CEP350/CERS6/CHD1/CREBBP/CTBP2/CYTH1/DDIT4/DKK1/DTX2/DYRK2/EDRF1/FAT2/FNBP1L/FYN/GJB3/GSE1/HEG1/ICE1/IFI44L/IGF2BP3/IRS1/JARID2/KAT6A/KAT6B/KIF14/KIF2A/KLF9/MICAL2/MKI67/NCK1/NEMP1/NFE2L2/NPAT/NRIP1/PALM2AKAP2/PER2/PIK3R4/PIKFYVE/PPIP5K2/PUM1/RAPGEF5/SLC25A44/SLC7A1/SPEN/SSBP2/STRN/TMCC1/TP63/TTC9/TUT4/UBR5/USP24/USP6NL/VLDLR/VPS13B/WAP…
REACTOME_ANTIVIRAL_MECHANISM_BY_IFN_STIMULATED_GENES	Antiviral mechanism by IFN-stimulated genes	34	-0.520226	-1.97142	0.00213782	0.0513629	0.0458409	1188	tags=74%, list=34%, signal=49%	DDX58/EIF4A3/EIF4G3/IFIT1/JAK1/KPNA1/MX1/MX2/NEDD4/NUP155/NUP160/NUP205/NUP210/NUP50/OAS1/OAS2/OAS3/OASL/POM121/RNASEL/STAT1/TPR/TRIM25/UBE2L6/USP18
YAO_TEMPORAL_RESPONSE_TO_PROGESTERONE_CLUSTER_17	Genes co-regulated in uterus during a time course response to progesterone [PubChem=5994]: SOM cluster 17.	36	0.440789	1.96511	0.00232684	0.0551267	0.0492	1163	tags=67%, list=34%, signal=45%	ABRACL/AURKAIP1/CKB/GNG10/LSM7/MRPL51/MRPL58/MRPS7/NAA10/NAP1L1/NDUFA11/NDUFB6/NDUFB7/NDUFB9/NDUFS3/PDCD2/PLPP1/ROMO1/SERF2/SLC39A4/SLIRP/TIMM13/TMEM160/UQCRQ
WIELAND_UP_BY_HBV_INFECTION	Genes induced in the liver during hepatitis B (HBV) viral clearance in chimpanzees.	38	-0.506974	-1.95431	0.00233403	0.0551267	0.0492	1094	tags=66%, list=32%, signal=45%	ADA2/APOL3/ARHGDIB/AURKA/BTN3A3/C3AR1/CCL5/CD38/CD74/CXCL10/GBP1/GBP2/HLA-DMB/HLA-DPB1/HLA-DRA/IFI16/IFI27/LAP3/PRC1/RRM2/SP110/SRGN/STAT1/TRIM22/UBE2L6
RIGGI_EWING_SARCOMA_PROGENITOR_UP	Genes up-regulated in mesenchymal stem cells (MSC) engineered to express EWS-FLI1 [GeneID=2130;2321] fusion protein.	126	-0.365703	-1.76421	0.00238951	0.0559627	0.0499461	824	tags=40%, list=24%, signal=31%	A2M/AKR1B10/AQP3/ARHGDIB/ATP11B/BHLHE22/BST2/CACHD1/CADPS2/CASP1/CD36/CEACAM1/EPHA3/FAM107B/FAM43B/FLRT2/FLRT3/FZD1/GIMAP2/GPR137B/GRK5/H2BC5/HSD17B2/IFI44/JAG1/JAK1/KALRN/KIAA1549L/KRT17/LRATD1/MAFB/NGFR/NOS1/PBX1/PCDH7/PIK3R1/PKP1/PREX1/PTPN13/PTPN22/S1PR3/SEL1L3/SH3TC1/SHISA9/SLFN11/TBX3/TMEM132B/TMEM178B/TOX2/UHMK1
MOOTHA_PGC	Genes up-regulated in differentiating C2C12 cells (myoblasts) upon expression of PPARGC1A [GeneID=10891] off an adenoviral vector.	95	0.30752	1.72491	0.00243198	0.0563489	0.0502908	1171	tags=58%, list=34%, signal=39%	ACADL/ACADS/ACOT13/ATP5F1A/ATP5MG/ATP5MJ/ATP5PO/ATP6V0E2/AURKAIP1/BBLN/CDC34/COX5B/COX6A1/CTSF/DBI/DFFA/DPYSL3/ETFB/FASTK/FDX1/GPX4/GSS/GSTO1/HSD17B10/JMJD6/LRRFIP2/LSM8/MANF/MRPL20/MRPL40/MRPL58/NDRG2/NDUFB6/NDUFC1/NDUFS3/P4HA2/PGLS/PHYH/PIGQ/PLA2G12A/PSMB10/PTDSS2/RPA3/S100A1/S100A13/SMPD1/SOD3/STK19/TIMM13/TSPAN12/UPP1/UQCRB/VAMP8/VEGFA/VIPR1
ZWANG_CLASS_1_TRANSIENTLY_INDUCED_BY_EGF	Class I of genes transiently induced by EGF [GeneID =1950] in 184A1 cells (mammary epithelium).	123	-0.360332	-1.73536	0.0024579	0.0563489	0.0502908	992	tags=50%, list=29%, signal=37%	ABRAXAS2/ADAM17/ADRB2/AHCTF1/ANKRD28/AQP3/ATP2C2/ATP9A/BNC1/CBLB/CBX4/CD274/CDCP1/CDV3/CHD1/CHST15/CSRNP2/CYTH1/DDIT4/DDX58/DLX2/DUSP10/GBP1/GBP3/GPRC5B/HIF1A/HOMER1/IFFO2/IFIT5/IL6R/ITGB1/LIPG/LYST/MACIR/MAP3K14/MYO1E/MYO5B/NEDD4/NRIP1/PARP14/PCDH7/PLAU/PTGER4/PTPN1/RAPGEF5/RNF217/S1PR3/SCHIP1/SERPINB4/SGMS1/SGTB/SH3TC1/SIPA1L2/SSBP2/TFAP2C/TIAM1/TUFT1/USP6NL/VCL/VWA5B2/ZNF217
REACTOME_ASSEMBLY_OF_COLLAGEN_FIBRILS_AND_OTHER_MULTIMERIC_STRUCTURES	Assembly of collagen fibrils and other multimeric structures	25	0.489833	1.96771	0.00250387	0.0563489	0.0502908	358	tags=36%, list=10%, signal=33%	COL14A1/COL27A1/COL2A1/COL9A2/CTSL/ITGB4/LOXL2/LOXL4/MMP7
TAKEDA_TARGETS_OF_NUP98_HOXA9_FUSION_16D_UP	Genes up-regulated in CD34+ [GeneID=947] hematopoetic cells by expression of NUP98-HOXA9 fusion [GeneID=4928;3205] off a retroviral vector at 16 days after transduction.	49	-0.469814	-1.93525	0.0025092	0.0563489	0.0502908	805	tags=57%, list=23%, signal=44%	BCL2L11/CHST2/CMPK2/EPSTI1/HOMER2/IDO1/IFI27/IFI44/IFI44L/IFIT1/IFIT2/IFIT3/LAMP3/LPAR3/MX1/MX2/NCALD/OAS2/OAS3/OASL/RAB27B/S1PR3/SAMHD1/STAT1/TMEM200A/TNFSF10/XAF1/XYLT1
SENGUPTA_NASOPHARYNGEAL_CARCINOMA_UP	Genes up-regulated in nsopharyngeal carcinoma relative to the normal tissue.	81	-0.40587	-1.83336	0.00252193	0.0563489	0.0502908	1553	tags=78%, list=45%, signal=44%	AGO2/BST2/BUB1B/CAPRIN1/CD274/CENPK/CEP55/COL1A1/COL1A2/COL3A1/COL4A2/COL5A1/CTSC/CXCL10/DDX60/DEPDC1B/DNA2/DNAJC9/DPYSL2/DTL/ECT2/ERAP1/ERO1B/FANCI/FERMT1/FKBP5/GART/GBP1/HAUS6/HDGFL3/HIVEP1/IFIH1/KITLG/LAMC1/MCM8/NEMP1/NID1/NPNT/PATL1/PLAU/POGLUT1/PRC1/PRKDC/QSER1/RBFOX2/RFC3/ROBO1/RRM2/SMC1A/STAT1/SYNPO2/TFRC/TMEM200A/TNFAIP6/TNFRSF10B/TNFSF15/VANGL2/VASH2/XAF1/XPO1/ZBED3/ZNF131/ZWINT
LU_EZH2_TARGETS_UP	Genes up-regulated in SKOV3ip1 cells (ovarian cancer) upon knockdown of EZH2 [GeneID=2146] by RNAi.	97	0.296806	1.66599	0.00252731	0.0563489	0.0502908	754	tags=43%, list=22%, signal=35%	ARTN/C17orf49/C6orf226/CAVIN3/CCDC107/CCDC32/CFD/CPM/CUTA/DPM3/ELOB/ENDOG/G0S2/H2AJ/HAGHL/HCFC1R1/JOSD2/LAMTOR4/LSM7/MFSD3/MPG/MSRB3/MYL6B/NAA38/NME3/OCEL1/PFDN6/PIH1D1/PPP1R1B/PSMB10/PUSL1/RPL36/S100A13/S100A2/SCAND1/SERF2/SURF2/TMEM216/TRAPPC5/TRIM47/WDR83/ZNHIT1
DER_IFN_ALPHA_RESPONSE_UP	Genes up-regulated in HT1080 cells (fibrosarcoma) by treatment with interferon alpha for 6 h.	28	-0.534767	-1.91577	0.00255687	0.0565554	0.0504751	663	tags=50%, list=19%, signal=41%	ADAR/BST2/GBP1/IFI16/IFI44/IFIT1/IFIT3/MX1/MX2/OAS1/OAS2/OASL/STAT1/TRIM22
NAKAYAMA_SOFT_TISSUE_TUMORS_PCA1_UP	Top 100 probe sets contrubuting to the positive side of the 1st principal component; predominantly associated with spindle cell and pleomorphic sarcoma samples.	21	-0.578304	-1.91717	0.00259348	0.0565809	0.0504978	607	tags=48%, list=18%, signal=39%	APOL1/CD44/CXCL10/HLA-DRA/IL4R/KYNU/MME/NNMT/TMEM176B/TNFAIP6
REACTOME_INTERFERON_GAMMA_SIGNALING	Interferon gamma signaling	32	-0.528566	-1.97799	0.00259862	0.0565809	0.0504978	1035	tags=72%, list=30%, signal=51%	CD44/GBP1/GBP2/GBP3/GBP4/GBP5/HLA-DPB1/HLA-DRA/JAK1/OAS1/OAS2/OAS3/OASL/PTAFR/PTPN1/SOCS3/STAT1/TRIM22/TRIM25/TRIM26/TRIM5/TRIM68/VCAM1
GOZGIT_ESR1_TARGETS_DN	Genes down-regulated in TMX2-28 cells (breast cancer) which do not express ESR1 [GeneID=2099]) compared to the parental MCF7 cells which do.	201	-0.323355	-1.66091	0.00263925	0.0566526	0.0505619	821	tags=39%, list=24%, signal=32%	ABCA12/AKR1C1/ANK3/APOL1/ARMCX2/ATP11B/ATP2C2/ATP8B2/ATP9A/BMP5/CBLB/CCL28/CD44/CEACAM1/CERS6/CHST15/COL3A1/CSTA/CXCL12/DKK1/DUSP10/EPHA3/FAR2/FLRT3/GPR137B/GREB1/H2BC21/H2BC8/HDGFL3/HERC6/HK1/IFI27/IFI44L/IFIT1/IFIT2/IFIT3/IFT122/IRS1/ITGA6/JAG1/KITLG/KYNU/LRATD1/MID2/MLPH/MX1/NNT/NPNT/OAS2/PCDH7/PGBD5/PIK3R3/PLCH1/PLK2/PRLR/PTPN13/PTPRG/RAB27B/RASD1/RBFOX2/RNASE1/RNF43/SAMD9/SAMD9L/SDR42E1/SEMA…
DIAZ_CHRONIC_MYELOGENOUS_LEUKEMIA_DN	Genes down-regulated in CD34+ [GeneID=947] cells isolated from bone marrow of CML (chronic myelogenous leukemia) patients, compared to those from normal donors.	28	-0.533605	-1.91161	0.00264257	0.0566526	0.0505619	299	tags=32%, list=9%, signal=30%	ADA2/ANK3/CSTA/GPR137B/MAFB/OAS2/PROM1/S100A8/S100A9
HELLER_HDAC_TARGETS_SILENCED_BY_METHYLATION_DN	Genes down-regulated in multiple myeloma (MM) cell lines treated with both decitabine [PubChem=451668] TSA [PubChem=5562].	50	-0.460577	-1.89963	0.00268638	0.0571522	0.0510078	923	tags=52%, list=27%, signal=39%	ANK3/CASP1/CEACAM1/CELF2/CHST15/DDIT4/DOCK10/E2F2/GALNT14/HERC4/IFI16/IL6R/IQGAP2/KIAA1549L/LSAMP/NIBAN1/NUP210/OAS1/OAS2/PKD1/RASGRP3/SLC1A4/SLC7A5/WNT5B/ZBTB38/ZMIZ1
PEDERSEN_METASTASIS_BY_ERBB2_ISOFORM_4	Genes regulated in MCF7 cells (breast cancer) by expression of the full-length and truncated (611-CTF) forms of ERBB2 [GeneID=2064] at 60 h time point.	34	-0.513261	-1.94503	0.00274467	0.0579501	0.0517198	464	tags=32%, list=13%, signal=28%	AQP3/CADPS2/CBLB/CROT/ELL2/FAM110C/FAM83A/ITPRIPL2/MAFB/PLD1/PTPN13
PID_NETRIN_PATHWAY	Netrin-mediated signaling events	11	-0.689794	-1.89857	0.00277509	0.0581516	0.0518997	225	tags=45%, list=7%, signal=43%	DOCK1/ELMO1/FYN/PIK3R1/UNC5B
GRAESSMANN_APOPTOSIS_BY_SERUM_DEPRIVATION_UP	Genes up-regulated in ME-A cells (breast cancer) undergoing apoptosis upon serum starvation (5% to 0% FCS) for 22 hr.	144	-0.345754	-1.70464	0.00283293	0.0589207	0.0525861	680	tags=33%, list=20%, signal=27%	ADAR/ADCY7/ALPL/APOL3/BST2/CMPK2/CXCL10/DDX60/DIMT1/EGF/ENC1/ERAP1/HMGCR/IFI16/IFI27/IFI44/IFIH1/IFIT2/IFIT3/INHBB/IRS1/LAMP3/LGALS3BP/LIFR/MCCC2/MX1/NNMT/OAS1/OAS2/OAS3/OASL/OSMR/PARP14/PARP9/PHLDB2/PLK2/PRDM1/QTRT2/RTL6/SAMHD1/SLC6A9/SLFN13/STAT1/TASOR2/TMEM167A/WNT7B/XPR1
SPIELMAN_LYMPHOBLAST_EUROPEAN_VS_ASIAN_DN	Genes down-regulated in lymphoblastoid cells from the European population compared to those from the Asian population.	116	-0.356271	-1.69688	0.00286555	0.0591576	0.0527975	1192	tags=50%, list=35%, signal=34%	ABCG1/ACSL1/ACTR2/ADA2/AP3B1/APOL1/CAP1/CBX4/CCDC6/CD38/CD40/CLCN3/COPB2/DDX21/DHX15/GBP1/GPR137B/GPR27/GRK3/GRK5/IL32/JAK1/KAT6A/KIF2A/LAP3/LCP1/LYST/M6PR/MBD4/MCCC2/MCM2/MED1/MFAP3/MICU1/MKLN1/NCK1/NFATC3/NIBAN1/NSF/OAS2/OAS3/PDK3/PGRMC1/PITPNA/POLR2B/PRPS1/PTPN1/PTPN22/RAB6A/RC3H2/RNF4/SF3A1/ST13/TAF9/TNFSF10/TXNRD1/UBE2L6/ZFR
AMIT_SERUM_RESPONSE_480_MCF10A	Genes whose expression peaked at 480 min after stimulation of MCF10A cells with serum.	10	-0.715992	-1.9299	0.00289382	0.0593019	0.0529264	544	tags=70%, list=16%, signal=59%	CDV3/KRT6A/MALL/PARG/S100P/SPRR1B/SPRR2A
REACTOME_DEGRADATION_OF_THE_EXTRACELLULAR_MATRIX	Degradation of the extracellular matrix	44	0.397397	1.89223	0.00295632	0.0601406	0.0536749	149	tags=20%, list=4%, signal=20%	ACAN/CAPN6/COL14A1/COL2A1/COL9A2/CTSD/ELN/HTRA1/MMP7
GENTILE_UV_LOW_DOSE_DN	Selected genes down-regulated in WS1 (fibroblast) in response to irradiation with low dose UV-C.	16	-0.638019	-1.95928	0.00300433	0.0606744	0.0541513	340	tags=44%, list=10%, signal=40%	AP3B1/CXCL12/DOCK1/MICAL2/RASA1/SEMA3C/XYLT1
LINDGREN_BLADDER_CANCER_CLUSTER_2B	Genes specifically up-regulated in Cluster IIb of urothelial cell carcinom (UCC) tumors.	104	-0.38361	-1.80848	0.00310256	0.0622075	0.0555196	567	tags=31%, list=16%, signal=27%	AFF1/ALDH2/BMP5/CELF2/COL6A3/CRISPLD2/CXCL12/FBLN2/FLVCR2/FYN/GPC6/HLA-DPB1/HLA-DRA/HTRA3/IL32/MAFB/MICAL2/MSN/NEURL1B/PCDH7/PREX1/RUNX3/S100A7/SAMHD1/SERPINF1/SLFN11/SOX18/TCF7/TMTC1/TNS1/TPM2/VCAM1
REACTOME_RAC1_GTPASE_CYCLE	RAC1 GTPase cycle	43	-0.470673	-1.85652	0.00322636	0.0642276	0.0573225	941	tags=51%, list=27%, signal=38%	ARAP3/ARHGAP31/ARHGDIB/ARHGEF11/ARHGEF4/CDC42BPA/CYBA/DOCK1/DOCK10/DOCK3/ERBIN/IQGAP2/ITGB1/JAG1/KALRN/PIK3R1/PIK3R3/PLD1/PREX1/SH3BP1/SOS1/TIAM1
DACOSTA_UV_RESPONSE_VIA_ERCC3_COMMON_DN	Common down-regulated transcripts in fibroblasts expressing either XP/CS or TDD mutant forms of ERCC3 [GeneID=2071], after UVC irradiation.	116	-0.352669	-1.67973	0.0033953	0.0671113	0.0598962	1715	tags=83%, list=50%, signal=43%	ADAM10/AFAP1/AFF1/ATP11B/ATR/BUB1B/CAMSAP2/CBLB/CDC42BPA/CDK13/CEP350/CERS6/CHD1/CLIP1/CREBBP/CTBP2/CXCL12/DENND5A/DHX15/DNAJC13/DOP1B/E2F2/EIF4E/EIF4G3/ENC1/EPHA4/EPS8/FNBP1L/FOXN3/FUBP1/FXR1/FYN/G6PD/GIGYF2/GSK3B/HEG1/HIVEP1/HOMER1/IGF2BP3/INPP5F/IPO7/IRS1/JARID2/KAT6A/KAT6B/KIF14/KIF2A/LHFPL2/MAPK6/MARF1/MDN1/MGAT5/MICAL3/MKLN1/MTREX/NCK1/NEDD4/NRIP1/NUP98/NVL/PALM2AKAP2/PARG/PIKFYVE/PPFIA1/PP…
HELLER_SILENCED_BY_METHYLATION_UP	Genes up-regulated in at least one of three multiple myeloma (MM) cell lines treated with the DNA hypomethylating agent decitabine (5-aza-2'-deoxycytidine) [PubChem=451668].	94	-0.379511	-1.76251	0.00342826	0.067183	0.0599602	997	tags=59%, list=29%, signal=43%	ADAM19/ALDH2/APOBEC3G/AURKA/CCNB1/CELSR1/CSF2RB/CSTA/CXCL10/DAPP1/DDX58/DDX60/DENND5A/DOCK10/FKBP5/FOXM1/GBP1/H2BC8/HERC6/HLA-DPB1/HLA-DRA/IFI27/IFI44/IFI44L/IFIH1/IFIT1/IFIT3/IFIT5/IGFBP4/IL1R2/IL32/IL6R/KLF4/KYNU/LAMP3/LCP1/MAFB/MX1/MYOF/OLFML2B/PACSIN2/PTGER4/S100P/SERPINF1/SMG7/SOCS3/SPIB/STAT1/TBX3/TNFAIP6/TNFRSF11A/TRIM22/TSPAN15/VCAM1/ZSWIM8
CHANG_IMMORTALIZED_BY_HPV31_DN	Genes down-regulated in normal keratinocytes immortalized by infection with the high risk HPV31 (human papilloma virus) strain.	26	-0.544857	-1.92718	0.00344714	0.067183	0.0599602	648	tags=54%, list=19%, signal=44%	DMKN/DSG1/GBP1/IFI27/IFI44/IFIT1/KLK7/LYST/MX1/MX2/OAS2/SAMD9/SPRR2E/STAT1
SMID_BREAST_CANCER_RELAPSE_IN_PLEURA_DN	Genes down-regulated in pleura relapse of breast cancer.	11	-0.683284	-1.88065	0.00379278	0.0730851	0.0652277	256	tags=36%, list=7%, signal=34%	LTF/S100A7/S100A9/S100P
BLANCO_MELO_COVID19_SARS_COV_2_INFECTION_A594_CELLS_UP	Genes up-regulated in SARS-CoV-2 infection (A549 cells, MOI: 2, 24hpi)	19	-0.595139	-1.90052	0.00382397	0.0730851	0.0652277	570	tags=47%, list=17%, signal=40%	ADM2/CDCP1/DNAH17/FYN/GBP4/PARP8/SERPINB3/SERPINB4/SERPINB7
HORIUCHI_WTAP_TARGETS_UP	Genes up-regulated in primary endothelial cells (HUVEC) after knockdown of WTAP [GeneID=9589] by RNAi.	95	-0.382907	-1.77523	0.00382864	0.0730851	0.0652277	920	tags=48%, list=27%, signal=37%	ABHD5/ACP5/ACSL5/APOL1/ATP2C1/BHLHB9/BST1/BTN3A3/CASP1/CAST/CEACAM1/CHST2/COL5A1/COLEC12/CPPED1/CRACD/CROT/EPSTI1/ERAP1/FLT1/FNDC3B/H2BC5/IFI44/IFIH1/IFIT2/IFIT3/JAG1/KALRN/KIF16B/KLF4/LAMP3/LGALS3BP/LY75/MAFB/MID2/OSMR/PDZD2/PELI1/PTGFRN/RAPGEF5/RNF213/SIPA1L2/SNX29/SSH1/TMEM200A/VCAM1
GROSS_HYPOXIA_VIA_ELK3_ONLY_DN	Genes specifically down-regulated in SEND cells (skin endothelium) at hypoxia after knockdown of ELK3 [GeneID=2004] by RNAi.	12	-0.680391	-1.92697	0.00388682	0.0731929	0.0653239	187	tags=33%, list=5%, signal=32%	ABCG1/CBX6/MAFB/NAV1
WP_NEOVASCULARISATION_PROCESSES	Neovascularisation processes	12	-0.680462	-1.92717	0.00388682	0.0731929	0.0653239	466	tags=58%, list=14%, signal=51%	CXCL12/EPHB2/HIF1A/JAG1/KITLG/NOTCH1/NOTCH3
BERTUCCI_MEDULLARY_VS_DUCTAL_BREAST_CANCER_DN	Genes down-regulated in medullary breast cancer (MBC) relative to ductal breast cancer (DBD).	38	0.436043	1.99491	0.00391636	0.0732544	0.0653788	362	tags=32%, list=10%, signal=29%	C11orf80/COPZ2/DIPK1B/MSRB3/MTSS1/MYL9/NPR2/PPP1R1B/TAGLN/TMEM134/UACA/VPS37D
MCLACHLAN_DENTAL_CARIES_UP	Genes up-regulated in pulpal tissue extracted from carious teeth.	65	-0.416051	-1.80694	0.00400449	0.0744035	0.0664043	946	tags=52%, list=27%, signal=39%	ACP5/ACSL1/ADA2/AQP3/ARHGDIB/ARPC1B/C3AR1/CCL5/CD44/CD74/CHST15/CSF2RB/CXCL12/CYBA/GLRX/HCLS1/HLA-DPB1/HLA-DRA/IGFBP4/KYNU/LCP1/MTHFD2/NNMT/PLAU/PTGER4/RNASE1/S100A8/S100A9/SEL1L3/SLC1A4/SOCS3/SRGN/TNFAIP6/VCAM1
SEAVEY_EPITHELIOID_HEMANGIOENDOTHELIOMA	"Genes overexpressed in Epithelioid Hemangioendothelioma versus Angiosarcoma, Kaposi Sarcoma, Hemangioblastoma, and Liver"	31	0.438187	1.88843	0.00403249	0.0744275	0.0664258	452	tags=32%, list=13%, signal=28%	ANKRD1/CDC42EP5/CTNNAL1/FSTL3/HRCT1/MSRB3/PDLIM4/SEMA3D/TNFRSF12A/WTIP
BENPORATH_EED_TARGETS	Set 'Eed targets': genes identified by ChIP on chip as targets of the Polycomb protein EED [GeneID=8726] in human embryonic stem cells.	178	0.251242	1.55136	0.00414325	0.0759687	0.0678013	401	tags=22%, list=12%, signal=21%	ADM/BHLHE41/CAMK2B/CCN2/CHRDL2/COL27A1/COL2A1/COL9A2/COMP/CTSD/CYP26B1/DIO3/DNAJC22/ELMOD1/EPHB3/FZD2/GPM6B/HOXB2/HOXB3/HTRA1/MAGI2/MCOLN3/MT1M/MTSS1/NDUFA13/NKX6-1/PDGFRA/PMP22/POLR2I/RAB24/RAB32/RNF152/SCD5/SDC2/SIX3/SOD3/TTYH1/YAF2/ZIC1/ZIC4
ENK_UV_RESPONSE_KERATINOCYTE_DN	Genes down-regulated in NHEK cells (normal epidermal keratinocytes) after UVB irradiation.	106	-0.366802	-1.73369	0.00430133	0.0783516	0.069928	1188	tags=56%, list=34%, signal=38%	ABCC5/ACTR2/ADCY7/ADCY9/ADRB2/AFAP1/AFF1/ANXA7/ARHGEF4/ATP1B3/ATP2A2/ATP2C1/ATR/CCDC6/CD44/CLIP1/CPNE3/DHX15/DKK1/EPRS1/FAT2/FKBP5/FLRT2/GSK3B/GTF3C2/IFI44/IFI44L/IFIT1/IGF2BP3/IGSF3/IRS1/KAT6A/KIF2A/KLF9/LAMP3/LYST/MBD4/MRPL3/MTMR3/PCDH7/PIK3R3/PLSCR1/POLR2B/PTPN1/RAPGEF5/RASA1/RBFOX2/RUVBL1/SEMA3C/STX6/SVIL/TP63/TPR/UBE4A/UBR5/UMPS/WNT5A/ZFR/ZWINT
GRUETZMANN_PANCREATIC_CANCER_DN	Genes down-regulated in pancreatic ductal adenocarcinoma (PDAC) identified in a meta analysis across four independent studies.	47	0.385783	1.84106	0.0043626	0.078787	0.0703166	539	tags=38%, list=16%, signal=33%	ACOX1/CLU/CRYAB/CXCL2/DMAC2L/FKBP2/GAMT/GSTZ1/ICA1/MEST/MST1/PRPSAP1/RGN/RPL13/RPS7/RPS9/SRPX/WWP2
ENK_UV_RESPONSE_KERATINOCYTE_UP	Genes up-regulated in NHEK cells (normal epidermal keratinocytes) after UVB irradiation.	138	0.257982	1.53308	0.00438177	0.078787	0.0703166	1159	tags=59%, list=34%, signal=41%	ACAA1/ACOX1/ADM/AP2S1/APOE/APRT/ATP5F1A/ATP5F1D/BTG1/BUD31/CCN1/CCN2/CD99/CDKN1C/CHMP2A/CITED2/CKB/COX5B/COX6A1/CRYAB/CTSD/CXCL2/DGCR6/DHRS2/EIF3K/EIF6/ELOB/ENDOG/EPHB3/ERCC1/EVPL/FAM50A/FAU/FKBP2/GABARAP/GABARAPL2/GPX4/GSN/KRT18/KRT7/KRT75/KRT8/MAGED2/MPG/MRPL23/NDUFB7/NEU1/NME2/PDLIM4/PER1/PFDN5/PIGQ/PMEL/POLD4/POLR2I/POLR2L/PTOV1/RABAC1/RACK1/RPL10A/RPL12/RPL18/RPL28/RPS15/RPS21/RPS3/RPS9/RRAD…
DOANE_RESPONSE_TO_ANDROGEN_UP	Genes up-regulated in MDA-MB-453 cells (class A ER(-) [GeneID=2099] breast cancer) after exposure to the androgen R1881 [PubChem=13766].	46	-0.458003	-1.8453	0.00447067	0.0796149	0.0710555	353	tags=22%, list=10%, signal=20%	AQP3/AZGP1/CROT/FAR2/MAFB/MCCC2/MICAL2/MYBPC1/S100P/SERINC5
WP_DNA_DAMAGE_RESPONSE_ONLY_ATM_DEPENDENT	DNA damage response (only ATM dependent)	35	-0.481581	-1.83377	0.00448494	0.0796149	0.0710555	1148	tags=69%, list=33%, signal=46%	BCL2L11/BIK/GSK3B/IRS1/LDLR/MAP3K1/MAPK8/MLKL/PIK3C2B/PIK3C2G/PIK3CA/PIK3R1/PIK3R3/PIK3R4/PLAU/SHC1/SOS1/TCF7/TCF7L1/WNT10A/WNT5A/WNT5B/WNT6/WNT7B
CHICAS_RB1_TARGETS_SENESCENT	Genes up-regulated in senescent IMR90 cells (fibroblast) after knockdown of RB1 [GeneID=5925] by RNAi.	143	-0.337234	-1.65988	0.00461778	0.0814542	0.072697	877	tags=36%, list=25%, signal=28%	AGGF1/APCDD1L/APOBEC3G/ARMCX2/BTN3A3/CD274/CDC42BPA/CERS6/CHST2/CXCL10/DDIT4/DDX60/DHFR/DIO2/DTX3L/EHF/ENC1/ERAP2/FLT1/FZD1/GBP3/HDGFL3/IFIT3/ITPRIPL2/KCNG1/LGALS3BP/MBD4/MCM2/MCM5/MLPH/MXRA5/NAV1/NIBAN1/OSMR/PELI1/PREX1/RAB27B/RASD1/RFTN2/RFWD3/SAMHD1/SEL1L3/SERPINB3/SERPINB4/SERPINB7/SLFN11/SPEN/TBX3/UBE2L6/VCAM1/VNN1/ZBTB38
REACTOME_MITOCHONDRIAL_TRANSLATION	Mitochondrial translation	23	0.485122	1.84597	0.00472544	0.0828289	0.073924	870	tags=70%, list=25%, signal=52%	AURKAIP1/GADD45GIP1/MRPL12/MRPL20/MRPL23/MRPL38/MRPL40/MRPL41/MRPL52/MRPL53/MRPL54/MRPL55/MRPL58/MRPS24/MRPS6/MRPS7
KIM_ALL_DISORDERS_OLIGODENDROCYTE_NUMBER_CORR_UP	Genes whose expression was significantly and positively correlated with the number of perineuronal oligodendrocytes in the layer III of BA9 brain region.	172	0.239519	1.47639	0.0047871	0.0833853	0.0744205	1152	tags=51%, list=33%, signal=36%	ACOT13/AKR1A1/ALDOC/AP2S1/ARF5/ATP5F1D/ATP5PO/ATP6V0E2/BBLN/BLOC1S1/CAMK2B/CDC34/CETN2/CHMP2A/CIRBP/CKB/CLTB/COX5B/COX6A1/CRYAB/CTSH/DCXR/DEAF1/DSTN/EID1/EIF3K/EIF6/ELOB/ENDOG/ETFB/FAU/FKBP1B/FNDC4/FXYD1/GABARAP/GABARAPL2/GATB/GFAP/GPX4/HCFC1R1/HRAS/HTRA1/ITPKA/LSM7/MAGED2/MRPL23/MRPL40/MYL6B/NDUFA7/NDUFB1/NDUFB8/NDUFC1/NDUFS3/NELFE/NME3/PEBP1/PFDN5/PLAAT3/PRR36/PSMB10/PTOV1/RABAC1/RACK1/REEP5/RP…
LIANG_SILENCED_BY_METHYLATION_2	Genes up-regulated in T24 cells (bladder carcinoma) after treatment with decitabine (5-aza-2'-deoxycytidine) [PubChem=451668].	25	-0.545374	-1.89926	0.00485189	0.083989	0.0749593	625	tags=52%, list=18%, signal=43%	BIK/IFI44/IFIT1/IFIT2/IFIT3/KRT17/MX1/MX2/OAS1/OAS2/STAT1/TNFSF10/XAF1
STAMBOLSKY_TARGETS_OF_MUTATED_TP53_DN	Genes repressed in SKBR3 cells (breast cancer) by mutated TP53 [GeneID=7157].	22	-0.55835	-1.88184	0.00496673	0.0854461	0.0762598	625	tags=55%, list=18%, signal=45%	BST2/DDX60/DTX3L/HERC6/IFIT1/KRT17/MX1/OAS1/OAS3/SAMD9/STAT1/XAF1
MIKKELSEN_NPC_HCP_WITH_H3K4ME3_AND_H3K27ME3	Genes with high-CpG-density promoters (HCP) bearing the bivalent histone H3 trimethylation mark at K4 and K27 (H3K4me3 and H3K27me3) in neural progenitor cells (NPC).	41	-0.469293	-1.84859	0.00501126	0.0856834	0.0764715	453	tags=37%, list=13%, signal=32%	ABLIM2/ASCL2/BHLHE22/BICDL1/BIK/CXCL12/EGFLAM/EMB/FOXC2/GALNT14/GPRC5C/KIAA1549L/NGFR/OCLN/WNT6
REACTOME_GLYCOSAMINOGLYCAN_METABOLISM	Glycosaminoglycan metabolism	30	0.443805	1.9143	0.0050466	0.0857614	0.0765412	79	tags=20%, list=2%, signal=20%	ACAN/B3GNT7/HAS3/PRELP/SDC2/UST
PEREZ_TP63_TARGETS	Genes up-regulated in the HMEC cells (primary mammary epithelium) upon expression of the transcriptionally active isoform of TP63 [GeneID=8626] off adenoviral vector.	95	-0.373567	-1.73193	0.0051804	0.0870263	0.0776701	688	tags=38%, list=20%, signal=31%	ACSL1/AQP3/BIK/CACHD1/CELF2/CHST2/CRISPLD2/CYTH1/DLX2/DOC2B/FZD1/GABBR2/HR/IFIT3/INHBB/JAG1/KCNH2/KLHL29/LAMP3/MAFB/MX1/MXRA5/NGFR/NIBAN1/NOTCH3/RAB11FIP1/RPP25/RUNX3/SERINC5/SHANK3/SIPA1L2/SOCS3/UNC5B/WNT5B/WNT7B/ZNF750
HELLER_HDAC_TARGETS_DN	Genes down-regulated in at least one of three multiple myeloma (MM) cell lines by TSA [PubChem=5562].	59	-0.421965	-1.78725	0.00521368	0.0870263	0.0776701	870	tags=51%, list=25%, signal=39%	ADCY7/ANK3/APOBEC3B/APOBEC3G/ARHGDIB/CBX4/CD44/CEACAM1/CELF2/CHST15/DOCK10/EMC1/ERAP1/GALNT14/GTSE1/HLA-DRA/IL6R/IQGAP2/KIAA1549L/LSAMP/MGAT3/MRPL3/NUP210/PBX1/PKD1/RASGRP3/SLC1A4/SLC7A5/WNT5B/ZBTB38
WP_SYNAPTIC_SIGNALING_PATHWAYS_ASSOCIATED_WITH_AUTISM_SPECTRUM_DISORDER	Synaptic signaling pathways associated with autism spectrum disorder	15	-0.630028	-1.89334	0.00523255	0.0870263	0.0776701	377	tags=60%, list=11%, signal=54%	CACNA1C/GRIN2B/GSK3B/HOMER1/MTOR/PIK3R1/PIK3R3/RPTOR/SHANK3
BROWNE_HCMV_INFECTION_2HR_UP	Genes up-regulated in primary fibroblast cell culture point after infection with HCMV (AD169 strain) at 2 h time point that were not up-regulated at the previous time point, 1 h.	10	0.642556	1.88212	0.00524593	0.0870263	0.0776701	404	tags=50%, list=12%, signal=44%	APOE/CFD/ECM2/MFAP4/TMEM265
IBRAHIM_NRF1_DOWN	Genes down-regulated in HEK293T cells overexpressing FLAG-NRF1	46	0.374979	1.77165	0.00533883	0.0880433	0.0785777	320	tags=26%, list=9%, signal=24%	A1BG/CITED2/DPP7/FSTL3/HOXB3/NAT9/NME3/NT5C/SCD5/TPTE/TRO/TRPT1
ZHANG_RESPONSE_TO_IKK_INHIBITOR_AND_TNF_UP	Genes up-regulated in BxPC3 cells (pancreatic cancer) after treatment with TNF [GeneID=7124] or IKI-1, an inhibitor of IkappaB kinase (IKK).	71	-0.402327	-1.77324	0.00539025	0.0883684	0.0788679	1116	tags=63%, list=32%, signal=44%	ABCA12/AMOTL2/ANKRD33B/B3GNT5/B4GALT5/C15orf39/CCL5/CHST15/CLDN1/CMPK2/CSRNP2/CXCL10/CYTH1/DAPP1/DDIT4/DDX58/FAM83B/GBP3/HIVEP1/IFIH1/IFIT1/IFIT3/IL1R2/IL32/KYNU/MMP13/NCK1/NCOA7/OASL/PELI1/PLAU/PPARD/PTAFR/RAB11FIP1/SGPP2/SLFN5/SOCS3/SPRR2A/TMCC3/TMEM171/TNFAIP6/TNFSF10/USP18/ZC3H12A/ZNFX1
MASSARWEH_TAMOXIFEN_RESISTANCE_DN	Genes down-regulated in breast cancer tumors (formed by MCF-7 xenografts) resistant to tamoxifen [PubChem=5376].	69	-0.401195	-1.75585	0.0055005	0.0895486	0.0799212	614	tags=36%, list=18%, signal=30%	ATP2B4/CALB2/CBX2/CCNB1/CD44/CDV3/COL5A1/CXCL12/FZD1/GREB1/HR/IRS1/MYOF/NAV1/NPNT/NRIP1/PIK3R1/PRLR/PTPRG/S100A7/SLC1A4/TFAP2C/TIAM1/TMPRSS4/ZNF385B
SENESE_HDAC1_TARGETS_UP	Genes up-regulated in U2OS cells (osteosarcoma) upon knockdown of HDAC1 [GeneID=3065] by RNAi.	111	-0.357307	-1.69434	0.0055265	0.0895486	0.0799212	1404	tags=69%, list=41%, signal=43%	ABCC4/ACTR2/ADAM10/AGO2/AHCTF1/AKR1C1/ALPL/ATP11A/ATP11B/BDP1/CA2/CD44/CDV3/CERS6/CNOT1/CSGALNACT2/DDX3X/DIMT1/DOCK10/EPRS1/FAM126A/FGD6/GART/GLRX/GSK3B/GTF2I/GULP1/HACD2/IFI16/IGF2BP3/IL6R/IL6ST/ITGA2/ITGA6/ITPRIP/KITLG/KYNU/LCP1/MFAP3/MLKL/NFE2L2/NRIP3/OGDH/OSMR/PIP5K1A/PLAU/POLDIP3/PPFIBP1/PSAT1/PTBP1/RAB35/RAB6A/RESF1/RGMB/SKP2/SLC7A1/SLC7A6/SMG7/SRGN/SUPT16H/TASOR2/TEAD1/TEX261/TFAM/TFRC/TNF…
DUTERTRE_ESTRADIOL_RESPONSE_24HR_DN	Genes down-regulated in MCF7 cells (breast cancer) at 24 h of estradiol [PubChem=5757] treatment.	149	-0.327572	-1.61968	0.00557353	0.0897885	0.0801353	992	tags=40%, list=29%, signal=29%	AASS/ABCG1/ANK3/AQP3/ATP10D/ATP8A1/BASP1/BMP7/CAPN13/CAST/CBLB/CD47/CDC42BPA/CMYA5/CRISPLD2/DDIT4/DDX60/DIO2/DKK1/DTX3L/DUSP10/EMB/ENC1/FAM83B/GABBR2/HCAR1/HPS3/IFIT1/IFIT5/KDM6B/KYNU/LHFPL2/LRATD1/LYSMD3/LYST/MAP3K14/MBOAT2/MME/MYO1E/NCOA7/PARP14/PARP8/PARP9/PDE9A/PHLDB2/PIK3R3/PLK2/PTGER4/RAB27B/RASD1/S1PR3/SCHIP1/SH3BP4/TCP11L2/TP63/TRIM5/TUFT1/XRN1/ZNF217
PID_FAK_PATHWAY	Signaling events mediated by focal adhesion kinase	17	-0.606851	-1.88784	0.00566239	0.0906959	0.0809452	1194	tags=88%, list=35%, signal=58%	ARHGEF11/ARHGEF28/DOCK1/ELMO1/FYN/ITGA5/ITGB1/MAPK8/NCK1/PIK3CA/PIK3R1/RAPGEF1/RASA1/SOS1/VCL
RADAEVA_RESPONSE_TO_IFNA1_UP	Genes up-regulated in primary hepatocytes and Hep3B (hepatocyte) cells in response to IFNA [GeneID=3439].	17	-0.60644	-1.88656	0.00578482	0.0921275	0.0822228	625	tags=76%, list=18%, signal=63%	ADAR/BST2/CXCL10/E2F2/IFI27/IFI44/LGALS3BP/MX1/MX2/STAT1/TNFSF10/UBE2L6/VCAM1
HOFFMANN_PRE_BI_TO_LARGE_PRE_BII_LYMPHOCYTE_DN	Genes down-regulated during differentiation from pre-BI to large pre-BII lymphocyte.	20	-0.573533	-1.84982	0.00584292	0.0925239	0.0825766	316	tags=30%, list=9%, signal=27%	AKR1C1/BIN1/EMB/IFIT2/PTPN22/TNFAIP6
BENPORATH_PRC2_TARGETS	Set 'PRC2 targets': Polycomb Repression Complex 2 (PRC) targets; identified by ChIP on chip on human embryonic stem cells as genes that: posess the trimethylated H3K27 mark in their promoters and are bound by SUZ12 [GeneID=23512] and EED [GeneID=8726] Polycomb proteins.	114	0.268011	1.55513	0.00597303	0.09405	0.0839386	191	tags=18%, list=6%, signal=17%	BHLHE41/CHRDL2/COL27A1/COL2A1/COL9A2/CYP26B1/DNAJC22/ELMOD1/GPM6B/HOXB2/HOXB3/MCOLN3/MT1M/NKX6-1/PDGFRA/PMP22/SIX3/TTYH1/ZIC1/ZIC4
WP_INTERFERON_TYPE_I_SIGNALING_PATHWAYS	Interferon type I signaling pathways	14	-0.634303	-1.89799	0.0060909	0.095367	0.0851141	787	tags=79%, list=23%, signal=61%	CBL/FYN/IRS1/JAK1/MAP3K1/MTOR/PIK3R1/RAPGEF1/RPTOR/SOCS3/STAT1
FOROUTAN_TGFB_EMT_DN	Genes down-regulated in the epithelial-mesenchymal transition (EMT) upon transforming growth factor beta (TGFb) stimulation derived from multiple datasets by combining results from an integrative approach and a product of ranks meta-analysis approach.	29	-0.513658	-1.86393	0.00612672	0.0953919	0.0851363	175	tags=24%, list=5%, signal=23%	ANK3/AQP3/GPRC5C/INHBB/KITLG/NUP210/S100P
KEGG_JAK_STAT_SIGNALING_PATHWAY	Jak-STAT signaling pathway	35	-0.470404	-1.79121	0.00624914	0.0967575	0.086355	887	tags=54%, list=26%, signal=41%	CBL/CBLB/CSF2RB/EP300/IL12RB1/IL20RB/IL22RA1/IL2RA/IL4R/IL6R/JAK1/LIFR/OSMR/PIK3R1/PIK3R3/PRLR/SOCS3/SOS1/STAT1
ZHU_CMV_8_HR_UP	Up-regulated at 8 h following infection of primary human foreskin fibroblasts with CMV	10	-0.686067	-1.84924	0.00631923	0.0973022	0.0868412	666	tags=70%, list=19%, signal=57%	CXCL10/GBP1/IDO1/MX1/MX2/OAS1/OAS2
WP_EPITHELIAL_TO_MESENCHYMAL_TRANSITION_IN_COLORECTAL_CANCER	Epithelial to mesenchymal transition in colorectal cancer	45	-0.454604	-1.82075	0.00657736	0.100301	0.0895172	706	tags=44%, list=20%, signal=36%	FOXC2/FOXM1/FZD1/GSK3B/HIF1A/JAG1/NOTCH1/NOTCH3/OCLN/PIK3R1/PIK3R3/PKD1/PKP1/SOS1/TMPRSS4/WNT10A/WNT5A/WNT5B/WNT6/WNT7B
BOYLAN_MULTIPLE_MYELOMA_C_D_DN	Genes down-regulated both in group C and D of tumors arising from overexpression of BCL2L1 and MYC [GeneID=598;4609] in plasma cells.	63	-0.408532	-1.7614	0.00658594	0.100301	0.0895172	282	tags=24%, list=8%, signal=22%	APOL2/AQP3/ARMCX2/BASP1/CSTA/ELL2/IFI16/LTF/PRLR/PTPN22/S100A8/S100A9/SCAMP1/TMEM176A/TMEM176B
WONG_MITOCHONDRIA_GENE_MODULE	Genes that comprise the mitochondria gene module	56	0.358381	1.74008	0.00666706	0.100984	0.0901274	952	tags=55%, list=28%, signal=41%	ATP5MC2/ATP5ME/ATP5MG/ATP5PD/ATP5PO/COX5B/COX6A1/COX6C/FDXR/GPX4/GSTO1/GSTZ1/HINT2/HSD17B10/MRPL12/MRPL40/NDUFA7/NDUFB1/NDUFB6/NDUFB8/NDUFB9/NDUFC1/NDUFS3/NT5M/SURF1/TIMM10/TIMM13/TOMM7/UQCR11/UQCRB/UQCRQ
BROWNE_HCMV_INFECTION_8HR_UP	Genes up-regulated in primary fibroblast cell culture point after infection with HCMV (AD169 strain) at 8 h time point that were not up-regulated at the previous time point, 6 h.	19	-0.573277	-1.83071	0.00708055	0.106668	0.0951997	512	tags=53%, list=15%, signal=45%	CBX4/CXCL10/DPT/KITLG/MX2/OAS1/OAS2/SAMHD1/TNFAIP6/TNFSF10
MARTORIATI_MDM4_TARGETS_FETAL_LIVER_DN	Genes down-regulated in non-apoptotic tissues (fetal liver) after MDM4 [GeneID=4194] knockout.	122	-0.349221	-1.67664	0.0072609	0.108796	0.0970996	1418	tags=70%, list=41%, signal=43%	ACP5/ACTR2/ADAM10/AGO2/ANKRD28/AP1G1/ARF3/ARPC1B/ATP8A1/BASP1/BNC1/CA2/CAND1/CBL/CBX2/CERT1/COL1A1/COL1A2/CSF2RB/CTSC/CTTNBP2NL/DDX21/DDX3X/DHX29/DTL/DUSP18/EDEM1/ELL2/EPHA3/EPHA4/EPRS1/ERBIN/FAM172A/FLRT3/FOXM1/FUBP1/FZD1/GTF3C2/HCFC1/HEXIM1/HMGCR/HNRNPH3/HP1BP3/IL6ST/INCENP/LCP1/NAA50/NFATC3/NONO/NUFIP2/NUP205/PELI1/PIK3R1/PLXNA2/PLXNB2/POGK/PRC1/PRKAR2B/RAB22A/RAB7A/RBFOX2/S1PR3/SGPL1/SHC1/SLC…
PROVENZANI_METASTASIS_UP	Genes up-regulated in polysomal and total RNA samples from SW480 cells (primary colorectal carcinoma, CRC) compared to the SW620 cells (lymph node metastasis from the same individual).	57	-0.42204	-1.77973	0.00777307	0.115848	0.103393	604	tags=33%, list=18%, signal=28%	AKR1C1/AQP3/AZGP1/CADPS2/DNAJC9/DROSHA/EPHB2/FYN/MCCC2/MME/MRPS27/NNT/PROM1/SERPINF1/TARS1/TPM2/VCL/VPS26A/ZWINT
RODRIGUES_THYROID_CARCINOMA_ANAPLASTIC_UP	Genes up-regulated in anaplastic thyroid carcinoma (ATC) compared to normal thyroid tissue.	176	-0.310538	-1.56623	0.00802915	0.119028	0.106231	1382	tags=66%, list=40%, signal=42%	ACAP2/ACTL6A/ACTR2/ADAM10/AK4/ANAPC1/ASPM/ATP11B/ATR/AURKA/B4GALT5/BUB1B/C5orf24/CAMSAP1/CAST/CCNB1/CDK7/CEP55/CIP2A/CLDN1/CLIC4/CNOT1/DDX3X/DDX58/DEPDC1/DKK3/DNAJC13/ECT2/ELF4/ENC1/EPRS1/FAM126A/FOXM1/FXR1/GART/GFM2/GLRX/GPR158/GSK3B/H3C10/HAUS6/HERC4/HPS3/IFI16/IFIH1/IFIT2/IFIT3/IGF2BP3/ITGB1/KIF2A/LDLR/LIF/LNPEP/MCM2/MFAP3/MICAL2/MME/MTHFD2/NAA50/NCBP1/NEMP1/NIPBL/NLN/PIK3CA/PLAU/PLK2/PLSCR1/P…
GABRIELY_MIR21_TARGETS	Genes significantly de-regulated (p < 0.05) by MIR21 [GeneID=406991] in A172 cells (glioma).	73	-0.390066	-1.7254	0.00819622	0.120447	0.107497	1576	tags=75%, list=46%, signal=42%	ACAP2/ACTR2/ADNP/ANKRD28/AP3M1/ARHGEF12/ATP11B/ATP2B4/B3GNT5/CAPRIN1/CERS6/DDR2/DDX3X/DOCK10/EIF4EBP2/EPHA4/FANCI/FOXN3/GPD2/GTF2I/LDAH/LIFR/LPGAT1/MAP3K1/MGA/MTPN/NBEA/NIPBL/PARP1/PARP9/PBRM1/PBX1/PELI1/PIK3R1/PLD1/PPARA/RAB22A/RAI14/RASGRP3/RHOBTB3/SACM1L/SKP2/SMC1A/ST6GAL1/TAF1/TET1/TGFB2/TNPO1/UBR5/USP34/VASH2/WNT5A/YOD1/ZBTB38/ZRANB1
REACTOME_NEUTROPHIL_DEGRANULATION	Neutrophil degranulation	117	-0.338911	-1.61209	0.00821129	0.120447	0.107497	410	tags=21%, list=12%, signal=19%	ABCA13/ADA2/ARSB/ATP8A1/BST2/CD44/CPPED1/CRISPLD2/CYBA/DNAJC13/DSG1/LTF/MME/NFASC/PKP1/PLD1/S100A7/S100A8/S100A9/S100P/SCAMP1/SERPINB3/TNFAIP6/VCL
CHIARADONNA_NEOPLASTIC_TRANSFORMATION_CDC25_UP	Genes up-regulated in reverted NIH3T3 cells (fibroblasts transformed by activated KRAS [GeneID=3845] which then reverted to normal cells upon stable over-expression of a dominant negative form of CDC25 [GeneID=5923]) vs normal fibroblasts.	27	-0.509428	-1.80377	0.00827713	0.120777	0.107792	130	tags=37%, list=4%, signal=36%	ANK3/EMB/IFI16/NID1/NPNT/OSMR/PHLDB2/TMEM176A/TMEM176B/VCAM1
FOROUTAN_PRODRANK_TGFB_EMT_DN	Genes down-regulated in the epithelial-mesenchymal transition (EMT) upon transforming growth factor beta (TGFb) stimulation derived from multiple datasets using a product of ranks meta-analysis approach.	21	-0.529824	-1.75645	0.00862441	0.125189	0.11173	175	tags=24%, list=5%, signal=23%	ANK3/GPRC5C/KITLG/NUP210/S100P
SLEBOS_HEAD_AND_NECK_CANCER_WITH_HPV_UP	Genes up-regulated in head and neck squamous cell carcinoma (HNSCC) samples positive for HPV compared to the HPV-negative tumors.	24	-0.527445	-1.81367	0.00867274	0.125238	0.111774	347	tags=33%, list=10%, signal=30%	DHFR/DNAJC13/FAM111B/MCM2/NEFH/NUP210/SLFN13/TOPBP1
WP_TYPE_I_INTERFERON_INDUCTION_AND_SIGNALING_DURING_SARSCOV2_INFECTION	Type I interferon induction and signaling during SARS-CoV-2 infection	11	-0.650122	-1.78938	0.00877605	0.126077	0.112522	790	tags=73%, list=23%, signal=56%	DDX58/IFIH1/JAK1/OAS1/OAS2/OAS3/STAT1/TLR6
SCHUETZ_BREAST_CANCER_DUCTAL_INVASIVE_DN	Genes down-regulated in invasive ductal carcinoma (IDC) relative to ductal carcinoma in situ (DCIS, non-invasive).	28	-0.487009	-1.74468	0.00882848	0.126179	0.112614	737	tags=43%, list=21%, signal=34%	ALDH3B2/CADPS2/CELSR1/MLPH/PLK2/PROM1/RAB11FIP1/RAPGEF5/SLC1A4/TBX3/TP63/ZNF750
TIEN_INTESTINE_PROBIOTICS_6HR_UP	Genes up-regulated in Caco-2 cells (intestinal epithelium) after coculture with the probiotic bacteria L. casei for 6h.	20	0.500678	1.90096	0.00892122	0.126435	0.112842	709	tags=55%, list=21%, signal=44%	MMP24OS/PTP4A2/RPL13/RPL23A/RPL37A/RPL41/RPS14/RPS19/RPS3A/RPS6/RPS7
REACTOME_EXTRACELLULAR_MATRIX_ORGANIZATION	Extracellular matrix organization	91	0.291008	1.60774	0.0089371	0.126435	0.112842	218	tags=19%, list=6%, signal=18%	ACAN/CAPN6/COL14A1/COL27A1/COL2A1/COL9A2/CTSD/ELN/FBLN5/GDF5/HTRA1/ITGB4/LOXL2/MATN4/MFAP4/MMP7/SDC2
CHARAFE_BREAST_CANCER_LUMINAL_VS_BASAL_DN	Genes down-regulated in luminal-like breast cancer cell lines compared to the basal-like ones.	142	-0.335599	-1.64814	0.00916352	0.128413	0.114607	770	tags=38%, list=22%, signal=31%	ADRB2/AKR1B10/AKR1C1/ANTXR1/APOL6/ARAP3/ARHGEF28/ATP10D/BIN1/BNC1/BTN3A3/CASP1/CD44/CDCP1/CHST3/DSG3/DUOX1/ELL2/ERAP2/FAM83A/FNDC3B/GBP1/GBP3/GJB3/HIF1A/IFI16/IFI27/IFI44/IFIT3/IL20RB/ITGA6/ITGB1/JAG1/KLHL29/KLK10/KPNA1/KRT17/KRT6A/LIPG/MME/MSN/NNMT/NUP50/OSMR/PHLDB2/RBFOX2/RUNX3/SAMD9/SCHIP1/SEL1L3/TCEAL9/TOX2/TP63/TRIM22
WP_MEASLES_VIRUS_INFECTION	Measles virus infection	25	-0.519695	-1.80984	0.00917469	0.128413	0.114607	670	tags=56%, list=19%, signal=45%	ADAR/CBLB/DDX58/IFIH1/IL2RA/JAK1/MSN/MX1/OAS1/OAS2/OAS3/PIK3R1/PIK3R3/STAT1
GAZDA_DIAMOND_BLACKFAN_ANEMIA_MYELOID_DN	Genes down-regulated in myeloid progenitor cells isolated from bone marrow of patients with Diamond-Blackfan anemia (DBA) and mutated RPS19 [GeneID=6223].	12	0.612351	1.96463	0.00921514	0.128413	0.114607	916	tags=75%, list=27%, signal=55%	APOE/COX5B/EID1/LSM7/MRPL23/POLR2I/RPL28/RPL36/RPS14
REACTOME_SIGNALING_BY_ROBO_RECEPTORS	Signaling by ROBO receptors	72	0.313631	1.63983	0.00935837	0.128885	0.115029	917	tags=49%, list=27%, signal=36%	ELOB/FAU/PSMB10/RPL10A/RPL12/RPL13/RPL13A/RPL18/RPL23A/RPL28/RPL34/RPL36/RPL37A/RPL38/RPL4/RPL41/RPL7A/RPL9/RPLP1/RPLP2/RPS14/RPS15/RPS19/RPS20/RPS26/RPS27A/RPS28/RPS29/RPS3/RPS3A/RPS6/RPS7/RPS9/RPSA/UPF3A
WP_FACTORS_AND_PATHWAYS_AFFECTING_INSULINLIKE_GROWTH_FACTOR_IGF1AKT_SIGNALING	Factors and pathways affecting insulin-like growth factor (IGF1)-Akt signaling	10	-0.672013	-1.81135	0.00941511	0.128885	0.115029	642	tags=70%, list=19%, signal=57%	GSK3B/IRS1/ITGB1/MTOR/PLD1/PPARGC1A/RPTOR
ABE_INNER_EAR	Genes prefentially expressed in human inner ear tissue (cochlea and vestibule), at least 10-fold higher from a mixture of 29 other tissues.	14	0.557637	1.86225	0.00946867	0.128885	0.115029	716	tags=57%, list=21%, signal=45%	CCS/CLU/FBXO2/MGP/RPS15/S100A13/SELENOM/UBXN1
SMID_BREAST_CANCER_LUMINAL_A_UP	Genes up-regulated in the luminal A subtype of breast cancer.	18	0.502362	1.84737	0.00952194	0.128885	0.115029	579	tags=50%, list=17%, signal=42%	CCN5/CFD/COL14A1/CXCL14/DHRS2/G0S2/HOXB2/ITIH5/MFAP4
SEKI_INFLAMMATORY_RESPONSE_LPS_UP	Genes up-regulated in hepatic stellar cells after stimulation with bacterial lipopolysacharide (LPS).	21	-0.524534	-1.73891	0.00955051	0.128885	0.115029	766	tags=52%, list=22%, signal=41%	CD40/CD44/CXCL10/GBP4/LRATD1/NGFR/OSMR/PLK2/SCHIP1/SH3PXD2B/VCAM1
LEIN_ASTROCYTE_MARKERS	Genes enriched in astrocytes in the adult mouse brain identified through correlation-based searches seeded with the astrocyte cell-type specific gene expression patterns.	18	0.500128	1.83915	0.00961764	0.128885	0.115029	461	tags=50%, list=13%, signal=44%	APOE/CD63/CLU/CST3/DBI/GSN/MATN4/MFGE8/SOX8
REACTOME_RHOA_GTPASE_CYCLE	RHOA GTPase cycle	36	-0.466318	-1.77931	0.00967779	0.128885	0.115029	563	tags=42%, list=16%, signal=35%	ARAP3/ARHGAP31/ARHGDIB/ARHGEF12/ARHGEF28/ARHGEF4/ERBIN/FMNL3/KALRN/PCDH7/PIK3R1/PLD1/PREX1/TIAM1/VAPB
ACEVEDO_LIVER_CANCER_WITH_H3K9ME3_UP	Genes whose promoters display higher histone H3 trimethylation mark at K9 (H3K9me3) in hepatocellular carcinoma (HCC) compared to normal liver.	24	-0.520815	-1.79087	0.00970656	0.128885	0.115029	327	tags=33%, list=9%, signal=30%	ABCA13/CAPN13/MME/NCALD/SERPINB3/SERPINB4/TMEM108/UPK1B
MIYAGAWA_TARGETS_OF_EWSR1_ETS_FUSIONS_UP	Genes commonly up-regulated in UET-13 cells (mesenchymal progenitor) by expression of EWSR1 [GeneID=2130] fusions with ETS transcription factors FLI1 and ERG [GeneID=2313 ,2078].	82	-0.373987	-1.69532	0.00971125	0.128885	0.115029	511	tags=32%, list=15%, signal=28%	AKR1B10/APOL6/CMPK2/CPPED1/EPHB2/ERCC6/FYN/GPR137B/HSD17B2/JAG1/MAFB/MALL/MGAT5/NEURL1B/NGFR/NID1/NPTXR/PPARA/PREX1/PTPN13/PTPN22/RAB11FIP1/SLC1A4/SSBP3/TOX2/UBE2L6
RICKMAN_HEAD_AND_NECK_CANCER_C	Cluster c: genes identifying an intrinsic group in head and neck squamous cell carcinoma (HNSCC).	32	-0.486444	-1.82037	0.00971149	0.128885	0.115029	748	tags=59%, list=22%, signal=47%	ABCA12/CALB2/CDSN/CNGB1/DKK1/DNAH17/DSG1/ERAP2/FAM83A/FLRT2/FLRT3/HSD17B2/IL36RN/KLK10/KLK7/NOS1/PCDH7/SERPINB4/SERPINB7
BOYAULT_LIVER_CANCER_SUBCLASS_G5_DN	Down-regulated genes in hepatocellular carcinoma (HCC) subclass G5, defined by unsupervised clustering.	14	-0.615392	-1.8414	0.00990431	0.130821	0.116757	926	tags=71%, list=27%, signal=52%	ARHGDIB/CELF2/CYBA/HLA-DPB1/IFI16/IFI44/PELI1/PTGER4/SEL1L3/STAT1
SMID_BREAST_CANCER_LUMINAL_B_DN	Genes down-regulated in the luminal B subtype of breast cancer.	192	-0.303673	-1.55241	0.0100262	0.131807	0.117636	401	tags=22%, list=12%, signal=20%	AKR1B10/AKR1C1/ART3/BIN1/CHST3/CXCL12/CYBA/DPT/DSG3/FBLN2/FMO2/FOLH1/FYN/GABBR2/IFI16/IL32/KCNG1/KLK10/KRT17/KRT6A/KYNU/LAMP3/LTF/MALL/MME/MSN/PDE9A/PGBD5/PKP1/PLCH1/PROM1/PRRX2/PTPN22/RUNX3/S100A7/S100A8/S100A9/SEL1L3/SLC34A2/STAG3/TMSB15A/WNT6
REACTOME_RAC2_GTPASE_CYCLE	RAC2 GTPase cycle	21	-0.522257	-1.73136	0.0101293	0.132059	0.117862	781	tags=86%, list=23%, signal=67%	ARHGAP26/CYBA/DEPDC1B/DOCK1/DOCK10/DOCK3/EPHA2/ERBIN/ITGB1/PIK3CA/PIK3R1/PIK3R3/PREX1/RAB7A/TFRC/TIAM1/TRIO/VAPB
SWEET_KRAS_ONCOGENIC_SIGNATURE	Genes that contributed maximally to the GSEA score of the up-regulated gene set from the KrasLA mouse model in two human lung cancer expression data sets comparing mutant vs normal KRAS [GeneID=3845].	31	0.413945	1.78396	0.0101444	0.132059	0.117862	381	tags=29%, list=11%, signal=26%	CITED2/CST3/FKBP2/IL18/KRT18/KRT8/MANF/NPR2/S100A1
HOWLIN_PUBERTAL_MAMMARY_GLAND	Genes up-regulated in pubertal mammary glands compared to mammary glands from other developmental stages.	18	-0.558333	-1.76965	0.0102274	0.132059	0.117862	299	tags=33%, list=9%, signal=31%	CXCL12/IFI16/INHBB/PROM1/PRRX2/S100A9
MIKKELSEN_MCV6_LCP_WITH_H3K4ME3	Genes with low-CpG-density promoters (LCP) bearing the tri-methylation mark at H3K4 (H3K4me3) in MCV6 cells (embryonic fibroblasts trapped in a differentiated state).	39	-0.455778	-1.76687	0.010235	0.132059	0.117862	399	tags=31%, list=12%, signal=28%	CHST4/GLRX/KLK11/LGALS3BP/LGALS9/OAS2/RNASE1/TMEM176A/TMEM176B/TNFSF10/TNS4/XAF1
RASHI_RESPONSE_TO_IONIZING_RADIATION_1	Cluster 1: ATM [GeneID=472] dependent genes induced at 30 min after ionizing radiation treatment.	11	0.606049	1.8613	0.0103433	0.132843	0.118561	244	tags=36%, list=7%, signal=34%	G0S2/S100A1/SERPINB6/WWP2
REACTOME_TRANSLATION_OF_SARS_COV_2_STRUCTURAL_PROTEINS	Translation of SARS-CoV-2 structural proteins	11	-0.645617	-1.77698	0.0105697	0.134822	0.120327	494	tags=45%, list=14%, signal=39%	GSK3B/MGAT5/PARP14/PARP8/PARP9
MASSARWEH_TAMOXIFEN_RESISTANCE_UP	Genes up-regulated in breast cancer tumors (formed by MCF-7 xenografts) resistant to tamoxifen [PubChem=5376].	152	-0.311057	-1.54348	0.0105942	0.134822	0.120327	916	tags=37%, list=27%, signal=28%	ACSL1/ANK3/ANXA7/AQP3/ARAP3/ARHGEF28/ATP2C2/ATP8A1/ATXN1L/B3GALT5/CADPS2/CAST/CD36/COL1A2/COLEC12/DAG1/ELL2/ENC1/FGD6/FLVCR2/GLRX/INHBB/IQGAP2/JAG1/KLF4/LHFPL2/LRATD1/MARK1/MID2/NCEH1/NIBAN1/OLFML2B/PBX1/PDZD2/PIK3R3/PLD1/PREX1/PROM2/PTGFRN/PTPN13/RAB27B/RAD18/RASD1/S100P/SCHIP1/SGPL1/SH3BP4/SHISA9/TCEA3/TLN2/TNFSF10/TTC9/TXNRD1/USB1/VPS13B/WDR26
HOLLERN_SQUAMOUS_BREAST_TUMOR	Genes that have high expression in mammary tumors of squamous epithelium histology.	40	-0.46047	-1.80066	0.0107965	0.135666	0.121081	569	tags=38%, list=16%, signal=32%	AQP3/CASP14/CDSN/CSTA/GJB5/IL36RN/IVL/KRT17/KRT6A/KRT6C/NKD1/TCF7/TP63/WNT10A/WNT6
WP_HAIR_FOLLICLE_DEVELOPMENT_CYTODIFFERENTIATION_PART_3_OF_3	Hair follicle development: cytodifferentiation - part 3 of 3	27	-0.498828	-1.76624	0.0108239	0.135666	0.121081	648	tags=48%, list=19%, signal=39%	CASP14/DKK1/DSG1/FZD1/HR/KITLG/KLK7/LGR5/NOTCH1/PROM1/RUNX3/TP63/WNT5A
REACTOME_LEISHMANIA_INFECTION	Leishmania infection	43	-0.429824	-1.6954	0.0108439	0.135666	0.121081	1138	tags=58%, list=33%, signal=39%	ACTR2/ADAM17/ADCY7/ADCY9/ADM2/ADRB2/ARPC1B/C3AR1/CASP1/CRHR1/CYBA/DOCK1/ELMO1/FURIN/FYN/GNB4/GPR176/GPR27/ITPR3/MAPK8/NCK1/PLK2/PTGER4/WASF3/WNT5A
FLECHNER_BIOPSY_KIDNEY_TRANSPLANT_REJECTED_VS_OK_UP	Genes up-regulated in kidney biopsies from patients with acute transplant rejection compared to the biopsies from patients with well functioning kidneys more than 1-year post transplant.	24	-0.515272	-1.77181	0.0108552	0.135666	0.121081	599	tags=46%, list=17%, signal=38%	ARPC1B/CELF2/COL6A3/CSTA/HCLS1/IL4R/LGALS9/LTF/S100A8/STAT1/UBE2L6
WP_ALZHEIMERS_DISEASE	Alzheimer's disease	54	-0.410711	-1.70788	0.0109546	0.136297	0.121644	688	tags=37%, list=20%, signal=30%	ATP2A2/CACNA1C/DKK1/FZD1/GRIN2B/GSK3B/IRS1/MCU/MME/MTOR/NOS1/NOS2/PIK3R1/PIK3R3/PIK3R4/WNT10A/WNT5A/WNT5B/WNT6/WNT7B
PID_REELIN_PATHWAY	Reelin signaling pathway	11	-0.641434	-1.76547	0.0114665	0.142031	0.126762	1138	tags=91%, list=33%, signal=61%	CBL/FYN/GRIN2B/GSK3B/ITGB1/MAPK8/PIK3CA/PIK3R1/RAPGEF1/VLDLR
REACTOME_NICOTINATE_METABOLISM	Nicotinate metabolism	11	-0.641058	-1.76443	0.0118508	0.146018	0.13032	78	tags=64%, list=2%, signal=62%	BST1/CD38/NNMT/NUDT12/PARP14/PARP8/PARP9
WP_BREAST_CANCER_PATHWAY	Breast cancer pathway	35	-0.450607	-1.71583	0.0118931	0.146018	0.13032	706	tags=51%, list=20%, signal=41%	ATR/E2F2/EGF/FZD1/GSK3B/MTOR/NOTCH1/NOTCH3/PIK3R1/PIK3R3/POLK/SOS1/TCF7/WNT10A/WNT5A/WNT5B/WNT6/WNT7B
VERHAAK_GLIOBLASTOMA_NEURAL	Genes correlated with neural type of glioblastoma multiforme tumors.	28	-0.469713	-1.68272	0.0121775	0.148268	0.132327	208	tags=14%, list=6%, signal=14%	BASP1/MYBPC1/PARP8/PGBD5
WP_OSTEOBLAST_DIFFERENTIATION_AND_RELATED_DISEASES	Osteoblast differentiation and related diseases	31	-0.455035	-1.68562	0.0121827	0.148268	0.132327	688	tags=42%, list=20%, signal=34%	FZD1/JAG1/NOTCH1/NOTCH3/PIK3R1/PIK3R3/PIK3R4/STAT1/WNT10A/WNT5A/WNT5B/WNT6/WNT7B
BOSCO_EPITHELIAL_DIFFERENTIATION_MODULE	Genes representing epithelial differentiation module in sputum during asthma exacerbations.	18	-0.549046	-1.74021	0.012285	0.148862	0.132857	427	tags=56%, list=12%, signal=49%	A2ML1/DUOX2/KRT17/MUC16/NCCRP1/SPRR1B/SPRR2A/TMPRSS11D/TMPRSS11E/TMPRSS4
MANNE_COVID19_COMBINED_COHORT_VS_HEALTHY_DONOR_PLATELETS_DN	Strongly downregulated genes from differential gene expression analysis of platelets from 10 combined ICU and Non-ICU COVID-19 patients and, for comparison, 5 healthy donors	44	-0.424062	-1.67827	0.0124124	0.149755	0.133655	1141	tags=57%, list=33%, signal=39%	A2M/ACE/ADAM12/APCDD1L/ATP13A5/CA2/CA8/CIITA/COL4A2/CXCL12/HECW2/HLA-DMB/HLA-DRA/KDR/LIMS3/LYSMD3/MFAP3L/MYOF/PTPRD/SLC37A2/SPIB/STRBP/TBX3/TNS1/UNC5B
REACTOME_GLUTATHIONE_CONJUGATION	Glutathione conjugation	10	0.602922	1.76603	0.0127064	0.150925	0.134699	1015	tags=80%, list=29%, signal=57%	AKR1A1/GSS/GSTK1/GSTM2/GSTM3/GSTO1/GSTZ1/OPLAH
GAL_LEUKEMIC_STEM_CELL_UP	Genes up-regulated in leukemic stem cells (LSC), defined as CD34+CD38- [GeneID=947;952] cells from AML (acute myeloid leukemia patients) compared to the CD34+CD38+ cells.	23	-0.50437	-1.72099	0.0127156	0.150925	0.134699	351	tags=35%, list=10%, signal=31%	AKR1C1/BIN1/MID2/NECTIN1/SERPINB4/TMPRSS11D/UNC5B/ZBED4
KEGG_NEUROACTIVE_LIGAND_RECEPTOR_INTERACTION	Neuroactive ligand-receptor interaction	23	-0.504488	-1.7214	0.0127156	0.150925	0.134699	401	tags=30%, list=12%, signal=27%	ADRB2/CRHR1/GABBR2/GPR156/GRIN2B/PRLR/S1PR3
SHEDDEN_LUNG_CANCER_GOOD_SURVIVAL_A12	Cluster 12 of method A: up-regulation of these genes in patients with non-small cell lung cancer (NSCLC) predicts good survival outcome.	57	-0.405783	-1.71118	0.012726	0.150925	0.134699	261	tags=19%, list=8%, signal=18%	ABCA12/BASP1/CHST2/CYBA/IRAK3/LZTS1/NOS1/SEC14L4/SERPINB3/SERPINB4/SLC1A4
BRUINS_UVC_RESPONSE_VIA_TP53_GROUP_D	Category D genes: p53-independent genes whose expression in the absence of S389 phosphorylation is similar to loss of TP53 [GeneID=7157] in MEF (embryonic fibroblast) cells in response to UV-C irradiation.	56	-0.401961	-1.69563	0.0128618	0.151889	0.135559	667	tags=41%, list=19%, signal=34%	AKR1C1/BICDL1/CBX6/DDX21/DUSP10/ENPP3/FAM107B/FMO2/GJB3/GSK3B/HK1/IL2RA/LGR5/MALL/OLFML2B/OSMR/RUNX3/SEPTIN3/SLC22A23/SPHKAP/TIAM1/TMEM176A/USP32
RICKMAN_HEAD_AND_NECK_CANCER_E	Cluster e: genes identifying an intrinsic group in head and neck squamous cell carcinoma (HNSCC).	20	-0.546641	-1.76308	0.0129516	0.152077	0.135727	309	tags=50%, list=9%, signal=46%	A2ML1/AKR1C1/ALOX15B/DUOX2/EPHX3/FMO2/TMPRSS11D/TMPRSS11E/UPK1B/VNN1
WP_ALZHEIMERS_DISEASE_AND_MIRNA_EFFECTS	Alzheimer's disease and miRNA effects	55	-0.406529	-1.70517	0.0129868	0.152077	0.135727	688	tags=36%, list=20%, signal=30%	ATP2A2/CACNA1C/DKK1/FZD1/GRIN2B/GSK3B/IRS1/MCU/MME/MTOR/NOS1/NOS2/PIK3R1/PIK3R3/PIK3R4/WNT10A/WNT5A/WNT5B/WNT6/WNT7B
REACTOME_COLLAGEN_DEGRADATION	Collagen degradation	23	0.444607	1.69181	0.013117	0.152561	0.136159	149	tags=22%, list=4%, signal=21%	COL14A1/COL2A1/COL9A2/CTSD/MMP7
LEI_MYB_TARGETS	Myb-regulated genes in MCF7 (breast cancer) and lung epithelial cell lines overexpressing MYBL2, MYBL1 or MYB [GeneID=4605;4603;4602].	93	-0.363005	-1.68703	0.0132066	0.152561	0.136159	385	tags=23%, list=11%, signal=21%	AKR1C1/BASP1/COL6A3/IFI27/KRT17/KRT6A/LGALS3BP/MCM2/MSN/PLK2/RASA1/S100A7/S100A8/S100A9/S100P/SERPINB3/SERPINB4/TFAP2C/TNFAIP6/VCL/ZNF217
PID_SYNDECAN_1_PATHWAY	Syndecan-1-mediated signaling events	14	0.540798	1.80601	0.0132185	0.152561	0.136159	122	tags=29%, list=4%, signal=28%	COL14A1/COL2A1/COL9A2/MMP7
NIKOLSKY_BREAST_CANCER_20Q11_AMPLICON	Genes within amplicon 20q11 identified in a copy number alterations study of 191 breast tumor samples.	10	0.599559	1.75618	0.0132471	0.152561	0.136159	620	tags=60%, list=18%, signal=49%	EIF6/GDF5/GSS/MAP1LC3A/ROMO1/SCAND1
WP_NOTCH_SIGNALING_PATHWAY	Notch signaling pathway	19	-0.548883	-1.75281	0.0135013	0.15462	0.137997	466	tags=42%, list=14%, signal=37%	EP300/GSK3B/HIF1A/JAG1/NCOR2/NOTCH1/NOTCH3/PIK3R1
GARY_CD5_TARGETS_DN	Genes down-regulated in Daudi cells (B lymphocytes) stably expressing CD5 [GeneID=921] off a plasmid vector.	86	-0.357161	-1.6431	0.0135369	0.15462	0.137997	1154	tags=52%, list=33%, signal=36%	ATR/BASP1/BTN3A3/CASP1/CCNB1/CDK12/CENPI/CSTF2T/CUL2/DHX29/DNAJC9/DTL/EMB/ERAP1/FBXO28/FUBP1/GALNT7/GBP1/GFM1/HEATR1/ICE1/IFIT1/IPO11/NCBP1/NLN/NUP160/OAS1/PBRM1/PLAA/PPWD1/QTRT2/RLIM/RRM2/SAMD9/SGMS1/SH3TC1/SLC30A5/TFAM/TNPO1/TTI1/UBAP2L/UMPS/USP6NL/UTP15/ZWINT
REACTOME_ACTIVATION_OF_ANTERIOR_HOX_GENES_IN_HINDBRAIN_DEVELOPMENT_DURING_EARLY_EMBRYOGENESIS	Activation of anterior HOX genes in hindbrain development during early embryogenesis	26	0.45216	1.84317	0.0136396	0.155158	0.138477	14	tags=12%, list=0%, signal=12%	HOXB2/HOXB3/HOXB4
TURASHVILI_BREAST_LOBULAR_CARCINOMA_VS_DUCTAL_NORMAL_UP	Genes up-regulated in lobular carcinoma vs normal ductal breast cells.	18	-0.546129	-1.73097	0.0137445	0.155174	0.138491	340	tags=39%, list=10%, signal=35%	ADAM12/COL5A1/COL6A3/DOCK1/IFI44/MICAL2/MXRA5
YAMASHITA_LIVER_CANCER_WITH_EPCAM_UP	Up-regulated genes distinguishing hepatocellular carcinoma (HCC) samples positive for EPCAM [GeneID=4072] from the negative ones.	19	0.489331	1.82738	0.0137524	0.155174	0.138491	916	tags=63%, list=27%, signal=47%	RPL13A/RPL23A/RPL28/RPL7A/RPL9/RPS27A/RPS3/RPS3A/RPS7/RPSA/TAF1D/VIL1
TAKAO_RESPONSE_TO_UVB_RADIATION_UP	Genes up-regulated in primary tissue culture of epidermal kerationcytes after UVB irradiation.	30	0.410757	1.77175	0.0139045	0.156258	0.139459	1445	tags=80%, list=42%, signal=47%	ARF5/CCDC85B/CD99/COX5B/COX6A1/COX6C/DBI/EEF1D/GPX4/MANF/NAP1L1/PFDN5/PLP2/POLR2L/PRDX2/PTOV1/RPL10A/RPL21/RPLP0/RPS28/RPS9/SELENOW/TXN/UBXN1
WANG_RESPONSE_TO_GSK3_INHIBITOR_SB216763_UP	Genes up-regulated in RS4;11 cells (MLL, mixed lineage leukemia) in response to SB216763 [PubChem=176158], an inhibitor of GSK3B [GeneID=2932].	89	-0.357578	-1.64498	0.0143007	0.159581	0.142424	222	tags=33%, list=6%, signal=31%	ADA2/ALDH2/ATP10D/CASP1/CD47/CD74/CSTA/DAPP1/DCP1B/ELMO1/FLVCR2/GIMAP2/GLRX/IFIH1/KDM4A/LHFPL2/PARP9/PIK3R3/PLD1/PRDM1/PTPN22/RNF213/SAMD8/SERINC5/SSBP2/TET2/TTC37/XAF1/ZFYVE16
NABA_CORE_MATRISOME	Ensemble of genes encoding core extracellular matrix including ECM glycoproteins, collagens and proteoglycans	75	0.303128	1.59029	0.0143148	0.159581	0.142424	412	tags=31%, list=12%, signal=28%	ACAN/CCN2/CHADL/CILP2/COL14A1/COL27A1/COL2A1/COL9A2/COMP/ECM2/ELN/FBLN5/HAPLN3/LGI4/MATN4/MFAP4/MGP/POSTN/PRELP/SMOC2/SRPX/THBS3/VIT
REACTOME_INNATE_IMMUNE_SYSTEM	Innate Immune System	199	-0.288313	-1.47934	0.014509	0.161101	0.143781	327	tags=17%, list=9%, signal=16%	ABCA13/ADA2/ATP8A1/BST2/CPPED1/CRISPLD2/CYBA/DNAJC13/DOCK1/DSG1/ELMO1/EP300/FYN/IFI16/IRAK3/LTF/MME/NFASC/NOS1/NOS2/PIK3R1/PKP1/PLD1/S100A7/S100A8/S100A9/S100P/SCAMP1/SERPINB3/TLR6/TNFAIP6/UBE2L6/VCL
DAZARD_RESPONSE_TO_UV_NHEK_UP	Genes up-regulated in NHEK cells (normal keratinocytes) by UV-B irradiation.	53	0.326584	1.57424	0.014598	0.161419	0.144064	641	tags=42%, list=19%, signal=34%	ADM/APOE/APRT/ATP5ME/BBLN/CCDC85B/CCN2/CDKN1C/CITED2/CLTB/CXCL2/ERCC1/HRAS/MYL6/NDUFC1/RPL34/RPL37A/RPSA/SPINK1/SURF1/TAGLN/ZNF330
DAVICIONI_MOLECULAR_ARMS_VS_ERMS_UP	Genes up-regulated in mARMS (molecular ARMS) compared to the mERMS (molecular ERMS) class of rhabdomyosarcoma tumors.	74	-0.37374	-1.66131	0.0146534	0.161419	0.144064	443	tags=26%, list=13%, signal=23%	ABCG1/ARHGEF4/BMERB1/BMP5/DHFR/DIO2/ELMO1/FLVCR2/IL4R/LIPG/NNT/NOTCH1/OLFML2B/PGBD5/SCAMP1/SEL1L3/SGMS1/SGPL1/TSTD2
LU_AGING_BRAIN_UP	Age up-regulated genes in the human frontal cortex.	73	0.300517	1.57442	0.0147544	0.161892	0.144487	150	tags=18%, list=4%, signal=17%	ANXA5/CRYAB/ECM2/GSN/HEBP2/HTRA1/MTSS1/PLPP1/PMP22/PTP4A2/RGN/S100B/SDC2
LINDSTEDT_DENDRITIC_CELL_MATURATION_A	Maturation of monocyte-derived dendritic cells (DC) in response to inflammatory stimuli: genes up-regulated only at 8 hr after the stimulation (cluster A).	12	-0.629535	-1.78293	0.0149353	0.162672	0.145183	926	tags=83%, list=27%, signal=61%	CCL5/CXCL10/FKBP5/GBP1/GPR137B/KYNU/PTGER4/SLC7A5/STAT1/TXNRD1
BYSTRYKH_HEMATOPOIESIS_STEM_CELL_AND_BRAIN_QTL_CIS	Genes associated with the same cis-regulatory QTL (quantitative trait loci) in both brain and hematopoietic stem cells (HSC).	13	0.552096	1.82433	0.0149422	0.162672	0.145183	603	tags=54%, list=17%, signal=45%	ACAA1/ACADL/DPP7/MRPS7/NDUFA7/OCEL1/SCOC
ELVIDGE_HYPOXIA_UP	Genes up-regulated in MCF7 cells (breast cancer) under hypoxia conditions.	42	0.352837	1.64715	0.0150054	0.162724	0.14523	761	tags=43%, list=22%, signal=34%	ADM/ANGPTL4/ARTN/CCN1/CCN5/CITED2/HCFC1R1/INSIG2/KRT15/KRT7/LOXL2/NOL3/OBSL1/ORAI3/P4HA2/S100A2/SRPX/TMEM265
KEGG_HYPERTROPHIC_CARDIOMYOPATHY_HCM	Hypertrophic cardiomyopathy (HCM)	16	-0.574571	-1.76444	0.0151359	0.162983	0.14546	881	tags=62%, list=26%, signal=47%	ACE/ATP2A2/CACNA1C/DAG1/ITGA2/ITGA6/ITGA9/ITGB1/TPM2/TPM3
KEGG_PATHWAYS_IN_CANCER	Pathways in cancer	76	-0.369366	-1.64974	0.0151462	0.162983	0.14546	775	tags=39%, list=22%, signal=31%	CBL/CBLB/CCDC6/CEBPA/E2F2/EGF/EP300/FZD1/GSK3B/HIF1A/ITGA2/ITGA6/ITGB1/JAK1/KITLG/MSH3/MTOR/NCOA4/NOS2/PIK3R1/PIK3R3/PLD1/SOS1/STAT1/TCF7/WNT10A/WNT5A/WNT5B/WNT6/WNT7B
NUYTTEN_NIPP1_TARGETS_DN	Genes down-regulated in PC3 cells (prostate cancer) after knockdown of NIPP1 [GeneID=5511] by RNAi.	203	-0.286816	-1.47692	0.0154439	0.165547	0.147749	1070	tags=41%, list=31%, signal=30%	ABCG1/ADAT1/ANTXR1/AP3M1/ARHGEF16/ARID1A/ATP11B/ATP2A2/ATP2C2/AURKA/BIK/CAST/CDK7/CEACAM1/CERS6/CWC27/DAG1/DHCR24/DIMT1/DPYSL2/EHF/ENC1/FAM111B/FGFBP1/FOXM1/FUBP1/GALNT2/GALNT7/GFM1/GPR107/GPRC5B/HMGCR/HSD17B2/IL6R/INHBB/KIF2A/LRATD1/LYSMD3/MALL/MAP3K14/MBOAT2/MED1/MKI67/NCBP1/NCEH1/NFATC3/NIBAN1/NNT/NOTCH1/NSF/NUP210/NUP50/OSBP2/OSBPL11/PACSIN2/PARP8/PBX1/PCSK9/PLXND1/PREX1/PRPS1/RALGAPA2/RRM2/S…
REACTOME_COLLAGEN_FORMATION	Collagen formation	31	0.393869	1.69743	0.0156424	0.167032	0.149074	358	tags=29%, list=10%, signal=26%	COL14A1/COL27A1/COL2A1/COL9A2/CTSL/ITGB4/LOXL2/LOXL4/MMP7
JOHANSSON_BRAIN_CANCER_EARLY_VS_LATE_DN	Genes down-regulated in early vs late brain tumors induced by retroviral delivery of PDGFB [GeneID=5155].	13	0.546726	1.80659	0.0160423	0.170648	0.152302	389	tags=38%, list=11%, signal=34%	CLU/CRYAB/CSDC2/CST3/CTSD
FLECHNER_BIOPSY_KIDNEY_TRANSPLANT_OK_VS_DONOR_UP	Genes up-regulated in kidney biopsies from patients with well functioning kidneys more than 1-year post transplant compared to the biopsies from normal living kidney donors.	110	-0.324029	-1.53474	0.0163262	0.172412	0.153876	562	tags=30%, list=16%, signal=26%	AFF1/AKR1C1/ANK3/ANXA7/ARMCX2/ATP2A2/ATP8A1/CBX6/CD44/CD74/CDC42BPA/CXCL12/FYN/GBP1/GLRX/HLA-DPB1/HLA-DRA/IFI16/IL32/LY75/MSH3/MSN/MYOF/NNT/NRIP1/NUP50/PARG/SCAMP1/STAT1/TNFSF10/TNPO1/UBE4A/VCAM1
FONTAINE_FOLLICULAR_THYROID_ADENOMA_DN	Genes down-regulated in follicular thyroid adenoma (FTA) compared to other thyroid tumors.	16	-0.570567	-1.75214	0.0163868	0.172412	0.153876	1268	tags=88%, list=37%, signal=56%	ATR/CD274/CD38/CD47/CLDN1/ELK4/EPRS1/HCLS1/IL2RA/KLF4/NOTCH1/PITPNA/PTGES/ZNF217
REACTOME_FCGAMMA_RECEPTOR_FCGR_DEPENDENT_PHAGOCYTOSIS	Fcgamma receptor (FCGR) dependent phagocytosis	17	-0.561511	-1.74679	0.0164445	0.172412	0.153876	221	tags=65%, list=6%, signal=61%	ACTR2/ARPC1B/DOCK1/ELMO1/FYN/ITPR3/NCK1/PIK3CA/PIK3R1/PLD1/WASF3
WP_TYPE_II_INTERFERON_SIGNALING_IFNG	Type II interferon signaling (IFNG)	12	-0.623954	-1.76713	0.0164671	0.172412	0.153876	657	tags=100%, list=19%, signal=81%	CIITA/CXCL10/GBP1/IFIT2/JAK1/NOS2/OAS1/PSMB9/SOCS3/STAT1/TAP1
TONKS_TARGETS_OF_RUNX1_RUNX1T1_FUSION_SUSTAINDED_IN_ERYTHROCYTE_UP	Genes up-regulated by RUNX1-RUNX1T1 [GeneID=861;862] fusion protein in normal hematopoietic progenitors; their expression was sustained in subsequently developing erythroid lineage.	16	-0.569453	-1.74872	0.016637	0.172412	0.153876	445	tags=38%, list=13%, signal=33%	ACSL1/ARMCX2/IFI16/MALL/TMEM176B/ZNF217
AMIT_EGF_RESPONSE_240_HELA	Genes whose expression peaked at 240 min after stimulation of HeLa cells with EGF [GeneID=1950].	14	-0.590695	-1.7675	0.0166918	0.172412	0.153876	618	tags=50%, list=18%, signal=41%	DKK1/ELL2/GJB3/PCDH7/PLK2/TBX3/TXNRD1
ZHAN_MULTIPLE_MYELOMA_MS_UP	Top 50 up-regulated genes in cluster MS of multiple myeloma samples with characteristic expression spike of WHSC1 [GeneID=7468].	14	-0.589773	-1.76474	0.0166918	0.172412	0.153876	813	tags=64%, list=24%, signal=49%	CLIC6/LRP12/MARK1/NAP1L3/NRIP1/PBX1/TEAD1/TMEM176A/TMEM176B
WARTERS_IR_RESPONSE_5GY	Genes up-regulated in the human skin cells at 4 h after exprosure to 5 Gy dose of ionizing radiation.	11	0.583402	1.79174	0.0167083	0.172412	0.153876	43	tags=27%, list=1%, signal=27%	CHADL/HAS3/RRAD
SMID_BREAST_CANCER_BASAL_UP	Genes up-regulated in basal subtype of breast cancer samles.	219	-0.276192	-1.42834	0.0167648	0.172412	0.153876	713	tags=32%, list=21%, signal=27%	ADD2/APOBEC3A/APOBEC3B/AQP9/ART3/CALB2/CD44/CEACAM1/CHST3/CXCL10/DCX/DKK1/DNAH17/DSG1/DSG3/DUOX1/ELF4/EMC1/EPHX3/FAT2/FNDC3B/FOLH1/FOXM1/GABBR2/GALNT14/GBP1/GJB3/GLDC/GPRC5B/HEPH/IDO1/IFI16/IFIH1/IL32/ITGA6/KCNG1/KLK10/KLK7/KRT17/KRT6A/LAMP3/LGR5/LRP12/MALL/MCM2/MCM5/MKI67/MSN/MUC16/NCALD/NEFH/PDE9A/PGBD5/PKP1/PLCH1/PROM1/PRRX2/RUNX3/S100A8/S100A9/SERPINB3/SERPINB4/SLC34A2/SOCS3/SOX15/TMSB15A/TPM…
STAMBOLSKY_RESPONSE_TO_VITAMIN_D3_UP	Genes induced in SKBR3 cells (breast cancer) by 25-hydroxyvitamin D3 [PubChem=1593].	29	-0.481276	-1.74643	0.0169172	0.172976	0.154379	815	tags=41%, list=24%, signal=32%	ARHGEF28/DIO2/DNAH17/DOCK1/IFIT1/ITGA2/MCC/PRDM1/S100A7/SGPP2/SH3TC1/SOCS3
MEBARKI_HCC_PROGENITOR_WNT_UP_CTNNB1_DEPENDENT_BLOCKED_BY_FZD8CRD	Transcriptome of human HepaRG hepatocellular carcinoma liver progenitors in responses to a WNT3A-enriched microenvironment and dissection of pathways dependent on _-catenin and/or blocked by the SFRP-like Wnt inhibitor FZD8_CRD.	13	-0.613841	-1.78981	0.0169438	0.172976	0.154379	783	tags=62%, list=23%, signal=48%	COL3A1/CRISPLD2/DPT/EPHB2/LCP1/PI15/SEMA3C/ST6GAL2
REACTOME_RAC3_GTPASE_CYCLE	RAC3 GTPase cycle	25	-0.495967	-1.7272	0.0170483	0.173407	0.154764	787	tags=48%, list=23%, signal=37%	ARAP3/ARHGDIB/CYBA/DOCK10/ERBIN/IL32/ITGB1/JAG1/PIK3R1/PREX1/RAPGEF1/TIAM1
PUJANA_ATM_PCC_NETWORK	Genes constituting the ATM-PCC network of transcripts whose expression positively correlated (Pearson correlation coefficient, PCC >= 0.4) with that of ATM [GeneID=472] across a compendium of normal tissues.	288	-0.266858	-1.40956	0.0172448	0.174768	0.155979	867	tags=33%, list=25%, signal=27%	ACOT11/ADAM10/ADAR/ADCY7/AGGF1/AP3B1/APOBEC3C/ARHGDIB/ARPC1B/ATP11B/AURKA/BCL2L11/BTN3A1/CAST/CD36/CD38/CD40/CD47/CDV3/CENPI/CNOT1/CRHR1/CSF2RB/CUL2/DDX21/DEPDC5/DHFR/DIMT1/DNAJC13/DNAJC9/DOCK10/ECD/EIF4A3/EIF4EBP2/EP300/FLT1/FOXM1/GALNT2/GJB5/GNAO1/GRIP2/GTF2E1/GTSE1/HCLS1/HLA-DRA/ICE1/IDO1/IFI16/IFI44/IFIT3/IPO9/KDM4A/KIF21B/KYNU/LCP1/LY75/M6PR/MAP3K1/MBD4/MCC/MCM2/MCM5/MFAP3/MKI67/MRPL3/MX2/NE…
FLOTHO_PEDIATRIC_ALL_THERAPY_RESPONSE_UP	Up-regulated genes significantly associated with positive minimal residual disease (MRD) on day 46 after chemotherapy treatment of children with acute lymphoblastic leukemia (ALL).	17	0.493758	1.78229	0.0179059	0.180811	0.161372	675	tags=53%, list=20%, signal=43%	CTDSPL/FAU/RPL13A/RPL37A/RPS19/RPS20/RPS28/RPS6/RPS9
MIKKELSEN_NPC_HCP_WITH_H3K27ME3	Genes with high-CpG-density promoters (HCP) bearing histone H3 trimethylation mark at K27 (H3K27me3) in neural progenitor cells (NPC).	55	0.319707	1.55089	0.0180812	0.181793	0.162249	122	tags=13%, list=4%, signal=12%	B3GNT7/COL14A1/DACT2/HOXB2/HOXB3/HOXB4/NKX6-1
GAUSSMANN_MLL_AF4_FUSION_TARGETS_E_UP	Up-regulated genes from the set E (Fig. 5a): specific signature shared by cells expressing either MLL-AF4 [GeneID=4297;4299] or AF4-MLL fusion proteins alone, and those expressing both fusion proteins.	27	0.418308	1.73183	0.0181425	0.181793	0.162249	448	tags=33%, list=13%, signal=29%	ADM/CLU/CRYAB/METTL7A/PDGFRA/POSTN/SEMA3B/SERPINB6/SFRP2
LEE_EARLY_T_LYMPHOCYTE_DN	Genes down-regulated at early stages of progenitor T lymphocyte maturation compared to the late stages.	13	-0.610044	-1.77874	0.0181989	0.181793	0.162249	672	tags=62%, list=19%, signal=50%	ANK3/CD44/IL4R/IL6R/MAP3K1/SAMHD1/TBC1D4/TNFSF10
MARTORIATI_MDM4_TARGETS_FETAL_LIVER_UP	Genes up-regulated in non-apoptotic tissues (fetal liver) after MDM4 [GeneID=4194] knockout.	63	0.313338	1.57457	0.0184046	0.183191	0.163496	1041	tags=49%, list=30%, signal=35%	ADM/BHLHE41/BTG2/CCN2/CDC34/DCXR/DDIT4L/DPM3/ENHO/FABP7/FBXW9/FSD1/GALK1/HPRT1/KRT19/LAGE3/LSM7/MDM2/NDUFA7/NDUFB9/NSMCE1/P4HA2/PHLDA3/PPP1R3C/RPL34/SAP30/TAGLN/TMEM256/UPP1/WTIP/ZNF688
IVANOVA_HEMATOPOIESIS_STEM_CELL_LONG_TERM	Genes in the expression cluster 'LT-HSC Shared': up-regulated in long term hematopoietic stem cells (LT-HSC) from adult bone marrow and fetal liver.	35	-0.436246	-1.66114	0.018562	0.184058	0.16427	191	tags=20%, list=6%, signal=19%	BCL9L/CACNA1C/CBX6/CHST2/OCLN/TNS1/ZRANB1
WP_NETWORK_MAP_OF_SARSCOV2_SIGNALING_PATHWAY	Network map of SARS-CoV-2 signaling pathway	56	-0.388386	-1.63837	0.0186237	0.184058	0.16427	947	tags=52%, list=27%, signal=38%	APOL1/BST2/BTN3A1/CCL5/CCNB1/CXCL10/CXCL12/DDIT4/DDX58/FAM83A/FYN/GTSE1/HIF1A/HLA-DRA/IFI27/IFI44L/IFIH1/IFIT1/IFITM3/IL1R2/JAK1/LGALS3BP/MTOR/MX1/OAS2/RPTOR/RRM2/STAT1/TNFSF10
KEGG_TYPE_II_DIABETES_MELLITUS	Type II diabetes mellitus	13	-0.60531	-1.76493	0.0187009	0.184168	0.164368	670	tags=54%, list=19%, signal=44%	CACNA1C/HK1/IRS1/MTOR/PIK3R1/PIK3R3/SOCS3
DE_YY1_TARGETS_DN	Genes down-regulated in SaOS-2 cells (osteosarcoma) upon knockdown of YY1 [GeneID=7528] by RNAi.	19	-0.535247	-1.70926	0.018853	0.185011	0.165121	1309	tags=84%, list=38%, signal=53%	AGGF1/CLIC4/ECT2/EGF/ENC1/EPHA3/ERAP1/ERBIN/GSPT1/HIF1A/IPO7/NBL1/OSMR/RAB6A/RASA1/TGFB2
HUANG_FOXA2_TARGETS_UP	Genes up-regulated in H358 cells (lung cancer) by inducible expression of FOXA2 [GeneID=3170] in a Tet-off system.	12	-0.615225	-1.74241	0.0192754	0.188493	0.168228	464	tags=42%, list=13%, signal=36%	CADPS2/CBLB/HOMER1/JAG1/LAMP3
VALK_AML_WITH_FLT3_ITD	Genes that best predicted acute myeloid leukemia (AML) with internal tandem duplications (IDT) in FLT3 [GeneID=2322].	11	0.576049	1.76916	0.0193674	0.18873	0.16844	14	tags=18%, list=0%, signal=18%	HOXB2/HOXB3
RODRIGUES_THYROID_CARCINOMA_POORLY_DIFFERENTIATED_UP	Genes up-regulated in poorly differentiated thyroid carcinoma (PDTC) compared to normal thyroid tissue.	133	-0.311256	-1.50947	0.0195433	0.189781	0.169377	1393	tags=65%, list=40%, signal=40%	ACTR2/AGGF1/AK4/ARSB/ATP1B3/ATR/AURKA/BUB1B/C5orf22/C5orf24/CCNB1/CIP2A/CLDN1/CLIC4/CTSC/DDR2/DDX3X/DHFR/DKK3/DNAJC9/DTL/ECT2/EDRF1/EIF2S3/ENC1/EPRS1/FXR1/GART/GFM1/GFM2/GLRX/GPD2/GSPT1/GTSE1/HAUS6/HEATR1/HERC4/HLTF/HPS3/IFI16/IGF2BP3/IL6ST/INTS7/ITGB1/KIF2A/LNPEP/MCM2/MICAL2/MICU1/MKI67/MKLN1/MTHFD2/MTREX/NEDD4/NEMP1/NETO2/NLN/NNT/NUP155/NUP50/OSMR/PRC1/PSAT1/RAD18/RAI14/RESF1/RFWD3/RHOBTB3/SCAM…
ZHENG_BOUND_BY_FOXP3	Genes whose promoters are bound by FOXP3 [GeneID=50943] based an a ChIP-chip analysis.	97	-0.340039	-1.57894	0.0197384	0.19101	0.170475	1477	tags=69%, list=43%, signal=41%	ADAM19/AGGF1/AGO2/AHR/AMOT/ANKRD28/AQR/ATP1B3/BCL11B/BICDL1/CAST/CBLB/CD44/CDK19/CELF2/CWC27/CYTH1/DENND5A/DOCK10/ELMO1/EXOC6B/FAM107B/FERMT1/FRS2/FYN/GPD2/HEXIM1/HIF1A/HMG20A/IFIT3/IL2RA/IL6ST/ITGA6/JAK1/JMJD1C/LCP1/MAP3K1/MGAT5/MLLT3/NIPBL/NRIP1/NSD3/NT5E/PARM1/PARP11/PARP8/PELI1/PRDM1/PRKAR2B/PTGER4/PTPN22/RRM2/SAMHD1/SCN8A/SGMS1/SIK3/SSH2/ST6GAL1/ST6GALNAC5/TBC1D4/TCF12/TLR6/TRIM5/TTC39B/USF3…
MEBARKI_HCC_PROGENITOR_FZD8CRD_UP	Transcriptome of human HepaRG hepatocellular carcinoma liver progenitors in responses to a WNT3A-enriched microenvironment and dissection of pathways dependent on _-catenin and/or blocked by the SFRP-like Wnt inhibitor FZD8_CRD.	114	-0.319716	-1.51657	0.0198239	0.191174	0.170621	1553	tags=68%, list=45%, signal=38%	ADAM12/AIDA/APCDD1L/ARHGAP19/ARHGAP31/ASPM/AURKA/BCL11B/BUB1B/CCDC15/CCNB1/CDCP1/CENPI/CENPN/CEP55/CRISPLD2/DEPDC1B/DHFR/DIO2/DNA2/DNAJC9/ECT2/ERCC6L/EXO1/FAM111B/FAM72B/FANCB/FANCI/FMNL3/FOXM1/FSCN1/GTSE1/H2BC21/H3C10/HASPIN/HAUS6/HK1/INCENP/INPP5J/KIF20A/KIF2A/KNTC1/MCM2/MCM5/MCM8/MEX3B/MICAL3/MIS18BP1/MKI67/NCAPD2/NDE1/NEK2/NEMP1/NES/NIBAN1/NT5E/NUP155/ORC1/PML/POLQ/PRC1/RAD18/RFC3/RFWD3/RIBC2…
GENTILE_UV_RESPONSE_CLUSTER_D2	Cluster d2: genes down-regulated consistently in WS1 cells (fibroblast) between 6 h and 24 h after irradiation with high dose UV-C.	12	-0.612925	-1.73589	0.0200413	0.191942	0.171306	613	tags=67%, list=18%, signal=55%	CHD1/EDRF1/GTF2E1/KIF2A/MTMR3/NRIP1/ZBED4/ZNF217
REACTOME_NETRIN_1_SIGNALING	Netrin-1 signaling	12	-0.613567	-1.73771	0.0200413	0.191942	0.171306	397	tags=42%, list=12%, signal=37%	ABLIM2/DOCK1/FYN/NEO1/UNC5B
CHIANG_LIVER_CANCER_SUBCLASS_CTNNB1_DN	Top 200 marker genes down-regulated in the 'CTNNB1' subclass of hepatocellular carcinoma (HCC); characterized by activated CTNNB1 [GeneID=1499].	45	-0.41868	-1.67687	0.020528	0.195461	0.174447	872	tags=51%, list=25%, signal=39%	ACP5/BASP1/COL1A2/COL3A1/COL5A1/COL6A3/CXCL12/CYBA/FURIN/GLDC/HOMER1/HSD17B2/MCC/MXRA5/MYO1E/NCALD/PELI1/RAB27B/RALGAPA2/S100P/SEL1L3/SOCS3/VNN1
NATSUME_RESPONSE_TO_INTERFERON_BETA_DN	Genes down-regulated in T98 cells (glioma) 48 h after treatment with interferon beta.	16	0.49258	1.74237	0.0205526	0.195461	0.174447	697	tags=62%, list=20%, signal=50%	CD63/CDKN1C/COX6A1/COX6C/GSTO1/RPLP1/S100A2/SLIRP/TMSB10/TP53I3
YAN_ESCAPE_FROM_ANOIKIS	Genes up-regulated in IEC-18 cells (intestinal epithelial cells) which avoided anoikis (a form of apoptosis) after detachment.	10	-0.63776	-1.71903	0.0207012	0.195461	0.174447	914	tags=80%, list=26%, signal=59%	BCL2L11/CCL5/CD44/CXCL10/MX1/NOS2/STAT1/VCAM1
ACEVEDO_NORMAL_TISSUE_ADJACENT_TO_LIVER_TUMOR_DN	Genes down-regulated in normal tissue adjacent to liver tumor, compared to the normal liver samples.	93	0.271226	1.5051	0.0207563	0.195461	0.174447	1027	tags=45%, list=30%, signal=33%	AK3/ATP5PO/ATP6V0E2/CAPN6/CENPV/COX5B/CYGB/DYSF/ENDOG/FUOM/GNPTG/H3-3B/HSD17B14/IDNK/KANK4/MACROD1/MANF/MEA1/MRPL53/MRPS26/MYL6B/NAA38/NDUFB8/NUDT14/PGRMC2/PLAAT3/PRADC1/PRDX5/PTMS/RDH5/ROMO1/RPL12/SDC4/STARD10/TFF3/TM7SF2/TMEM160/TRAPPC6A/VPS28/WBP2/ZNF330/ZNHIT1
ANASTASSIOU_MULTICANCER_INVASIVENESS_SIGNATURE	Invasiveness signature resulting from cancer cell/microenvironment interaction.	22	-0.506094	-1.70572	0.0207595	0.195461	0.174447	316	tags=32%, list=9%, signal=29%	ADAM12/COL5A1/COL6A3/CRISPLD2/MXRA5/OLFML2B/TNFAIP6
BYSTROEM_CORRELATED_WITH_IL5_DN	Genes whose expression in bone marrow samples correlated inversely with increased levels of serum IL5 [GeneID=3567].	16	-0.556968	-1.71038	0.0213903	0.200724	0.179144	1217	tags=81%, list=35%, signal=53%	ADAM10/ADAR/AP1G1/CAND1/CD44/FOXM1/HCFC1/HIPK1/IL6ST/INCENP/LYST/PIK3R1/PLD1
KONDO_PROSTATE_CANCER_WITH_H3K27ME3	Top 200 genes with high histone H3 trimethylation mark at K27 (H3K27me3) in PC3 cells (prostate cancer), by ChIP-chip assay on an 88K microarray (all promoters).	17	0.482228	1.74067	0.0216687	0.202427	0.180664	545	tags=59%, list=16%, signal=50%	ACADL/COL14A1/DLGAP1/ELMOD1/ENPP5/GPM6B/ICA1/POSTN/ZIC1/ZIC4
WANG_BARRETTS_ESOPHAGUS_AND_ESOPHAGUS_CANCER_DN	Genes down-regulated in esophageal adenocarcinoma (EAC) and Barret's esophagus (BE) relative to normal esophagi.	10	-0.636663	-1.71607	0.0217172	0.202427	0.180664	184	tags=30%, list=5%, signal=28%	CSTA/KRT6A/SERPINB3
WP_PROLACTIN_SIGNALING_PATHWAY	Prolactin signaling pathway	25	-0.483462	-1.68365	0.0219192	0.203629	0.181737	775	tags=56%, list=22%, signal=44%	CBL/FYN/GSK3B/IRS1/ITGB1/JAK1/MTOR/NOS2/PIK3R1/PRLR/PTPN1/SOCS3/SOS1/STAT1
WP_PLURIPOTENT_STEM_CELL_DIFFERENTIATION_PATHWAY	Pluripotent stem cell differentiation pathway	12	-0.605366	-1.71449	0.0220837	0.204476	0.182492	618	tags=58%, list=18%, signal=48%	DKK1/EGF/IL6R/KITLG/NOTCH1/WNT5A/WNT7B
JOHNSTONE_PARVB_TARGETS_2_UP	Genes up-regulated upon overexpression of PARVB [GeneID=29780] in MDA-MB-231 cells (breast cancer) cultured in 3D collagen I and 3D Matrigel only.	39	-0.427435	-1.65699	0.0223311	0.205845	0.183714	895	tags=51%, list=26%, signal=38%	AKR1C1/BASP1/CD74/DDX60/EMB/FURIN/GREB1/HEG1/IFI27/IFIT1/IFIT2/IFIT3/IGFBP4/MINK1/NCOA7/OASL/SEL1L3/TXNRD1/UBE2L6/ZNFX1
MARTINEZ_RESPONSE_TO_TRABECTEDIN	Genes down-regulated by trabectedin [PubChem=3199] and its synthetic analog phthalascidin Pt 650 in HCT116 cells (colon cancer).	17	-0.547096	-1.70195	0.0223793	0.205845	0.183714	614	tags=41%, list=18%, signal=34%	AP3B1/DOCK1/IRS1/MGMT/NCOR2/PTPRG/TIAM1
THEILGAARD_NEUTROPHIL_AT_SKIN_WOUND_DN	Genes down-regulated in polymorphonuclear neutrophilic granulocytes (PMNs) attracted to skin wounds.	49	-0.397024	-1.63541	0.0228881	0.209832	0.187273	755	tags=41%, list=22%, signal=32%	ABCG1/ARHGDIB/ARPC1B/BARX2/CELF2/CPNE3/CSTA/CYTH1/GNAO1/GSK3B/GTF2E1/HCLS1/JAK1/MBD4/MTMR3/NCOA4/RASA1/TLR6/TOPBP1/ZNF217
GLASS_IGF2BP1_CLIP_TARGETS_KNOCKDOWN_DN	Transcripts bound to IGF2BP1 and consistently downregulated upon IGF2BP1 knockdown in various cancer derived cell lines.	30	-0.465911	-1.6967	0.0232748	0.212678	0.189813	1553	tags=87%, list=45%, signal=48%	ANKRD52/ATXN1L/AURKA/CBL/CLIC4/DARS2/DNAJC9/EXO1/FANCI/FOXM1/FOXN2/HIPK1/KLF13/MED1/MKI67/NCEH1/NEMP1/NUP155/PRC1/RFWD3/SIRT1/TNKS2/TXNRD1/UBE3C/UHRF1BP1/ZWINT
PEREZ_TP53_AND_TP63_TARGETS	Genes up-regulated in HMEC cells (primary mammary epithelium) upon expression of both of TP53 [GeneID=7157] and the transcriptionally active isoform of TP63 [GeneID=8626] off adenoviral vectors.	56	-0.380942	-1.60697	0.023369	0.212841	0.189958	466	tags=36%, list=14%, signal=31%	AQP3/BIK/CELF2/CHST2/CRISPLD2/DOC2B/FZD1/HR/MAFB/MX1/MXRA5/NGFR/NOTCH3/RAB11FIP1/SERINC5/SHANK3/SIPA1L2/UNC5B/WNT7B/ZNF750
PID_CXCR4_PATHWAY	CXCR4-mediated signaling events	26	-0.477398	-1.68858	0.0238243	0.215433	0.192271	773	tags=50%, list=22%, signal=39%	CXCL12/FYN/GNAO1/HLA-DRA/ITGA2/ITGA6/ITGA9/ITGB1/MTOR/PIK3R1/PIK3R3/SSH1/STAT1
REACTOME_RHOB_GTPASE_CYCLE	RHOB GTPase cycle	17	-0.544016	-1.69237	0.023863	0.215433	0.192271	505	tags=35%, list=15%, signal=30%	ARHGEF12/ARHGEF28/ERBIN/PCDH7/PIK3R1/PREX1
REACTOME_PHASE_II_CONJUGATION_OF_COMPOUNDS	Phase II - Conjugation of compounds	16	0.486542	1.72101	0.0238854	0.215433	0.192271	861	tags=62%, list=25%, signal=47%	AKR1A1/AS3MT/GSS/GSTK1/GSTM2/GSTM3/GSTO1/GSTZ1/PAPSS1/TRMT112
REACTOME_L1CAM_INTERACTIONS	L1CAM interactions	22	-0.502104	-1.69228	0.024009	0.215849	0.192643	586	tags=45%, list=17%, signal=38%	ANK3/DCX/EPHB2/ITGA9/ITGB1/MSN/NFASC/SCN1A/SCN4B/SCN8A
TURASHVILI_BREAST_DUCTAL_CARCINOMA_VS_LOBULAR_NORMAL_DN	Genes down-regulated in ductal carcinoma vs normal lobular breast cells.	25	0.408119	1.63945	0.0240966	0.215939	0.192724	95	tags=20%, list=3%, signal=20%	CRYAB/GPM6B/MGP/MMP7/TAGLN
DEURIG_T_CELL_PROLYMPHOCYTIC_LEUKEMIA_UP	Genes up-regulated in T-PLL cells (T-cell prolymphocytic leukemia) bearing the inv(14)/t(14:14) chromosomal aberration.	78	-0.353097	-1.58269	0.0241962	0.216137	0.1929	722	tags=36%, list=21%, signal=29%	ALPL/C15orf39/CCNB1/CD40/CHST4/CPNE3/CRISPLD2/DHFR/DKK1/DOCK1/GPR27/H2BC21/H2BC5/HCFC1/IRS1/LGALS3BP/MCM2/MED12/MKI67/MYBPC1/NEO1/PKD1/SSBP2/SSBP3/TCEAL9/TP63/TRIL/TSPAN15
KEGG_MELANOGENESIS	Melanogenesis	27	-0.467156	-1.6541	0.0245513	0.218609	0.195106	688	tags=44%, list=20%, signal=36%	ADCY7/EP300/FZD1/GNAO1/GSK3B/KITLG/TCF7/WNT10A/WNT5A/WNT5B/WNT6/WNT7B
KYNG_RESPONSE_TO_H2O2	Genes up-regulated in response to hydrogen peroxide [PubChem=784] in CS-B cells (Cockayne syndrome fibroblast, CS) expressing ERCC6 [GeneID=2074] off a plasmid vector.	20	0.457341	1.73642	0.0247399	0.219586	0.195978	900	tags=60%, list=26%, signal=45%	ANKRD1/CDC34/CFD/COMMD6/COX6C/CRYAB/EID1/HCFC1R1/PFDN5/PKIA/RPL7A/TSPAN4
PID_CDC42_PATHWAY	CDC42 signaling events	16	-0.548458	-1.68425	0.025143	0.222456	0.198539	1138	tags=75%, list=33%, signal=51%	ACTR2/ARPC1B/CBL/CDC42BPA/GSK3B/MAP3K1/MAPK8/MTOR/PIK3CA/PIK3R1/PLD1/TIAM1
[truncated: 2,472 more rows]

## Sheet: GSEA.C5
ID	Description	setSize	enrichmentScore	NES	pvalue	p.adjust	qvalues	rank	leading_edge	core_enrichment
[truncated: 4,627 more rows]

## Sheet: GSEA.H
ID	Description	setSize	enrichmentScore	NES	pvalue	p.adjust	qvalues	rank	leading_edge	core_enrichment
[truncated: 46 more rows]

[truncated: 6 more sheets: lncSEA.Cancer_Hallmark, lncSEA.Cancer_Phenotype, lncSEA.EQTL, lncSEA.Enhancer, lncSEA.RNA_Binding_Protein, lncSEA.Subcellular_Location]
