# Supplementary material for: Rewiring of the 3D genome during acquisition of carboplatin resistance in a triple-negative breast cancer patient-derived xenograft
Source: Sci Rep. 2023 Apr 3;13:5420. doi: 10.1038/s41598-023-32568-7 (PMC10070455; doi:10.1038/s41598-023-32568-7)
Supplement: Supplementary file 2 — Supplementary Table S2. [file 41598_2023_32568_MOESM2_ESM.xlsx]

## Sheet: QC
Metric	PR	CR	log2FC
raw total sequences	1008219918	983045277	-0.0364806
filtered sequences	0	0	0
sequences	1008219918	983045277	-0.0364806
is sorted	1	1	0
1st fragments	504109818	491522534	-0.0364805
last fragments	504110100	491522743	-0.0364807
reads mapped	1008217838	983043237	-0.0364806
reads mapped and paired	1008216226	983041704	-0.0364806
reads unmapped	2080	2040	-0.028013
reads properly paired	993681694	967981196	-0.0378048
reads paired	1008219918	983045277	-0.0364806
reads duplicated	0	0	0
reads MQ0	38364701	40943586	0.093858
reads QC failed	0	0	0
non-primary alignments	2096931	2110832	0.00953237
supplementary alignments	0	0	0
total length	151232987700	147456791550	-0.0364806
total first fragment length	75616472700	73728380100	-0.0364805
total last fragment length	75616515000	73728411450	-0.0364807
bases mapped	151232675700	147456485550	-0.0364806
bases mapped (cigar)	150651701541	146916342403	-0.0362221
bases trimmed	0	0	0
bases duplicated	0	0	0
mismatches	1066945855	999391880	-0.0943646
error rate	0.0070822	0.00680246	-0.00377389
average length	150	150	0
average first fragment length	150	150	0
average last fragment length	150	150	0
maximum length	150	150	0
maximum first fragment length	150	150	0
maximum last fragment length	150	150	0
average quality	34.1	34.5	0.0167757
insert size average	378	358.6	-0.0759901
insert size standard deviation	89.9	81.9	-0.134301
inward oriented pairs	496779426	483952465	-0.0377401
outward oriented pairs	1988869	2017949	0.0209415
pairs with other orientation	445824	426914	-0.0625288
pairs on different chromosomes	4893994	5123524	0.0661241
percentage of properly paired reads (%)	98.6	98.5	-0.00146244
percentage of reads mapped to mm10	10.342	15.488

## Sheet: Summary
	Count		Width				DEL	DUP	INV	BND
Chr	DEL	DUP	DUP	DEL		UCD52PR common	1469	1060	521	866
chr1	0	1	5940001	0		UCD52CR common	1499	1019	510	836
chr3	4	1	10690001	79078104		UCD52PR unique	133	80	20	204
chr4	1	2	45830002	4370001		UCD52CR unique	155	60	24	152
chr5	6	0	0	83012606
chr6	0	1	23594301	0
chr11	0	2	7753202	0
chr17	1	2	20790002	5140001
chr20	1	0	0	8980001
chr22	1	0	0	21533901

## Sheet: Genes
ensgene	symbol	Overlap	Overlap.chr	Overlap.start	Overlap.end
ENSG00000184389	A3GALT2	DUP	chr1	29170001	35110001
ENSG00000128274	A4GALT	DEL	chr22	29270001	50803901
ENSG00000114771	AADAC	DEL	chr3	138140001	182778101
ENSG00000197953	AADACL2	DEL	chr3	138140001	182778101
ENSG00000129673	AANAT	DUP	chr17	64930001	77320001
ENSG00000154263	ABCA10	DUP	chr17	64930001	77320001
ENSG00000154265	ABCA5	DUP	chr17	64930001	77320001
ENSG00000154262	ABCA6	DUP	chr17	64930001	77320001
ENSG00000141338	ABCA8	DUP	chr17	64930001	77320001
ENSG00000154258	ABCA9	DUP	chr17	64930001	77320001
ENSG00000164163	ABCE1	DUP	chr4	141980001	153310001
ENSG00000144827	ABHD10	DEL	chr3	101680001	113130001
ENSG00000164074	ABHD18	DUP	chr4	107470001	141970001
ENSG00000146386	ABRACL	DUP	chr6	134930001	158524301
ENSG00000114626	ABTB1	DEL	chr3	113200001	130020001
ENSG00000060971	ACAA1	DUP	chr3	32590001	43280001
ENSG00000240303	ACAD11	DEL	chr3	130090001	136260001
ENSG00000151498	ACAD8	DUP	chr11	131800701	135063901
ENSG00000177646	ACAD9	DEL	chr3	113200001	130020001
ENSG00000159640	ACE	DUP	chr17	56520001	64920001
ENSG00000144648	ACKR2	DUP	chr3	32590001	43280001
ENSG00000129048	ACKR4	DEL	chr3	130090001	136260001
ENSG00000100412	ACO2	DEL	chr22	29270001	50803901
ENSG00000172497	ACOT12	DEL	chr5	68470001	107640001
ENSG00000161533	ACOX1	DUP	chr17	64930001	77320001
ENSG00000100312	ACR	DEL	chr22	29270001	50803901
ENSG00000169067	ACTBL2	DEL	chr5	50107401	58350001
ENSG00000136518	ACTL6A	DEL	chr3	138140001	182778101
ENSG00000184378	ACTRT3	DEL	chr3	138140001	182778101
ENSG00000114739	ACVR2B	DUP	chr3	32590001	43280001
ENSG00000164113	ADAD1	DUP	chr4	107470001	141970001
ENSG00000151388	ADAMTS12	DEL	chr5	23370001	34140001
ENSG00000049192	ADAMTS6	DEL	chr5	58980001	68430001
ENSG00000189007	ADAT2	DUP	chr6	134930001	158524301
ENSG00000173175	ADCY5	DEL	chr3	113200001	130020001
ENSG00000118492	ADGB	DUP	chr6	134930001	158524301
ENSG00000121753	ADGRB2	DUP	chr1	29170001	35110001
ENSG00000112414	ADGRG6	DUP	chr6	134930001	158524301
ENSG00000164199	ADGRV1	DEL	chr5	68470001	107640001
ENSG00000128165	ADM2	DEL	chr22	29270001	50803901
ENSG00000144843	ADPRH	DEL	chr3	113200001	130020001
ENSG00000239900	ADSL	DEL	chr22	29270001	50803901
ENSG00000164252	AGGF1	DEL	chr5	68470001	107640001
ENSG00000144891	AGTR1	DEL	chr3	138140001	182778101
ENSG00000113492	AGXT2	DEL	chr5	34200001	37290001
ENSG00000135541	AHI1	DUP	chr6	134930001	158524301
ENSG00000146416	AIG1	DUP	chr6	134930001	158524301
ENSG00000164022	AIMP1	DEL	chr4	103070001	107440001
ENSG00000004455	AK2	DUP	chr1	29170001	35110001
ENSG00000085231	AK6	DEL	chr5	68470001	107640001
ENSG00000121057	AKAP1	DUP	chr17	56520001	64920001
ENSG00000131016	AKAP12	DUP	chr6	134930001	158524301
ENSG00000170017	ALCAM	DEL	chr3	101680001	113130001
ENSG00000144908	ALDH1L1	DEL	chr3	113200001	130020001
ENSG00000118514	ALDH8A1	DUP	chr6	134930001	158524301
ENSG00000182858	ALG12	DEL	chr22	29270001	50803901
ENSG00000251287	ALG1L2	DEL	chr3	130090001	136260001
ENSG00000073331	ALPK1	DUP	chr4	107470001	141970001
ENSG00000242110	AMACR	DEL	chr5	23370001	34140001
ENSG00000114019	AMOTL2	DEL	chr3	130090001	136260001
ENSG00000196704	AMZ2	DUP	chr17	64930001	77320001
ENSG00000164162	ANAPC10	DUP	chr4	141980001	153310001
ENSG00000129055	ANAPC13	DEL	chr3	130090001	136260001
ENSG00000145362	ANK2	DUP	chr4	107470001	141970001
ENSG00000189045	ANKDD1B	DEL	chr5	68470001	107640001
ENSG00000153930	ANKFN1	DEL	chr17	51370001	56510001
ENSG00000164331	ANKRA2	DEL	chr5	68470001	107640001
ENSG00000145700	ANKRD31	DEL	chr5	68470001	107640001
ENSG00000189127	ANKRD34B	DEL	chr5	68470001	107640001
ENSG00000151458	ANKRD50	DUP	chr4	107470001	141970001
ENSG00000100124	ANKRD54	DEL	chr22	29270001	50803901
ENSG00000164512	ANKRD55	DEL	chr5	50107401	58350001
ENSG00000124227	ANKRD60	DEL	chr20	52750001	61730001
ENSG00000206199	ANKUB1	DEL	chr3	138140001	182778101
ENSG00000134343	ANO3	DUP	chr11	26430001	30920001
ENSG00000177721	ANXA2R	DEL	chr5	37300001	49590001
ENSG00000164111	ANXA5	DUP	chr4	107470001	141970001
ENSG00000138660	AP1AR	DUP	chr4	107470001	141970001
ENSG00000100280	AP1B1	DEL	chr22	29270001	50803901
ENSG00000132842	AP3B1	DEL	chr5	68470001	107640001
ENSG00000198768	APCDD1L	DEL	chr20	52750001	61730001
ENSG00000128383	APOBEC3A	DEL	chr22	29270001	50803901
ENSG00000179750	APOBEC3B	DEL	chr22	29270001	50803901
ENSG00000244509	APOBEC3C	DEL	chr22	29270001	50803901
ENSG00000243811	APOBEC3D	DEL	chr22	29270001	50803901
ENSG00000128394	APOBEC3F	DEL	chr22	29270001	50803901
ENSG00000239713	APOBEC3G	DEL	chr22	29270001	50803901
ENSG00000100298	APOBEC3H	DEL	chr22	29270001	50803901
ENSG00000091583	APOH	DUP	chr17	64930001	77320001
ENSG00000100342	APOL1	DEL	chr22	29270001	50803901
ENSG00000128335	APOL2	DEL	chr22	29270001	50803901
ENSG00000128284	APOL3	DEL	chr22	29270001	50803901
ENSG00000100336	APOL4	DEL	chr22	29270001	50803901
ENSG00000128313	APOL5	DEL	chr22	29270001	50803901
ENSG00000221963	APOL6	DEL	chr22	29270001	50803901
ENSG00000062725	APPBP2	DUP	chr17	56520001	64920001
ENSG00000242247	ARFGAP3	DEL	chr22	29270001	50803901
ENSG00000112379	ARFGEF3	DUP	chr6	134930001	158524301
ENSG00000164144	ARFIP1	DUP	chr4	141980001	153310001
ENSG00000186103	ARGFX	DEL	chr3	113200001	130020001
ENSG00000071205	ARHGAP10	DUP	chr4	141980001	153310001
ENSG00000031081	ARHGAP31	DEL	chr3	113200001	130020001
ENSG00000241484	ARHGAP8	DEL	chr22	29270001	50803901
ENSG00000114790	ARHGEF26	DEL	chr3	138140001	182778101
ENSG00000214944	ARHGEF28	DEL	chr5	68470001	107640001
ENSG00000236699	ARHGEF38	DEL	chr4	103070001	107440001
ENSG00000049618	ARID1B	DUP	chr6	134930001	158524301
ENSG00000179674	ARL14	DEL	chr3	138140001	182778101
ENSG00000152219	ARL14EP	DUP	chr11	26430001	30920001
ENSG00000185305	ARL15	DEL	chr5	50107401	58350001
ENSG00000125449	ARMC7	DUP	chr17	64930001	77320001
ENSG00000114098	ARMC8	DEL	chr3	138140001	182778101
ENSG00000146476	ARMT1	DUP	chr6	134930001	158524301
ENSG00000172995	ARPP21	DUP	chr3	32590001	43280001
ENSG00000113369	ARRDC3	DEL	chr5	68470001	107640001
ENSG00000100299	ARSA	DEL	chr22	29270001	50803901
ENSG00000113273	ARSB	DEL	chr5	68470001	107640001
ENSG00000141337	ARSG	DUP	chr17	64930001	77320001
ENSG00000180801	ARSJ	DUP	chr4	107470001	141970001
ENSG00000164291	ARSK	DEL	chr5	68470001	107640001
ENSG00000100325	ASCC2	DEL	chr22	29270001	50803901
ENSG00000034533	ASTE1	DEL	chr3	130090001	136260001
ENSG00000128272	ATF4	DEL	chr22	29270001	50803901
ENSG00000152348	ATG10	DEL	chr5	68470001	107640001
ENSG00000144848	ATG3	DEL	chr3	101680001	113130001
ENSG00000069849	ATP1B3	DEL	chr3	138140001	182778101
ENSG00000017260	ATP2C1	DEL	chr3	130090001	136260001
ENSG00000114573	ATP6V1A	DEL	chr3	113200001	130020001
ENSG00000175054	ATR	DEL	chr3	138140001	182778101
ENSG00000130638	ATXN10	DEL	chr22	29270001	50803901
ENSG00000087586	AURKA	DEL	chr20	52750001	61730001
ENSG00000168646	AXIN2	DUP	chr17	64930001	77320001
ENSG00000142920	AZIN2	DUP	chr1	29170001	35110001
ENSG00000169255	B3GALNT1	DEL	chr3	138140001	182778101
ENSG00000109956	B3GAT1	DUP	chr11	131800701	135063901
ENSG00000121578	B4GALT4	DEL	chr3	113200001	130020001
ENSG00000128298	BAIAP2L2	DEL	chr22	29270001	50803901
ENSG00000129151	BBOX1	DUP	chr11	26430001	30920001
ENSG00000181004	BBS12	DUP	chr4	107470001	141970001
ENSG00000138686	BBS7	DUP	chr4	107470001	141970001
ENSG00000114439	BBX	DEL	chr3	101680001	113130001
ENSG00000064787	BCAS1	DEL	chr20	52750001	61730001
ENSG00000141376	BCAS3	DUP	chr17	56520001	64920001
ENSG00000114200	BCHE	DEL	chr3	138140001	182778101
ENSG00000029363	BCLAF1	DUP	chr6	134930001	158524301
ENSG00000164039	BDH2	DEL	chr4	103070001	107440001
ENSG00000176697	BDNF	DUP	chr11	26430001	30920001
ENSG00000145734	BDP1	DEL	chr5	68470001	107640001
ENSG00000170819	BFSP2	DEL	chr3	130090001	136260001
ENSG00000145692	BHMT	DEL	chr5	68470001	107640001
ENSG00000132840	BHMT2	DEL	chr5	68470001	107640001
ENSG00000100290	BIK	DEL	chr22	29270001	50803901
ENSG00000101144	BMP7	DEL	chr20	52750001	61730001
ENSG00000144857	BOC	DEL	chr3	113200001	130020001
ENSG00000184459	BPIFC	DEL	chr22	29270001	50803901
ENSG00000171634	BPTF	DUP	chr17	64930001	77320001
ENSG00000100425	BRD1	DEL	chr22	29270001	50803901
ENSG00000136492	BRIP1	DUP	chr17	56520001	64920001
ENSG00000113460	BRIX1	DEL	chr5	34200001	37290001
ENSG00000160058	BSDC1	DUP	chr1	29170001	35110001
ENSG00000204347	BTBD17	DUP	chr17	64930001	77320001
ENSG00000145741	BTF3	DEL	chr5	68470001	107640001
ENSG00000186265	BTLA	DEL	chr3	101680001	113130001
ENSG00000186665	C17orf58	DUP	chr17	64930001	77320001
ENSG00000141371	C17orf64	DUP	chr17	56520001	64920001
ENSG00000214226	C17orf67	DUP	chr17	56520001	64920001
ENSG00000141219	C17orf80	DUP	chr17	64930001	77320001
ENSG00000142698	C1orf94	DUP	chr1	29170001	35110001
ENSG00000082196	C1QTNF3	DEL	chr5	23370001	34140001
ENSG00000273294	C1QTNF3-AMACR	DEL	chr5	23370001	34140001
ENSG00000133466	C1QTNF6	DEL	chr22	29270001	50803901
ENSG00000124237	C20orf85	DEL	chr20	52750001	61730001
ENSG00000128346	C22orf23	DEL	chr22	29270001	50803901
ENSG00000205856	C22orf42	DEL	chr22	29270001	50803901
ENSG00000180697	C3orf22	DEL	chr3	113200001	130020001
ENSG00000174928	C3orf33	DEL	chr3	138140001	182778101
ENSG00000114529	C3orf52	DEL	chr3	101680001	113130001
ENSG00000214324	C3orf56	DEL	chr3	113200001	130020001
ENSG00000180044	C3orf80	DEL	chr3	138140001	182778101
ENSG00000164096	C4orf3	DUP	chr4	107470001	141970001
ENSG00000151470	C4orf33	DUP	chr4	107470001	141970001
ENSG00000237136	C4orf51	DUP	chr4	141980001	153310001
ENSG00000082213	C5orf22	DEL	chr5	23370001	34140001
ENSG00000172244	C5orf34	DEL	chr5	37300001	49590001
ENSG00000205765	C5orf51	DEL	chr5	37300001	49590001
ENSG00000039537	C6	DEL	chr5	37300001	49590001
ENSG00000112936	C7	DEL	chr5	37300001	49590001
ENSG00000113600	C9	DEL	chr5	37300001	49590001
ENSG00000154975	CA10	DEL	chr17	51370001	56510001
ENSG00000167434	CA4	DUP	chr17	56520001	64920001
ENSG00000100314	CABP7	DEL	chr22	29270001	50803901
ENSG00000100346	CACNA1I	DEL	chr22	29270001	50803901
ENSG00000108878	CACNG1	DUP	chr17	64930001	77320001
ENSG00000166862	CACNG2	DEL	chr22	29270001	50803901
ENSG00000075461	CACNG4	DUP	chr17	64930001	77320001
ENSG00000075429	CACNG5	DUP	chr17	64930001	77320001
ENSG00000145349	CAMK2D	DUP	chr4	107470001	141970001
ENSG00000152611	CAPSL	DEL	chr5	34200001	37290001
ENSG00000100065	CARD10	DEL	chr22	29270001	50803901
ENSG00000132357	CARD6	DEL	chr5	37300001	49590001
ENSG00000164326	CARTPT	DEL	chr5	68470001	107640001
ENSG00000177303	CASKIN2	DUP	chr17	64930001	77320001
ENSG00000138794	CASP6	DUP	chr4	107470001	141970001
ENSG00000036828	CASR	DEL	chr3	113200001	130020001
ENSG00000087589	CASS4	DEL	chr20	52750001	61730001
ENSG00000153113	CAST	DEL	chr5	68470001	107640001
ENSG00000114423	CBLB	DEL	chr3	101680001	113130001
ENSG00000054803	CBLN4	DEL	chr20	52750001	61730001
ENSG00000183741	CBX6	DEL	chr22	29270001	50803901
ENSG00000100307	CBX7	DEL	chr22	29270001	50803901
ENSG00000100211	CBY1	DEL	chr22	29270001	50803901
ENSG00000183323	CCDC125	DEL	chr5	68470001	107640001
ENSG00000244607	CCDC13	DUP	chr3	32590001	43280001
ENSG00000100147	CCDC134	DEL	chr22	29270001	50803901
ENSG00000175455	CCDC14	DEL	chr3	113200001	130020001
ENSG00000198865	CCDC152	DEL	chr5	37300001	49590001
ENSG00000187860	CCDC157	DEL	chr22	29270001	50803901
ENSG00000120262	CCDC170	DUP	chr6	134930001	158524301
ENSG00000166329	CCDC182	DUP	chr17	56520001	64920001
ENSG00000163617	CCDC191	DEL	chr3	113200001	130020001
ENSG00000024862	CCDC28A	DUP	chr6	134930001	158524301
ENSG00000160050	CCDC28B	DUP	chr1	29170001	35110001
ENSG00000109881	CCDC34	DUP	chr11	26430001	30920001
ENSG00000145075	CCDC39	DEL	chr3	138140001	182778101
ENSG00000108588	CCDC47	DUP	chr17	56520001	64920001
ENSG00000138483	CCDC54	DEL	chr3	101680001	113130001
ENSG00000091986	CCDC80	DEL	chr3	101680001	113130001
ENSG00000187094	CCK	DUP	chr3	32590001	43280001
ENSG00000151882	CCL28	DEL	chr5	37300001	49590001
ENSG00000145386	CCNA2	DUP	chr4	107470001	141970001
ENSG00000134057	CCNB1	DEL	chr5	68470001	107640001
ENSG00000134480	CCNH	DEL	chr5	68470001	107640001
ENSG00000163660	CCNL1	DEL	chr3	138140001	182778101
ENSG00000152669	CCNO	DEL	chr5	50107401	58350001
ENSG00000183813	CCR4	DUP	chr3	32590001	43280001
ENSG00000179934	CCR8	DUP	chr3	32590001	43280001
ENSG00000134061	CD180	DEL	chr5	58980001	68430001
ENSG00000091972	CD200	DEL	chr3	101680001	113130001
ENSG00000163606	CD200R1	DEL	chr3	101680001	113130001
ENSG00000206531	CD200R1L	DEL	chr3	101680001	113130001
ENSG00000167851	CD300A	DUP	chr17	64930001	77320001
ENSG00000167850	CD300C	DUP	chr17	64930001	77320001
ENSG00000186407	CD300E	DUP	chr17	64930001	77320001
ENSG00000178789	CD300LB	DUP	chr17	64930001	77320001
ENSG00000204345	CD300LD	DUP	chr17	64930001	77320001
ENSG00000186074	CD300LF	DUP	chr17	64930001	77320001
ENSG00000196776	CD47	DEL	chr3	101680001	113130001
ENSG00000007312	CD79B	DUP	chr17	56520001	64920001
ENSG00000121594	CD80	DEL	chr3	113200001	130020001
ENSG00000114013	CD86	DEL	chr3	113200001	130020001
ENSG00000153283	CD96	DEL	chr3	101680001	113130001
ENSG00000164287	CDC20B	DEL	chr5	50107401	58350001
ENSG00000128283	CDC42EP1	DEL	chr22	29270001	50803901
ENSG00000179604	CDC42EP4	DUP	chr17	64930001	77320001
ENSG00000040731	CDH10	DEL	chr5	23370001	34140001
ENSG00000124215	CDH26	DEL	chr20	52750001	61730001
ENSG00000179242	CDH4	DEL	chr20	52750001	61730001
ENSG00000113361	CDH6	DEL	chr5	23370001	34140001
ENSG00000113100	CDH9	DEL	chr5	23370001	34140001
ENSG00000250506	CDK3	DUP	chr17	64930001	77320001
ENSG00000134058	CDK7	DEL	chr5	68470001	107640001
ENSG00000205643	CDPF1	DEL	chr22	29270001	50803901
ENSG00000109089	CDR2L	DUP	chr17	64930001	77320001
ENSG00000091527	CDV3	DEL	chr3	130090001	136260001
ENSG00000075275	CELSR1	DEL	chr22	29270001	50803901
ENSG00000138778	CENPE	DEL	chr4	103070001	107440001
ENSG00000153044	CENPH	DEL	chr5	68470001	107640001
ENSG00000123219	CENPK	DEL	chr5	58980001	68430001
ENSG00000100162	CENPM	DEL	chr22	29270001	50803901
ENSG00000154240	CEP112	DUP	chr17	64930001	77320001
ENSG00000182923	CEP63	DEL	chr3	130090001	136260001
ENSG00000114107	CEP70	DEL	chr3	138140001	182778101
ENSG00000258890	CEP95	DUP	chr17	56520001	64920001
ENSG00000182504	CEP97	DEL	chr3	101680001	113130001
ENSG00000100422	CERK	DEL	chr22	29270001	50803901
ENSG00000153140	CETN3	DEL	chr5	68470001	107640001
ENSG00000163885	CFAP100	DEL	chr3	113200001	130020001
ENSG00000206530	CFAP44	DEL	chr3	113200001	130020001
ENSG00000205403	CFI	DUP	chr4	107470001	141970001
ENSG00000100399	CHADL	DEL	chr22	29270001	50803901
ENSG00000159685	CHCHD6	DEL	chr3	113200001	130020001
ENSG00000153922	CHD1	DEL	chr5	68470001	107640001
ENSG00000100288	CHKB	DEL	chr22	29270001	50803901
ENSG00000254413	CHKB-CPT1B	DEL	chr22	29270001	50803901
ENSG00000180767	CHST13	DEL	chr3	113200001	130020001
ENSG00000175040	CHST2	DEL	chr3	138140001	182778101
ENSG00000164442	CITED2	DUP	chr6	134930001	158524301
ENSG00000131730	CKMT2	DEL	chr5	68470001	107640001
ENSG00000163539	CLASP2	DUP	chr3	32590001	43280001
ENSG00000013297	CLDN11	DEL	chr3	138140001	182778101
ENSG00000171217	CLDN20	DUP	chr6	134930001	158524301
ENSG00000153132	CLGN	DUP	chr4	107470001	141970001
ENSG00000163646	CLRN1	DEL	chr3	138140001	182778101
ENSG00000158258	CLSTN2	DEL	chr3	138140001	182778101
ENSG00000141367	CLTC	DUP	chr17	56520001	64920001
ENSG00000164309	CMYA5	DEL	chr5	68470001	107640001
ENSG00000169714	CNBP	DEL	chr3	113200001	130020001
ENSG00000153721	CNKSR3	DUP	chr6	134930001	158524301
ENSG00000182973	CNOT10	DUP	chr3	32590001	43280001
ENSG00000166685	COG1	DUP	chr17	64930001	77320001
ENSG00000121058	COIL	DUP	chr17	56520001	64920001
ENSG00000084636	COL16A1	DUP	chr1	29170001	35110001
ENSG00000188517	COL25A1	DUP	chr4	107470001	141970001
ENSG00000172752	COL6A5	DEL	chr3	130090001	136260001
ENSG00000206384	COL6A6	DEL	chr3	130090001	136260001
ENSG00000114744	COMMD2	DEL	chr3	138140001	182778101
ENSG00000184432	COPB2	DEL	chr3	138140001	182778101
ENSG00000181789	COPG1	DEL	chr3	113200001	130020001
ENSG00000166260	COX11	DEL	chr17	51370001	56510001
ENSG00000138495	COX17	DEL	chr3	113200001	130020001
ENSG00000127184	COX7C	DEL	chr5	68470001	107640001
ENSG00000047457	CP	DEL	chr3	138140001	182778101
ENSG00000163751	CPA3	DEL	chr3	138140001	182778101
ENSG00000153002	CPB1	DEL	chr3	138140001	182778101
ENSG00000196353	CPNE4	DEL	chr3	130090001	136260001
ENSG00000187959	CPSF4L	DUP	chr17	64930001	77320001
ENSG00000205560	CPT1B	DEL	chr22	29270001	50803901
ENSG00000184164	CRELD2	DEL	chr22	29270001	50803901
ENSG00000145708	CRHBP	DEL	chr5	68470001	107640001
ENSG00000170275	CRTAP	DUP	chr3	32590001	43280001
ENSG00000172346	CSDC2	DEL	chr22	29270001	50803901
ENSG00000100368	CSF2RB	DEL	chr22	29270001	50803901
ENSG00000136488	CSH1	DUP	chr17	56520001	64920001
ENSG00000213218	CSH2	DUP	chr17	56520001	64920001
ENSG00000204414	CSHL1	DUP	chr17	56520001	64920001
ENSG00000121904	CSMD2	DUP	chr1	29170001	35110001
ENSG00000213923	CSNK1E	DEL	chr22	29270001	50803901
ENSG00000144655	CSRNP1	DUP	chr3	32590001	43280001
ENSG00000121552	CSTA	DEL	chr3	113200001	130020001
ENSG00000101138	CSTF1	DEL	chr20	52750001	61730001
ENSG00000124092	CTCFL	DEL	chr20	52750001	61730001
ENSG00000144677	CTDSPL	DUP	chr3	32590001	43280001
ENSG00000168036	CTNNB1	DUP	chr3	32590001	43280001
ENSG00000101160	CTSZ	DEL	chr20	52750001	61730001
ENSG00000180891	CUEDC1	DUP	chr17	56520001	64920001
ENSG00000153015	CWC27	DEL	chr5	58980001	68430001
ENSG00000168329	CX3CR1	DUP	chr3	32590001	43280001
ENSG00000168772	CXXC4	DEL	chr4	103070001	107440001
ENSG00000008283	CYB561	DUP	chr17	56520001	64920001
ENSG00000100243	CYB5R3	DEL	chr22	29270001	50803901
ENSG00000161544	CYGB	DUP	chr17	64930001	77320001
ENSG00000019186	CYP24A1	DEL	chr20	52750001	61730001
ENSG00000100197	CYP2D6	DEL	chr22	29270001	50803901
ENSG00000155016	CYP2U1	DUP	chr4	107470001	141970001
ENSG00000180432	CYP8B1	DUP	chr3	32590001	43280001
ENSG00000100055	CYTH4	DEL	chr22	29270001	50803901
ENSG00000153071	DAB2	DEL	chr5	37300001	49590001
ENSG00000138231	DBR1	DEL	chr3	138140001	182778101
ENSG00000136485	DCAF7	DUP	chr17	56520001	64920001
ENSG00000170959	DCDC1	DUP	chr11	26430001	30920001
ENSG00000222046	DCDC2B	DUP	chr1	29170001	35110001
ENSG00000170390	DCLK2	DUP	chr4	141980001	153310001
ENSG00000163673	DCLK3	DUP	chr3	32590001	43280001
ENSG00000100201	DDX17	DEL	chr22	29270001	50803901
ENSG00000152670	DDX4	DEL	chr5	50107401	58350001
ENSG00000198231	DDX42	DUP	chr17	56520001	64920001
ENSG00000108654	DDX5	DUP	chr17	56520001	64920001
ENSG00000205593	DENND6B	DEL	chr22	29270001	50803901
ENSG00000035499	DEPDC1B	DEL	chr5	58980001	68430001
ENSG00000100150	DEPDC5	DEL	chr22	29270001	50803901
ENSG00000100418	DESI1	DEL	chr22	29270001	50803901
ENSG00000153933	DGKE	DUP	chr17	56520001	64920001
ENSG00000228716	DHFR	DEL	chr5	68470001	107640001
ENSG00000067248	DHX29	DEL	chr5	50107401	58350001
ENSG00000174953	DHX36	DEL	chr3	138140001	182778101
ENSG00000108406	DHX40	DUP	chr17	56520001	64920001
ENSG00000086189	DIMT1	DEL	chr5	58980001	68430001
ENSG00000155011	DKK2	DEL	chr4	103070001	107440001
ENSG00000008226	DLEC1	DUP	chr3	32590001	43280001
ENSG00000116544	DLGAP3	DUP	chr1	29170001	35110001
ENSG00000100206	DMC1	DEL	chr22	29270001	50803901
ENSG00000132837	DMGDH	DEL	chr5	68470001	107640001
ENSG00000171595	DNAI2	DUP	chr17	64930001	77320001
ENSG00000172404	DNAJB7	DEL	chr22	29270001	50803901
ENSG00000179407	DNAJB8	DEL	chr3	113200001	130020001
ENSG00000138246	DNAJC13	DEL	chr3	130090001	136260001
ENSG00000205981	DNAJC19	DEL	chr3	138140001	182778101
ENSG00000168724	DNAJC21	DEL	chr5	34200001	37290001
ENSG00000100246	DNAL4	DEL	chr22	29270001	50803901
ENSG00000101134	DOK5	DEL	chr20	52750001	61730001
ENSG00000163530	DPPA2	DEL	chr3	101680001	113130001
ENSG00000121570	DPPA4	DEL	chr3	101680001	113130001
ENSG00000151577	DRD3	DEL	chr3	113200001	130020001
ENSG00000185721	DRG1	DEL	chr22	29270001	50803901
ENSG00000113360	DROSHA	DEL	chr5	23370001	34140001
ENSG00000163840	DTX3L	DEL	chr3	113200001	130020001
ENSG00000167065	DUSP18	DEL	chr22	29270001	50803901
ENSG00000264364	DYNLL2	DUP	chr17	56520001	64920001
ENSG00000198919	DZIP3	DEL	chr3	101680001	113130001
ENSG00000145088	EAF2	DEL	chr3	113200001	130020001
ENSG00000114346	ECT2	DEL	chr3	138140001	182778101
ENSG00000203734	ECT2L	DUP	chr6	134930001	158524301
ENSG00000164176	EDIL3	DEL	chr5	68470001	107640001
ENSG00000124205	EDN3	DEL	chr20	52750001	61730001
ENSG00000151617	EDNRA	DUP	chr4	141980001	153310001
ENSG00000132394	EEFSEC	DEL	chr3	113200001	130020001
ENSG00000172771	EFCAB12	DEL	chr3	113200001	130020001
ENSG00000172421	EFCAB3	DUP	chr17	56520001	64920001
ENSG00000186976	EFCAB6	DEL	chr22	29270001	50803901
ENSG00000114654	EFCC1	DEL	chr3	113200001	130020001
ENSG00000184349	EFNA5	DEL	chr5	68470001	107640001
ENSG00000138798	EGF	DUP	chr4	107470001	141970001
ENSG00000164318	EGFLAM	DEL	chr5	37300001	49590001
ENSG00000114784	EIF1B	DUP	chr3	32590001	43280001
ENSG00000144895	EIF2A	DEL	chr3	138140001	182778101
ENSG00000100353	EIF3D	DEL	chr22	29270001	50803901
ENSG00000084623	EIF3I	DUP	chr1	29170001	35110001
ENSG00000100129	EIF3L	DEL	chr22	29270001	50803901
ENSG00000184708	EIF4ENIF1	DEL	chr22	29270001	50803901
ENSG00000163577	EIF5A2	DEL	chr3	138140001	182778101
ENSG00000109381	ELF2	DUP	chr4	107470001	141970001
ENSG00000243902	ELFN2	DEL	chr22	29270001	50803901
ENSG00000118985	ELL2	DEL	chr5	68470001	107640001
ENSG00000179387	ELMOD2	DUP	chr4	107470001	141970001
ENSG00000170522	ELOVL6	DUP	chr4	107470001	141970001
ENSG00000164181	ELOVL7	DEL	chr5	58980001	68430001
ENSG00000170571	EMB	DEL	chr5	50107401	58350001
ENSG00000171617	ENC1	DEL	chr5	68470001	107640001
ENSG00000138792	ENPEP	DUP	chr4	107470001	141970001
ENSG00000176177	ENTHD1	DEL	chr22	29270001	50803901
ENSG00000168032	ENTPD3	DUP	chr3	32590001	43280001
ENSG00000100393	EP300	DEL	chr22	29270001	50803901
ENSG00000154928	EPHB1	DEL	chr3	130090001	136260001
ENSG00000112425	EPM2A	DUP	chr6	134930001	158524301
ENSG00000178567	EPM2AIP1	DUP	chr3	32590001	43280001
ENSG00000121053	EPX	DUP	chr17	56520001	64920001
ENSG00000164307	ERAP1	DEL	chr5	68470001	107640001
ENSG00000164308	ERAP2	DEL	chr5	68470001	107640001
ENSG00000112851	ERBIN	DEL	chr5	58980001	68430001
ENSG00000049167	ERCC8	DEL	chr5	58980001	68430001
ENSG00000163645	ERICH6	DEL	chr3	138140001	182778101
ENSG00000178607	ERN1	DUP	chr17	56520001	64920001
ENSG00000164283	ESM1	DEL	chr5	50107401	58350001
ENSG00000091831	ESR1	DUP	chr6	134930001	158524301
ENSG00000158220	ESYT3	DEL	chr3	138140001	182778101
ENSG00000164089	ETNPPL	DUP	chr4	107470001	141970001
ENSG00000167880	EVPL	DUP	chr17	64930001	77320001
ENSG00000182944	EWSR1	DEL	chr22	29270001	50803901
ENSG00000182473	EXOC7	DUP	chr17	64930001	77320001
ENSG00000157036	EXOG	DUP	chr3	32590001	43280001
ENSG00000123737	EXOSC9	DUP	chr4	107470001	141970001
ENSG00000181104	F2R	DEL	chr5	68470001	107640001
ENSG00000164251	F2RL1	DEL	chr5	68470001	107640001
ENSG00000164220	F2RL2	DEL	chr5	68470001	107640001
ENSG00000145384	FABP2	DUP	chr4	107470001	141970001
ENSG00000121769	FABP3	DUP	chr1	29170001	35110001
ENSG00000172782	FADS6	DUP	chr17	64930001	77320001
ENSG00000158234	FAIM	DEL	chr3	138140001	182778101
ENSG00000133193	FAM104A	DUP	chr17	64930001	77320001
ENSG00000100376	FAM118A	DEL	chr22	29270001	50803901
ENSG00000152380	FAM151B	DEL	chr5	68470001	107640001
ENSG00000114023	FAM162A	DEL	chr3	113200001	130020001
ENSG00000183615	FAM167B	DUP	chr1	29170001	35110001
ENSG00000198780	FAM169A	DEL	chr5	68470001	107640001
ENSG00000113391	FAM172A	DEL	chr5	68470001	107640001
ENSG00000174132	FAM174A	DEL	chr5	68470001	107640001
ENSG00000124103	FAM209A	DEL	chr20	52750001	61730001
ENSG00000213714	FAM209B	DEL	chr20	52750001	61730001
ENSG00000108950	FAM20A	DUP	chr17	64930001	77320001
ENSG00000124098	FAM210B	DEL	chr20	52750001	61730001
ENSG00000196227	FAM217B	DEL	chr20	52750001	61730001
ENSG00000184949	FAM227A	DEL	chr22	29270001	50803901
ENSG00000225828	FAM229A	DUP	chr1	29170001	35110001
ENSG00000153347	FAM81B	DEL	chr5	68470001	107640001
ENSG00000133477	FAM83F	DEL	chr22	29270001	50803901
ENSG00000196159	FAT4	DUP	chr4	107470001	141970001
ENSG00000188878	FBF1	DUP	chr17	64930001	77320001
ENSG00000077942	FBLN1	DEL	chr22	29270001	50803901
ENSG00000153558	FBXL2	DUP	chr3	32590001	43280001
ENSG00000118496	FBXO30	DUP	chr6	134930001	158524301
ENSG00000151876	FBXO4	DEL	chr5	37300001	49590001
ENSG00000163833	FBXO40	DEL	chr3	113200001	130020001
ENSG00000112029	FBXO5	DUP	chr6	134930001	158524301
ENSG00000100225	FBXO7	DEL	chr22	29270001	50803901
ENSG00000109670	FBXW7	DUP	chr4	141980001	153310001
ENSG00000157107	FCHO2	DEL	chr5	68470001	107640001
ENSG00000161513	FDXR	DUP	chr17	64930001	77320001
ENSG00000070193	FGF10	DEL	chr5	37300001	49590001
ENSG00000138685	FGF2	DUP	chr4	107470001	141970001
ENSG00000137460	FHDC1	DUP	chr4	141980001	153310001
ENSG00000176971	FIBIN	DUP	chr11	26430001	30920001
ENSG00000075420	FNDC3B	DEL	chr3	138140001	182778101
ENSG00000160097	FNDC5	DUP	chr1	29170001	35110001
ENSG00000251493	FOXD1	DEL	chr5	68470001	107640001
ENSG00000129654	FOXJ1	DUP	chr17	64930001	77320001
ENSG00000183770	FOXL2	DEL	chr3	138140001	182778101
ENSG00000206262	FOXL2NB	DEL	chr3	138140001	182778101
ENSG00000100350	FOXRED2	DEL	chr22	29270001	50803901
ENSG00000183090	FREM3	DUP	chr4	141980001	153310001
ENSG00000131808	FSHB	DUP	chr11	26430001	30920001
ENSG00000134363	FST	DEL	chr5	50107401	58350001
ENSG00000163430	FSTL1	DEL	chr3	113200001	130020001
ENSG00000108592	FTSJ3	DUP	chr17	56520001	64920001
ENSG00000001036	FUCA2	DUP	chr6	134930001	158524301
ENSG00000114416	FXR1	DEL	chr3	138140001	182778101
ENSG00000109458	GAB1	DUP	chr4	141980001	153310001
ENSG00000128242	GAL3ST1	DEL	chr22	29270001	50803901
ENSG00000108479	GALK1	DUP	chr17	64930001	77320001
ENSG00000182687	GALR2	DUP	chr17	64930001	77320001
ENSG00000128310	GALR3	DEL	chr22	29270001	50803901
ENSG00000172020	GAP43	DEL	chr3	113200001	130020001
ENSG00000109534	GAR1	DUP	chr4	107470001	141970001
ENSG00000185340	GAS2L1	DEL	chr22	29270001	50803901
ENSG00000179348	GATA2	DEL	chr3	113200001	130020001
ENSG00000059691	GATB	DUP	chr4	141980001	153310001
ENSG00000100116	GCAT	DEL	chr22	29270001	50803901
ENSG00000176928	GCNT4	DEL	chr5	68470001	107640001
ENSG00000124091	GCNT7	DEL	chr20	52750001	61730001
ENSG00000174500	GCSAM	DEL	chr3	101680001	113130001
ENSG00000168621	GDNF	DEL	chr5	37300001	49590001
ENSG00000153982	GDPD1	DUP	chr17	56520001	64920001
ENSG00000168827	GFM1	DEL	chr3	138140001	182778101
ENSG00000164347	GFM2	DEL	chr5	68470001	107640001
ENSG00000100083	GGA1	DEL	chr22	29270001	50803901
ENSG00000125447	GGA3	DUP	chr17	64930001	77320001
ENSG00000259384	GH1	DUP	chr17	56520001	64920001
ENSG00000136487	GH2	DUP	chr17	56520001	64920001
ENSG00000112964	GHR	DEL	chr5	37300001	49590001
ENSG00000121853	GHSR	DEL	chr3	138140001	182778101
ENSG00000250298	GIMD1	DEL	chr4	103070001	107440001
ENSG00000145723	GIN1	DEL	chr5	68470001	107640001
ENSG00000055211	GINM1	DUP	chr6	134930001	158524301
ENSG00000187513	GJA4	DUP	chr1	29170001	35110001
ENSG00000188910	GJB3	DUP	chr1	29170001	35110001
ENSG00000189433	GJB4	DUP	chr1	29170001	35110001
ENSG00000189280	GJB5	DUP	chr1	29170001	35110001
ENSG00000203733	GJE1	DUP	chr6	134930001	158524301
ENSG00000175066	GK5	DEL	chr3	138140001	182778101
ENSG00000170266	GLB1	DUP	chr3	32590001	43280001
ENSG00000149328	GLB1L2	DUP	chr11	131800701	135063901
ENSG00000166105	GLB1L3	DUP	chr11	131800701	135063901
ENSG00000173221	GLRX	DEL	chr5	68470001	107640001
ENSG00000163655	GMPS	DEL	chr3	138140001	182778101
ENSG00000120063	GNA13	DUP	chr17	64930001	77320001
ENSG00000087460	GNAS	DEL	chr20	52750001	61730001
ENSG00000114450	GNB4	DEL	chr3	138140001	182778101
ENSG00000144674	GOLGA4	DUP	chr3	32590001	43280001
ENSG00000173230	GOLGB1	DEL	chr3	113200001	130020001
ENSG00000173905	GOLIM4	DEL	chr3	138140001	182778101
ENSG00000113384	GOLPH3	DEL	chr5	23370001	34140001
ENSG00000114745	GORASP1	DUP	chr3	32590001	43280001
ENSG00000169704	GP9	DEL	chr3	113200001	130020001
ENSG00000062194	GPBP1	DEL	chr5	50107401	58350001
ENSG00000257008	GPR142	DUP	chr17	64930001	77320001
ENSG00000174948	GPR149	DEL	chr3	138140001	182778101
ENSG00000178015	GPR150	DEL	chr5	68470001	107640001
ENSG00000175697	GPR156	DEL	chr3	113200001	130020001
ENSG00000173890	GPR160	DEL	chr3	138140001	182778101
ENSG00000174946	GPR171	DEL	chr3	138140001	182778101
ENSG00000138271	GPR87	DEL	chr3	138140001	182778101
ENSG00000170412	GPRC5C	DUP	chr17	64930001	77320001
ENSG00000164294	GPX8	DEL	chr5	50107401	58350001
ENSG00000178075	GRAMD1C	DEL	chr3	113200001	130020001
ENSG00000075240	GRAMD4	DEL	chr22	29270001	50803901
ENSG00000100351	GRAP2	DEL	chr22	29270001	50803901
ENSG00000177885	GRB2	DUP	chr17	64930001	77320001
ENSG00000161509	GRIN2C	DUP	chr17	64930001	77320001
ENSG00000114124	GRK7	DEL	chr3	138140001	182778101
ENSG00000152822	GRM1	DUP	chr6	134930001	158524301
ENSG00000082701	GSK3B	DEL	chr3	113200001	130020001
ENSG00000138780	GSTCD	DEL	chr4	103070001	107440001
ENSG00000153767	GTF2E1	DEL	chr3	113200001	130020001
ENSG00000145736	GTF2H2	DEL	chr5	68470001	107640001
ENSG00000183474	GTF2H2C	DEL	chr5	68470001	107640001
ENSG00000272047	GTF2H5	DUP	chr6	134930001	158524301
ENSG00000100226	GTPBP1	DEL	chr22	29270001	50803901
ENSG00000163607	GTPBP8	DEL	chr3	101680001	113130001
ENSG00000075218	GTSE1	DEL	chr22	29270001	50803901
ENSG00000138472	GUCA1C	DEL	chr3	101680001	113130001
ENSG00000163754	GYG1	DEL	chr3	138140001	182778101
ENSG00000170180	GYPA	DUP	chr4	141980001	153310001
ENSG00000250361	GYPB	DUP	chr4	141980001	153310001
ENSG00000197465	GYPE	DUP	chr4	141980001	153310001
ENSG00000145649	GZMA	DEL	chr5	50107401	58350001
ENSG00000113088	GZMK	DEL	chr5	50107401	58350001
ENSG00000206527	HACD2	DEL	chr3	113200001	130020001
ENSG00000138796	HADH	DUP	chr4	107470001	141970001
ENSG00000145681	HAPLN1	DEL	chr5	68470001	107640001
ENSG00000112339	HBS1L	DUP	chr6	134930001	158524301
ENSG00000180353	HCLS1	DEL	chr3	113200001	130020001
ENSG00000164588	HCN1	DEL	chr5	37300001	49590001
ENSG00000121764	HCRTR1	DUP	chr1	29170001	35110001
ENSG00000116478	HDAC1	DUP	chr1	29170001	35110001
ENSG00000100429	HDAC10	DEL	chr22	29270001	50803901
ENSG00000068097	HEATR6	DUP	chr17	56520001	64920001
ENSG00000051620	HEBP2	DUP	chr6	134930001	158524301
ENSG00000112406	HECA	DUP	chr6	134930001	158524301
ENSG00000173706	HEG1	DEL	chr3	113200001	130020001
ENSG00000198265	HELZ	DUP	chr17	64930001	77320001
ENSG00000049860	HEXB	DEL	chr5	68470001	107640001
ENSG00000113924	HGD	DEL	chr3	113200001	130020001
ENSG00000010282	HHATL	DUP	chr3	32590001	43280001
ENSG00000164161	HHIP	DUP	chr4	141980001	153310001
ENSG00000114455	HHLA2	DEL	chr3	101680001	113130001
ENSG00000167861	HID1	DUP	chr17	64930001	77320001
ENSG00000181061	HIGD1A	DUP	chr3	32590001	43280001
ENSG00000010818	HIVEP2	DUP	chr6	134930001	158524301
ENSG00000108924	HLF	DEL	chr17	51370001	56510001
ENSG00000071794	HLTF	DEL	chr3	138140001	182778101
ENSG00000183624	HMCES	DEL	chr3	113200001	130020001
ENSG00000124097	HMGB1P1	DEL	chr20	52750001	61730001
ENSG00000176256	HMGB4	DUP	chr1	29170001	35110001
ENSG00000113161	HMGCR	DEL	chr5	68470001	107640001
ENSG00000112972	HMGCS1	DEL	chr5	37300001	49590001
ENSG00000100281	HMGXB4	DEL	chr22	29270001	50803901
ENSG00000100292	HMOX1	DEL	chr22	29270001	50803901
ENSG00000152413	HOMER1	DEL	chr5	68470001	107640001
ENSG00000176635	HORMAD2	DEL	chr22	29270001	50803901
ENSG00000121905	HPCA	DUP	chr1	29170001	35110001
ENSG00000163755	HPS3	DEL	chr3	138140001	182778101
ENSG00000176160	HSF5	DUP	chr17	56520001	64920001
ENSG00000164070	HSPA4L	DUP	chr4	107470001	141970001
ENSG00000169271	HSPB3	DEL	chr5	50107401	58350001
ENSG00000169087	HSPBAP1	DEL	chr3	113200001	130020001
ENSG00000178394	HTR1A	DEL	chr5	58980001	68430001
ENSG00000108622	ICAM2	DUP	chr17	56520001	64920001
ENSG00000027697	IFNGR1	DUP	chr6	134930001	158524301
ENSG00000163913	IFT122	DEL	chr3	113200001	130020001
ENSG00000100360	IFT27	DEL	chr22	29270001	50803901
ENSG00000114446	IFT57	DEL	chr3	101680001	113130001
ENSG00000068885	IFT80	DEL	chr3	138140001	182778101
ENSG00000152580	IGSF10	DEL	chr3	138140001	182778101
ENSG00000144847	IGSF11	DEL	chr3	113200001	130020001
ENSG00000080854	IGSF9B	DUP	chr11	131800701	135063901
ENSG00000168811	IL12A	DEL	chr3	138140001	182778101
ENSG00000164136	IL15	DUP	chr4	107470001	141970001
ENSG00000188263	IL17REL	DEL	chr22	29270001	50803901
ENSG00000109471	IL2	DUP	chr4	107470001	141970001
ENSG00000016402	IL20RA	DUP	chr6	134930001	158524301
ENSG00000138684	IL21	DUP	chr4	107470001	141970001
ENSG00000164485	IL22RA2	DUP	chr6	134930001	158524301
ENSG00000100385	IL2RB	DEL	chr22	29270001	50803901
ENSG00000164509	IL31RA	DEL	chr5	50107401	58350001
ENSG00000134352	IL6ST	DEL	chr5	50107401	58350001
ENSG00000168685	IL7R	DEL	chr5	34200001	37290001
ENSG00000145103	ILDR1	DEL	chr3	113200001	130020001
ENSG00000109452	INPP4B	DUP	chr4	141980001	153310001
ENSG00000185133	INPP5J	DEL	chr22	29270001	50803901
ENSG00000138785	INTS12	DEL	chr4	103070001	107440001
ENSG00000108506	INTS2	DUP	chr17	56520001	64920001
ENSG00000164066	INTU	DUP	chr4	107470001	141970001
ENSG00000074706	IPCEF1	DUP	chr6	134930001	158524301
ENSG00000086200	IPO11	DEL	chr5	58980001	68430001
ENSG00000173226	IQCB1	DEL	chr3	113200001	130020001
ENSG00000160051	IQCC	DUP	chr1	29170001	35110001
ENSG00000214216	IQCJ	DEL	chr3	138140001	182778101
ENSG00000283154	IQCJ-SCHIP1	DEL	chr3	138140001	182778101
ENSG00000145703	IQGAP2	DEL	chr5	68470001	107640001
ENSG00000016082	ISL1	DEL	chr5	50107401	58350001
ENSG00000175329	ISX	DEL	chr22	29270001	50803901
ENSG00000240682	ISY1	DEL	chr3	113200001	130020001
ENSG00000261796	ISY1-RAB43	DEL	chr3	113200001	130020001
ENSG00000213949	ITGA1	DEL	chr5	50107401	58350001
ENSG00000164171	ITGA2	DEL	chr5	50107401	58350001
ENSG00000144668	ITGA9	DUP	chr3	32590001	43280001
ENSG00000132470	ITGB4	DUP	chr17	64930001	77320001
ENSG00000082781	ITGB5	DEL	chr3	113200001	130020001
ENSG00000009765	IYD	DUP	chr6	134930001	158524301
ENSG00000077684	JADE1	DUP	chr4	107470001	141970001
ENSG00000166086	JAM3	DUP	chr11	131800701	135063901
ENSG00000070495	JMJD6	DUP	chr17	64930001	77320001
ENSG00000152409	JMY	DEL	chr5	68470001	107640001
ENSG00000100221	JOSD1	DEL	chr22	29270001	50803901
ENSG00000160145	KALRN	DEL	chr3	113200001	130020001
ENSG00000186625	KATNA1	DUP	chr6	134930001	158524301
ENSG00000187715	KBTBD12	DEL	chr3	113200001	130020001
ENSG00000182255	KCNA4	DUP	chr11	26430001	30920001
ENSG00000169282	KCNAB1	DEL	chr3	138140001	182778101
ENSG00000173826	KCNH6	DUP	chr17	56520001	64920001
ENSG00000153822	KCNJ16	DUP	chr17	64930001	77320001
ENSG00000123700	KCNJ2	DUP	chr17	64930001	77320001
ENSG00000168135	KCNJ4	DEL	chr22	29270001	50803901
ENSG00000197584	KCNMB2	DEL	chr3	138140001	182778101
ENSG00000171121	KCNMB3	DEL	chr3	138140001	182778101
ENSG00000100379	KCTD17	DEL	chr22	29270001	50803901
ENSG00000180901	KCTD2	DUP	chr17	64930001	77320001
ENSG00000100196	KDELR3	DEL	chr22	29270001	50803901
ENSG00000121774	KHDRBS1	DUP	chr1	29170001	35110001
ENSG00000185261	KIAA0825	DEL	chr5	68470001	107640001
ENSG00000100364	KIAA0930	DEL	chr22	29270001	50803901
ENSG00000138688	KIAA1109	DUP	chr4	107470001	141970001
ENSG00000162522	KIAA1522	DUP	chr1	29170001	35110001
ENSG00000121621	KIF18A	DUP	chr11	26430001	30920001
ENSG00000196169	KIF19	DUP	chr17	64930001	77320001
ENSG00000068796	KIF2A	DEL	chr5	58980001	68430001
ENSG00000141200	KIF2B	DEL	chr17	51370001	56510001
ENSG00000163884	KLF15	DEL	chr3	113200001	130020001
ENSG00000130487	KLHDC7B	DEL	chr22	29270001	50803901
ENSG00000157119	KLHL40	DUP	chr3	32590001	43280001
ENSG00000114030	KPNA1	DEL	chr3	113200001	130020001
ENSG00000182481	KPNA2	DUP	chr17	64930001	77320001
ENSG00000186432	KPNA4	DEL	chr3	138140001	182778101
ENSG00000025800	KPNA6	DUP	chr1	29170001	35110001
ENSG00000240747	KRBOX1	DUP	chr3	32590001	43280001
ENSG00000174611	KY	DEL	chr3	130090001	136260001
ENSG00000100395	L3MBTL2	DEL	chr22	29270001	50803901
ENSG00000162511	LAPTM5	DUP	chr1	29170001	35110001
ENSG00000133424	LARGE1	DEL	chr22	29270001	50803901
ENSG00000138709	LARP1B	DUP	chr4	107470001	141970001
ENSG00000174720	LARP7	DUP	chr4	107470001	141970001
ENSG00000131023	LATS1	DUP	chr6	134930001	158524301
ENSG00000182866	LCK	DUP	chr1	29170001	35110001
ENSG00000138795	LEF1	DUP	chr4	107470001	141970001
ENSG00000197980	LEKR1	DEL	chr3	138140001	182778101
ENSG00000100097	LGALS1	DEL	chr22	29270001	50803901
ENSG00000100079	LGALS2	DEL	chr22	29270001	50803901
ENSG00000205213	LGR4	DUP	chr11	26430001	30920001
ENSG00000145685	LHFPL2	DEL	chr5	68470001	107640001
ENSG00000128342	LIF	DEL	chr22	29270001	50803901
ENSG00000113594	LIFR	DEL	chr5	37300001	49590001
ENSG00000136490	LIMD2	DUP	chr17	56520001	64920001
ENSG00000182541	LIMK2	DEL	chr22	29270001	50803901
ENSG00000148943	LIN7C	DUP	chr11	26430001	30920001
ENSG00000205704	LINC00634	DEL	chr22	29270001	50803901
ENSG00000145721	LIX1	DEL	chr5	68470001	107640001
ENSG00000073350	LLGL2	DUP	chr17	64930001	77320001
ENSG00000164187	LMBRD2	DEL	chr5	34200001	37290001
ENSG00000100258	LMF2	DEL	chr22	29270001	50803901
ENSG00000113441	LNPEP	DEL	chr5	68470001	107640001
ENSG00000167419	LPO	DUP	chr17	56520001	64920001
ENSG00000198589	LRBA	DUP	chr4	141980001	153310001
ENSG00000183423	LRIT3	DUP	chr4	107470001	141970001
ENSG00000120256	LRP11	DUP	chr6	134930001	158524301
ENSG00000114248	LRRC31	DEL	chr3	138140001	182778101
ENSG00000171757	LRRC34	DEL	chr3	138140001	182778101
ENSG00000176809	LRRC37A3	DUP	chr17	56520001	64920001
ENSG00000163428	LRRC58	DEL	chr3	113200001	130020001
ENSG00000186105	LRRC70	DEL	chr5	58980001	68430001
ENSG00000093167	LRRFIP2	DUP	chr3	32590001	43280001
ENSG00000188306	LRRIQ4	DEL	chr3	138140001	182778101
ENSG00000185565	LSAMP	DEL	chr3	113200001	130020001
ENSG00000164167	LSM6	DUP	chr4	141980001	153310001
ENSG00000135521	LTV1	DUP	chr6	134930001	158524301
ENSG00000079257	LXN	DEL	chr3	138140001	182778101
ENSG00000176018	LYSMD3	DEL	chr5	68470001	107640001
ENSG00000157093	LYZL4	DUP	chr3	32590001	43280001
ENSG00000181541	MAB21L2	DUP	chr4	141980001	153310001
ENSG00000164109	MAD2L1	DUP	chr4	107470001	141970001
ENSG00000185022	MAFF	DEL	chr22	29270001	50803901
ENSG00000196782	MAML3	DUP	chr4	107470001	141970001
ENSG00000131711	MAP1B	DEL	chr5	68470001	107640001
ENSG00000108984	MAP2K6	DUP	chr17	64930001	77320001
ENSG00000095015	MAP3K1	DEL	chr5	50107401	58350001
ENSG00000198909	MAP3K3	DUP	chr17	56520001	64920001
ENSG00000197442	MAP3K5	DUP	chr6	134930001	158524301
ENSG00000135525	MAP7	DUP	chr6	134930001	158524301
ENSG00000185386	MAPK11	DEL	chr22	29270001	50803901
ENSG00000188130	MAPK12	DEL	chr22	29270001	50803901
ENSG00000008735	MAPK8IP2	DEL	chr22	29270001	50803901
ENSG00000175130	MARCKSL1	DUP	chr1	29170001	35110001
ENSG00000152939	MARVELD2	DEL	chr5	68470001	107640001
ENSG00000069020	MAST4	DEL	chr5	58980001	68430001
ENSG00000162510	MATN1	DUP	chr1	29170001	35110001
ENSG00000198125	MB	DEL	chr22	29270001	50803901
ENSG00000129071	MBD4	DEL	chr3	113200001	130020001
ENSG00000176055	MBLAC2	DEL	chr5	68470001	107640001
ENSG00000152601	MBNL1	DEL	chr3	138140001	182778101
ENSG00000124089	MC3R	DEL	chr20	52750001	61730001
ENSG00000100294	MCAT	DEL	chr22	29270001	50803901
ENSG00000131844	MCCC2	DEL	chr5	68470001	107640001
ENSG00000128285	MCHR1	DEL	chr22	29270001	50803901
ENSG00000234602	MCIDAS	DEL	chr5	50107401	58350001
ENSG00000073111	MCM2	DEL	chr3	113200001	130020001
ENSG00000100297	MCM5	DEL	chr22	29270001	50803901
ENSG00000175471	MCTP1	DEL	chr5	68470001	107640001
ENSG00000005059	MCUB	DUP	chr4	107470001	141970001
ENSG00000085276	MECOM	DEL	chr3	138140001	182778101
ENSG00000116353	MECR	DUP	chr1	29170001	35110001
ENSG00000144893	MED12L	DEL	chr3	138140001	182778101
ENSG00000108510	MED13	DUP	chr17	56520001	64920001
ENSG00000081189	MEF2C	DEL	chr5	68470001	107640001
ENSG00000167077	MEI1	DEL	chr22	29270001	50803901
ENSG00000145388	METTL14	DUP	chr4	107470001	141970001
ENSG00000169519	METTL15	DUP	chr11	26430001	30920001
ENSG00000181038	METTL23	DUP	chr17	64930001	77320001
ENSG00000087995	METTL2A	DUP	chr17	56520001	64920001
ENSG00000171109	MFN1	DEL	chr3	138140001	182778101
ENSG00000100060	MFNG	DEL	chr22	29270001	50803901
ENSG00000118855	MFSD1	DEL	chr3	138140001	182778101
ENSG00000092931	MFSD11	DUP	chr17	64930001	77320001
ENSG00000164073	MFSD8	DUP	chr4	107470001	141970001
ENSG00000137463	MGARP	DUP	chr4	107470001	141970001
ENSG00000128268	MGAT3	DEL	chr22	29270001	50803901
ENSG00000205301	MGAT4D	DUP	chr4	107470001	141970001
ENSG00000167889	MGAT5B	DUP	chr17	64930001	77320001
ENSG00000074416	MGLL	DEL	chr3	113200001	130020001
ENSG00000085871	MGST2	DUP	chr4	107470001	141970001
ENSG00000100139	MICALL1	DEL	chr22	29270001	50803901
ENSG00000100335	MIEF1	DEL	chr22	29270001	50803901
ENSG00000155545	MIER3	DEL	chr5	50107401	58350001
ENSG00000125457	MIF4GD	DUP	chr17	64930001	77320001
ENSG00000271605	MILR1	DUP	chr17	56520001	64920001
ENSG00000100253	MIOX	DEL	chr22	29270001	50803901
ENSG00000011143	MKS1	DUP	chr17	56520001	64920001
ENSG00000100427	MLC1	DEL	chr22	29270001	50803901
ENSG00000178053	MLF1	DEL	chr3	138140001	182778101
ENSG00000076242	MLH1	DUP	chr3	32590001	43280001
ENSG00000151611	MMAA	DUP	chr4	141980001	153310001
ENSG00000108960	MMD	DEL	chr17	51370001	56510001
ENSG00000196549	MME	DEL	chr3	138140001	182778101
ENSG00000168314	MOBP	DUP	chr3	32590001	43280001
ENSG00000164172	MOCS2	DEL	chr5	50107401	58350001
ENSG00000114487	MORC1	DEL	chr3	101680001	113130001
ENSG00000133422	MORC2	DEL	chr22	29270001	50803901
ENSG00000073146	MOV10L1	DEL	chr22	29270001	50803901
ENSG00000005381	MPO	DUP	chr17	56520001	64920001
ENSG00000186732	MPPED1	DEL	chr22	29270001	50803901
ENSG00000066382	MPPED2	DUP	chr11	26430001	30920001
ENSG00000128309	MPST	DEL	chr22	29270001	50803901
ENSG00000158186	MRAS	DEL	chr3	138140001	182778101
ENSG00000011028	MRC2	DUP	chr17	56520001	64920001
ENSG00000171495	MROH2B	DEL	chr5	37300001	49590001
ENSG00000114686	MRPL3	DEL	chr3	130090001	136260001
ENSG00000204316	MRPL38	DUP	chr17	64930001	77320001
ENSG00000136522	MRPL47	DEL	chr3	138140001	182778101
ENSG00000167862	MRPL58	DUP	chr17	64930001	77320001
ENSG00000175110	MRPS22	DEL	chr3	138140001	182778101
ENSG00000181610	MRPS23	DUP	chr17	56520001	64920001
ENSG00000113048	MRPS27	DEL	chr5	68470001	107640001
ENSG00000112996	MRPS30	DEL	chr5	37300001	49590001
ENSG00000134056	MRPS36	DEL	chr5	68470001	107640001
ENSG00000125445	MRPS7	DUP	chr17	64930001	77320001
ENSG00000113318	MSH3	DEL	chr5	68470001	107640001
ENSG00000153944	MSI2	DUP	chr17	56520001	64920001
ENSG00000174579	MSL2	DEL	chr3	130090001	136260001
ENSG00000242114	MTFP1	DEL	chr22	29270001	50803901
ENSG00000146410	MTFR2	DUP	chr6	134930001	158524301
ENSG00000120254	MTHFD1L	DUP	chr6	134930001	158524301
ENSG00000150712	MTMR12	DEL	chr5	23370001	34140001
ENSG00000100330	MTMR3	DEL	chr22	29270001	50803901
ENSG00000108389	MTMR4	DUP	chr17	56520001	64920001
ENSG00000112031	MTRF1L	DUP	chr6	134930001	158524301
ENSG00000270394	MTRNR2L13	DUP	chr4	107470001	141970001
ENSG00000256222	MTRNR2L3	DEL	chr20	52750001	61730001
ENSG00000177034	MTX3	DEL	chr5	68470001	107640001
ENSG00000173702	MUC13	DEL	chr3	113200001	130020001
ENSG00000169550	MUC15	DUP	chr11	26430001	30920001
ENSG00000182534	MXRA7	DUP	chr17	64930001	77320001
ENSG00000118513	MYB	DUP	chr6	134930001	158524301
ENSG00000120279	MYCT1	DUP	chr6	134930001	158524301
ENSG00000172936	MYD88	DUP	chr3	32590001	43280001
ENSG00000144821	MYH15	DEL	chr3	101680001	113130001
ENSG00000100345	MYH9	DEL	chr22	29270001	50803901
ENSG00000065534	MYLK	DEL	chr3	113200001	130020001
ENSG00000085274	MYNN	DEL	chr3	138140001	182778101
ENSG00000266714	MYO15B	DUP	chr17	64930001	77320001
ENSG00000172399	MYOZ2	DUP	chr4	107470001	141970001
ENSG00000170011	MYRIP	DUP	chr3	32590001	43280001
ENSG00000164134	NAA15	DUP	chr4	107470001	141970001
ENSG00000121579	NAA50	DEL	chr3	113200001	130020001
ENSG00000177694	NAALADL2	DEL	chr3	138140001	182778101
ENSG00000253506	NACA2	DUP	chr17	56520001	64920001
ENSG00000152620	NADK2	DEL	chr5	34200001	37290001
ENSG00000198951	NAGA	DEL	chr22	29270001	50803901
ENSG00000249437	NAIP	DEL	chr5	68470001	107640001
ENSG00000109065	NAT9	DUP	chr17	64930001	77320001
ENSG00000151503	NCAPD3	DUP	chr11	131800701	135063901
ENSG00000025770	NCAPH2	DEL	chr22	29270001	50803901
ENSG00000144959	NCEH1	DEL	chr3	138140001	182778101
ENSG00000100365	NCF4	DEL	chr22	29270001	50803901
ENSG00000173376	NDNF	DUP	chr4	107470001	141970001
ENSG00000164100	NDST3	DUP	chr4	107470001	141970001
ENSG00000138653	NDST4	DUP	chr4	107470001	141970001
ENSG00000184983	NDUFA6	DEL	chr22	29270001	50803901
ENSG00000164182	NDUFAF2	DEL	chr5	58980001	68430001
ENSG00000065518	NDUFB4	DEL	chr3	113200001	130020001
ENSG00000136521	NDUFB5	DEL	chr3	138140001	182778101
ENSG00000109390	NDUFC1	DUP	chr4	107470001	141970001
ENSG00000164258	NDUFS4	DEL	chr5	50107401	58350001
ENSG00000177707	NECTIN3	DEL	chr3	101680001	113130001
ENSG00000100285	NEFH	DEL	chr22	29270001	50803901
ENSG00000114670	NEK11	DEL	chr3	130090001	136260001
ENSG00000101158	NELFCD	DEL	chr20	52750001	61730001
ENSG00000163608	NEPRO	DEL	chr3	101680001	113130001
ENSG00000178403	NEUROG2	DUP	chr4	107470001	141970001
ENSG00000186575	NF2	DEL	chr22	29270001	50803901
ENSG00000235568	NFAM1	DEL	chr22	29270001	50803901
ENSG00000144802	NFKBIZ	DEL	chr3	101680001	113130001
ENSG00000135540	NHSL1	DUP	chr6	134930001	158524301
ENSG00000177453	NIM1K	DEL	chr5	37300001	49590001
ENSG00000164190	NIPBL	DEL	chr5	34200001	37290001
ENSG00000184117	NIPSNAP1	DEL	chr22	29270001	50803901
ENSG00000084628	NKAIN1	DUP	chr1	29170001	35110001
ENSG00000114857	NKTR	DUP	chr3	32590001	43280001
ENSG00000169760	NLGN1	DEL	chr3	138140001	182778101
ENSG00000123213	NLN	DEL	chr5	58980001	68430001
ENSG00000135577	NMBR	DUP	chr6	134930001	158524301
ENSG00000169251	NMD3	DEL	chr3	138140001	182778101
ENSG00000181322	NME9	DEL	chr3	138140001	182778101
ENSG00000163864	NMNAT3	DEL	chr3	138140001	182778101
ENSG00000112992	NNT	DEL	chr5	37300001	49590001
ENSG00000151014	NOCT	DUP	chr4	107470001	141970001
ENSG00000183691	NOG	DUP	chr17	56520001	64920001
ENSG00000130935	NOL11	DUP	chr17	64930001	77320001
ENSG00000273899	NOL12	DEL	chr22	29270001	50803901
ENSG00000074771	NOX3	DUP	chr6	134930001	158524301
ENSG00000215440	NPEPL1	DEL	chr20	52750001	61730001
ENSG00000113971	NPHP3	DEL	chr3	130090001	136260001
ENSG00000274810	NPHP3-ACAD11	DEL	chr3	130090001	136260001
ENSG00000168743	NPNT	DEL	chr4	103070001	107440001
ENSG00000113389	NPR3	DEL	chr5	23370001	34140001
ENSG00000221890	NPTXR	DEL	chr22	29270001	50803901
ENSG00000144852	NR1I2	DEL	chr3	113200001	130020001
ENSG00000175745	NR2F1	DEL	chr5	68470001	107640001
ENSG00000151623	NR3C2	DUP	chr4	141980001	153310001
ENSG00000164346	NSA2	DEL	chr5	68470001	107640001
ENSG00000125458	NT5C	DUP	chr17	64930001	77320001
ENSG00000182667	NTM	DUP	chr11	131800701	135063901
ENSG00000112874	NUDT12	DEL	chr5	68470001	107640001
ENSG00000198585	NUDT16	DEL	chr3	130090001	136260001
ENSG00000170917	NUDT6	DUP	chr4	107470001	141970001
ENSG00000113569	NUP155	DEL,DEL	chr5,chr5	37300001,34200001	49590001,37290001
ENSG00000120253	NUP43	DUP	chr6	134930001	158524301
ENSG00000093000	NUP50	DEL	chr22	29270001	50803901
ENSG00000125450	NUP85	DUP	chr17	64930001	77320001
ENSG00000144815	NXPE3	DEL	chr3	101680001	113130001
ENSG00000197822	OCLN	DEL	chr5	68470001	107640001
ENSG00000177989	ODF3B	DEL	chr22	29270001	50803901
ENSG00000177468	OLIG3	DUP	chr6	134930001	158524301
ENSG00000183715	OPCML	DUP	chr11	131800701	135063901
ENSG00000112038	OPRM1	DUP	chr6	134930001	158524301
ENSG00000141194	OR4D1	DUP	chr17	56520001	64920001
ENSG00000255713	OR4D2	DUP	chr17	56520001	64920001
ENSG00000184792	OSBP2	DEL	chr22	29270001	50803901
ENSG00000144909	OSBPL11	DEL	chr3	113200001	130020001
ENSG00000099985	OSM	DEL	chr22	29270001	50803901
ENSG00000145623	OSMR	DEL	chr5	37300001	49590001
ENSG00000198856	OSTC	DUP	chr4	107470001	141970001
ENSG00000182447	OTOL1	DEL	chr3	138140001	182778101
ENSG00000183034	OTOP2	DUP	chr17	64930001	77320001
ENSG00000182938	OTOP3	DUP	chr17	64930001	77320001
ENSG00000171540	OTP	DEL	chr5	68470001	107640001
ENSG00000164164	OTUD4	DUP	chr4	141980001	153310001
ENSG00000083720	OXCT1	DEL	chr5	37300001	49590001
ENSG00000172939	OXSR1	DUP	chr3	32590001	43280001
ENSG00000169860	P2RY1	DEL	chr3	138140001	182778101
ENSG00000169313	P2RY12	DEL	chr3	138140001	182778101
ENSG00000181631	P2RY13	DEL	chr3	138140001	182778101
ENSG00000174944	P2RY14	DEL	chr3	138140001	182778101
ENSG00000254535	PABPC4L	DUP	chr4	107470001	141970001
ENSG00000100266	PACSIN2	DEL	chr22	29270001	50803901
ENSG00000172239	PAIP1	DEL	chr5	37300001	49590001
ENSG00000145730	PAM	DEL	chr5	68470001	107640001
ENSG00000073150	PANX2	DEL	chr22	29270001	50803901
ENSG00000138801	PAPSS1	DUP	chr4	107470001	141970001
ENSG00000188582	PAQR9	DEL	chr3	138140001	182778101
ENSG00000173193	PARP14	DEL	chr3	113200001	130020001
ENSG00000173200	PARP15	DEL	chr3	113200001	130020001
ENSG00000151883	PARP8	DEL	chr5	50107401	58350001
ENSG00000138496	PARP9	DEL	chr3	113200001	130020001
ENSG00000188677	PARVB	DEL	chr22	29270001	50803901
ENSG00000138964	PARVG	DEL	chr22	29270001	50803901
ENSG00000100105	PATZ1	DEL	chr22	29270001	50803901
ENSG00000254440	PBOV1	DUP	chr6	134930001	158524301
ENSG00000114054	PCCB	DEL	chr3	130090001	136260001
ENSG00000138650	PCDH10	DUP	chr4	107470001	141970001
ENSG00000189184	PCDH18	DUP	chr4	107470001	141970001
ENSG00000124253	PCK1	DEL	chr20	52750001	61730001
ENSG00000120265	PCMT1	DUP	chr6	134930001	158524301
ENSG00000163710	PCOLCE2	DEL	chr3	138140001	182778101
ENSG00000175426	PCSK1	DEL	chr5	68470001	107640001
ENSG00000141179	PCTP	DEL	chr17	51370001	56510001
ENSG00000114209	PDCD10	DEL	chr3	138140001	182778101
ENSG00000170248	PDCD6IP	DUP	chr3	32590001	43280001
ENSG00000113448	PDE4D	DEL	chr5	58980001	68430001
ENSG00000138735	PDE5A	DUP	chr4	107470001	141970001
ENSG00000171408	PDE7B	DUP	chr6	134930001	158524301
ENSG00000113231	PDE8B	DEL	chr5	68470001	107640001
ENSG00000100311	PDGFB	DEL	chr22	29270001	50803901
ENSG00000065485	PDIA5	DEL	chr3	113200001	130020001
ENSG00000241360	PDXP	DEL	chr22	29270001	50803901
ENSG00000133401	PDZD2	DEL	chr5	23370001	34140001
ENSG00000261371	PECAM1	DUP	chr17	56520001	64920001
ENSG00000162517	PEF1	DUP	chr1	29170001	35110001
ENSG00000152684	PELO	DEL	chr5	50107401	58350001
ENSG00000112378	PERP	DUP	chr6	134930001	158524301
ENSG00000100029	PES1	DEL	chr22	29270001	50803901
ENSG00000034693	PEX3	DUP	chr6	134930001	158524301
ENSG00000114757	PEX5L	DEL	chr3	138140001	182778101
ENSG00000112357	PEX7	DUP	chr6	134930001	158524301
ENSG00000101132	PFDN4	DEL	chr20	52750001	61730001
ENSG00000070087	PFN2	DEL	chr3	138140001	182778101
ENSG00000164040	PGRMC2	DUP	chr4	107470001	141970001
ENSG00000112419	PHACTR2	DUP	chr6	134930001	158524301
ENSG00000087495	PHACTR3	DEL	chr20	52750001	61730001
ENSG00000134686	PHC2	DUP	chr1	29170001	35110001
ENSG00000173889	PHC3	DEL	chr3	138140001	182778101
ENSG00000056487	PHF21B	DEL	chr22	29270001	50803901
ENSG00000100410	PHF5A	DEL	chr22	29270001	50803901
ENSG00000144824	PHLDB2	DEL	chr3	101680001	113130001
ENSG00000100151	PICK1	DEL	chr22	29270001	50803901
ENSG00000121879	PIK3CA	DEL	chr3	138140001	182778101
ENSG00000051382	PIK3CB	DEL	chr3	138140001	182778101
ENSG00000100100	PIK3IP1	DEL	chr22	29270001	50803901
ENSG00000145675	PIK3R1	DEL	chr5	58980001	68430001
ENSG00000196455	PIK3R4	DEL	chr3	130090001	136260001
ENSG00000198355	PIM3	DEL	chr22	29270001	50803901
ENSG00000241878	PISD	DEL	chr22	29270001	50803901
ENSG00000154217	PITPNC1	DUP	chr17	64930001	77320001
ENSG00000164093	PITX2	DUP	chr4	107470001	141970001
ENSG00000130943	PKDREJ	DEL	chr22	29270001	50803901
ENSG00000144837	PLA1A	DEL	chr3	113200001	130020001
ENSG00000123739	PLA2G12A	DUP	chr4	107470001	141970001
ENSG00000100078	PLA2G3	DEL	chr22	29270001	50803901
ENSG00000184381	PLA2G6	DEL	chr22	29270001	50803901
ENSG00000118495	PLAGL1	DUP	chr6	134930001	158524301
ENSG00000187091	PLCD1	DUP	chr3	32590001	43280001
ENSG00000114805	PLCH1	DEL	chr3	138140001	182778101
ENSG00000240891	PLCXD2	DEL	chr3	101680001	113130001
ENSG00000182836	PLCXD3	DEL	chr5	37300001	49590001
ENSG00000075651	PLD1	DEL	chr3	138140001	182778101
ENSG00000120278	PLEKHG1	DUP	chr6	134930001	158524301
ENSG00000142731	PLK4	DUP	chr4	107470001	141970001
ENSG00000152952	PLOD2	DEL	chr3	138140001	182778101
ENSG00000067113	PLPP1	DEL	chr5	50107401	58350001
ENSG00000120756	PLS1	DEL	chr3	138140001	182778101
ENSG00000188313	PLSCR1	DEL	chr3	138140001	182778101
ENSG00000163746	PLSCR2	DEL	chr3	138140001	182778101
ENSG00000114698	PLSCR4	DEL	chr3	138140001	182778101
ENSG00000231213	PLSCR5	DEL	chr3	138140001	182778101
ENSG00000114554	PLXNA1	DEL	chr3	113200001	130020001
ENSG00000196576	PLXNB2	DEL	chr22	29270001	50803901
ENSG00000004399	PLXND1	DEL	chr3	113200001	130020001
ENSG00000124225	PMEPA1	DEL	chr20	52750001	61730001
ENSG00000100417	PMM1	DEL	chr22	29270001	50803901
ENSG00000100344	PNPLA3	DEL	chr22	29270001	50803901
ENSG00000100341	PNPLA5	DEL	chr22	29270001	50803901
ENSG00000152359	POC5	DEL	chr5	68470001	107640001
ENSG00000114631	PODXL2	DEL	chr3	113200001	130020001
ENSG00000163389	POGLUT1	DEL	chr3	113200001	130020001
ENSG00000100227	POLDIP3	DEL	chr22	29270001	50803901
ENSG00000256525	POLG2	DUP	chr17	56520001	64920001
ENSG00000122008	POLK	DEL	chr5	68470001	107640001
ENSG00000051341	POLQ	DEL	chr3	113200001	130020001
ENSG00000100142	POLR2F	DEL	chr22	29270001	50803901
ENSG00000113356	POLR3G	DEL	chr5	68470001	107640001
ENSG00000100413	POLR3H	DEL	chr22	29270001	50803901
ENSG00000144647	POMGNT2	DUP	chr3	32590001	43280001
ENSG00000121577	POPDC2	DEL	chr3	113200001	130020001
ENSG00000151615	POU4F2	DUP	chr4	141980001	153310001
ENSG00000248483	POU5F2	DEL	chr5	68470001	107640001
ENSG00000138777	PPA2	DEL	chr4	103070001	107440001
ENSG00000186951	PPARA	DEL	chr22	29270001	50803901
ENSG00000131013	PPIL4	DUP	chr6	134930001	158524301
ENSG00000145725	PPIP5K2	DEL	chr5	68470001	107640001
ENSG00000170836	PPM1D	DUP	chr17	56520001	64920001
ENSG00000175175	PPM1E	DUP	chr17	56520001	64920001
ENSG00000163590	PPM1L	DEL	chr3	138140001	182778101
ENSG00000198729	PPP1R14C	DUP	chr6	134930001	158524301
ENSG00000132825	PPP1R3D	DEL	chr20	52750001	61730001
ENSG00000073711	PPP2R3A	DEL	chr3	130090001	136260001
ENSG00000100239	PPP6R2	DEL	chr22	29270001	50803901
ENSG00000113593	PPWD1	DEL	chr5	58980001	68430001
ENSG00000214140	PRCD	DUP	chr17	64930001	77320001
ENSG00000138738	PRDM5	DUP	chr4	107470001	141970001
ENSG00000164256	PRDM9	DEL	chr5	23370001	34140001
ENSG00000101166	PRELID3B	DEL	chr20	52750001	61730001
ENSG00000132356	PRKAA1	DEL	chr5	37300001	49590001
ENSG00000108946	PRKAR1A	DUP	chr17	64930001	77320001
ENSG00000154229	PRKCA	DUP	chr17	64930001	77320001
ENSG00000163558	PRKCI	DEL	chr3	138140001	182778101
ENSG00000113494	PRLR	DEL	chr5	34200001	37290001
ENSG00000164169	PRMT9	DUP	chr4	141980001	153310001
ENSG00000161542	PRPSAP1	DUP	chr17	64930001	77320001
ENSG00000068489	PRR11	DUP	chr17	56520001	64920001
ENSG00000183530	PRR14L	DEL	chr22	29270001	50803901
ENSG00000206260	PRR23A	DEL	chr3	138140001	182778101
ENSG00000184814	PRR23B	DEL	chr3	138140001	182778101
ENSG00000233701	PRR23C	DEL	chr3	138140001	182778101
ENSG00000224383	PRR29	DUP	chr17	56520001	64920001
ENSG00000186654	PRR5	DEL	chr22	29270001	50803901
ENSG00000248405	PRR5-ARHGAP8	DEL	chr22	29270001	50803901
ENSG00000164099	PRSS12	DUP	chr4	107470001	141970001
ENSG00000189099	PRSS48	DUP	chr4	141980001	153310001
ENSG00000087191	PSMC5	DUP	chr17	56520001	64920001
ENSG00000197170	PSMD12	DUP	chr17	64930001	77320001
ENSG00000049883	PTCD2	DEL	chr5	68470001	107640001
ENSG00000171522	PTGER4	DEL	chr5	37300001	49590001
ENSG00000184007	PTP4A2	DUP	chr1	29170001	35110001
ENSG00000060656	PTPRU	DUP	chr1	29170001	35110001
ENSG00000141378	PTRH2	DUP	chr17	56520001	64920001
ENSG00000163661	PTX3	DEL	chr3	138140001	182778101
ENSG00000134644	PUM1	DUP	chr1	29170001	35110001
ENSG00000100362	PVALB	DEL	chr22	29270001	50803901
ENSG00000155893	PXYLP1	DEL	chr3	138140001	182778101
ENSG00000186867	QRFPR	DUP	chr4	107470001	141970001
ENSG00000129646	QRICH2	DUP	chr17	64930001	77320001
ENSG00000151576	QTRT2	DEL	chr3	113200001	130020001
ENSG00000124209	RAB22A	DEL	chr20	52750001	61730001
ENSG00000118508	RAB32	DUP	chr6	134930001	158524301
ENSG00000172007	RAB33B	DUP	chr4	107470001	141970001
ENSG00000172794	RAB37	DUP	chr17	64930001	77320001
ENSG00000172780	RAB43	DEL	chr3	113200001	130020001
ENSG00000154917	RAB6B	DEL	chr3	130090001	136260001
ENSG00000075785	RAB7A	DEL	chr3	113200001	130020001
ENSG00000079974	RABL2B	DEL	chr22	29270001	50803901
ENSG00000144840	RABL3	DEL	chr3	113200001	130020001
ENSG00000128340	RAC2	DEL	chr22	29270001	50803901
ENSG00000113456	RAD1	DEL	chr5	34200001	37290001
ENSG00000152942	RAD17	DEL	chr5	68470001	107640001
ENSG00000108384	RAD51C	DUP	chr17	56520001	64920001
ENSG00000101146	RAE1	DEL	chr20	52750001	61730001
ENSG00000164520	RAET1E	DUP	chr6	134930001	158524301
ENSG00000203722	RAET1G	DUP	chr6	134930001	158524301
ENSG00000155918	RAET1L	DUP	chr6	134930001	158524301
ENSG00000039560	RAI14	DEL	chr5	34200001	37290001
ENSG00000164188	RANBP3L	DEL	chr5	34200001	37290001
ENSG00000100401	RANGAP1	DEL	chr22	29270001	50803901
ENSG00000181467	RAP2B	DEL	chr3	138140001	182778101
ENSG00000118849	RARRES1	DEL	chr3	138140001	182778101
ENSG00000145715	RASA1	DEL	chr5	68470001	107640001
ENSG00000155903	RASA2	DEL	chr3	138140001	182778101
ENSG00000100302	RASD2	DEL	chr22	29270001	50803901
ENSG00000113319	RASGRF2	DEL	chr5	68470001	107640001
ENSG00000100276	RASL10A	DEL	chr22	29270001	50803901
ENSG00000162521	RBBP4	DUP	chr1	29170001	35110001
ENSG00000100320	RBFOX2	DEL	chr22	29270001	50803901
ENSG00000132819	RBM38	DEL	chr20	52750001	61730001
ENSG00000114115	RBP1	DEL	chr3	138140001	182778101
ENSG00000114113	RBP2	DEL	chr3	138140001	182778101
ENSG00000100387	RBX1	DEL	chr22	29270001	50803901
ENSG00000108469	RECQL5	DUP	chr17	64930001	77320001
ENSG00000135597	REPS1	DUP	chr6	134930001	158524301
ENSG00000163515	RETNLB	DEL	chr3	101680001	113130001
ENSG00000175449	RFESD	DEL	chr5	68470001	107640001
ENSG00000128250	RFPL1	DEL	chr22	29270001	50803901
ENSG00000128253	RFPL2	DEL	chr22	29270001	50803901
ENSG00000128276	RFPL3	DEL	chr22	29270001	50803901
ENSG00000174136	RGMB	DEL	chr5	68470001	107640001
ENSG00000091844	RGS17	DUP	chr6	134930001	158524301
ENSG00000186479	RGS7BP	DEL	chr5	58980001	68430001
ENSG00000108370	RGS9	DUP	chr17	64930001	77320001
ENSG00000129667	RHBDF2	DUP	chr17	64930001	77320001
ENSG00000163914	RHO	DEL	chr3	113200001	130020001
ENSG00000164292	RHOBTB3	DEL	chr5	68470001	107640001
ENSG00000128408	RIBC2	DEL	chr22	29270001	50803901
ENSG00000164327	RICTOR	DEL	chr5	37300001	49590001
ENSG00000058729	RIOK2	DEL	chr5	68470001	107640001
ENSG00000155906	RMND1	DUP	chr6	134930001	158524301
ENSG00000082996	RNF13	DEL	chr3	138140001	182778101
ENSG00000170153	RNF150	DUP	chr4	107470001	141970001
ENSG00000141576	RNF157	DUP	chr17	64930001	77320001
ENSG00000164197	RNF180	DEL	chr5	58980001	68430001
ENSG00000138942	RNF185	DEL	chr22	29270001	50803901
ENSG00000116514	RNF19B	DUP	chr1	29170001	35110001
ENSG00000099999	RNF215	DEL	chr22	29270001	50803901
ENSG00000108375	RNF43	DUP	chr17	56520001	64920001
ENSG00000114125	RNF7	DEL	chr3	138140001	182778101
ENSG00000189050	RNFT1	DUP	chr17	56520001	64920001
ENSG00000065371	ROPN1	DEL	chr3	113200001	130020001
ENSG00000114547	ROPN1B	DEL	chr3	113200001	130020001
ENSG00000188846	RPL14	DUP	chr3	32590001	43280001
ENSG00000163584	RPL22L1	DEL	chr3	138140001	182778101
ENSG00000114391	RPL24	DEL	chr3	101680001	113130001
ENSG00000100316	RPL3	DEL	chr22	29270001	50803901
ENSG00000109475	RPL34	DUP	chr4	107470001	141970001
ENSG00000145592	RPL37	DEL	chr5	37300001	49590001
ENSG00000172809	RPL38	DUP	chr17	64930001	77320001
ENSG00000163902	RPN1	DEL	chr3	113200001	130020001
ENSG00000187051	RPS19BP1	DEL	chr22	29270001	50803901
ENSG00000186468	RPS23	DEL	chr5	68470001	107640001
ENSG00000145425	RPS3A	DUP	chr4	141980001	153310001
ENSG00000108443	RPS6KB1	DUP	chr17	56520001	64920001
ENSG00000168028	RPSA	DUP	chr3	32590001	43280001
ENSG00000180245	RRH	DUP	chr4	107470001	141970001
ENSG00000189306	RRP7A	DEL	chr22	29270001	50803901
ENSG00000174891	RSRC1	DEL	chr3	138140001	182778101
ENSG00000100220	RTCB	DEL	chr22	29270001	50803901
ENSG00000175792	RUVBL1	DEL	chr3	113200001	130020001
ENSG00000182631	RXFP3	DEL	chr5	23370001	34140001
ENSG00000163785	RYK	DEL	chr3	130090001	136260001
ENSG00000116497	S100PBP	DUP	chr1	29170001	35110001
ENSG00000171643	S100Z	DEL	chr5	68470001	107640001
ENSG00000203727	SAMD5	DUP	chr6	134930001	158524301
ENSG00000187033	SAMD7	DEL	chr3	138140001	182778101
ENSG00000100347	SAMM50	DEL	chr22	29270001	50803901
ENSG00000161526	SAP30BP	DUP	chr17	64930001	77320001
ENSG00000111961	SASH1	DUP	chr6	134930001	158524301
ENSG00000100241	SBF1	DEL	chr22	29270001	50803901
ENSG00000213079	SCAF8	DUP	chr6	134930001	158524301
ENSG00000085365	SCAMP1	DEL	chr5	68470001	107640001
ENSG00000151967	SCHIP1	DEL	chr3	138140001	182778101
ENSG00000151466	SCLT1	DUP	chr4	107470001	141970001
ENSG00000185313	SCN10A	DUP	chr3	32590001	43280001
ENSG00000168356	SCN11A	DUP	chr3	32590001	43280001
ENSG00000007314	SCN4A	DUP	chr17	56520001	64920001
ENSG00000183873	SCN5A	DUP	chr3	32590001	43280001
ENSG00000130489	SCO2	DEL	chr22	29270001	50803901
ENSG00000153130	SCOC	DUP	chr4	107470001	141970001
ENSG00000121064	SCPEP1	DUP	chr17	56520001	64920001
ENSG00000159307	SCUBE1	DEL	chr22	29270001	50803901
ENSG00000162512	SDC3	DUP	chr1	29170001	35110001
ENSG00000069188	SDK2	DUP	chr17	64930001	77320001
ENSG00000129657	SEC14L1	DUP	chr17	64930001	77320001
ENSG00000100003	SEC14L2	DEL	chr22	29270001	50803901
ENSG00000100012	SEC14L3	DEL	chr22	29270001	50803901
ENSG00000133488	SEC14L4	DEL	chr22	29270001	50803901
ENSG00000214491	SEC14L6	DEL	chr22	29270001	50803901
ENSG00000121542	SEC22A	DEL	chr3	113200001	130020001
ENSG00000093183	SEC22C	DUP	chr3	32590001	43280001
ENSG00000138802	SEC24B	DUP	chr4	107470001	141970001
ENSG00000150961	SEC24D	DUP	chr4	107470001	141970001
ENSG00000058262	SEC61A1	DEL	chr3	113200001	130020001
ENSG00000008952	SEC62	DEL	chr3	138140001	182778101
ENSG00000082684	SEMA5B	DEL	chr3	113200001	130020001
ENSG00000122335	SERAC1	DUP	chr6	134930001	158524301
ENSG00000172058	SERF1A	DEL	chr5	68470001	107640001
ENSG00000205572	SERF1B	DEL	chr5	68470001	107640001
ENSG00000183569	SERHL2	DEL	chr22	29270001	50803901
ENSG00000168528	SERINC2	DUP	chr1	29170001	35110001
ENSG00000164300	SERINC5	DEL	chr5	68470001	107640001
ENSG00000120742	SERP1	DEL	chr3	138140001	182778101
ENSG00000163536	SERPINI1	DEL	chr3	138140001	182778101
ENSG00000114204	SERPINI2	DEL	chr3	138140001	182778101
ENSG00000145391	SETD7	DUP	chr4	107470001	141970001
ENSG00000155542	SETD9	DEL	chr5	50107401	58350001
ENSG00000099995	SF3A1	DEL	chr22	29270001	50803901
ENSG00000169976	SF3B5	DUP	chr6	134930001	158524301
ENSG00000198089	SFI1	DEL	chr22	29270001	50803901
ENSG00000164023	SGMS2	DUP	chr4	107470001	141970001
ENSG00000100359	SGSM3	DEL	chr22	29270001	50803901
ENSG00000197860	SGTB	DEL	chr5	58980001	68430001
ENSG00000100092	SH3BP1	DEL	chr22	29270001	50803901
ENSG00000109686	SH3D19	DUP	chr4	141980001	153310001
ENSG00000251322	SHANK3	DEL	chr22	29270001	50803901
ENSG00000234965	SHISA8	DEL	chr22	29270001	50803901
ENSG00000168779	SHOX2	DEL	chr3	138140001	182778101
ENSG00000146414	SHPRH	DUP	chr6	134930001	158524301
ENSG00000090402	SI	DEL	chr3	138140001	182778101
ENSG00000181788	SIAH2	DEL	chr3	138140001	182778101
ENSG00000072858	SIDT1	DEL	chr3	113200001	130020001
ENSG00000182628	SKA2	DUP	chr17	56520001	64920001
ENSG00000136603	SKIL	DEL	chr3	138140001	182778101
ENSG00000145604	SKP2	DEL	chr5	34200001	37290001
ENSG00000120519	SLC10A7	DUP	chr4	141980001	153310001
ENSG00000221955	SLC12A8	DEL	chr3	113200001	130020001
ENSG00000163406	SLC15A2	DEL	chr3	113200001	130020001
ENSG00000170190	SLC16A5	DUP	chr17	64930001	77320001
ENSG00000108932	SLC16A6	DUP	chr17	64930001	77320001
ENSG00000100156	SLC16A8	DEL	chr22	29270001	50803901
ENSG00000079215	SLC1A3	DEL	chr5	34200001	37290001
ENSG00000172940	SLC22A13	DUP	chr3	32590001	43280001
ENSG00000144671	SLC22A14	DUP	chr3	32590001	43280001
ENSG00000100372	SLC25A17	DEL	chr22	29270001	50803901
ENSG00000125454	SLC25A19	DUP	chr17	64930001	77320001
ENSG00000151475	SLC25A31	DUP	chr4	107470001	141970001
ENSG00000114120	SLC25A36	DEL	chr3	138140001	182778101
ENSG00000144659	SLC25A38	DUP	chr3	32590001	43280001
ENSG00000163581	SLC2A2	DEL	chr3	138140001	182778101
ENSG00000145740	SLC30A5	DEL	chr5	68470001	107640001
ENSG00000169359	SLC33A1	DEL	chr3	138140001	182778101
ENSG00000138459	SLC35A5	DEL	chr3	101680001	113130001
ENSG00000182747	SLC35D3	DUP	chr6	134930001	158524301
ENSG00000100036	SLC35E4	DEL	chr22	29270001	50803901
ENSG00000177058	SLC38A9	DEL	chr5	50107401	58350001
ENSG00000133195	SLC39A11	DUP	chr17	64930001	77320001
ENSG00000114544	SLC41A3	DEL	chr3	113200001	130020001
ENSG00000164175	SLC45A2	DEL	chr5	23370001	34140001
ENSG00000100170	SLC5A1	DEL	chr22	29270001	50803901
ENSG00000148942	SLC5A12	DUP	chr11	26430001	30920001
ENSG00000100191	SLC5A4	DEL	chr22	29270001	50803901
ENSG00000151012	SLC7A11	DUP	chr4	107470001	141970001
ENSG00000013293	SLC7A14	DEL	chr3	138140001	182778101
ENSG00000109062	SLC9A3R1	DUP	chr17	64930001	77320001
ENSG00000181804	SLC9A9	DEL	chr3	138140001	182778101
ENSG00000164038	SLC9B2	DEL	chr4	103070001	107440001
ENSG00000172139	SLC9C1	DEL	chr3	101680001	113130001
ENSG00000174640	SLCO2A1	DEL	chr3	130090001	136260001
ENSG00000173930	SLCO4C1	DEL	chr5	68470001	107640001
ENSG00000205359	SLCO6A1	DEL	chr5	68470001	107640001
ENSG00000133302	SLF1	DEL	chr5	68470001	107640001
ENSG00000121871	SLITRK3	DEL	chr3	138140001	182778101
ENSG00000170365	SMAD1	DUP	chr4	141980001	153310001
ENSG00000153147	SMARCA5	DUP	chr4	141980001	153310001
ENSG00000108604	SMARCD2	DUP	chr17	56520001	64920001
ENSG00000077935	SMC1B	DEL	chr22	29270001	50803901
ENSG00000113810	SMC4	DEL	chr3	138140001	182778101
ENSG00000183172	SMDT1	DEL	chr22	29270001	50803901
ENSG00000167447	SMG8	DUP	chr17	56520001	64920001
ENSG00000163866	SMIM12	DUP	chr1	29170001	35110001
ENSG00000188725	SMIM15	DEL	chr5	58980001	68430001
ENSG00000204323	SMIM5	DUP	chr17	64930001	77320001
ENSG00000259120	SMIM6	DUP	chr17	64930001	77320001
ENSG00000172062	SMN1	DEL	chr5	68470001	107640001
ENSG00000205571	SMN2	DEL	chr5	68470001	107640001
ENSG00000183963	SMTN	DEL	chr22	29270001	50803901
ENSG00000108854	SMURF2	DUP	chr17	56520001	64920001
ENSG00000060688	SNRNP40	DUP	chr1	29170001	35110001
ENSG00000100138	SNU13	DEL	chr22	29270001	50803901
ENSG00000178996	SNX18	DEL	chr5	50107401	58350001
ENSG00000114520	SNX4	DEL	chr3	113200001	130020001
ENSG00000130340	SNX9	DUP	chr6	134930001	158524301
ENSG00000100146	SOX10	DEL	chr22	29270001	50803901
ENSG00000181449	SOX2	DEL	chr3	138140001	182778101
ENSG00000125398	SOX9	DUP	chr17	64930001	77320001
ENSG00000144962	SPATA16	DEL	chr3	138140001	182778101
ENSG00000166118	SPATA19	DUP	chr11	131800701	135063901
ENSG00000145375	SPATA5	DUP	chr4	107470001	141970001
ENSG00000145757	SPATA9	DEL	chr5	68470001	107640001
ENSG00000152582	SPEF2	DEL	chr5	34200001	37290001
ENSG00000176170	SPHK1	DUP	chr17	64930001	77320001
ENSG00000163611	SPICE1	DEL	chr3	113200001	130020001
ENSG00000054796	SPO11	DEL	chr20	52750001	61730001
ENSG00000134668	SPOCD1	DUP	chr1	29170001	35110001
ENSG00000164056	SPRY1	DUP	chr4	107470001	141970001
ENSG00000175093	SPSB4	DEL	chr3	138140001	182778101
ENSG00000196542	SPTSSB	DEL	chr3	138140001	182778101
ENSG00000164299	SPZ1	DEL	chr5	68470001	107640001
ENSG00000198911	SREBF2	DEL	chr22	29270001	50803901
ENSG00000153914	SREK1	DEL	chr5	58980001	68430001
ENSG00000153006	SREK1IP1	DEL	chr5	58980001	68430001
ENSG00000167881	SRP68	DUP	chr17	64930001	77320001
ENSG00000144867	SRPRB	DEL	chr3	130090001	136260001
ENSG00000136450	SRSF1	DUP	chr17	56520001	64920001
ENSG00000161547	SRSF2	DUP	chr17	64930001	77320001
ENSG00000116350	SRSF4	DUP	chr1	29170001	35110001
ENSG00000008324	SS18L2	DUP	chr3	32590001	43280001
ENSG00000145687	SSBP2	DEL	chr5	68470001	107640001
ENSG00000114850	SSR3	DEL	chr3	138140001	182778101
ENSG00000180616	SSTR2	DUP	chr17	64930001	77320001
ENSG00000278195	SSTR3	DEL	chr22	29270001	50803901
ENSG00000100380	ST13	DEL	chr22	29270001	50803901
ENSG00000070526	ST6GALNAC1	DUP	chr17	64930001	77320001
ENSG00000070731	ST6GALNAC2	DUP	chr17	64930001	77320001
ENSG00000113532	ST8SIA4	DEL	chr5	68470001	107640001
ENSG00000144681	STAC	DUP	chr3	32590001	43280001
ENSG00000266173	STRADA	DUP	chr17	56520001	64920001
ENSG00000135604	STX11	DUP	chr6	134930001	158524301
ENSG00000124222	STX16	DEL	chr20	52750001	61730001
ENSG00000254995	STX16-NPEPL1	DEL	chr20	52750001	61730001
ENSG00000166263	STXBP4	DEL	chr17	51370001	56510001
ENSG00000164506	STXBP5	DUP	chr6	134930001	158524301
ENSG00000145087	STXBP5L	DEL	chr3	113200001	130020001
ENSG00000113387	SUB1	DEL	chr5	23370001	34140001
ENSG00000198829	SUCNR1	DEL	chr3	138140001	182778101
ENSG00000130540	SULT4A1	DEL	chr22	29270001	50803901
ENSG00000188612	SUMO2	DUP	chr17	64930001	77320001
ENSG00000177688	SUMO4	DUP	chr6	134930001	158524301
ENSG00000100242	SUN2	DEL	chr22	29270001	50803901
ENSG00000213246	SUPT4H1	DUP	chr17	56520001	64920001
ENSG00000173705	SUSD5	DUP	chr3	32590001	43280001
ENSG00000122012	SV2C	DEL	chr5	68470001	107640001
ENSG00000217442	SYCE3	DEL	chr22	29270001	50803901
ENSG00000196074	SYCP2	DEL	chr20	52750001	61730001
ENSG00000185666	SYN3	DEL	chr22	29270001	50803901
ENSG00000162520	SYNC	DUP	chr1	29170001	35110001
ENSG00000131018	SYNE1	DUP	chr6	134930001	158524301
ENSG00000100321	SYNGR1	DEL	chr22	29270001	50803901
ENSG00000078269	SYNJ2	DUP	chr6	134930001	158524301
ENSG00000172403	SYNPO2	DUP	chr4	107470001	141970001
ENSG00000100324	TAB1	DEL	chr22	29270001	50803901
ENSG00000055208	TAB2	DUP	chr6	134930001	158524301
ENSG00000136463	TACO1	DUP	chr17	56520001	64920001
ENSG00000169836	TACR3	DEL	chr4	103070001	107440001
ENSG00000273841	TAF9	DEL	chr5	68470001	107640001
ENSG00000144834	TAGLN3	DEL	chr3	101680001	113130001
ENSG00000170921	TANC2	DUP	chr17	56520001	64920001
ENSG00000099992	TBC1D10A	DEL	chr22	29270001	50803901
ENSG00000054611	TBC1D22A	DEL	chr22	29270001	50803901
ENSG00000109436	TBC1D9	DUP	chr4	107470001	141970001
ENSG00000171530	TBCA	DEL	chr5	68470001	107640001
ENSG00000145348	TBCK	DEL	chr4	103070001	107440001
ENSG00000177565	TBL1XR1	DEL	chr3	138140001	182778101
ENSG00000121068	TBX2	DUP	chr17	56520001	64920001
ENSG00000121075	TBX4	DUP	chr17	56520001	64920001
ENSG00000100207	TCF20	DEL	chr22	29270001	50803901
ENSG00000185339	TCN2	DEL	chr22	29270001	50803901
ENSG00000167074	TEF	DEL	chr22	29270001	50803901
ENSG00000257949	TEN1	DUP	chr17	64930001	77320001
ENSG00000261408	TEN1-CDK3	DUP	chr17	64930001	77320001
ENSG00000168769	TET2	DEL	chr4	103070001	107440001
ENSG00000121101	TEX14	DUP	chr17	56520001	64920001
ENSG00000136478	TEX2	DUP	chr17	56520001	64920001
ENSG00000185264	TEX33	DEL	chr22	29270001	50803901
ENSG00000091513	TF	DEL	chr3	130090001	136260001
ENSG00000087510	TFAP2C	DEL	chr20	52750001	61730001
ENSG00000029639	TFB1M	DUP	chr6	134930001	158524301
ENSG00000114126	TFDP2	DEL	chr3	138140001	182778101
ENSG00000113296	THBS4	DEL	chr5	68470001	107640001
ENSG00000100296	THOC5	DEL	chr22	29270001	50803901
ENSG00000151500	THYN1	DUP	chr11	131800701	135063901
ENSG00000146426	TIAM2	DUP	chr6	134930001	158524301
ENSG00000145365	TIFA	DUP	chr4	107470001	141970001
ENSG00000169989	TIGD4	DUP	chr4	141980001	153310001
ENSG00000181847	TIGIT	DEL	chr3	113200001	130020001
ENSG00000113845	TIMMDC1	DEL	chr3	113200001	130020001
ENSG00000100234	TIMP3	DEL	chr22	29270001	50803901
ENSG00000142910	TINAGL1	DUP	chr1	29170001	35110001
ENSG00000163659	TIPARP	DEL	chr3	138140001	182778101
ENSG00000146872	TLK2	DUP	chr17	56520001	64920001
ENSG00000169908	TM4SF1	DEL	chr3	138140001	182778101
ENSG00000163762	TM4SF18	DEL	chr3	138140001	182778101
ENSG00000169903	TM4SF4	DEL	chr3	138140001	182778101
ENSG00000172765	TMCC1	DEL	chr3	113200001	130020001
ENSG00000166292	TMEM100	DEL	chr17	51370001	56510001
ENSG00000109066	TMEM104	DUP	chr17	64930001	77320001
ENSG00000144868	TMEM108	DEL	chr3	130090001	136260001
ENSG00000170006	TMEM154	DUP	chr4	141980001	153310001
ENSG00000164180	TMEM161B	DEL	chr5	68470001	107640001
ENSG00000174695	TMEM167A	DEL	chr5	68470001	107640001
ENSG00000157111	TMEM171	DEL	chr5	68470001	107640001
ENSG00000164325	TMEM174	DEL	chr5	68470001	107640001
ENSG00000198792	TMEM184B	DEL	chr22	29270001	50803901
ENSG00000164168	TMEM184C	DUP	chr4	141980001	153310001
ENSG00000186329	TMEM212	DEL	chr3	138140001	182778101
ENSG00000160055	TMEM234	DUP	chr1	29170001	35110001
ENSG00000215712	TMEM242	DUP	chr6	134930001	158524301
ENSG00000151881	TMEM267	DEL	chr5	37300001	49590001
ENSG00000243749	TMEM35B	DUP	chr1	29170001	35110001
ENSG00000176142	TMEM39A	DEL	chr3	113200001	130020001
ENSG00000121775	TMEM39B	DUP	chr1	29170001	35110001
ENSG00000121900	TMEM54	DUP	chr1	29170001	35110001
ENSG00000177728	TMEM94	DUP	chr17	64930001	77320001
ENSG00000188167	TMPPE	DUP	chr3	32590001	43280001
ENSG00000187045	TMPRSS6	DEL	chr22	29270001	50803901
ENSG00000176040	TMPRSS7	DEL	chr3	101680001	113130001
ENSG00000118503	TNFAIP3	DUP	chr6	134930001	158524301
ENSG00000159958	TNFRSF13C	DEL	chr22	29270001	50803901
ENSG00000121858	TNFSF10	DEL	chr3	138140001	182778101
ENSG00000154310	TNIK	DEL	chr3	138140001	182778101
ENSG00000050730	TNIP3	DUP	chr4	107470001	141970001
ENSG00000083312	TNPO1	DEL	chr5	68470001	107640001
ENSG00000100354	TNRC6B	DEL	chr22	29270001	50803901
ENSG00000183864	TOB2	DEL	chr22	29270001	50803901
ENSG00000100284	TOM1	DEL	chr22	29270001	50803901
ENSG00000141198	TOM1L1	DEL	chr17	51370001	56510001
ENSG00000100216	TOMM22	DEL	chr22	29270001	50803901
ENSG00000163781	TOPBP1	DEL	chr3	130090001	136260001
ENSG00000163870	TPRA1	DEL	chr3	113200001	130020001
ENSG00000170638	TRABD	DEL	chr22	29270001	50803901
ENSG00000182606	TRAK1	DUP	chr3	32590001	43280001
ENSG00000174599	TRAM1L1	DUP	chr4	107470001	141970001
ENSG00000168016	TRANK1	DUP	chr3	32590001	43280001
ENSG00000113597	TRAPPC13	DEL	chr5	58980001	68430001
ENSG00000163519	TRAT1	DEL	chr3	101680001	113130001
ENSG00000170893	TRH	DEL	chr3	113200001	130020001
ENSG00000109654	TRIM2	DUP	chr4	141980001	153310001
ENSG00000113595	TRIM23	DEL	chr5	58980001	68430001
ENSG00000121060	TRIM25	DUP	chr17	56520001	64920001
ENSG00000108395	TRIM37	DUP	chr17	56520001	64920001
ENSG00000155890	TRIM42	DEL	chr3	138140001	182778101
ENSG00000132481	TRIM47	DUP	chr17	64930001	77320001
ENSG00000213186	TRIM59	DEL	chr3	138140001	182778101
ENSG00000116525	TRIM62	DUP	chr1	29170001	35110001
ENSG00000141569	TRIM65	DUP	chr17	64930001	77320001
ENSG00000206557	TRIM71	DUP	chr3	32590001	43280001
ENSG00000100106	TRIOBP	DEL	chr22	29270001	50803901
ENSG00000100416	TRMU	DEL	chr22	29270001	50803901
ENSG00000144935	TRPC1	DEL	chr3	138140001	182778101
ENSG00000138741	TRPC3	DUP	chr4	107470001	141970001
ENSG00000196428	TSC22D2	DEL	chr3	138140001	182778101
ENSG00000182173	TSEN54	DUP	chr17	64930001	77320001
ENSG00000182463	TSHZ2	DEL	chr20	52750001	61730001
ENSG00000100300	TSPO	DEL	chr22	29270001	50803901
ENSG00000005379	TSPOAP1	DUP	chr17	56520001	64920001
ENSG00000162526	TSSK3	DUP	chr1	29170001	35110001
ENSG00000128311	TST	DEL	chr22	29270001	50803901
ENSG00000163728	TTC14	DEL	chr3	138140001	182778101
ENSG00000168026	TTC21A	DUP	chr3	32590001	43280001
ENSG00000205838	TTC23L	DEL	chr5	34200001	37290001
ENSG00000137473	TTC29	DUP	chr4	141980001	153310001
ENSG00000113638	TTC33	DEL	chr5	37300001	49590001
ENSG00000198677	TTC37	DEL	chr5	68470001	107640001
ENSG00000075234	TTC38	DEL	chr22	29270001	50803901
ENSG00000100271	TTLL1	DEL	chr22	29270001	50803901
ENSG00000100304	TTLL12	DEL	chr22	29270001	50803901
ENSG00000138892	TTLL8	DEL	chr22	29270001	50803901
ENSG00000141540	TTYH2	DUP	chr17	64930001	77320001
ENSG00000101162	TUBB1	DEL	chr20	52750001	61730001
ENSG00000108423	TUBD1	DUP	chr17	56520001	64920001
ENSG00000128159	TUBGCP6	DEL	chr22	29270001	50803901
ENSG00000253352	TUG1	DEL	chr22	29270001	50803901
ENSG00000130338	TULP4	DUP	chr6	134930001	158524301
ENSG00000084652	TXLNA	DUP	chr1	29170001	35110001
ENSG00000164440	TXLNB	DUP	chr6	134930001	158524301
ENSG00000100348	TXN2	DEL	chr22	29270001	50803901
ENSG00000197763	TXNRD3	DEL	chr3	113200001	130020001
ENSG00000025708	TYMP	DEL	chr22	29270001	50803901
ENSG00000163714	U2SURP	DEL	chr3	138140001	182778101
ENSG00000081307	UBA5	DEL	chr3	130090001	136260001
ENSG00000185262	UBALD2	DUP	chr17	64930001	77320001
ENSG00000175931	UBE2O	DUP	chr17	64930001	77320001
ENSG00000153560	UBP1	DUP	chr3	32590001	43280001
ENSG00000109424	UCP1	DUP	chr4	107470001	141970001
ENSG00000145626	UGT3A1	DEL	chr5	34200001	37290001
ENSG00000168671	UGT3A2	DEL	chr5	34200001	37290001
ENSG00000174607	UGT8	DUP	chr4	107470001	141970001
ENSG00000111981	ULBP1	DUP	chr6	134930001	158524301
ENSG00000131015	ULBP2	DUP	chr6	134930001	158524301
ENSG00000131019	ULBP3	DUP	chr6	134930001	158524301
ENSG00000168038	ULK4	DUP	chr3	32590001	43280001
ENSG00000114491	UMPS	DEL	chr3	113200001	130020001
ENSG00000092929	UNC13D	DUP	chr17	64930001	77320001
ENSG00000132478	UNK	DUP	chr17	64930001	77320001
ENSG00000114638	UPK1B	DEL	chr3	113200001	130020001
ENSG00000100373	UPK3A	DEL	chr22	29270001	50803901
ENSG00000184076	UQCR10	DEL	chr22	29270001	50803901
ENSG00000159650	UROC1	DEL	chr3	113200001	130020001
ENSG00000176542	USF3	DEL	chr3	113200001	130020001
ENSG00000182040	USH1G	DUP	chr17	64930001	77320001
ENSG00000058056	USP13	DEL	chr3	138140001	182778101
ENSG00000170832	USP32	DUP	chr17	56520001	64920001
ENSG00000170185	USP38	DUP	chr4	141980001	153310001
ENSG00000145390	USP53	DUP	chr4	107470001	141970001
ENSG00000111962	UST	DUP	chr6	134930001	158524301
ENSG00000164338	UTP15	DEL	chr5	68470001	107640001
ENSG00000152818	UTRN	DUP	chr6	134930001	158524301
ENSG00000124164	VAPB	DEL	chr20	52750001	61730001
ENSG00000038427	VCAN	DEL	chr5	68470001	107640001
ENSG00000197415	VEPH1	DEL	chr3	138140001	182778101
ENSG00000136451	VEZF1	DUP	chr17	56520001	64920001
ENSG00000136059	VILL	DUP	chr3	32590001	43280001
ENSG00000146469	VIP	DUP	chr6	134930001	158524301
ENSG00000114812	VIPR1	DUP	chr3	32590001	43280001
ENSG00000062716	VMP1	DUP	chr17	56520001	64920001
ENSG00000151502	VPS26B	DUP	chr11	131800701	135063901
ENSG00000009844	VTA1	DUP	chr6	134930001	158524301
ENSG00000132471	WBP2	DUP	chr17	64930001	77320001
ENSG00000183066	WBP2NL	DEL	chr22	29270001	50803901
ENSG00000164253	WDR41	DEL	chr5	68470001	107640001
ENSG00000114742	WDR48	DUP	chr3	32590001	43280001
ENSG00000174776	WDR49	DEL	chr3	138140001	182778101
ENSG00000196981	WDR5B	DEL	chr3	113200001	130020001
ENSG00000082068	WDR70	DEL	chr5	37300001	49590001
ENSG00000070540	WIPI1	DUP	chr17	64930001	77320001
ENSG00000188064	WNT7B	DEL	chr22	29270001	50803901
ENSG00000018408	WWTR1	DEL	chr3	138140001	182778101
ENSG00000168334	XIRP1	DUP	chr3	32590001	43280001
ENSG00000196236	XPNPEP3	DEL	chr22	29270001	50803901
ENSG00000152422	XRCC4	DEL	chr5	68470001	107640001
ENSG00000196419	XRCC6	DEL	chr22	29270001	50803901
ENSG00000114127	XRN1	DEL	chr3	138140001	182778101
ENSG00000093217	XYLB	DUP	chr3	32590001	43280001
ENSG00000175155	YPEL2	DUP	chr17	56520001	64920001
ENSG00000128245	YWHAH	DEL	chr22	29270001	50803901
ENSG00000186919	ZACN	DUP	chr17	64930001	77320001
ENSG00000169064	ZBBX	DEL	chr3	138140001	182778101
ENSG00000177494	ZBED2	DEL	chr3	101680001	113130001
ENSG00000132846	ZBED3	DEL	chr5	68470001	107640001
ENSG00000100426	ZBED4	DEL	chr22	29270001	50803901
ENSG00000124256	ZBP1	DEL	chr20	52750001	61730001
ENSG00000181472	ZBTB2	DUP	chr6	134930001	158524301
ENSG00000181722	ZBTB20	DEL	chr3	113200001	130020001
ENSG00000177311	ZBTB38	DEL	chr3	138140001	182778101
ENSG00000114853	ZBTB47	DUP	chr3	32590001	43280001
ENSG00000160062	ZBTB8A	DUP	chr1	29170001	35110001
ENSG00000273274	ZBTB8B	DUP	chr1	29170001	35110001
ENSG00000176261	ZBTB8OS	DUP	chr1	29170001	35110001
ENSG00000118491	ZC2HC1B	DUP	chr6	134930001	158524301
ENSG00000178199	ZC3H12D	DUP	chr6	134930001	158524301
ENSG00000100403	ZC3H7B	DEL	chr22	29270001	50803901
ENSG00000121766	ZCCHC17	DUP	chr1	29170001	35110001
ENSG00000131732	ZCCHC9	DEL	chr5	68470001	107640001
ENSG00000175048	ZDHHC14	DUP	chr6	134930001	158524301
ENSG00000184307	ZDHHC23	DEL	chr3	113200001	130020001
ENSG00000056097	ZFR	DEL	chr5	23370001	34140001
ENSG00000039319	ZFYVE16	DEL	chr5	68470001	107640001
ENSG00000138658	ZGRF1	DUP	chr4	107470001	141970001
ENSG00000152977	ZIC1	DEL	chr3	138140001	182778101
ENSG00000174963	ZIC4	DEL	chr3	138140001	182778101
ENSG00000172667	ZMAT3	DEL	chr3	138140001	182778101
ENSG00000100319	ZMAT5	DEL	chr22	29270001	50803901
ENSG00000197056	ZMYM1	DUP	chr1	29170001	35110001
ENSG00000163867	ZMYM6	DUP	chr1	29170001	35110001
ENSG00000172262	ZNF131	DEL	chr5	37300001	49590001
ENSG00000163848	ZNF148	DEL	chr3	113200001	130020001
ENSG00000171940	ZNF217	DEL	chr20	52750001	61730001
ENSG00000109445	ZNF330	DUP	chr4	107470001	141970001
ENSG00000160094	ZNF362	DUP	chr1	29170001	35110001
ENSG00000178175	ZNF366	DEL	chr5	68470001	107640001
ENSG00000177873	ZNF619	DUP	chr3	32590001	43280001
ENSG00000177842	ZNF620	DUP	chr3	32590001	43280001
ENSG00000172888	ZNF621	DUP	chr3	32590001	43280001
ENSG00000121864	ZNF639	DEL	chr3	138140001	182778101
ENSG00000182983	ZNF662	DUP	chr3	32590001	43280001
ENSG00000174255	ZNF80	DEL	chr3	113200001	130020001
ENSG00000151612	ZNF827	DUP	chr4	141980001	153310001
ENSG00000124203	ZNF831	DEL	chr20	52750001	61730001
ENSG00000170044	ZPLD1	DEL	chr3	101680001	113130001
ENSG00000121903	ZSCAN20	DUP	chr1	29170001	35110001
ENSG00000130449	ZSWIM6	DEL	chr5	58980001	68430001
ENSG00000070476	ZXDC	DEL	chr3	113200001	130020001

## Sheet: Coverage.RNAseq
ensgene	PR	CR	symbol	biotype	description	Length	Average	Coverage log2FC	Differential expression log2FC	logCPM	LR	PValue	FDR
ENSG00000131018	23130	27125	SYNE1	protein_coding	spectrin repeat containing nuclear envelope protein 1	516114	25127.5	0.229849	0.293697	3.77406	0.962729	0.3265	0.531616
ENSG00000181143	22431	21882	MUC16	protein_coding	mucin 16, cell surface associated	132498	22156.5	-0.0357477	-1.1477	5.34525	13.0871	0.000297333	0.00354364
ENSG00000049618	18308	20508	ARID1B	protein_coding	AT-rich interaction domain 1B	434759	19408	0.163704	-0.267916	7.03284	1.40699	0.235557	0.430279
ENSG00000185842	19221	17863	DNAH14	protein_coding	dynein axonemal heavy chain 14	503030	18542	-0.105703	-0.824504	3.41312	7.09106	0.00774696	0.0415514
ENSG00000151914	18700	18224	DST	protein_coding	dystonin	496843	18462	-0.0371966	-0.202672	6.3789	0.7362	0.390881	0.592948
ENSG00000154358	19396	17516	OBSCN	protein_coding	obscurin, cytoskeletal calmodulin and titin-interacting RhoGEF	170832	18456	-0.147078	0.0586511	5.9783	0.0428666	0.835977	0.918506
ENSG00000197912	17246	16036	SPG7	protein_coding	SPG7 matrix AAA peptidase subunit, paraplegin	67047	16641	-0.104941	0.0415235	7.61134	0.0269296	0.869651	0.937271
ENSG00000141556	17893	13843	TBCD	protein_coding	tubulin folding cofactor D	193872	15868	-0.370215	-0.085944	8.04012	0.0712106	0.789582	0.890944
ENSG00000127603	15787	15458	MACF1	protein_coding	microtubule actin crosslinking factor 1	405861	15622.5	-0.0303814	-0.462362	6.60318	2.44142	0.118169	0.27578
ENSG00000123104	15807	15334	ITPR2	protein_coding	inositol 1,4,5-trisphosphate receptor type 2	497842	15570.5	-0.0438267	-0.521971	5.93686	3.67459	0.0552478	0.165952
ENSG00000141837	15463	15631	CACNA1A	protein_coding	calcium voltage-gated channel subunit alpha1 A	426583	15547	0.0155888	-0.165515	1.9563	0.216791	0.641496	0.793988
ENSG00000112541	14867	15123	PDE10A	protein_coding	phosphodiesterase 10A	660830	14995	0.0246292	-0.16286	4.33534	0.295219	0.586895	0.753584
ENSG00000110799	14951	14114	VWF	protein_coding	von Willebrand factor	175893	14532.5	-0.0831093	-1.18444	2.35141	6.13674	0.0132401	0.0615911
ENSG00000143669	15022	14034	LYST	protein_coding	lysosomal trafficking regulator	222599	14528	-0.0981439	-1.12802	4.77579	22.6164	1.97791e-06	5.81313e-05
ENSG00000055609	14505	14513	KMT2C	protein_coding	lysine methyltransferase 2C	301722	14509	0.000795421	-0.290638	5.83687	1.35211	0.24491	0.441594
ENSG00000145362	11455	16419	ANK2	protein_coding	ankyrin 2	566189	13937	0.519351	0.406484	3.09489	1.72801	0.188665	0.374509
ENSG00000162599	13744	13684	NFIA	protein_coding	nuclear factor I A	597529	13714	-0.00631147	-1.10044	3.52032	6.0431	0.0139607	0.0639723
ENSG00000205038	13990	13254	PKHD1L1	protein_coding	PKHD1 like 1	174746	13622	-0.0779624	-0.179168	0.758425	0.174122	0.676474	0.818736
ENSG00000273079	13673	13335	GRIN2B	protein_coding	glutamate ionotropic receptor NMDA type subunit 2B	544060	13504	-0.0361093	-3.99528	2.31191	76.0081	2.82508e-18	9.94428e-16
ENSG00000138688	11116	15782	KIAA1109	protein_coding	KIAA1109	211836	13449	0.505604	0.2941	5.12221	1.47551	0.224478	0.417767
ENSG00000132549	13719	12789	VPS13B	protein_coding	vacuolar protein sorting 13 homolog B	864314	13254	-0.101264	-0.705234	4.73691	9.89512	0.00165718	0.0130957
ENSG00000173821	16045	9949	RNF213	protein_coding	ring finger protein 213	137942	12997	-0.689445	-1.32332	6.95654	29.017	7.17448e-08	3.26105e-06
ENSG00000198947	12971	12956	DMD	protein_coding	dystrophin	2241932	12963.5	-0.00166921	-0.265682	6.20246	0.995045	0.318513	0.522942
ENSG00000175054	14784	11099	ATR	protein_coding	ATR serine/threonine kinase	129726	12941.5	-0.413575	-1.17096	5.7623	19.3427	1.09238e-05	0.000238935
ENSG00000154310	14014	11672	TNIK	protein_coding	TRAF2 and NCK interacting kinase	401994	12843	-0.263796	-0.59161	5.78173	7.4926	0.00619531	0.0353851
ENSG00000173889	13648	11819	PHC3	protein_coding	polyhomeotic homolog 3	95017	12733.5	-0.207565	-0.736979	5.98974	9.1829	0.00244286	0.0175821
ENSG00000151067	12929	12346	CACNA1C	protein_coding	calcium voltage-gated channel subunit alpha1 C	727178	12637.5	-0.0665617	-6.67178	2.32643	83.4434	6.55682e-20	3.20856e-17
ENSG00000075420	14467	10638	FNDC3B	protein_coding	fibronectin type III domain containing 3B	362091	12552.5	-0.443503	-0.960692	6.86673	12.6212	0.000381393	0.0042478
ENSG00000117139	12855	11857	KDM5B	protein_coding	lysine demethylase 5B	83992	12356	-0.116581	-0.595992	7.53655	7.3244	0.00680248	0.0379935
ENSG00000104408	12573	12129	EIF3E	protein_coding	eukaryotic translation initiation factor 3 subunit E	280709	12351	-0.0518641	0.149001	8.99059	0.314566	0.574892	0.745635
ENSG00000075539	12231	12310	FRYL	protein_coding	FRY like transcription coactivator	282965	12270.5	0.00928764	-0.424447	5.12165	3.01868	0.0823104	0.216653
ENSG00000183091	11958	11766	NEB	protein_coding	nebulin	249151	11862	-0.0233502	-1.18305	1.33758	3.87526	0.0490028	0.153372
ENSG00000177694	13564	10137	NAALADL2	protein_coding	N-acetylated alpha-linked acidic dipeptidase like 2	1371975	11850.5	-0.420116	0.735819	3.99952	4.17982	0.0409081	0.135263
ENSG00000077157	12152	11107	PPP1R12B	protein_coding	protein phosphatase 1 regulatory subunit 12B	244007	11629.5	-0.129713	-0.82156	4.65741	7.56127	0.00596358	0.0343866
ENSG00000160145	13949	9255	KALRN	protein_coding	kalirin RhoGEF kinase	692956	11602	-0.591804	-0.901351	3.71227	10.8471	0.000989532	0.00881551
ENSG00000116984	11917	11101	MTR	protein_coding	5-methyltetrahydrofolate-homocysteine methyltransferase	126018	11509	-0.102323	-0.417348	5.67746	2.45381	0.11724	0.274357
ENSG00000135541	10784	12210	AHI1	protein_coding	Abelson helper integration site 1	215027	11497	0.179155	0.286387	4.6691	1.22902	0.267597	0.466509
ENSG00000134313	11445	11339	KIDINS220	protein_coding	kinase D interacting substrate 220	116549	11392	-0.0134229	-0.598352	6.75978	5.35932	0.0206118	0.0842279
ENSG00000075651	13042	9636	PLD1	protein_coding	phospholipase D1	210546	11339	-0.43662	-1.63973	5.24804	56.106	6.8666e-14	1.16778e-11
ENSG00000167522	11941	10692	ANKRD11	protein_coding	ankyrin repeat domain 11	222931	11316.5	-0.159378	-0.228261	8.62119	1.04516	0.306624	0.51116
ENSG00000197081	11321	11301	IGF2R	protein_coding	insulin like growth factor 2 receptor	144425	11311	-0.00255073	-0.353031	7.47735	2.4561	0.117069	0.274156
ENSG00000141252	11457	10985	VPS53	protein_coding	VPS53 subunit of GARP complex	213214	11221	-0.060689	0.00575709	5.66631	0.000742408	0.978263	0.989838
ENSG00000196569	11265	10830	LAMA2	protein_coding	laminin subunit alpha 2	633428	11047.5	-0.0568089	-0.334871	2.08252	0.453604	0.500628	0.686379
ENSG00000187775	12103	9903	DNAH17	protein_coding	dynein axonemal heavy chain 17	153699	11003	-0.289401	-1.4567	5.23042	23.5464	1.21938e-06	3.92692e-05
ENSG00000054654	11069	10867	SYNE2	protein_coding	spectrin repeat containing nuclear envelope protein 2	464534	10968	-0.0265688	-0.434238	6.22433	4.36909	0.0365965	0.125039
ENSG00000133026	11444	10045	MYH10	protein_coding	myosin heavy chain 10	157169	10744.5	-0.188096	-0.213545	6.0086	0.860869	0.353496	0.557403
ENSG00000049759	10537	10652	NEDD4L	protein_coding	NEDD4 like E3 ubiquitin protein ligase	357314	10594.5	0.0156587	0.478397	5.87886	3.81738	0.0507235	0.157197
ENSG00000163531	11262	9860	NFASC	protein_coding	neurofascin	194171	10561	-0.191785	-3.15565	3.38729	18.3711	1.81797e-05	0.000370847
ENSG00000110841	10840	10254	PPFIBP1	protein_coding	PPFIA binding protein 1	172133	10547	-0.0801703	-0.706445	5.90204	8.57026	0.00341699	0.0227569
ENSG00000177565	11958	8926	TBL1XR1	protein_coding	TBL1X receptor 1	208660	10442	-0.421849	0.0515094	7.96151	0.0549887	0.814599	0.905669
ENSG00000187391	10187	10375	MAGI2	protein_coding	membrane associated guanylate kinase, WW and PDZ domain containing 2	1436612	10281	0.0263795	1.36019	2.46481	14.4842	0.000141338	0.00197169
ENSG00000133687	10505	9814	TMTC1	protein_coding	transmembrane O-mannosyltransferase targeting cadherins 1	283919	10159.5	-0.0981533	-2.58506	4.08073	44.4961	2.54864e-11	2.81579e-09
ENSG00000150471	10258	9935	ADGRL3	protein_coding	adhesion G protein-coupled receptor L3	878009	10096.5	-0.046153	-4.97759	2.49971	18.2862	1.90077e-05	0.00038309
ENSG00000181090	10138	9923	EHMT1	protein_coding	euchromatic histone lysine methyltransferase 1	251024	10030.5	-0.0309217	-0.560896	6.77149	6.27011	0.0122791	0.0582807
ENSG00000138095	10146	9877	LRPPRC	protein_coding	leucine rich pentatricopeptide repeat containing	110002	10011.5	-0.0387624	-0.143305	7.30707	0.274813	0.600122	0.764085
ENSG00000100345	11285	8662	MYH9	protein_coding	myosin heavy chain 9	106730	9973.5	-0.381596	-0.668636	10.5367	5.40181	0.0201158	0.0828884
ENSG00000168675	9902	9887	LDLRAD4	protein_coding	low density lipoprotein receptor class A domain containing 4	435257	9894.5	-0.0021869	-0.134109	4.98633	0.340254	0.559683	0.73542
ENSG00000121879	11056	8448	PIK3CA	protein_coding	phosphatidylinositol-4,5-bisphosphate 3-kinase catalytic subunit alpha	91979	9752	-0.388108	-0.59642	5.72139	8.43609	0.00367845	0.0239368
ENSG00000085276	10498	8839	MECOM	protein_coding	MDS1 and EVI1 complex locus	580276	9668.5	-0.248134	0.426828	2.65314	1.14595	0.284398	0.485612
ENSG00000197943	9964	9262	PLCG2	protein_coding	phospholipase C gamma 2	223588	9613	-0.10539	-0.245507	4.74569	0.818785	0.365536	0.569213
ENSG00000116641	9715	9358	DOCK7	protein_coding	dedicator of cytokinesis 7	234088	9536.5	-0.0540081	-0.287202	5.90449	1.29195	0.255689	0.453599
ENSG00000111728	9679	9351	ST8SIA1	protein_coding	ST8 alpha-N-acetyl-neuraminide alpha-2,8-sialyltransferase 1	373268	9515	-0.0497321	-0.329291	4.8387	0.753239	0.385453	0.588193
ENSG00000127481	10076	8916	UBR4	protein_coding	ubiquitin protein ligase E3 component n-recognin 4	135756	9496	-0.176436	-0.494299	6.48693	3.67003	0.0553992	0.166269
ENSG00000058056	10799	8179	USP13	protein_coding	ubiquitin specific peptidase 13	151334	9489	-0.400859	-0.42865	6.30459	2.78445	0.0951833	0.239597
ENSG00000100354	10433	8485	TNRC6B	protein_coding	trinucleotide repeat containing adaptor 6B	290991	9459	-0.298136	-0.645757	5.07353	5.61991	0.0177576	0.0759842
ENSG00000186153	9820	9053	WWOX	protein_coding	WW domain containing oxidoreductase	1113267	9436.5	-0.117315	-0.220544	4.70074	0.845373	0.357865	0.561213
ENSG00000154265	7753	11002	ABCA5	protein_coding	ATP binding cassette subfamily A member 5	82933	9377.5	0.504884	1.26917	4.57823	22.3941	2.22056e-06	6.43876e-05
ENSG00000114416	10661	7921	FXR1	protein_coding	FMR1 autosomal homolog 1	114612	9291	-0.428541	-0.584793	8.28835	7.44875	0.00634804	0.0360405
ENSG00000134532	9412	9106	SOX5	protein_coding	SRY-box transcription factor 5	1033040	9259	-0.0476787	0.592045	3.05408	2.3036	0.129075	0.292861
ENSG00000117020	9426	9021	AKT3	protein_coding	AKT serine/threonine kinase 3	362846	9223.5	-0.0633514	0.0197362	6.11491	0.00486933	0.944368	0.974566
ENSG00000150995	9866	8573	ITPR1	protein_coding	inositol 1,4,5-trisphosphate receptor type 1	354161	9219.5	-0.202643	-0.675793	4.07712	3.28142	0.0700683	0.19474
ENSG00000135749	9589	8815	PCNX2	protein_coding	pecanex 2	312290	9202	-0.121407	0.189181	4.74689	0.645665	0.421667	0.619655
ENSG00000169398	9471	8862	PTK2	protein_coding	protein tyrosine kinase 2	344316	9166.5	-0.095874	-0.103958	6.55214	0.219755	0.639227	0.792178
ENSG00000084453	9221	8958	SLCO1A2	protein_coding	solute carrier organic anion transporter family member 1A2	154994	9089.5	-0.041742	0.08173	3.1281	0.0171554	0.895792	0.949157
ENSG00000042832	9523	8620	TG	protein_coding	thyroglobulin	267945	9071.5	-0.143712	-0.140258	0.432567	0.103193	0.748031	0.866673
ENSG00000187741	9205	8756	FANCA	protein_coding	FA complementation group A	79108	8980.5	-0.0721377	-0.527265	5.97589	3.19843	0.0737091	0.201416
ENSG00000196628	9116	8771	TCF4	protein_coding	transcription factor 4	442602	8943.5	-0.0556534	0.135304	5.39624	0.333515	0.563597	0.73791
ENSG00000033178	9008	8826	UBA6	protein_coding	ubiquitin like modifier activating enzyme 6	88503	8917	-0.0294438	-0.44684	6.81583	3.26326	0.0708482	0.196295
ENSG00000127914	8886	8860	AKAP9	protein_coding	A-kinase anchoring protein 9	169833	8873	-0.00422697	0.302973	6.80563	0.942005	0.331763	0.536126
ENSG00000176155	9989	7732	CCDC57	protein_coding	coiled-coil domain containing 57	111370	8860.5	-0.369456	0.0578977	5.28972	0.0644235	0.799636	0.896673
ENSG00000144893	10005	7709	MED12L	protein_coding	mediator complex subunit 12L	351786	8857	-0.376063	0.900208	0.47327	1.14073	0.285499	0.486799
ENSG00000104517	9175	8511	UBR5	protein_coding	ubiquitin protein ligase E3 component n-recognin 5	160486	8843	-0.108367	-0.69898	6.82985	10.203	0.00140211	0.0115716
ENSG00000187955	8983	8654	COL14A1	protein_coding	collagen type XIV alpha 1 chain	313793	8818.5	-0.0538241	1.37902	7.06715	24.9136	5.99573e-07	2.12532e-05
ENSG00000196367	9156	8443	TRRAP	protein_coding	transformation/transcription domain associated protein	172898	8799.5	-0.116948	-0.55487	5.76521	3.93785	0.047211	0.14912
ENSG00000115355	8832	8747	CCDC88A	protein_coding	coiled-coil domain containing 88A	132053	8789.5	-0.0139503	0.0573286	6.76872	0.0364549	0.848579	0.925967
ENSG00000183914	8905	8609	DNAH2	protein_coding	dynein axonemal heavy chain 2	115998	8757	-0.0487644	-1.94613	1.71499	6.8729	0.00875125	0.0454716
ENSG00000130635	8940	8554	COL5A1	protein_coding	collagen type V alpha 1 chain	203040	8747	-0.0636683	-5.14016	3.77407	38.157	6.52763e-10	4.96493e-08
ENSG00000143341	9293	8162	HMCN1	protein_coding	hemicentin 1	456558	8727.5	-0.1872	-0.853503	3.24798	6.74341	0.00940947	0.0479212
ENSG00000198838	8876	8448	RYR3	protein_coding	ryanodine receptor 3	555159	8662	-0.0712916	-2.02528	0.832857	11.3987	0.000734938	0.00699184
ENSG00000109339	8723	8514	MAPK10	protein_coding	mitogen-activated protein kinase 10	604618	8618.5	-0.0349832	-0.827526	1.93204	5.77648	0.016242	0.0711664
ENSG00000182150	8721	8392	ERCC6L2	protein_coding	ERCC excision repair 6 like 2	249890	8556.5	-0.0554724	-0.15885	2.95303	0.287939	0.591544	0.757882
ENSG00000114127	9592	7520	XRN1	protein_coding	5'-3' exoribonuclease 1	141455	8556	-0.351058	-0.960152	5.3233	9.89451	0.00165773	0.0130957
ENSG00000101596	8567	8454	SMCHD1	protein_coding	structural maintenance of chromosomes flexible hinge domain containing 1	149291	8510.5	-0.0191537	-0.586786	5.77992	6.35616	0.0116975	0.0561716
ENSG00000137642	8627	8257	SORL1	protein_coding	sortilin related receptor 1	181449	8442	-0.0632338	-0.634499	4.81795	4.32483	0.0375601	0.127554
ENSG00000278540	8645	8209	ACACA	protein_coding	acetyl-CoA carboxylase alpha	321844	8427	-0.0746506	-0.488219	6.50501	5.44776	0.0195935	0.081379
ENSG00000176225	8458	8331	RTTN	protein_coding	rotatin	202695	8394.5	-0.0218243	-0.639016	2.76134	3.46981	0.0624983	0.180909
ENSG00000170921	7384	9339	TANC2	protein_coding	tetratricopeptide repeat, ankyrin repeat and coiled-coil containing 2	461468	8361.5	0.338825	0.0699627	4.37341	0.0770006	0.781404	0.886009
ENSG00000197535	8390	8253	MYO5A	protein_coding	myosin VA	221851	8321.5	-0.0237493	-0.363758	4.58477	2.02438	0.154792	0.330038
ENSG00000196914	8437	8123	ARHGEF12	protein_coding	Rho guanine nucleotide exchange factor 12	153524	8280	-0.0547108	-0.84238	7.38995	15.1971	9.68506e-05	0.00145809
ENSG00000152818	7573	8966	UTRN	protein_coding	utrophin	567699	8269.5	0.24357	-0.215635	4.80095	0.656814	0.417687	0.61601
ENSG00000171634	7284	9247	BPTF	protein_coding	bromodomain PHD finger transcription factor	158875	8265.5	0.344212	0.320732	6.26929	1.66014	0.197585	0.384945
ENSG00000149311	8299	8208	ATM	protein_coding	ATM serine/threonine kinase	146058	8253.5	-0.0159048	-0.194513	3.76664	0.438352	0.507919	0.692036
ENSG00000143776	8487	7950	CDC42BPA	protein_coding	CDC42 binding protein kinase alpha	328627	8218.5	-0.0942883	-0.833303	5.65239	15.1531	9.91335e-05	0.0014871
ENSG00000127616	8221	8144	SMARCA4	protein_coding	SWI/SNF related, matrix associated, actin dependent regulator of chromatin, subfamily a, member 4	118494	8182.5	-0.0135747	-0.0163671	8.65902	0.00515416	0.942767	0.973577
ENSG00000176715	8567	7784	ACSF3	protein_coding	acyl-CoA synthetase family member 3	75746	8175.5	-0.138261	0.168104	6.19018	0.427124	0.513403	0.695624
ENSG00000065534	9806	6451	MYLK	protein_coding	myosin light chain kinase	274283	8128.5	-0.604065	-0.590836	3.51749	4.64752	0.0310984	0.112206
ENSG00000162402	8324	7909	USP24	protein_coding	ubiquitin specific peptidase 24	149005	8116.5	-0.0737726	-0.817302	5.92377	8.5487	0.00345769	0.022904
ENSG00000060237	8258	7939	WNK1	protein_coding	WNK lysine deficient protein kinase 1	158873	8098.5	-0.0568281	-0.472258	8.02594	2.80864	0.0937578	0.237192
ENSG00000172530	8279	7596	BANP	protein_coding	BTG3 associated nuclear protein	128074	7937.5	-0.124201	-0.27191	5.51704	0.92283	0.336733	0.540659
ENSG00000075275	8790	6998	CELSR1	protein_coding	cadherin EGF LAG seven-pass G-type receptor 1	176786	7894	-0.328878	-1.27388	6.50692	30.3557	3.59656e-08	1.78484e-06
ENSG00000153815	8245	7531	CMIP	protein_coding	c-Maf inducing protein	266954	7888	-0.130661	-0.804007	6.64042	14.4948	0.000140547	0.00196247
ENSG00000143799	8332	7392	PARP1	protein_coding	poly(ADP-ribose) polymerase 1	47944	7862	-0.172676	-0.571123	8.68776	5.89973	0.0151432	0.0677127
ENSG00000086619	7429	8273	ERO1B	protein_coding	endoplasmic reticulum oxidoreductase 1 beta	67338	7851	0.155223	-1.47917	-0.00946526	6.02105	0.0141362	0.0645253
ENSG00000176406	8048	7627	RIMS2	protein_coding	regulating synaptic membrane exocytosis 2	755398	7837.5	-0.0775047	0.956975	3.72582	6.44324	0.0111375	0.0540832
ENSG00000178104	7822	7773	PDE4DIP	protein_coding	phosphodiesterase 4D interacting protein	240105	7797.5	-0.00906486	-0.215055	7.09975	0.428415	0.512768	0.695328
ENSG00000169760	8870	6722	NLGN1	protein_coding	neuroligin 1	890360	7796	-0.399992	0.590246	0.0128092	0.427703	0.513118	0.695546
ENSG00000076356	8109	7393	PLXNA2	protein_coding	plexin A2	222142	7751	-0.133347	-2.24353	1.92202	17.4874	2.89225e-05	0.000538463
ENSG00000082805	7802	7696	ERC1	protein_coding	ELKS/RAB6-interacting/CAST family member 1	505424	7749	-0.0197327	-0.511946	5.58639	5.11519	0.0237173	0.0925936
ENSG00000112159	7972	7524	MDN1	protein_coding	midasin AAA ATPase 1	177296	7748	-0.0834311	-0.681152	4.76474	5.88705	0.0152526	0.0680612
ENSG00000139163	7853	7592	ETNK1	protein_coding	ethanolamine kinase 1	65590	7722.5	-0.0487576	0.138143	6.63214	0.287396	0.591894	0.758009
ENSG00000154263	6359	9074	ABCA10	protein_coding	ATP binding cassette subfamily A member 10	97632	7716.5	0.512871	1.71021	0.206054	11.5152	0.000690307	0.00665509
ENSG00000143847	8020	7412	PPFIA4	protein_coding	PTPRF interacting protein alpha 4	52249	7716	-0.113725	-0.200502	4.59847	0.675463	0.411154	0.610658
ENSG00000108984	6233	9190	MAP2K6	protein_coding	mitogen-activated protein kinase kinase 6	139168	7711.5	0.560064	-0.0545039	3.01134	0.0251568	0.873977	0.939019
ENSG00000100150	8521	6899	DEPDC5	protein_coding	DEP domain containing 5, GATOR1 subcomplex subunit	154166	7710	-0.304596	-0.887392	4.73893	15.3309	9.02301e-05	0.00138453
ENSG00000115464	7761	7644	USP34	protein_coding	ubiquitin specific peptidase 34	283624	7702.5	-0.0219119	-0.834073	6.5232	8.59966	0.00336226	0.0224983
ENSG00000174891	8766	6616	RSRC1	protein_coding	arginine and serine rich coiled-coil 1	439875	7691	-0.405906	-0.535187	5.38271	3.38485	0.0657982	0.186642
ENSG00000257335	7936	7419	MGAM	protein_coding	maltase-glucoamylase	198934	7677.5	-0.0971746	0.593165	0.261106	1.41405	0.234385	0.428408
ENSG00000154380	7859	7415	ENAH	protein_coding	ENAH actin regulator	166313	7637	-0.0838881	-0.42585	9.16496	3.54315	0.0597917	0.175333
ENSG00000064313	7984	7287	TAF2	protein_coding	TATA-box binding protein associated factor 2	102089	7635.5	-0.131769	-0.652301	5.93014	7.44623	0.00635693	0.0360639
ENSG00000129292	7973	7255	PHF20L1	protein_coding	PHD finger protein 20 like 1	73449	7614	-0.136129	0.117513	6.58219	0.354002	0.551856	0.72862
ENSG00000101680	7656	7557	LAMA1	protein_coding	laminin subunit alpha 1	176055	7606.5	-0.0187747	0.280517	3.24763	0.45016	0.502259	0.687276
ENSG00000171681	7720	7475	ATF7IP	protein_coding	activating transcription factor 7 interacting protein	137255	7597.5	-0.0465211	-0.469533	5.92058	3.64957	0.0560836	0.167621
ENSG00000140836	7926	7259	ZFHX3	protein_coding	zinc finger homeobox 3	1108986	7592.5	-0.126805	0.0174586	4.12485	0.00205953	0.963803	0.983226
ENSG00000130340	7179	7988	SNX9	protein_coding	sorting nexin 9	244690	7583.5	0.154031	-0.366546	5.61843	0.403802	0.525132	0.706282
ENSG00000119285	7901	7265	HEATR1	protein_coding	HEAT repeat containing 1	55511	7583	-0.121056	-0.816609	7.03834	10.1383	0.00145221	0.0118879
ENSG00000074755	7628	7521	ZZEF1	protein_coding	zinc finger ZZ-type and EF-hand domain containing 1	138585	7574.5	-0.0203777	-0.373963	5.94328	2.61259	0.106019	0.256971
ENSG00000130396	7572	7533	AFDN	protein_coding	afadin, adherens junction formation factor	145112	7552.5	-0.0074489	0.124608	7.1765	0.270011	0.603325	0.766422
ENSG00000216937	7477	7600	CCDC7	protein_coding	coiled-coil domain containing 7	436734	7538.5	0.0235368	-0.348565	0.292478	0.37301	0.541368	0.720007
ENSG00000130816	7463	7547	DNMT1	protein_coding	DNA methyltransferase 1	97944	7505	0.0161454	-0.55974	7.60012	4.69007	0.0303375	0.110329
ENSG00000120071	7604	7402	KANSL1	protein_coding	KAT8 regulatory NSL complex subunit 1	195473	7503	-0.0388382	-0.696814	4.70189	8.11501	0.00439002	0.0273221
ENSG00000146426	6977	7939	TIAM2	protein_coding	TIAM Rac1 associated GEF 2	425026	7458	0.186325	0.60112	3.7592	3.62337	0.0569735	0.169661
ENSG00000118873	7974	6897	RAB3GAP2	protein_coding	RAB3 GTPase activating non-catalytic protein subunit 2	124236	7435.5	-0.209306	-0.143936	6.0672	0.515813	0.472633	0.662325
ENSG00000261609	7728	7137	GAN	protein_coding	gigaxonin	75865	7432.5	-0.114762	-0.546362	5.30672	3.40285	0.0650837	0.185694
ENSG00000130640	7590	7241	TUBGCP2	protein_coding	tubulin gamma complex associated protein 2	40188	7415.5	-0.0679018	-0.347279	7.53443	2.7158	0.0993592	0.24638
ENSG00000140943	7805	7012	MBTPS1	protein_coding	membrane bound transcription factor peptidase, site 1	63181	7408.5	-0.154552	-0.261892	8.17047	1.36326	0.242973	0.439121
ENSG00000078269	6957	7855	SYNJ2	protein_coding	synaptojanin 2	117313	7406	0.175122	-0.019102	6.15021	0.00639425	0.936266	0.970505
ENSG00000151491	7428	7365	EPS8	protein_coding	epidermal growth factor receptor pathway substrate 8	262195	7396.5	-0.0122866	-0.603796	6.5504	5.44674	0.0196049	0.0813876
ENSG00000104731	7650	7128	KLHDC4	protein_coding	kelch domain containing 4	69507	7389	-0.101949	0.469503	6.78556	1.91944	0.165918	0.344585
ENSG00000118058	7499	7268	KMT2A	protein_coding	lysine methyltransferase 2A	90376	7383.5	-0.0451337	0.0568242	5.40527	0.0397606	0.841949	0.92159
ENSG00000133424	8284	6443	LARGE1	protein_coding	LARGE xylosyl- and glucuronyltransferase 1	760615	7363.5	-0.362545	-0.616068	5.74494	5.92901	0.0148936	0.0670321
ENSG00000183495	7464	7245	EP400	protein_coding	E1A binding protein p400	130518	7354.5	-0.0429575	-0.419549	5.75972	2.28084	0.130981	0.29559
ENSG00000196305	7587	7108	IARS1	protein_coding	isoleucyl-tRNA synthetase 1	83647	7347.5	-0.094073	-0.319184	7.92427	1.80446	0.179174	0.36221
ENSG00000123106	7534	7145	CCDC91	protein_coding	coiled-coil domain containing 91	448262	7339.5	-0.0764716	0.252875	6.09152	1.10774	0.292573	0.495235
ENSG00000111731	7576	7078	C2CD5	protein_coding	C2 calcium dependent domain containing 5	95963	7327	-0.0980812	0.245737	5.77375	0.932684	0.334167	0.538205
ENSG00000133704	7457	7194	IPO8	protein_coding	importin 8	66881	7325.5	-0.0517941	-0.487005	6.29486	5.49283	0.0190946	0.0800156
ENSG00000266714	6121	8529	MYO15B	protein_coding	myosin XVB	39049	7325	0.478543	1.26476	2.58035	15.7507	7.22607e-05	0.00115617
ENSG00000197563	7434	7196	PIGN	protein_coding	phosphatidylinositol glycan anchor biosynthesis class N	281863	7315	-0.0469371	-0.481964	5.01742	4.96852	0.0258127	0.0985871
ENSG00000134369	7586	7027	NAV1	protein_coding	neuron navigator 1	287842	7306.5	-0.110415	-2.61135	2.92413	53.8866	2.124e-13	3.24735e-11
ENSG00000154175	7362	7250	ABI3BP	protein_coding	ABI family member 3 binding protein	244359	7306	-0.0221137	0.776203	0.432367	1.05384	0.304625	0.509306
ENSG00000182446	8182	6417	NPLOC4	protein_coding	NPL4 homolog, ubiquitin recognition factor	91578	7299.5	-0.350506	-0.225621	8.3291	0.797701	0.371782	0.575588
ENSG00000167548	7367	7182	KMT2D	protein_coding	lysine methyltransferase 2D	41819	7274.5	-0.0366865	-0.617701	5.67297	4.91439	0.0266338	0.100757
ENSG00000198589	6639	7842	LRBA	protein_coding	LPS responsive beige-like anchor protein	751292	7240.5	0.240222	-0.0636966	6.11675	0.0909639	0.762955	0.875121
ENSG00000133019	7492	6923	CHRM3	protein_coding	cholinergic receptor muscarinic 3	528887	7207.5	-0.113938	-0.809872	3.26454	5.8315	0.0157417	0.0695464
ENSG00000141564	8724	5690	RPTOR	protein_coding	regulatory associated protein of MTOR complex 1	421552	7207	-0.616473	-1.16986	5.60457	24.7669	6.47006e-07	2.25128e-05
ENSG00000198265	6312	8026	HELZ	protein_coding	helicase with zinc finger	175545	7169	0.346535	-0.223011	5.34023	0.757962	0.383967	0.586903
ENSG00000114346	8309	5999	ECT2	protein_coding	epithelial cell transforming 2	70792	7154	-0.469886	-0.754937	7.15272	7.55946	0.0059696	0.0344082
ENSG00000172572	7256	7052	PDE3A	protein_coding	phosphodiesterase 3A	320046	7154	-0.0411362	-2.81395	1.82477	9.77112	0.00177274	0.0137249
ENSG00000169247	7147	7070	SH3TC2	protein_coding	SH3 domain and tetratricopeptide repeats 2	139524	7108.5	-0.0156254	-1.00184	-0.120518	2.90805	0.0881386	0.22705
ENSG00000064763	7302	6893	FAR2	protein_coding	fatty acyl-CoA reductase 2	192105	7097.5	-0.0831479	-1.49063	3.00656	22.6591	1.93446e-06	5.71876e-05
ENSG00000134539	7112	7074	KLRD1	protein_coding	killer cell lectin like receptor D1	103550	7093	-0.00772802	1.13832	1.0707	6.55761	0.0104437	0.0516218
ENSG00000145012	7006	7180	LPP	protein_coding	LIM domain containing preferred translocation partner in lipoma	737387	7093	0.0353879	0.222735	6.04937	0.471365	0.49236	0.679836
ENSG00000214595	7031	7114	EML6	protein_coding	EMAP like 6	248526	7072.5	0.0169287	-0.742604	2.29872	4.488	0.0341335	0.119594
ENSG00000138759	7212	6929	FRAS1	protein_coding	Fraser extracellular matrix complex subunit 1	486946	7070.5	-0.0577441	0.149027	4.4478	0.410274	0.52183	0.703395
ENSG00000157404	7214	6924	KIT	protein_coding	KIT proto-oncogene, receptor tyrosine kinase	83516	7069	-0.0591853	0.00990897	5.86998	0.000894198	0.976144	0.988653
ENSG00000134250	7082	6986	NOTCH2	protein_coding	notch receptor 2	189226	7034	-0.0196874	-0.476383	7.22423	3.8219	0.0505869	0.156942
ENSG00000131149	7254	6810	GSE1	protein_coding	Gse1 coiled-coil protein	506679	7032	-0.091109	-0.626555	7.44336	6.78417	0.00919696	0.0471882
ENSG00000134852	7173	6834	CLOCK	protein_coding	clock circadian regulator	119006	7003.5	-0.0698364	-0.275875	5.61162	1.41681	0.23393	0.427859
ENSG00000266074	7732	6202	BAHCC1	protein_coding	BAH domain and coiled-coil containing 1	70875	6967	-0.318062	-0.704115	6.42536	7.99031	0.00470284	0.0287025
ENSG00000079805	6955	6960	DNM2	protein_coding	dynamin 2	115433	6957.5	0.00103664	-0.253103	7.71016	1.37751	0.240525	0.436051
ENSG00000177311	7930	5953	ZBTB38	protein_coding	zinc finger and BTB domain containing 38	125579	6941.5	-0.413644	-0.730028	5.40968	10.2875	0.00133938	0.0111943
ENSG00000163714	7946	5934	U2SURP	protein_coding	U2 snRNP associated SURP domain containing	96228	6940	-0.421162	-0.431015	7.20766	2.44271	0.118072	0.275709
ENSG00000110888	7266	6606	CAPRIN2	protein_coding	caprin family member 2	113750	6936	-0.137365	-0.00320099	4.4729	0.000141365	0.990514	0.995653
ENSG00000153721	6342	7506	CNKSR3	protein_coding	CNKSR family member 3	123170	6924	0.243071	0.349135	5.1272	2.12074	0.145316	0.316886
ENSG00000105339	7272	6567	DENND3	protein_coding	DENN domain containing 3	78530	6919.5	-0.147096	0.241563	4.23406	0.805438	0.369472	0.573103
ENSG00000164199	8896	4936	ADGRV1	protein_coding	adhesion G protein-coupled receptor V1	635093	6916	-0.849684	-0.339424	0.551378	0.403127	0.525479	0.706488
ENSG00000069188	5999	7782	SDK2	protein_coding	sidekick cell adhesion molecule 2	310061	6890.5	0.375364	-1.05956	1.36067	6.97366	0.00827181	0.0435486
ENSG00000018189	6900	6877	RUFY3	protein_coding	RUN and FYVE domain containing 3	104415	6888.5	-0.00481632	-0.267021	5.11404	1.09295	0.295818	0.499331
ENSG00000086758	7088	6684	HUWE1	protein_coding	HECT, UBA and WWE domain containing E3 ubiquitin protein ligase 1	154632	6886	-0.0846546	-0.668783	8.15984	7.4078	0.00649419	0.0366776
ENSG00000128731	7150	6613	HERC2	protein_coding	HECT and RLD domain containing E3 ubiquitin protein ligase 2	211139	6881.5	-0.112622	-0.34103	5.96522	1.9951	0.157809	0.333976
ENSG00000133657	6781	6979	ATP13A3	protein_coding	ATPase 13A3	95692	6880	0.0415163	-0.0146001	6.24169	0.00263976	0.959024	0.98073
ENSG00000166535	6934	6820	A2ML1	protein_coding	alpha-2-macroglobulin like 1	64380	6877	-0.0239126	-1.41723	7.16823	36.4524	1.56444e-09	1.11695e-07
ENSG00000158258	7802	5939	CLSTN2	protein_coding	calsyntenin 2	642212	6870.5	-0.393566	0.139105	0.574862	0.0588829	0.80827	0.901777
ENSG00000059588	7121	6618	TARBP1	protein_coding	TAR (HIV-1) RNA binding protein 1	87866	6869.5	-0.105669	0.0465779	5.86666	0.0280779	0.866926	0.9358
ENSG00000100393	7637	6012	EP300	protein_coding	E1A binding protein p300	87485	6824.5	-0.34511	-1.22478	6.26917	21.7896	3.0424e-06	8.4186e-05
ENSG00000135778	7142	6484	NTPCR	protein_coding	nucleoside-triphosphatase, cancer-related	33277	6813	-0.139424	-0.0949678	5.8418	0.146195	0.702199	0.836625
ENSG00000147316	6888	6733	MCPH1	protein_coding	microcephalin 1	241916	6810.5	-0.0328309	-0.0536385	4.15246	0.0403059	0.840884	0.921089
ENSG00000153944	6367	7242	MSI2	protein_coding	musashi RNA binding protein 2	428838	6804.5	0.185747	-0.205712	5.7495	0.786359	0.375203	0.578966
ENSG00000018510	6831	6753	AGPS	protein_coding	alkylglycerone phosphate synthase	174278	6792	-0.0165658	-0.370604	5.92994	2.21763	0.136442	0.303928
ENSG00000172667	7741	5818	ZMAT3	protein_coding	zinc finger matrin-type 3	112094	6779.5	-0.411935	0.0418655	5.12648	0.0347233	0.852177	0.92802
ENSG00000162105	6991	6565	SHANK2	protein_coding	SH3 and multiple ankyrin repeat domains 2	784723	6778	-0.0906904	-0.290096	4.21054	0.230481	0.631168	0.786294
ENSG00000139182	6861	6677	CLSTN3	protein_coding	calsyntenin 3	29247	6769	-0.039213	-0.032064	7.78986	0.0170282	0.896177	0.949299
ENSG00000115970	6876	6650	THADA	protein_coding	THADA armadillo repeat containing	365187	6763	-0.0482081	0.246897	5.25223	1.11084	0.2919	0.494323
ENSG00000133056	7138	6383	PIK3C2B	protein_coding	phosphatidylinositol-4-phosphate 3-kinase catalytic subunit type 2 beta	72177	6760.5	-0.161261	-0.882288	5.11996	8.07752	0.00448176	0.0277291
ENSG00000129003	6767	6706	VPS13C	protein_coding	vacuolar protein sorting 13 homolog C	208084	6736.5	-0.013062	0.00233581	5.22957	6.1324e-05	0.993752	0.997045
ENSG00000136068	7227	6244	FLNB	protein_coding	filamin B	163853	6735.5	-0.210895	-0.136374	9.35561	0.352899	0.552477	0.729057
ENSG00000140945	7074	6342	CDH13	protein_coding	cadherin 13	1173675	6708	-0.157565	-1.73	1.71381	7.50102	0.00616642	0.0352606
ENSG00000013573	6862	6544	DDX11	protein_coding	DEAD/H-box helicase 11	30939	6703	-0.0684462	-0.345708	6.85422	2.47646	0.115562	0.271991
ENSG00000115306	6800	6592	SPTBN1	protein_coding	spectrin beta, non-erythrocytic 1	215129	6696	-0.0448118	-0.570742	6.97496	5.77377	0.0162671	0.0712026
ENSG00000010292	6705	6682	NCAPD2	protein_coding	non-SMC condensin I complex subunit D2	38599	6693.5	-0.00495661	-0.709995	8.312	6.91368	0.00855389	0.0446147
ENSG00000070018	6789	6557	LRP6	protein_coding	LDL receptor related protein 6	151019	6673	-0.0501557	-0.313153	6.78734	1.72211	0.189422	0.375489
ENSG00000144426	6579	6703	NBEAL1	protein_coding	neurobeachin like 1	211770	6641	0.0269346	-0.458577	2.0698	1.31967	0.250651	0.447973
ENSG00000130477	6244	7014	UNC13A	protein_coding	unc-13 homolog A	87029	6629	0.167742	-3.80449	-0.275989	25.5235	4.37032e-07	1.60556e-05
ENSG00000050438	6700	6554	SLC4A8	protein_coding	solute carrier family 4 member 8	124446	6627	-0.0317806	-0.667247	2.18006	2.76459	0.0963714	0.241582
ENSG00000158321	6534	6718	AUTS2	protein_coding	activator of transcription and developmental regulator AUTS2	1195210	6626	0.0400593	-0.467505	5.32564	4.26355	0.0389385	0.130623
ENSG00000185630	6842	6404	PBX1	protein_coding	PBX homeobox 1	343712	6623	-0.0954304	-0.793855	6.20637	10.9475	0.000937295	0.00847485
ENSG00000178607	5725	7506	ERN1	protein_coding	endoplasmic reticulum to nucleus signaling 1	91739	6615.5	0.390709	0.429659	4.55911	3.38748	0.0656931	0.186534
ENSG00000186472	6674	6551	PCLO	protein_coding	piccolo presynaptic cytomatrix protein	408918	6612.5	-0.0268325	0.1564	1.05812	0.0374644	0.846523	0.925057
ENSG00000148053	6752	6463	NTRK2	protein_coding	neurotrophic receptor tyrosine kinase 2	427376	6607.5	-0.0631014	-1.16332	4.4748	9.44422	0.00211816	0.0158003
ENSG00000144357	6690	6513	UBR3	protein_coding	ubiquitin protein ligase E3 component n-recognin 3	256677	6601.5	-0.0386781	-0.437865	5.09146	4.18747	0.0407239	0.134931
ENSG00000156931	6630	6563	VPS8	protein_coding	VPS8 subunit of CORVET complex	240471	6596.5	-0.0146512	-0.30004	4.53435	1.50839	0.219385	0.411664
ENSG00000138162	6706	6469	TACC2	protein_coding	transforming acidic coiled-coil containing protein 2	265382	6587.5	-0.0519019	-0.543276	6.23849	5.36507	0.020544	0.0840644
ENSG00000155893	7554	5608	PXYLP1	protein_coding	2-phosphoxylose phosphatase 1	139027	6581	-0.429688	-0.0390183	5.80537	0.0373954	0.846662	0.925099
ENSG00000103657	6775	6386	HERC1	protein_coding	HECT and RLD domain containing E3 ubiquitin protein ligase family member 1	225330	6580.5	-0.0852954	-0.330367	5.06664	2.45983	0.116791	0.274026
ENSG00000168014	6592	6546	C2CD3	protein_coding	C2 domain containing 3 centriole elongation regulator	158492	6569	-0.0101011	-0.580825	3.88653	5.08598	0.02412	0.0938993
ENSG00000173064	6680	6455	HECTD4	protein_coding	HECT domain E3 ubiquitin protein ligase 4	222251	6567.5	-0.0494235	-0.750679	4.86529	8.49727	0.00355679	0.023356
ENSG00000197603	7668	5459	CPLANE1	protein_coding	ciliogenesis and planar polarity effector 1	143148	6563.5	-0.490138	-0.568459	3.39349	3.57925	0.0585055	0.172791
ENSG00000196187	6725	6364	TMEM63A	protein_coding	transmembrane protein 63A	36844	6544.5	-0.0795883	-0.701765	6.65841	9.80263	0.00174263	0.0135611
ENSG00000197386	6796	6282	HTT	protein_coding	huntingtin	202594	6539	-0.113445	-0.409171	6.32526	3.40223	0.0651083	0.185729
ENSG00000104375	6778	6281	STK3	protein_coding	serine/threonine kinase 3	571599	6529.5	-0.109849	-0.175579	4.54888	0.591767	0.441737	0.636554
ENSG00000127955	6610	6436	GNAI1	protein_coding	G protein subunit alpha i1	458153	6523	-0.03848	-0.407487	5.14546	2.65533	0.103203	0.252548
ENSG00000145241	6778	6262	CENPC	protein_coding	centromere protein C	76741	6520	-0.114219	-0.321779	4.62097	1.5638	0.21111	0.400874
ENSG00000169696	7343	5662	ASPSCR1	protein_coding	ASPSCR1 tether for SLC2A4, UBX domain containing	40599	6502.5	-0.375	0.664927	6.79608	5.37392	0.02044	0.0837745
ENSG00000106617	6452	6536	PRKAG2	protein_coding	protein kinase AMP-activated non-catalytic subunit gamma 2	321001	6494	0.0186587	-0.05041	5.81382	0.0407603	0.840001	0.920656
ENSG00000003393	6604	6373	ALS2	protein_coding	alsin Rho guanine nucleotide exchange factor ALS2	81845	6488.5	-0.0513595	-0.359536	4.29723	2.29899	0.129458	0.293307
ENSG00000081479	6666	6308	LRP2	protein_coding	LDL receptor related protein 2	235425	6487	-0.0796264	-0.606542	1.29878	1.83573	0.175452	0.357326
ENSG00000108094	6552	6397	CUL2	protein_coding	cullin 2	118502	6474.5	-0.0345345	-0.721239	5.69026	10.7203	0.00105964	0.009287
ENSG00000169710	7380	5552	FASN	protein_coding	fatty acid synthase	19956	6466	-0.410549	-0.704898	8.93583	5.31703	0.021118	0.0853759
ENSG00000116991	6760	6170	SIPA1L2	protein_coding	signal induced proliferation associated 1 like 2	232606	6465	-0.131732	-0.847055	5.31538	13.8849	0.000194357	0.0025404
ENSG00000186976	7278	5651	EFCAB6	protein_coding	EF-hand calcium binding domain 6	283593	6464.5	-0.364979	-2.30913	-0.0446709	16.8575	4.02939e-05	0.000714993
ENSG00000073614	6627	6301	KDM5A	protein_coding	lysine demethylase 5A	109263	6464	-0.0727638	0.156699	6.16611	0.545613	0.460116	0.652639
ENSG00000179869	6638	6278	ABCA13	protein_coding	ATP binding cassette subfamily A member 13	476039	6458	-0.0804311	-1.59087	3.81704	20.8562	4.95088e-06	0.000125732
ENSG00000197969	6509	6389	VPS13A	protein_coding	vacuolar protein sorting 13 homolog A	244092	6449	-0.0268416	-0.132001	4.33759	0.157455	0.69151	0.829037
ENSG00000157764	6491	6392	BRAF	protein_coding	B-Raf proto-oncogene, serine/threonine kinase	205602	6441.5	-0.0221699	-0.227942	4.33396	0.657391	0.417483	0.615829
ENSG00000090863	6610	6267	GLG1	protein_coding	golgi glycoprotein 1	159717	6438.5	-0.0768633	-0.380258	8.58478	2.56508	0.109247	0.261889
ENSG00000115760	6514	6326	BIRC6	protein_coding	baculoviral IAP repeat containing 6	261855	6420	-0.0422436	-0.545561	5.25887	4.23442	0.0396121	0.132326
ENSG00000071909	6590	6248	MYO3B	protein_coding	myosin IIIB	477026	6419	-0.076872	0.432047	4.3206	2.26865	0.132015	0.297042
ENSG00000153207	6586	6248	AHCTF1	protein_coding	AT-hook containing transcription factor 1	92850	6417	-0.0759962	-0.846511	6.51195	9.4181	0.00214854	0.0159491
ENSG00000096093	6483	6349	EFHC1	protein_coding	EF-hand domain containing 1	167763	6416	-0.0301275	0.785315	2.7935	7.38543	0.00657543	0.0370259
ENSG00000060982	6544	6278	BCAT1	protein_coding	branched chain amino acid transaminase 1	139077	6411	-0.0598584	0.354462	6.65779	0.79673	0.372073	0.575838
ENSG00000175899	6538	6218	A2M	protein_coding	alpha-2-macroglobulin	48565	6378	-0.0723874	-2.3923	2.34708	12.1892	0.000480665	0.00508765
ENSG00000163913	7555	5200	IFT122	protein_coding	intraflagellar transport 122	90903	6377.5	-0.538834	-0.841409	5.58821	16.2079	5.6758e-05	0.000951372
ENSG00000150093	6537	6212	ITGB1	protein_coding	integrin subunit beta 1	118519	6374.5	-0.0735593	-0.875556	9.26922	13.7799	0.000205521	0.00265197
ENSG00000105877	6546	6198	DNAH11	protein_coding	dynein axonemal heavy chain 11	358800	6372	-0.0787985	-1.23421	1.49884	5.62699	0.017686	0.0757699
ENSG00000123066	6604	6135	MED13L	protein_coding	mediator complex subunit 13L	319788	6369.5	-0.10626	-0.280863	5.8746	1.29046	0.255962	0.453872
ENSG00000221866	6531	6198	PLXNA4	protein_coding	plexin A4	525348	6364.5	-0.0754893	-0.760711	0.209898	1.64125	0.200154	0.388351
ENSG00000198089	7109	5608	SFI1	protein_coding	SFI1 centrin binding protein	129900	6358.5	-0.342106	0.0354634	5.07533	0.0211404	0.884397	0.94423
ENSG00000123908	6558	6149	AGO2	protein_coding	argonaute RISC catalytic component 2	115477	6353.5	-0.0928895	-0.757678	6.03694	6.78973	0.00916837	0.0470894
ENSG00000175866	7406	5296	BAIAP2	protein_coding	BAR/IMD domain containing adaptor protein 2	82312	6351	-0.483714	-0.0961317	6.29523	0.130287	0.718135	0.846945
ENSG00000119866	6383	6277	BCL11A	protein_coding	BAF chromatin remodeling complex subunit BCL11A	103947	6330	-0.0241556	0.0879106	5.0234	0.109686	0.740502	0.86257
ENSG00000157106	6370	6261	SMG1	protein_coding	SMG1 nonsense mediated mRNA decay associated PI3K related kinase	121548	6315.5	-0.0248963	-0.826072	5.89768	9.96325	0.00159696	0.0127344
ENSG00000146872	5566	7040	TLK2	protein_coding	tousled like kinase 2	156823	6303	0.33888	0.15609	5.50174	0.527252	0.467764	0.658367
ENSG00000124177	6539	6065	CHD6	protein_coding	chromodomain helicase DNA binding protein 6	216301	6302	-0.108545	-0.570714	5.26834	5.46831	0.0193643	0.0806768
ENSG00000053524	6222	6382	MCF2L2	protein_coding	MCF.2 cell line derived transforming sequence-like 2	250737	6302	0.0366244	-0.685382	0.683326	2.06582	0.150634	0.32381
ENSG00000167632	6529	6071	TRAPPC9	protein_coding	trafficking protein particle complex subunit 9	730854	6300	-0.104911	0.0283262	4.8567	0.00701787	0.933237	0.968501
ENSG00000114841	6972	5621	DNAH1	protein_coding	dynein axonemal heavy chain 1	84173	6296.5	-0.310696	-0.505706	1.68804	1.23312	0.2668	0.465562
ENSG00000138829	6312	6268	FBN2	protein_coding	fibrillin 2	401276	6290	-0.0100904	0.53016	4.19088	0.658382	0.417132	0.615551
ENSG00000132849	6344	6222	PATJ	protein_coding	PATJ crumbs cell polarity complex component	436198	6283	-0.0280099	-0.259638	5.74926	1.23903	0.265657	0.464481
ENSG00000257923	6347	6191	CUX1	protein_coding	cut like homeobox 1	468054	6269	-0.0358967	-0.0112558	6.49256	0.00276651	0.958053	0.980349
ENSG00000172845	6344	6188	SP3	protein_coding	Sp3 transcription factor	84523	6266	-0.0359138	-0.459957	6.94344	4.16094	0.0413665	0.136467
ENSG00000198691	6418	6104	ABCA4	protein_coding	ATP binding cassette subfamily A member 4	128314	6261	-0.0723573	-0.277678	2.37381	0.525269	0.468603	0.65924
ENSG00000066468	6389	6120	FGFR2	protein_coding	fibroblast growth factor receptor 2	120126	6254.5	-0.0620486	0.251173	7.26751	1.02287	0.311838	0.515958
ENSG00000163539	5557	6944	CLASP2	protein_coding	cytoplasmic linker associated protein 2	222111	6250.5	0.321409	0.267458	5.11082	1.37621	0.240749	0.436299
ENSG00000177084	6394	6100	POLE	protein_coding	DNA polymerase epsilon, catalytic subunit	63623	6247	-0.0678986	-0.23111	5.78057	0.619682	0.431165	0.626754
ENSG00000151150	6387	6106	ANK3	protein_coding	ankyrin 3	707192	6246.5	-0.0649005	-1.42466	5.31837	40.3672	2.10446e-10	1.82169e-08
ENSG00000123607	6207	6271	TTC21B	protein_coding	tetratricopeptide repeat domain 21B	96376	6239	0.014797	-0.625651	3.22273	5.52566	0.0187396	0.078987
ENSG00000128655	6301	6170	PDE11A	protein_coding	phosphodiesterase 11A	485095	6235.5	-0.0303055	-0.0522404	1.61529	0.0144075	0.904459	0.953868
ENSG00000123384	6470	5971	LRP1	protein_coding	LDL receptor related protein 1	84878	6220.5	-0.115775	0.178421	5.53627	0.348741	0.554826	0.731075
ENSG00000157388	6706	5717	CACNA1D	protein_coding	calcium voltage-gated channel subunit alpha1 D	484770	6211.5	-0.230157	0.544288	2.25607	2.76433	0.096387	0.241582
ENSG00000137601	6332	6078	NEK1	protein_coding	NIMA related kinase 1	242928	6205	-0.0590551	0.0108696	4.65343	0.00215946	0.962936	0.982669
ENSG00000141867	6174	6214	BRD4	protein_coding	bromodomain containing 4	97026	6194	0.00931525	0.00331232	7.19792	0.000204171	0.9886	0.995124
ENSG00000053747	6254	6127	LAMA3	protein_coding	laminin subunit alpha 3	266769	6190.5	-0.0295936	0.0558014	4.19292	0.0262005	0.871412	0.937666
ENSG00000054267	6233	6103	ARID4B	protein_coding	AT-rich interaction domain 4B	196585	6168	-0.0304032	0.218193	6.53685	0.790812	0.373855	0.577547
ENSG00000164953	6227	6109	TMEM67	protein_coding	transmembrane protein 67	64390	6168	-0.0275966	0.464148	3.12075	2.4997	0.113868	0.269298
ENSG00000122335	5775	6560	SERAC1	protein_coding	serine active site containing 1	58761	6167.5	0.183845	0.962733	4.86544	15.7837	7.10112e-05	0.00114222
ENSG00000019144	6339	5995	PHLDB1	protein_coding	pleckstrin homology like domain family B member 1	51591	6167	-0.0804825	0.721148	6.89071	6.10637	0.0134696	0.0624044
ENSG00000174799	6090	6243	CEP135	protein_coding	centrosomal protein 135	84490	6166.5	0.0357914	-0.350262	3.95742	1.09951	0.294374	0.49756
ENSG00000079156	6259	6066	OSBPL6	protein_coding	oxysterol binding protein like 6	208412	6162.5	-0.0451793	-1.50938	2.63503	16.3089	5.38111e-05	0.00091004
ENSG00000104419	6320	6004	NDRG1	protein_coding	N-myc downstream regulated 1	64847	6162	-0.0739886	-0.306085	10.5526	0.599972	0.438589	0.633503
ENSG00000204991	6218	6105	SPIRE2	protein_coding	spire type actin nucleation factor 2	53140	6161.5	-0.026455	0.791517	5.0239	5.10969	0.0237926	0.092791
ENSG00000141002	6373	5940	TCF25	protein_coding	transcription factor 25	40057	6156.5	-0.101493	0.709104	8.67624	4.82749	0.0280093	0.104387
ENSG00000143702	6274	6027	CEP170	protein_coding	centrosomal protein 170	130920	6150.5	-0.057936	-0.417783	5.50143	2.48085	0.11524	0.271524
ENSG00000133812	6200	6088	SBF2	protein_coding	SET binding factor 2	528101	6144	-0.0262956	-0.609989	4.01339	2.95632	0.0855422	0.222275
ENSG00000106344	6234	6040	RBM28	protein_coding	RNA binding motif protein 28	46223	6137	-0.0456022	-0.343922	5.5268	1.91434	0.166483	0.345378
ENSG00000116396	6260	5998	KCNC4	protein_coding	potassium voltage-gated channel subfamily C member 4	72786	6129	-0.0616711	-0.906387	3.72356	11.8954	0.000562742	0.00570889
ENSG00000266028	6421	5832	SRGAP2	protein_coding	SLIT-ROBO Rho GTPase activating protein 2	261090	6126.5	-0.138785	-0.468629	5.1873	4.8668	0.0273782	0.102726
ENSG00000196549	7021	5213	MME	protein_coding	membrane metalloendopeptidase	159580	6117	-0.429491	-1.93125	5.08081	28.561	9.07926e-08	3.99577e-06
ENSG00000153015	8017	4192	CWC27	protein_coding	CWC27 spliceosome associated cyclophilin	336044	6104.5	-0.93526	-0.842445	4.76647	14.3587	0.000151078	0.00207319
ENSG00000100888	6111	6082	CHD8	protein_coding	chromodomain helicase DNA binding protein 8	70932	6096.5	-0.00686154	-0.329546	6.49822	1.89992	0.168087	0.347687
ENSG00000104218	6096	6089	CSPP1	protein_coding	centrosome and spindle pole associated protein 1	134361	6092.5	-0.00165732	0.499271	3.68638	2.06044	0.151167	0.324456
ENSG00000174953	6906	5256	DHX36	protein_coding	DEAH-box helicase 36	51941	6081	-0.393819	-0.313939	6.42254	1.55311	0.212677	0.402889
ENSG00000186432	6911	5216	KPNA4	protein_coding	karyopherin subunit alpha 4	70564	6063.5	-0.405883	-0.257405	7.03387	1.60432	0.205293	0.394111
ENSG00000128512	6228	5891	DOCK4	protein_coding	dedicator of cytokinesis 4	480297	6059.5	-0.0802431	-0.473498	3.56799	1.7951	0.180305	0.363783
ENSG00000177570	6262	5836	SAMD12	protein_coding	sterile alpha motif domain containing 12	432657	6049	-0.101627	-1.72196	2.02817	12.1738	0.000484654	0.0051223
ENSG00000163558	6548	5549	PRKCI	protein_coding	protein kinase C iota	83553	6048.5	-0.238787	-0.294678	7.70367	2.09924	0.147373	0.319465
ENSG00000126001	6111	5961	CEP250	protein_coding	centrosomal protein 250	64116	6036	-0.0358482	-0.0486255	5.71841	0.0405604	0.840389	0.920747
ENSG00000157680	6196	5873	DGKI	protein_coding	diacylglycerol kinase iota	466055	6034.5	-0.0772267	0.171459	1.59196	0.172174	0.678187	0.81976
ENSG00000122966	5953	6107	CIT	protein_coding	citron rho-interacting serine/threonine kinase	191529	6030	0.0368408	-0.709289	3.94105	4.51165	0.0336647	0.11839
ENSG00000152767	6144	5896	FARP1	protein_coding	FERM, ARH/RhoGEF and pleckstrin domain protein 1	312614	6020	-0.0594318	-0.0296632	7.06222	0.017336	0.895248	0.948714
ENSG00000158545	6301	5738	ZC3H18	protein_coding	zinc finger CCCH-type containing 18	61561	6019.5	-0.13501	-0.405264	7.36022	2.41962	0.119824	0.278084
ENSG00000128052	6258	5775	KDR	protein_coding	kinase insert domain receptor	47114	6016.5	-0.115861	-1.12253	2.51428	8.31825	0.00392488	0.0252509
ENSG00000137962	5917	6101	ARHGAP29	protein_coding	Rho GTPase activating protein 29	126080	6009	0.0441725	0.278262	4.6787	0.816718	0.366142	0.569746
ENSG00000153317	6168	5811	ASAP1	protein_coding	ArfGAP with SH3 domain, ankyrin repeat and PH domain 1	391570	5989.5	-0.0860019	-0.619409	4.77715	3.45188	0.06318	0.181927
ENSG00000162849	6226	5732	KIF26B	protein_coding	kinesin family member 26B	554447	5979	-0.119247	-0.677515	2.40588	1.97125	0.160315	0.337205
ENSG00000164327	6556	5365	RICTOR	protein_coding	RPTOR independent companion of MTOR complex 2	136479	5960.5	-0.289189	-0.416134	4.44623	2.0991	0.147385	0.319465
ENSG00000109452	5313	6594	INPP4B	protein_coding	inositol polyphosphate-4-phosphatase type II B	824272	5953.5	0.311574	1.64301	0.403103	13.0437	0.000304313	0.00360695
ENSG00000114126	6666	5240	TFDP2	protein_coding	transcription factor Dp-2	205116	5953	-0.347196	0.0172911	6.63828	0.00695447	0.933539	0.968648
ENSG00000008952	6460	5426	SEC62	protein_coding	SEC62 homolog, preprotein translocation factor	31738	5943	-0.251603	0.395209	8.90558	1.90425	0.167603	0.34699
ENSG00000166147	5994	5888	FBN1	protein_coding	fibrillin 1	237408	5941	-0.0257371	-0.247287	5.24856	0.467096	0.494326	0.681824
ENSG00000091436	6009	5822	MAP3K20	protein_coding	mitogen-activated protein kinase kinase kinase 20	192580	5915.5	-0.0456024	-0.20006	5.87056	0.79216	0.373448	0.577198
ENSG00000091428	6032	5794	RAPGEF4	protein_coding	Rap guanine nucleotide exchange factor 4	317619	5913	-0.0580669	0.816435	0.701997	2.69746	0.100509	0.248395
ENSG00000117523	5769	6036	PRRC2C	protein_coding	proline rich coiled-coil 2C	107981	5902.5	0.0652605	0.0283111	6.5697	0.00500737	0.943587	0.974158
ENSG00000196218	5848	5948	RYR1	protein_coding	ryanodine receptor 1	161582	5898	0.0244572	0.00862211	0.537001	0.000227241	0.987973	0.99494
ENSG00000188559	6032	5708	RALGAPA2	protein_coding	Ral GTPase activating protein catalytic subunit alpha 2	323114	5870	-0.0796375	-1.02801	4.50111	20.2369	6.84199e-06	0.000165168
ENSG00000163625	5977	5756	WDFY3	protein_coding	WD repeat and FYVE domain containing 3	297093	5866.5	-0.0543457	-0.713395	4.65147	6.96616	0.00830658	0.0436539
ENSG00000130338	5449	6283	TULP4	protein_coding	TUB like protein 4	279592	5866	0.205427	0.45269	6.13471	3.6969	0.0545135	0.164973
ENSG00000198707	5971	5760	CEP290	protein_coding	centrosomal protein 290	93083	5865.5	-0.0518949	0.260173	3.75758	0.588175	0.443126	0.637796
ENSG00000133477	6567	5117	FAM83F	protein_coding	family with sequence similarity 83 member F	48580	5842	-0.359874	-0.255726	6.7153	0.724035	0.394823	0.59665
ENSG00000143190	5954	5716	POU2F1	protein_coding	POU class 2 homeobox 1	206469	5835	-0.0588432	-0.22011	4.40502	0.704406	0.401307	0.601873
ENSG00000130158	5805	5843	DOCK6	protein_coding	dedicator of cytokinesis 6	63229	5824	0.00941161	0.267233	4.04482	1.05127	0.305215	0.509735
ENSG00000196876	5925	5712	SCN8A	protein_coding	sodium voltage-gated channel alpha subunit 8	222598	5818.5	-0.0528101	-3.38646	-0.244925	18.0071	2.20078e-05	0.00042982
ENSG00000146918	5320	6307	NCAPG2	protein_coding	non-SMC condensin II complex subunit G2	73635	5813.5	0.245485	-0.224747	6.03983	0.790782	0.373864	0.577547
ENSG00000130038	5910	5705	CRACR2A	protein_coding	calcium release activated channel regulator 2A	158186	5807.5	-0.0509225	-0.767784	2.53517	3.99098	0.0457445	0.145978
ENSG00000160111	5670	5922	CPAMD8	protein_coding	C3 and PZP like alpha-2-macroglobulin domain containing 8	133864	5796	0.0627249	0.922178	5.06423	3.30046	0.0692604	0.193204
ENSG00000134744	5868	5713	TUT4	protein_coding	terminal uridylyl transferase 4	145205	5790.5	-0.0386137	-0.648792	5.11678	6.67971	0.00975167	0.0493155
ENSG00000142798	6048	5528	HSPG2	protein_coding	heparan sulfate proteoglycan 2	115066	5788	-0.129678	-0.254764	7.06249	1.10639	0.292867	0.495566
ENSG00000082701	6926	4635	GSK3B	protein_coding	glycogen synthase kinase 3 beta	273673	5780.5	-0.57935	-0.978632	5.61249	21.7909	3.04037e-06	8.4186e-05
ENSG00000082898	5812	5729	XPO1	protein_coding	exportin 1	62709	5770.5	-0.0207478	-0.633399	7.34767	6.67152	0.00979657	0.0494599
ENSG00000101639	5907	5617	CEP192	protein_coding	centrosomal protein 192	133690	5762	-0.0726132	-0.499151	4.73766	3.36857	0.0664515	0.187932
ENSG00000143850	5993	5521	PLEKHA6	protein_coding	pleckstrin homology domain containing A6	158812	5757	-0.118328	-0.084458	3.91596	0.0253178	0.873578	0.938829
ENSG00000100241	6352	5156	SBF1	protein_coding	SET binding factor 1	40704	5754	-0.300906	-0.8848	7.69885	10.499	0.0011944	0.0102544
ENSG00000141376	5355	6142	BCAS3	protein_coding	BCAS3 microtubule associated cell migration factor	715385	5748.5	0.197787	0.619356	4.12544	4.56096	0.0327087	0.116188
ENSG00000153187	5860	5628	HNRNPU	protein_coding	heterogeneous nuclear ribonucleoprotein U	23922	5744	-0.0582682	-0.292747	9.27501	1.22287	0.268799	0.468132
ENSG00000105835	5783	5687	NAMPT	protein_coding	nicotinamide phosphoribosyltransferase	37668	5735	-0.0241461	-0.349716	7.26631	1.24164	0.265154	0.463974
ENSG00000136492	5278	6190	BRIP1	protein_coding	BRCA1 interacting helicase 1	184420	5734	0.229908	-0.687253	3.11544	2.81913	0.0931472	0.236002
ENSG00000091136	5765	5697	LAMB1	protein_coding	laminin subunit beta 1	79414	5731	-0.0171152	-0.388221	4.32604	0.306705	0.579709	0.748739
ENSG00000184863	5916	5540	RBM33	protein_coding	RNA binding motif protein 33	137034	5728	-0.0947195	-0.649057	5.40875	5.47772	0.0192604	0.0803543
ENSG00000105993	5811	5633	DNAJB6	protein_coding	DnaJ heat shock protein family (Hsp40) member B6	82058	5722	-0.0448751	-0.307402	8.09344	1.7645	0.184065	0.36862
ENSG00000144554	6168	5273	FANCD2	protein_coding	FA complementation group D2	75562	5720.5	-0.226139	-0.589104	4.93841	3.32297	0.0683182	0.191458
ENSG00000112367	5696	5745	FIG4	protein_coding	FIG4 phosphoinositide 5-phosphatase	187489	5720.5	0.0123556	-0.141593	4.45829	0.350201	0.553999	0.730522
ENSG00000166377	5909	5523	ATP9B	protein_coding	ATPase phospholipid transporting 9B (putative)	309002	5716	-0.0974448	-0.285831	4.04553	1.43797	0.230468	0.424529
ENSG00000058668	5924	5471	ATP2B4	protein_coding	ATPase plasma membrane Ca2+ transporting 4	117294	5697.5	-0.114747	-0.898846	7.22074	14.9285	0.000111663	0.00162669
ENSG00000171109	6489	4879	MFN1	protein_coding	mitofusin 1	47227	5684	-0.411337	-0.469881	7.33312	3.74826	0.0528624	0.161637
ENSG00000152582	6599	4755	SPEF2	protein_coding	sperm flagellar 2	196767	5677	-0.472717	-0.0966308	2.22749	0.0822909	0.774217	0.881624
ENSG00000205726	5760	5593	ITSN1	protein_coding	intersectin 1	257461	5676.5	-0.042439	-0.300184	3.94345	1.04265	0.307206	0.511874
ENSG00000099331	5533	5816	MYO9B	protein_coding	myosin IXB	138760	5674.5	0.0719527	-0.240935	7.00768	1.0395	0.307938	0.51253
ENSG00000064309	5658	5688	CDON	protein_coding	cell adhesion associated, oncogene regulated	107539	5673	0.00762794	-0.630824	4.40034	5.84219	0.0156464	0.0692668
ENSG00000148396	5727	5617	SEC16A	protein_coding	SEC16 homolog A, endoplasmic reticulum export factor	43663	5672	-0.0279749	-0.596493	7.60806	6.1948	0.0128126	0.0601898
ENSG00000068878	5774	5566	PSME4	protein_coding	proteasome activator subunit 4	106924	5670	-0.0529209	-0.556998	7.87592	5.50219	0.0189927	0.0797576
ENSG00000211455	5757	5549	STK38L	protein_coding	serine/threonine kinase 38 like	81991	5653	-0.05308	0.281802	7.99628	1.78591	0.181425	0.365167
ENSG00000130508	5417	5885	PXDN	protein_coding	peroxidasin	112965	5651	0.119527	0.30792	7.70026	2.07703	0.149531	0.322315
ENSG00000107736	5829	5472	CDH23	protein_coding	cadherin related 23	419027	5650.5	-0.091164	-0.208091	1.36362	0.0940176	0.75913	0.873074
ENSG00000251322	6419	4876	SHANK3	protein_coding	SH3 and multiple ankyrin repeat domains 3	58883	5647.5	-0.396579	-1.09675	4.33231	19.0912	1.24619e-05	0.000269461
ENSG00000078687	6332	4962	TNRC6C	protein_coding	trinucleotide repeat containing adaptor 6C	149595	5647	-0.351677	-0.0283807	4.66232	0.0153802	0.901302	0.952461
ENSG00000133816	5784	5503	MICAL2	protein_coding	microtubule associated monooxygenase, calponin and LIM domain containing 2	265136	5643.5	-0.0718365	-1.40446	4.11761	20.2913	6.65017e-06	0.00016236
ENSG00000151612	5117	6166	ZNF827	protein_coding	zinc finger protein 827	181196	5641.5	0.268989	0.295364	4.38054	1.33038	0.248738	0.445937
ENSG00000112531	5718	5562	QKI	protein_coding	QKI, KH domain containing RNA binding	164592	5640	-0.0398998	0.209352	6.90581	0.694159	0.404753	0.605263
ENSG00000197653	6013	5260	DNAH10	protein_coding	dynein axonemal heavy chain 10	173532	5636.5	-0.192988	-1.72955	0.381514	9.32504	0.00226044	0.0165445
ENSG00000107611	5752	5517	CUBN	protein_coding	cubilin	305845	5634.5	-0.060169	-0.0878063	2.05108	0.0584392	0.80898	0.902211
ENSG00000128656	5720	5537	CHN1	protein_coding	chimerin 1	206572	5628.5	-0.0469023	0.237958	5.80494	0.981642	0.321794	0.526616
ENSG00000029153	5709	5528	ARNTL2	protein_coding	aryl hydrocarbon receptor nuclear translocator like 2	92453	5618.5	-0.0464722	-0.449151	5.69174	3.2236	0.0725839	0.199678
ENSG00000225614	5849	5382	ZNF469	protein_coding	zinc finger protein 469	57798	5615.5	-0.120026	0.574378	6.11256	4.07629	0.0434889	0.141134
ENSG00000140995	5827	5400	DEF8	protein_coding	differentially expressed in FDCP 8 homolog	19363	5613.5	-0.109774	1.44529	6.42404	42.3822	7.50691e-11	7.31171e-09
ENSG00000157193	5791	5434	LRP8	protein_coding	LDL receptor related protein 8	86105	5612.5	-0.0917816	-0.492282	5.20278	3.1064	0.0779851	0.208954
ENSG00000111799	5763	5457	COL12A1	protein_coding	collagen type XII alpha 1 chain	121941	5610	-0.0786979	0.487979	1.20752	0.380568	0.537299	0.716543
ENSG00000166747	5728	5475	AP1G1	protein_coding	adaptor related protein complex 1 subunit gamma 1	80201	5601.5	-0.0651609	-0.805969	7.10678	13.7223	0.000211921	0.00272064
ENSG00000177675	5658	5544	CD163L1	protein_coding	CD163 molecule like 1	133212	5601	-0.0293597	-0.590685	4.34196	2.00891	0.156377	0.332107
ENSG00000198198	5806	5385	SZT2	protein_coding	SZT2 subunit of KICSTOR complex	64365	5595.5	-0.108579	-0.64888	4.73827	5.71078	0.016861	0.0731048
ENSG00000129566	5674	5513	TEP1	protein_coding	telomerase associated protein 1	47834	5593.5	-0.0415211	-0.222605	4.49857	0.639555	0.423872	0.621648
ENSG00000136997	5714	5466	MYC	protein_coding	MYC proto-oncogene, bHLH transcription factor	7517	5590	-0.0640041	-0.546172	7.84309	4.06835	0.043694	0.141526
ENSG00000100320	6295	4877	RBFOX2	protein_coding	RNA binding fox-1 homolog 2	290088	5586	-0.368146	-0.965571	6.77578	21.8558	2.93926e-06	8.16305e-05
ENSG00000172890	5652	5482	NADSYN1	protein_coding	NAD synthetase 1	70998	5567	-0.0440512	-0.054817	6.13149	0.0650747	0.798648	0.89606
ENSG00000184949	6295	4822	FAM227A	protein_coding	family with sequence similarity 227 member A	78511	5558.5	-0.384505	-0.110031	2.88249	0.105442	0.745394	0.865144
ENSG00000129204	5663	5408	USP6	protein_coding	ubiquitin specific peptidase 6	59002	5535.5	-0.0664594	0.63069	0.142334	1.76401	0.184125	0.36862
ENSG00000126217	5747	5323	MCF2L	protein_coding	MCF.2 cell line derived transforming sequence like	205364	5535	-0.110549	-0.150475	5.72731	0.228854	0.632375	0.787435
ENSG00000127990	5549	5520	SGCE	protein_coding	sarcoglycan epsilon	132368	5534.5	-0.00755817	0.0162764	4.60027	0.00177947	0.966352	0.984765
ENSG00000114098	6230	4825	ARMC8	protein_coding	armadillo repeat containing 8	111136	5527.5	-0.368636	0.0247922	5.6425	0.0131917	0.90856	0.955982
ENSG00000141012	5781	5272	GALNS	protein_coding	galactosamine (N-acetyl)-6-sulfatase	43236	5526.5	-0.132945	-0.773285	6.91155	11.4639	0.000709612	0.0067979
ENSG00000100403	6113	4938	ZC3H7B	protein_coding	zinc finger CCCH-type containing 7B	58622	5525.5	-0.307898	-0.819904	8.01586	10.3877	0.00126859	0.0107571
ENSG00000158220	6260	4784	ESYT3	protein_coding	extended synaptotagmin 3	47100	5522	-0.387874	-0.547622	2.51484	1.62318	0.202649	0.391087
ENSG00000080493	5519	5524	SLC4A4	protein_coding	solute carrier family 4 member 4	509420	5521.5	0.0013062	0.340406	1.18452	0.545911	0.459993	0.652588
ENSG00000198586	5576	5466	TLK1	protein_coding	tousled like kinase 1	240491	5521	-0.0287399	-0.0519213	5.95287	0.0518317	0.819906	0.908955
ENSG00000103091	5807	5234	WDR59	protein_coding	WD repeat domain 59	128811	5520.5	-0.149852	-0.229535	6.16962	0.950634	0.329558	0.534434
ENSG00000184432	6428	4610	COPB2	protein_coding	COPI coat complex subunit beta 2	35790	5519	-0.479515	-0.608255	8.83945	8.21114	0.00416339	0.0263339
ENSG00000186951	6225	4813	PPARA	protein_coding	peroxisome proliferator activated receptor alpha	93234	5519	-0.371069	-0.97281	5.20735	19.6387	9.35568e-06	0.000211987
ENSG00000107862	5561	5451	GBF1	protein_coding	golgi brefeldin A resistant guanine nucleotide exchange factor 1	137528	5506	-0.0288182	-0.503118	5.86831	6.16998	0.0129936	0.0608136
ENSG00000101333	5632	5357	PLCB4	protein_coding	phospholipase C beta 4	436768	5494.5	-0.0722089	-0.623276	4.54265	5.86673	0.0154297	0.068559
ENSG00000103121	5665	5266	CMC2	protein_coding	C-X9-C motif containing 2	53822	5465.5	-0.105349	0.267327	6.1784	1.36159	0.243261	0.43938
ENSG00000080503	5814	5115	SMARCA2	protein_coding	SWI/SNF related, matrix associated, actin dependent regulator of chromatin, subfamily a, member 2	213334	5464.5	-0.184763	-0.173183	6.80524	0.509289	0.475447	0.664716
ENSG00000152104	5805	5113	PTPN14	protein_coding	protein tyrosine phosphatase non-receptor type 14	203749	5459	-0.183092	-0.0116659	5.50986	0.00288504	0.957164	0.980029
ENSG00000175066	6126	4788	GK5	protein_coding	glycerol kinase 5	68065	5457	-0.355456	0.264505	5.7948	1.23681	0.266086	0.465014
ENSG00000173273	5526	5380	TNKS	protein_coding	tankyrase	226434	5453	-0.0386223	-0.513395	5.16435	3.95319	0.0467826	0.148076
ENSG00000185345	5436	5450	PRKN	protein_coding	parkin RBR E3 ubiquitin protein ligase	1380358	5443	0.00371009	0.178908	0.0766705	0.113149	0.736587	0.860463
ENSG00000168137	5729	5128	SETD5	protein_coding	SET domain containing 5	81625	5428.5	-0.159858	-0.115718	6.54454	0.234481	0.628221	0.783899
ENSG00000187231	5475	5369	SESTD1	protein_coding	SEC14 and spectrin domain containing 1	163154	5422	-0.0282004	-0.57334	6.82605	6.87058	0.00876263	0.0454995
ENSG00000136603	5857	4975	SKIL	protein_coding	SKI like proto-oncogene	39157	5416	-0.235422	-0.0327323	6.87268	0.0187951	0.890955	0.947117
ENSG00000171914	5549	5272	TLN2	protein_coding	talin 2	454105	5410.5	-0.0738638	-1.0868	2.93216	12.0257	0.000524729	0.00542136
ENSG00000123836	5617	5186	PFKFB2	protein_coding	6-phosphofructo-2-kinase/fructose-2,6-biphosphatase 2	46658	5401.5	-0.115156	-0.327665	5.30751	1.49955	0.22074	0.413045
ENSG00000105983	5496	5276	LMBR1	protein_coding	limb development membrane protein 1	224270	5386	-0.0589265	-0.161192	6.08563	0.683974	0.408222	0.608216
ENSG00000139197	5588	5177	PEX5	protein_coding	peroxisomal biogenesis factor 5	29889	5382.5	-0.110195	0.222164	7.77408	0.764197	0.382018	0.585227
ENSG00000103942	5420	5320	HOMER2	protein_coding	homer scaffold protein 2	149207	5370	-0.0268616	-2.96457	5.30061	75.317	4.00899e-18	1.31913e-15
ENSG00000102452	5430	5307	NALCN	protein_coding	sodium leak channel, non-selective	362732	5368.5	-0.0330495	0.701896	1.98273	2.45088	0.117459	0.27473
ENSG00000109265	5231	5497	CRACD	protein_coding	capping protein inhibiting regulator of actin dynamics	281511	5364	0.0715444	-1.4704	4.60564	11.7499	0.000608481	0.00609125
ENSG00000152256	5475	5232	PDK1	protein_coding	pyruvate dehydrogenase kinase 1	53296	5353.5	-0.0654842	0.0800107	6.0171	0.106224	0.744484	0.86471
ENSG00000091513	6397	4308	TF	protein_coding	transferrin	50601	5352.5	-0.570268	-0.118167	4.12176	0.107338	0.743196	0.863656
ENSG00000170471	5492	5200	RALGAPB	protein_coding	Ral GTPase activating protein non-catalytic subunit beta	106043	5346	-0.0788053	-0.297575	5.82351	1.83437	0.175612	0.357459
ENSG00000163590	6007	4681	PPM1L	protein_coding	protein phosphatase, Mg2+/Mn2+ dependent 1L	323300	5344	-0.35976	-0.703364	4.40933	8.90583	0.00284262	0.0196645
ENSG00000156650	5415	5272	KAT6B	protein_coding	lysine acetyltransferase 6B	207697	5343.5	-0.0386037	-0.833398	4.46616	5.68397	0.0171206	0.073997
ENSG00000170100	5515	5163	ZNF778	protein_coding	zinc finger protein 778	19438	5339	-0.0951335	-0.128541	5.30087	0.157988	0.691016	0.828715
ENSG00000257743	5404	5267	MGAM2	protein_coding	maltase-glucoamylase 2 (putative)	110606	5335.5	-0.0370393	-0.890767	3.07199	6.29119	0.0121339	0.0577727
ENSG00000114805	6086	4583	PLCH1	protein_coding	phospholipase C eta 1	369491	5334.5	-0.409124	-1.25382	5.80791	20.8698	4.91579e-06	0.000125334
ENSG00000112379	4765	5899	ARFGEF3	protein_coding	ARFGEF family member 3	182724	5332	0.307936	0.75813	5.40295	9.00043	0.00269915	0.0189141
ENSG00000008277	5430	5231	ADAM22	protein_coding	ADAM metallopeptidase domain 22	268746	5330.5	-0.0538553	-0.650908	3.45751	4.01727	0.0450367	0.144699
ENSG00000158486	5395	5260	DNAH3	protein_coding	dynein axonemal heavy chain 3	226330	5327.5	-0.0365533	0.158069	0.28012	0.121073	0.727873	0.854257
ENSG00000088387	5473	5177	DOCK9	protein_coding	dedicator of cytokinesis 9	293196	5325	-0.0802005	-0.568418	4.85032	4.8994	0.026866	0.101357
ENSG00000168827	5904	4737	GFM1	protein_coding	G elongation factor mitochondrial 1	51054	5320.5	-0.317659	-0.672898	6.66739	9.99821	0.00156692	0.0125717
ENSG00000148400	5336	5290	NOTCH1	protein_coding	notch receptor 1	51615	5313	-0.0124886	-2.10783	5.16173	54.7432	1.37351e-13	2.18837e-11
ENSG00000107669	5393	5228	ATE1	protein_coding	arginyltransferase 1	219408	5310.5	-0.0448205	-0.416251	4.41004	2.03581	0.153633	0.328305
ENSG00000133835	5588	5032	HSD17B4	protein_coding	hydroxysteroid 17-beta dehydrogenase 4	184734	5310	-0.151172	-0.226883	6.62298	1.26276	0.261129	0.459663
ENSG00000124198	5371	5247	ARFGEF2	protein_coding	ADP ribosylation factor guanine nucleotide exchange factor 2	114982	5309	-0.0336916	-0.450425	6.01445	3.49994	0.0613711	0.178637
ENSG00000066084	5427	5184	DIP2B	protein_coding	disco interacting protein 2 homolog B	243672	5305.5	-0.0660767	-0.502963	6.3879	4.77231	0.028921	0.106638
ENSG00000052126	5406	5195	PLEKHA5	protein_coding	pleckstrin homology domain containing A5	246667	5300.5	-0.0574269	-0.443024	4.39052	3.59687	0.0578885	0.171669
ENSG00000114861	5327	5254	FOXP1	protein_coding	forkhead box P1	629285	5290.5	-0.0199033	0.0383286	4.22243	0.0151398	0.902072	0.952863
ENSG00000123094	5350	5227	RASSF8	protein_coding	Ras association domain family member 8	121660	5288.5	-0.0335494	0.16503	4.62424	0.315017	0.574618	0.745407
ENSG00000163359	5409	5165	COL6A3	protein_coding	collagen type VI alpha 3 chain	90325	5287	-0.066581	-3.8908	4.52904	21.4291	3.67149e-06	9.85313e-05
ENSG00000163864	6085	4489	NMNAT3	protein_coding	nicotinamide nucleotide adenylyltransferase 3	117837	5287	-0.438779	0.442871	3.5696	2.72761	0.0986266	0.245287
ENSG00000138411	5450	5115	HECW2	protein_coding	HECT, C2 and WW domain containing E3 ubiquitin protein ligase 2	404585	5282.5	-0.0915047	-1.45368	1.90923	11.5239	0.00068707	0.00663656
ENSG00000172456	5311	5237	FGGY	protein_coding	FGGY carbohydrate kinase domain containing	514009	5274	-0.0202391	0.871609	4.22815	6.84005	0.00891362	0.0459838
ENSG00000128573	5393	5155	FOXP2	protein_coding	forkhead box P2	607445	5274	-0.0651033	0.901324	0.135506	0.740661	0.389449	0.591731
ENSG00000110274	5363	5180	CEP164	protein_coding	centrosomal protein 164	98709	5271.5	-0.0500787	-0.182389	5.45528	0.590027	0.442409	0.637257
ENSG00000130702	5212	5330	LAMA5	protein_coding	laminin subunit alpha 5	59357	5271	0.0322923	0.0375056	6.30675	0.0234123	0.87839	0.941556
ENSG00000185920	5431	5108	PTCH1	protein_coding	patched 1	74077	5269.5	-0.0884425	0.081707	3.42889	0.0751374	0.783999	0.887209
ENSG00000150760	5462	5074	DOCK1	protein_coding	dedicator of cytokinesis 1	547108	5268	-0.106286	-1.36223	5.42923	32.4765	1.20645e-08	6.78841e-07
ENSG00000107929	5303	5202	LARP4B	protein_coding	La ribonucleoprotein 4B	124888	5252.5	-0.0277371	-0.229735	6.18614	1.27906	0.258075	0.45644
ENSG00000138193	5300	5204	PLCE1	protein_coding	phospholipase C epsilon 1	338892	5252	-0.0263664	1.41316	4.38234	19.8994	8.16257e-06	0.000190075
ENSG00000026652	5200	5292	AGPAT4	protein_coding	1-acylglycerol-3-phosphate O-acyltransferase 4	144094	5246	0.0252966	0.517382	5.03506	4.16043	0.0413788	0.136467
ENSG00000066933	5367	5125	MYO9A	protein_coding	myosin IXA	296286	5246	-0.0665512	0.0470866	4.51484	0.0355301	0.850489	0.927295
ENSG00000182326	5232	5254	C1S	protein_coding	complement C1s	82773	5243	0.00605251	-0.855208	8.08941	5.3936	0.0202107	0.0831274
ENSG00000091831	4857	5616	ESR1	protein_coding	estrogen receptor 1	472928	5236.5	0.209437	-0.704657	3.51707	4.91173	0.026675	0.100862
ENSG00000077235	5285	5187	GTF3C1	protein_coding	general transcription factor IIIC subunit 1	90358	5236	-0.0269979	-0.198763	6.86975	0.539653	0.462576	0.654753
ENSG00000198911	6017	4454	SREBF2	protein_coding	sterol regulatory element binding transcription factor 2	74228	5235.5	-0.433859	-0.605905	7.64556	5.13965	0.0233853	0.0917948
ENSG00000181409	6020	4450	AATK	protein_coding	apoptosis associated tyrosine kinase	55734	5235	-0.435874	0.213036	2.17394	0.368749	0.543687	0.722124
ENSG00000026297	5152	5314	RNASET2	protein_coding	ribonuclease T2	35078	5233	0.0446571	0.631284	6.22516	5.52691	0.0187261	0.0789523
ENSG00000136531	5231	5226	SCN2A	protein_coding	sodium voltage-gated channel alpha subunit 2	197317	5228.5	-0.00137938	0.64504	0.724872	2.08203	0.149042	0.321673
ENSG00000133422	5841	4613	MORC2	protein_coding	MORC family CW-type zinc finger 2	43644	5227	-0.340444	-0.473489	6.91636	5.15696	0.0231534	0.0912866
ENSG00000112096	5074	5363	SOD2	protein_coding	superoxide dismutase 2	93460	5218.5	0.0799014	0.168645	10.6256	0.162461	0.686901	0.82594
ENSG00000141367	4789	5642	CLTC	protein_coding	clathrin heavy chain	77267	5215.5	0.236437	-0.346879	8.11571	2.47967	0.115326	0.271644
ENSG00000117114	5329	5070	ADGRL2	protein_coding	adhesion G protein-coupled receptor L2	687785	5199.5	-0.0718653	-0.938645	6.02202	14.7967	0.000119746	0.00172125
ENSG00000118217	5352	5045	ATF6	protein_coding	activating transcription factor 6	211276	5198.5	-0.0852074	-0.514864	6.20766	3.15678	0.0756123	0.204662
ENSG00000051382	5781	4611	PIK3CB	protein_coding	phosphatidylinositol-4,5-bisphosphate 3-kinase catalytic subunit beta	182230	5196	-0.326176	-0.544098	5.94821	7.27239	0.00700225	0.0386951
ENSG00000178904	5302	5089	DPY19L3	protein_coding	dpy-19 like C-mannosyltransferase 3	80352	5195.5	-0.0591431	-0.333128	4.68797	1.03307	0.309439	0.51376
ENSG00000182621	5319	5050	PLCB1	protein_coding	phospholipase C beta 1	891109	5184.5	-0.0748572	-0.543754	1.89655	1.62196	0.202819	0.391157
ENSG00000152894	5244	5091	PTPRK	protein_coding	protein tyrosine phosphatase receptor type K	551831	5167.5	-0.0427104	-0.321113	7.74127	2.5075	0.113305	0.268428
ENSG00000071242	5128	5204	RPS6KA2	protein_coding	ribosomal protein S6 kinase A2	497087	5166	0.0212206	0.493904	5.31867	3.04403	0.0810346	0.214693
ENSG00000099250	5148	5169	NRP1	protein_coding	neuropilin 1	158770	5158.5	0.00587201	-1.46164	2.68411	4.9249	0.0264723	0.100422
ENSG00000143951	5204	5103	WDPCP	protein_coding	WD repeat containing planar cell polarity effector	708284	5153.5	-0.0282698	0.452695	2.75842	1.19756	0.27381	0.473374
ENSG00000164944	5175	5105	VIRMA	protein_coding	vir like m6A methyltransferase associated	65840	5140	-0.0196441	-0.104787	6.10101	0.253872	0.614362	0.773492
ENSG00000133703	5221	5057	KRAS	protein_coding	KRAS proto-oncogene, GTPase	45690	5139	-0.0460354	-0.434993	6.22282	3.87127	0.0491192	0.153609
ENSG00000196159	4223	6042	FAT4	protein_coding	FAT atypical cadherin 4	178014	5132.5	0.516655	0.650162	2.39207	1.25928	0.261788	0.460319
ENSG00000082397	5127	5136	EPB41L3	protein_coding	erythrocyte membrane protein band 4.1 like 3	238319	5131.5	0.00252981	-0.173058	0.148145	0.13868	0.709597	0.840894
ENSG00000134871	5330	4904	COL4A2	protein_coding	collagen type IV alpha 2 chain	207397	5117	-0.120153	-0.750411	7.38038	8.89406	0.002861	0.0197646
ENSG00000204406	5218	5010	MBD5	protein_coding	methyl-CpG binding domain protein 5	495960	5114	-0.0586749	-0.300991	3.16302	0.782644	0.376334	0.58006
ENSG00000184860	5216	5010	SDR42E1	protein_coding	short chain dehydrogenase/reductase family 42E, member 1	22626	5113	-0.0581219	-0.934909	4.01759	14.6537	0.000129183	0.00182459
ENSG00000070061	5198	5027	ELP1	protein_coding	elongator acetyltransferase complex subunit 1	67430	5112.5	-0.0482495	-0.525789	5.39155	4.96696	0.0258361	0.0986331
ENSG00000173905	5533	4689	GOLIM4	protein_coding	golgi integral membrane protein 4	87235	5111	-0.238735	-0.713887	6.86288	7.39217	0.00655085	0.0369012
ENSG00000103335	5245	4973	PIEZO1	protein_coding	piezo type mechanosensitive ion channel component 1	69882	5109	-0.0768113	-0.106675	8.55526	0.208023	0.648322	0.798622
ENSG00000111667	5226	4990	USP5	protein_coding	ubiquitin specific peptidase 5	14484	5108	-0.0666543	-0.110408	8.58403	0.159267	0.689833	0.828118
ENSG00000198722	5101	5114	UNC13B	protein_coding	unc-13 homolog B	243346	5107.5	0.00367134	-0.610039	4.53619	5.04602	0.0246826	0.0954754
ENSG00000164190	6013	4187	NIPBL	protein_coding	NIPBL cohesin loading factor	189644	5100	-0.522063	-0.708684	5.3986	6.85419	0.00884336	0.0457108
ENSG00000151474	5083	5114	FRMD4A	protein_coding	FERM domain containing 4A	818436	5098.5	0.00877021	-0.54653	3.64607	3.2072	0.0733147	0.201068
ENSG00000135931	5140	5053	ARMC9	protein_coding	armadillo repeat containing 9	178302	5096.5	-0.0246233	0.49632	3.68864	3.55689	0.0592986	0.174179
ENSG00000115977	5156	5013	AAK1	protein_coding	AP2 associated kinase 1	216352	5084.5	-0.04057	-0.074117	4.39542	0.0868637	0.768203	0.878301
ENSG00000185658	5178	4979	BRWD1	protein_coding	bromodomain and WD repeat domain containing 1	137383	5078.5	-0.0565278	0.131345	5.20444	0.332009	0.564479	0.738457
ENSG00000085511	5056	5100	MAP3K4	protein_coding	mitogen-activated protein kinase kinase kinase 4	125658	5078	0.0124983	-0.291367	6.14457	1.86008	0.172616	0.353767
ENSG00000140948	5193	4953	ZCCHC14	protein_coding	zinc finger CCHC-type containing 14	86778	5073	-0.0682521	-0.476083	6.19329	3.65221	0.0559948	0.167462
ENSG00000196233	5163	4978	LCOR	protein_coding	ligand dependent nuclear receptor corepressor	163702	5070.5	-0.052633	-0.533988	3.94659	2.79539	0.0945356	0.238681
ENSG00000083896	5263	4867	YTHDC1	protein_coding	YTH domain containing 1	39703	5065	-0.11283	-0.125875	6.62418	0.278844	0.59746	0.761721
ENSG00000157741	5146	4952	UBN2	protein_coding	ubinuclein 2	77880	5049	-0.0554292	-0.166023	4.11026	0.36254	0.547099	0.724868
ENSG00000100296	5478	4618	THOC5	protein_coding	THO complex 5	49337	5048	-0.246332	-0.520771	6.07492	6.44762	0.0111101	0.0539674
ENSG00000047936	5105	4971	ROS1	protein_coding	ROS proto-oncogene 1, receptor tyrosine kinase	138589	5038	-0.0383672	-2.62876	1.93718	25.5429	4.32651e-07	1.59333e-05
ENSG00000182670	5126	4931	TTC3	protein_coding	tetratricopeptide repeat domain 3	129886	5028.5	-0.0559421	0.349276	7.65105	2.84411	0.0917092	0.233531
ENSG00000174501	5149	4892	ANKRD36C	protein_coding	ankyrin repeat domain 36C	154912	5020.5	-0.0738531	0.946381	2.17552	5.79319	0.0160884	0.0707163
ENSG00000138246	6070	3965	DNAJC13	protein_coding	DnaJ heat shock protein family (Hsp40) member C13	121530	5017.5	-0.614249	-1.27304	4.82683	30.0061	4.30686e-08	2.10967e-06
ENSG00000126870	4603	5427	DYNC2I1	protein_coding	dynein 2 intermediate chain 1	100189	5015	0.237533	1.01948	6.33641	17.2509	3.27542e-05	0.000600202
ENSG00000179832	5125	4901	MROH1	protein_coding	maestro heat like repeat family member 1	113911	5013	-0.064463	0.108752	5.22569	0.165525	0.68412	0.824058
ENSG00000155561	5146	4879	NUP205	protein_coding	nucleoporin 205	90840	5012.5	-0.0768506	-0.716435	6.56047	8.61092	0.00334153	0.0224191
ENSG00000130653	5019	5001	PNPLA7	protein_coding	patatin like phospholipase domain containing 7	90450	5010	-0.00518231	0.949541	4.0949	5.23772	0.0221022	0.0881294
ENSG00000114770	4976	5040	ABCC5	protein_coding	ATP binding cassette subfamily C member 5	98005	5008	0.0184336	-0.647384	5.32678	8.22897	0.00412269	0.0261311
ENSG00000116852	5301	4715	KIF21B	protein_coding	kinesin family member 21B	54324	5008	-0.168973	-2.16154	0.351628	17.6553	2.6477e-05	0.000502201
ENSG00000173482	5067	4939	PTPRM	protein_coding	protein tyrosine phosphatase receptor type M	840079	5003	-0.0369055	0.000572016	5.23873	4.66071e-06	0.998277	0.999202
ENSG00000048540	5042	4961	LMO3	protein_coding	LIM domain only 3	62222	5001.5	-0.0233605	1.80869	2.065	23.2856	1.39641e-06	4.34898e-05
ENSG00000129351	5038	4955	ILF3	protein_coding	interleukin enhancer binding factor 3	38156	4996.5	-0.0239613	-0.286305	8.93923	1.05976	0.30327	0.507552
ENSG00000177728	4200	5787	TMEM94	protein_coding	transmembrane protein 94	59293	4993.5	0.462332	0.529524	6.29615	4.66909	0.0307102	0.111181
ENSG00000103150	5230	4754	MLYCD	protein_coding	malonyl-CoA decarboxylase	52330	4992	-0.137641	0.0232592	4.9472	0.00723591	0.93221	0.96829
ENSG00000131626	5065	4919	PPFIA1	protein_coding	PTPRF interacting protein alpha 1	114622	4992	-0.0421888	-0.565221	6.20804	5.74483	0.0165372	0.0721139
ENSG00000132470	4233	5737	ITGB4	protein_coding	integrin subunit beta 4	36490	4985	0.438527	1.15617	8.32272	25.337	4.81392e-07	1.74733e-05
ENSG00000183530	5492	4478	PRR14L	protein_coding	proline rich 14 like	73884	4985	-0.294418	-1.06362	5.92491	22.9399	1.67148e-06	5.07005e-05
ENSG00000071794	5538	4431	HLTF	protein_coding	helicase like transcription factor	56427	4984.5	-0.321668	-0.69091	6.43289	10.5243	0.00117814	0.0101446
ENSG00000164692	5040	4927	COL1A2	protein_coding	collagen type I alpha 2 chain	36332	4983.5	-0.0327077	-2.03324	7.35303	12.2837	0.000456942	0.00489821
ENSG00000157637	5579	4380	SLC38A10	protein_coding	solute carrier family 38 member 10	50736	4979.5	-0.349005	0.230228	7.9216	0.673562	0.411812	0.61117
ENSG00000275066	5012	4947	SYNRG	protein_coding	synergin gamma	94665	4979.5	-0.0188287	0.0643979	5.03742	0.0663729	0.796693	0.894435
ENSG00000116539	4999	4957	ASH1L	protein_coding	ASH1 like histone lysine methyltransferase	227894	4978	-0.0121698	-0.843708	5.54281	9.60228	0.00194336	0.014761
ENSG00000101266	5065	4874	CSNK2A1	protein_coding	casein kinase 2 alpha 1	71337	4969.5	-0.0554449	-0.208462	6.43139	1.0497	0.305575	0.510113
ENSG00000040199	5306	4630	PHLPP2	protein_coding	PH domain and leucine rich repeat protein phosphatase 2	86866	4968	-0.196573	-0.386749	4.2863	2.33195	0.126743	0.289393
ENSG00000077232	4962	4968	DNAJC10	protein_coding	DnaJ heat shock protein family (Hsp40) member C10	78209	4965	0.00174309	0.119449	6.89903	0.323982	0.569224	0.741334
ENSG00000182944	5543	4385	EWSR1	protein_coding	EWS RNA binding protein 1	32516	4964	-0.338021	-0.024458	8.09852	0.0085527	0.926316	0.965531
ENSG00000178209	5126	4793	PLEC	protein_coding	plectin	61581	4959.5	-0.096885	-0.443201	8.21763	3.44294	0.0635227	0.182582
ENSG00000158169	5150	4758	FANCC	protein_coding	FA complementation group C	327742	4954	-0.114194	-0.02998	4.78217	0.0128597	0.909713	0.956158
ENSG00000146414	4531	5356	SHPRH	protein_coding	SNF2 histone linker PHD RING helicase	100178	4943.5	0.241277	-0.230722	3.36133	0.611725	0.434139	0.629419
ENSG00000112992	5633	4251	NNT	protein_coding	nicotinamide nucleotide transhydrogenase	104713	4942	-0.406018	-1.15694	5.60427	22.1879	2.47222e-06	7.08704e-05
ENSG00000111319	4952	4929	SCNN1A	protein_coding	sodium channel epithelial 1 subunit alpha	30887	4940.5	-0.00671497	0.700527	4.01921	5.35999	0.0206039	0.0842279
ENSG00000134444	5107	4751	RELCH	protein_coding	RAB11 binding and LisH domain, coiled-coil and HEAT repeat containing	122994	4929	-0.104224	-0.687268	4.58138	7.53782	0.00604171	0.0347181
ENSG00000078114	5008	4837	NEBL	protein_coding	nebulette	513038	4922.5	-0.0501118	0.478344	6.08777	3.43772	0.0637235	0.182847
ENSG00000116127	4986	4853	ALMS1	protein_coding	ALMS1 centrosome and basal body associated protein	239408	4919.5	-0.0389981	-0.487132	3.68927	2.21392	0.136771	0.304211
ENSG00000135775	5220	4618	COG2	protein_coding	component of oligomeric golgi complex 2	51501	4919	-0.176746	-0.344557	5.21764	2.64806	0.103677	0.253238
ENSG00000116141	5190	4637	MARK1	protein_coding	microtubule affinity regulating kinase 1	136325	4913.5	-0.16251	-1.11	4.08743	17.9922	2.21811e-05	0.0004307
ENSG00000156787	4983	4839	TBC1D31	protein_coding	TBC1 domain family member 31	110185	4911	-0.042297	-0.1709	3.50467	0.269425	0.603718	0.766512
ENSG00000185359	5494	4314	HGS	protein_coding	hepatocyte growth factor-regulated tyrosine kinase substrate	19812	4904	-0.348759	-0.427854	7.81187	4.03952	0.0444465	0.143411
ENSG00000163655	5562	4241	GMPS	protein_coding	guanine monophosphate synthase	73370	4901.5	-0.391118	-0.443972	7.5634	4.55825	0.0327606	0.116264
ENSG00000103196	5100	4698	CRISPLD2	protein_coding	cysteine rich secretory protein LCCL domain containing 2	100783	4899	-0.118426	-1.86073	3.31087	36.2347	1.74932e-09	1.23152e-07
ENSG00000055483	6057	3735	USP36	protein_coding	ubiquitin specific peptidase 36	54060	4896	-0.697347	-0.655215	6.78669	9.16291	0.00246969	0.0177415
ENSG00000219481	5232	4554	NBPF1	protein_coding	NBPF member 1	51243	4893	-0.200187	-0.292153	3.49423	0.662166	0.415796	0.614577
ENSG00000155903	5559	4227	RASA2	protein_coding	RAS p21 protein activator 2	128317	4893	-0.39511	-0.450346	3.99211	2.02604	0.154623	0.32977
ENSG00000136960	4919	4864	ENPP2	protein_coding	ectonucleotide pyrophosphatase/phosphodiesterase 2	116367	4891.5	-0.0162185	-0.651828	2.80118	3.59132	0.058082	0.171874
ENSG00000110436	4964	4796	SLC1A2	protein_coding	solute carrier family 1 member 2	168858	4880	-0.0496613	-1.7521	0.889018	7.14972	0.00749757	0.0406469
ENSG00000107104	4944	4814	KANK1	protein_coding	KN motif and ankyrin repeat domains 1	275814	4879	-0.0384347	-0.268628	5.39083	1.43061	0.231664	0.425803
ENSG00000061676	4881	4865	NCKAP1	protein_coding	NCK associated protein 1	129743	4873	-0.00473597	-0.179651	6.88636	0.712591	0.398585	0.599558
ENSG00000139219	5039	4704	COL2A1	protein_coding	collagen type II alpha 1 chain	31587	4871.5	-0.099229	4.38784	5.69515	54.6676	1.42744e-13	2.25059e-11
ENSG00000116962	5019	4709	NID1	protein_coding	nidogen 1	89279	4864	-0.0919603	-2.5791	6.11302	15.0411	0.000105194	0.00155762
ENSG00000077942	5554	4166	FBLN1	protein_coding	fibulin 1	98897	4860	-0.414778	-0.774	7.93659	9.96874	0.00159221	0.0127242
ENSG00000135709	5065	4651	KIAA0513	protein_coding	KIAA0513	66448	4858	-0.122996	-0.527846	5.8607	5.57553	0.0182131	0.0773496
ENSG00000183963	5532	4179	SMTN	protein_coding	smoothelin	40652	4855.5	-0.404559	0.298259	6.88591	1.34489	0.246173	0.442948
ENSG00000133401	5617	4074	PDZD2	protein_coding	PDZ domain containing 2	471801	4845.5	-0.463257	-1.39902	3.70053	26.2911	2.93636e-07	1.16044e-05
ENSG00000130856	5010	4670	ZNF236	protein_coding	zinc finger protein 236	150344	4840	-0.101367	-0.60534	2.9698	3.31637	0.068593	0.191979
ENSG00000116095	4844	4818	PLEKHA3	protein_coding	pleckstrin homology domain containing A3	36006	4831	-0.00776286	-0.0430103	5.30904	0.0343367	0.852992	0.928374
ENSG00000110693	4817	4842	SOX6	protein_coding	SRY-box transcription factor 6	773142	4829.5	0.00746661	1.69216	2.88501	13.9163	0.000191134	0.00250477
ENSG00000090857	5165	4465	PDPR	protein_coding	pyruvate dehydrogenase phosphatase regulatory subunit	48205	4815	-0.210064	-0.84744	5.50071	11.1944	0.00082045	0.00761394
ENSG00000112200	4855	4769	ZNF451	protein_coding	zinc finger protein 451	83461	4812	-0.0257792	-0.225869	4.89038	0.794746	0.372669	0.57638
ENSG00000185722	4877	4745	ANKFY1	protein_coding	ankyrin repeat and FYVE domain containing 1	100174	4811	-0.0395777	-0.697752	5.83516	11.8456	0.000577964	0.00583204
ENSG00000152952	5433	4177	PLOD2	protein_coding	procollagen-lysine,2-oxoglutarate 5-dioxygenase 2	94213	4805	-0.379202	0.356848	7.97431	2.06526	0.15069	0.32381
ENSG00000196739	4983	4622	COL27A1	protein_coding	collagen type XXVII alpha 1 chain	156974	4802.5	-0.108475	1.20605	6.45576	20.7507	5.2312e-06	0.000131966
ENSG00000079215	5696	3901	SLC1A3	protein_coding	solute carrier family 1 member 3	91746	4798.5	-0.545989	-0.834874	2.31707	4.78482	0.0287116	0.10615
ENSG00000133612	4988	4602	AGAP3	protein_coding	ArfGAP with GTPase domain, ankyrin repeat and PH domain 3	58605	4795	-0.116176	0.157255	7.14128	0.398789	0.527715	0.708266
ENSG00000171132	4907	4683	PRKCE	protein_coding	protein kinase C epsilon	536645	4795	-0.0673942	-0.361108	2.76938	1.4939	0.221613	0.413962
ENSG00000187764	5011	4574	SEMA4D	protein_coding	semaphorin 4D	137343	4792.5	-0.131615	-0.0175485	4.05398	0.00419852	0.948336	0.975999
ENSG00000213047	5040	4543	DENND1B	protein_coding	DENN domain containing 1B	270948	4791.5	-0.149747	-0.23884	4.19334	0.941266	0.331952	0.53634
ENSG00000170004	5095	4484	CHD3	protein_coding	chromodomain helicase DNA binding protein 3	27964	4789.5	-0.184257	-0.195304	8.6427	0.588879	0.442853	0.637565
ENSG00000090615	4819	4757	GOLGA3	protein_coding	golgin A3	60241	4788	-0.0186779	-0.0807001	7.52059	0.113429	0.736273	0.860262
ENSG00000101825	5267	4305	MXRA5	protein_coding	matrix remodeling associated 5	38087	4786	-0.290907	-2.14181	6.90274	87.8351	7.11444e-21	3.9883e-18
ENSG00000132694	4871	4689	ARHGEF11	protein_coding	Rho guanine nucleotide exchange factor 11	110902	4780	-0.0549262	-0.737072	5.21991	9.78694	0.00175756	0.0136446
ENSG00000170776	4887	4667	AKAP13	protein_coding	A-kinase anchoring protein 13	368787	4777	-0.0664397	0.15419	5.65161	0.360132	0.548433	0.725775
ENSG00000068654	4919	4623	POLR1A	protein_coding	RNA polymerase I subunit A	85939	4771	-0.0895169	-0.601242	5.78028	7.19814	0.00729791	0.0399065
ENSG00000171853	4718	4814	TRAPPC12	protein_coding	trafficking protein particle complex subunit 12	105419	4766	0.0290546	0.341004	6.21593	1.68235	0.194613	0.38176
ENSG00000064270	5063	4468	ATP2C2	protein_coding	ATPase secretory pathway Ca2+ transporting 2	95660	4765.5	-0.180325	-1.21454	5.79646	11.2529	0.000795	0.00741869
ENSG00000035115	4675	4852	SH3YL1	protein_coding	SH3 and SYLF domain containing 1	48668	4763.5	0.0536019	0.479281	7.70418	3.73422	0.0533085	0.162415
ENSG00000112339	4486	5030	HBS1L	protein_coding	HBS1 like translational GTPase	142678	4758	0.165094	0.141107	7.06551	0.437341	0.508409	0.692225
ENSG00000047457	5232	4281	CP	protein_coding	ceruloplasmin	59419	4756.5	-0.289353	-0.292257	9.74075	0.457443	0.498821	0.685092
ENSG00000175048	4419	5094	ZDHHC14	protein_coding	zinc finger DHHC-type palmitoyltransferase 14	297024	4756.5	0.205036	0.648965	4.84349	9.37256	0.00220258	0.0162388
ENSG00000157540	4887	4625	DYRK1A	protein_coding	dual specificity tyrosine phosphorylation regulated kinase 1A	160785	4756	-0.079479	-0.204313	4.51369	0.62029	0.430939	0.626709
ENSG00000139116	4941	4570	KIF21A	protein_coding	kinesin family member 21A	150162	4755.5	-0.112585	0.400278	5.70938	3.82181	0.0505895	0.156942
ENSG00000114270	5166	4329	COL7A1	protein_coding	collagen type VII alpha 1 chain	31256	4747.5	-0.25496	0.142697	3.47414	0.1113	0.738669	0.861628
ENSG00000135365	4740	4750	PHF21A	protein_coding	PHD finger protein 21A	192135	4745	0.00303981	-0.136768	4.53955	0.383047	0.535977	0.715834
ENSG00000196220	5152	4336	SRGAP3	protein_coding	SLIT-ROBO Rho GTPase activating protein 3	382462	4744	-0.248715	-0.0288777	2.9384	0.00723613	0.932209	0.96829
ENSG00000072958	4637	4846	AP1M1	protein_coding	adaptor related protein complex 1 subunit mu 1	48052	4741.5	0.0635893	-0.1537	6.05898	0.457169	0.49895	0.685123
ENSG00000113594	5279	4198	LIFR	protein_coding	LIF receptor subunit alpha	133686	4738.5	-0.330492	-2.83304	3.848	33.9241	5.73043e-09	3.50188e-07
ENSG00000198836	4790	4687	OPA1	protein_coding	OPA1 mitochondrial dynamin like GTPase	104667	4738.5	-0.0313542	-0.199605	6.27418	0.702498	0.401946	0.60254
ENSG00000009335	4825	4646	UBE3C	protein_coding	ubiquitin protein ligase E3C	130454	4735.5	-0.0545283	-0.642785	7.34385	8.40813	0.00373547	0.0242557
ENSG00000164830	4898	4570	OXR1	protein_coding	oxidation resistance 1	482550	4734	-0.0999775	0.0548482	4.86698	0.0612718	0.804497	0.899724
ENSG00000172167	4807	4659	MTBP	protein_coding	MDM2 binding protein	96733	4733	-0.0451069	-0.637186	3.22159	3.70559	0.0542305	0.164382
ENSG00000126777	4838	4616	KTN1	protein_coding	kinectin 1	142454	4727	-0.0677532	0.21008	7.72309	0.845168	0.357923	0.561227
ENSG00000243156	4802	4650	MICAL3	protein_coding	microtubule associated monooxygenase, calponin and LIM domain containing 3	236912	4726	-0.0463949	-1.12841	4.9104	9.3892	0.00218268	0.0161235
ENSG00000170832	4424	5019	USP32	protein_coding	ubiquitin specific peptidase 32	245143	4721.5	0.18201	-0.939945	4.55542	13.8829	0.000194559	0.00254085
ENSG00000117868	4307	5135	ESYT2	protein_coding	extended synaptotagmin 2	99258	4721	0.253627	-0.037435	8.50257	0.0285142	0.865906	0.935299
ENSG00000100412	5266	4165	ACO2	protein_coding	aconitase 2	81443	4715.5	-0.338319	-0.608831	7.96777	7.10562	0.00768428	0.0412883
ENSG00000116580	4738	4691	GON4L	protein_coding	gon-4 like	109741	4714.5	-0.0143796	-0.665259	4.95352	7.21662	0.00722316	0.0396122
ENSG00000165238	4933	4495	WNK2	protein_coding	WNK lysine deficient protein kinase 2	136450	4714	-0.134116	0.264106	5.71475	1.06745	0.301523	0.505633
ENSG00000153956	4767	4659	CACNA2D1	protein_coding	calcium voltage-gated channel auxiliary subunit alpha2delta 1	497333	4713	-0.0330543	-0.36495	-0.173203	0.159512	0.689607	0.828118
ENSG00000177200	4782	4644	CHD9	protein_coding	chromodomain helicase DNA binding protein 9	274159	4713	-0.0422372	0.184762	4.52078	0.309158	0.578198	0.747682
ENSG00000008323	4815	4605	PLEKHG6	protein_coding	pleckstrin homology and RhoGEF domain containing G6	18070	4710	-0.064321	0.325556	6.74994	1.12013	0.28989	0.492622
ENSG00000115414	4754	4665	FN1	protein_coding	fibronectin 1	75633	4709.5	-0.027259	0.0241345	9.91287	0.0028911	0.957119	0.980029
ENSG00000124155	4772	4641	PIGT	protein_coding	phosphatidylinositol glycan anchor biosynthesis class T	40850	4706.5	-0.0401498	-0.117397	6.64759	0.230384	0.631239	0.786309
ENSG00000154240	4133	5270	CEP112	protein_coding	centrosomal protein 112	556596	4701.5	0.350538	1.45641	1.24968	8.56312	0.00343041	0.0227931
ENSG00000079819	4762	4628	EPB41L2	protein_coding	erythrocyte membrane protein band 4.1 like 2	223975	4695	-0.04117	-0.503354	6.5906	2.95307	0.0857147	0.222649
ENSG00000088367	4740	4648	EPB41L1	protein_coding	erythrocyte membrane protein band 4.1 like 1	141295	4694	-0.028271	-0.629173	6.27249	6.16086	0.0130608	0.0610336
ENSG00000140950	4850	4536	MEAK7	protein_coding	MTOR associated protein, eak-7 homolog	77678	4693	-0.0965435	-0.116439	6.45802	0.281179	0.59593	0.760727
ENSG00000184445	4755	4621	KNTC1	protein_coding	kinetochore associated 1	99150	4688	-0.0412315	-0.871861	3.60469	6.47322	0.0109512	0.0533497
ENSG00000159433	4738	4632	STARD9	protein_coding	StAR related lipid transfer domain containing 9	145392	4685	-0.032636	-0.059521	0.594833	0.0169578	0.896391	0.949392
ENSG00000160584	4787	4579	SIK3	protein_coding	SIK family kinase 3	255035	4683	-0.0640756	-0.76005	4.89916	8.64943	0.00327163	0.0220773
ENSG00000005007	4636	4724	UPF1	protein_coding	UPF1 RNA helicase and ATPase	36271	4680	0.0271226	-0.207236	8.09825	0.651318	0.419642	0.617749
ENSG00000188039	4537	4814	NWD1	protein_coding	NACHT and WD repeat domain containing 1	98116	4675.5	0.0854792	-0.0452244	3.32249	0.00986619	0.920877	0.96273
ENSG00000173542	4651	4698	MOB1B	protein_coding	MOB kinase activator 1B	120123	4674.5	0.0145027	-0.267373	5.94506	1.16091	0.281277	0.482262
ENSG00000140718	4736	4610	FTO	protein_coding	FTO alpha-ketoglutarate dependent dioxygenase	456820	4673	-0.038894	-0.15175	5.60592	0.480835	0.488044	0.676283
ENSG00000072121	4627	4719	ZFYVE26	protein_coding	zinc finger FYVE-type containing 26	89216	4673	0.028398	-0.539048	4.75917	5.18887	0.022732	0.0900238
ENSG00000135837	4990	4353	CEP350	protein_coding	centrosomal protein 350	160102	4671.5	-0.196987	-0.615406	4.42741	5.56784	0.0182933	0.0775736
ENSG00000156170	4692	4648	NDUFAF6	protein_coding	NADH:ubiquinone oxidoreductase complex assembly factor 6	220688	4670	-0.01359	0.603853	4.32395	4.00131	0.0454648	0.145611
ENSG00000166503	4828	4510	HDGFL3	protein_coding	HDGF like 3	95085	4669	-0.0982772	-2.31599	4.83181	43.446	4.3582e-11	4.63006e-09
ENSG00000079308	4798	4540	TNS1	protein_coding	tensin 1	234394	4669	-0.0797238	-1.29515	4.5397	29.0447	7.0729e-08	3.22456e-06
ENSG00000129933	4563	4774	MAU2	protein_coding	MAU2 sister chromatid cohesion factor	37925	4668.5	0.0652019	-0.438313	6.29737	4.35573	0.0368846	0.12577
ENSG00000076555	4715	4614	ACACB	protein_coding	acetyl-CoA carboxylase beta	151639	4664.5	-0.0312331	-0.294692	3.93983	1.03788	0.308314	0.512876
ENSG00000048052	4722	4605	HDAC9	protein_coding	histone deacetylase 9	915467	4663.5	-0.0361891	-0.683013	2.50489	2.95029	0.0858624	0.222918
ENSG00000152061	5003	4322	RABGAP1L	protein_coding	RAB GTPase activating protein 1 like	835898	4662.5	-0.211049	-0.139898	4.97824	0.349411	0.554447	0.730765
ENSG00000111817	4646	4675	DSE	protein_coding	dermatan sulfate epimerase	190688	4660.5	0.00897529	-0.0863187	6.50158	0.15006	0.698478	0.833963
ENSG00000105186	4749	4564	ANKRD27	protein_coding	ankyrin repeat domain 27	79591	4656.5	-0.0573127	-0.428199	6.06683	3.68914	0.054768	0.165305
ENSG00000130703	4822	4487	OSBPL2	protein_coding	oxysterol binding protein like 2	64291	4654.5	-0.103858	-0.0431406	5.98742	0.0443754	0.833157	0.916739
ENSG00000114450	5382	3925	GNB4	protein_coding	G protein subunit beta 4	55388	4653.5	-0.45535	-0.704404	6.76836	8.46206	0.00362631	0.0236892
ENSG00000072609	4752	4553	CHFR	protein_coding	checkpoint with forkhead and ring finger domains	134117	4652.5	-0.0617041	0.201001	5.34747	0.676166	0.41091	0.610537
ENSG00000081237	4937	4363	PTPRC	protein_coding	protein tyrosine phosphatase receptor type C	119019	4650	-0.178276	-0.396264	0.0169458	0.617673	0.431913	0.627393
ENSG00000162601	4776	4516	MYSM1	protein_coding	Myb like, SWIRM and MPN domains 1	56637	4646	-0.08074	-0.569716	4.16017	2.45743	0.11697	0.27415
ENSG00000004766	4770	4520	VPS50	protein_coding	VPS50 subunit of EARP/GARPII complex	128783	4645	-0.0776498	0.0338432	4.34004	0.0212047	0.884223	0.94423
ENSG00000204175	4696	4593	GPRIN2	protein_coding	G protein regulated inducer of neurite outgrowth 2	14922	4644.5	-0.0319887	0.224305	4.03813	0.387402	0.533668	0.713278
ENSG00000066279	4917	4363	ASPM	protein_coding	assembly factor for spindle microtubules	62573	4640	-0.172421	-0.870892	5.31083	7.02874	0.00802118	0.0426145
ENSG00000090905	4674	4603	TNRC6A	protein_coding	trinucleotide repeat containing adaptor 6A	217423	4638.5	-0.0220785	-0.194202	5.3986	0.634342	0.425767	0.623201
ENSG00000154229	4094	5178	PRKCA	protein_coding	protein kinase C alpha	508130	4636	0.33881	0.173714	3.64698	0.235268	0.627645	0.783469
ENSG00000156802	4620	4643	ATAD2	protein_coding	ATPase family AAA domain containing 2	96500	4631.5	0.00716288	-0.527071	5.79526	2.83808	0.0920543	0.234076
ENSG00000100083	5142	4107	GGA1	protein_coding	golgi associated, gamma adaptin ear containing, ARF binding protein 1	24839	4624.5	-0.324174	-0.495986	6.16421	6.21438	0.0126717	0.0596946
ENSG00000159842	4668	4575	ABR	protein_coding	ABR activator of RhoGEF and GTPase	226219	4621.5	-0.0290265	0.0932502	5.76804	0.171836	0.678486	0.819794
ENSG00000176853	4809	4430	FAM91A1	protein_coding	family with sequence similarity 91 member A1	47013	4619.5	-0.118405	-0.326451	6.27278	2.21634	0.136556	0.304003
ENSG00000169282	5259	3979	KCNAB1	protein_coding	potassium voltage-gated channel subfamily A regulatory beta subunit 1	501437	4619	-0.402294	1.42013	3.07147	8.15735	0.00428869	0.0268571
ENSG00000104447	4723	4503	TRPS1	protein_coding	transcriptional repressor GATA binding 1	401177	4613	-0.0688021	-0.310846	7.66752	1.45097	0.228372	0.422365
ENSG00000140853	4683	4542	NLRC5	protein_coding	NLR family CARD domain containing 5	94046	4612.5	-0.0440958	-0.640181	5.07054	7.12786	0.00758954	0.0409246
ENSG00000131558	4707	4514	EXOC4	protein_coding	exocyst complex component 4	813516	4610.5	-0.0603883	0.140173	5.67346	0.374184	0.540733	0.719456
ENSG00000164754	4750	4469	RAD21	protein_coding	RAD21 cohesin complex component	28842	4609.5	-0.0879564	-0.426246	8.40634	3.07172	0.0796653	0.211894
ENSG00000080345	4728	4490	RIF1	protein_coding	replication timing regulatory factor 1	98130	4609	-0.0744984	-0.471189	5.44055	4.18718	0.0407308	0.134931
ENSG00000141646	4707	4510	SMAD4	protein_coding	SMAD family member 4	56651	4608.5	-0.061667	0.232733	6.1709	1.06951	0.301057	0.505086
ENSG00000060138	4744	4461	YBX3	protein_coding	Y-box binding protein 3	24234	4602.5	-0.0887176	0.266096	7.92486	1.68751	0.19393	0.380716
ENSG00000187498	4782	4417	COL4A1	protein_coding	collagen type IV alpha 1 chain	158194	4599.5	-0.114522	-0.640604	5.54244	5.43189	0.0197723	0.0819253
ENSG00000163803	4710	4484	PLB1	protein_coding	phospholipase B1	186997	4597	-0.0709253	0.425665	-0.0907627	0.698763	0.4032	0.603583
ENSG00000178105	4557	4625	DDX10	protein_coding	DEAD-box helicase 10	275941	4591	0.0213643	0.00675328	5.18609	0.000929422	0.975679	0.988358
ENSG00000122484	4550	4620	RPAP2	protein_coding	RNA polymerase II associated protein 2	102997	4585	0.0220215	0.0124043	4.8572	0.0023106	0.961662	0.982089
ENSG00000197959	4490	4671	DNM3	protein_coding	dynamin 3	600579	4580.5	0.0570036	0.195192	1.15726	0.192151	0.661132	0.808377
ENSG00000137817	4650	4510	PARP6	protein_coding	poly(ADP-ribose) polymerase family member 6	31818	4580	-0.0440937	-0.0442095	6.35244	0.0447392	0.832484	0.916332
ENSG00000174231	4596	4561	PRPF8	protein_coding	pre-mRNA processing factor 8	34238	4578.5	-0.0110262	-0.633582	8.12672	7.60326	0.00582629	0.0338919
ENSG00000145819	4699	4454	ARHGAP26	protein_coding	Rho GTPase activating protein 26	458634	4576.5	-0.0772353	-0.62761	4.13726	6.89036	0.00866618	0.0451226
ENSG00000121289	4622	4530	CEP89	protein_coding	centrosomal protein 89	96066	4576	-0.0289999	-0.00762307	5.53471	0.00138606	0.970302	0.986332
ENSG00000167291	5693	3459	TBC1D16	protein_coding	TBC1 domain family member 16	103529	4576	-0.71867	-1.2812	7.90969	22.0318	2.68176e-06	7.57297e-05
ENSG00000182197	4572	4572	EXT1	protein_coding	exostosin glycosyltransferase 1	317336	4572	0	-0.333161	6.49385	1.32183	0.250264	0.447621
ENSG00000123600	4598	4546	METTL8	protein_coding	methyltransferase 8, methylcytidine	119056	4572	-0.0164052	-0.00413009	5.28698	0.000412981	0.983787	0.992661
ENSG00000117724	4769	4362	CENPF	protein_coding	centromere protein F	61376	4565.5	-0.128669	-0.646992	6.88081	3.79992	0.0512549	0.158236
ENSG00000100106	5060	4063	TRIOBP	protein_coding	TRIO and F-actin binding protein	79508	4561.5	-0.316522	0.165353	6.02394	0.311195	0.576948	0.746766
ENSG00000175711	5176	3937	B3GNTL1	protein_coding	UDP-GlcNAc:betaGal beta-1,3-N-acetylglucosaminyltransferase like 1	109660	4556.5	-0.394653	-0.0385188	3.91878	0.0196102	0.888631	0.946334
ENSG00000114331	4439	4668	ACAP2	protein_coding	ArfGAP with coiled-coil, ankyrin repeat and PH domains 2	168299	4553.5	0.0725539	-0.707406	5.35153	8.59025	0.00337968	0.0225849
ENSG00000198700	4881	4223	IPO9	protein_coding	importin 9	55142	4552	-0.208862	-0.715305	6.51083	11.2686	0.000788309	0.00737444
ENSG00000198393	4536	4554	ZNF26	protein_coding	zinc finger protein 26	46587	4545	0.00571239	0.262491	3.93931	0.925421	0.336056	0.540202
ENSG00000115935	4617	4468	WIPF1	protein_coding	WAS/WASL interacting protein family member 1	123344	4542.5	-0.0473161	-0.719792	2.85827	2.21639	0.136552	0.304003
ENSG00000134215	4682	4391	VAV3	protein_coding	vav guanine nucleotide exchange factor 3	394019	4536.5	-0.092555	-0.304155	6.96517	1.98875	0.158471	0.334649
ENSG00000181722	5501	3570	ZBTB20	protein_coding	zinc finger and BTB domain containing 20	832788	4535.5	-0.623628	0.869493	2.33743	2.76136	0.0965663	0.24186
ENSG00000151240	4562	4502	DIP2C	protein_coding	disco interacting protein 2 homolog C	415478	4532	-0.0190962	1.34749	5.95525	20.957	4.69718e-06	0.000121325
ENSG00000078747	4467	4594	ITCH	protein_coding	itchy E3 ubiquitin protein ligase	177507	4530.5	0.0404357	-1.34637	4.80673	6.20848	0.0127139	0.0598618
ENSG00000115295	4604	4453	CLIP4	protein_coding	CAP-Gly domain containing linker protein family member 4	102072	4528.5	-0.0480996	0.726858	4.20639	5.56277	0.0183464	0.0777409
ENSG00000010278	4655	4394	CD9	protein_coding	CD9 molecule	38556	4524.5	-0.0832279	-0.0207962	10.0514	0.00485698	0.944439	0.974572
ENSG00000112425	4223	4821	EPM2A	protein_coding	EPM2A glucan phosphatase, laforin	353488	4522	0.191022	0.6882	1.77374	3.50873	0.0610463	0.177966
ENSG00000186575	5077	3965	NF2	protein_coding	neurofibromin 2	95042	4521	-0.356576	-0.331466	6.6415	2.5554	0.109918	0.262913
ENSG00000141568	5088	3943	FOXK2	protein_coding	forkhead box K2	124949	4515.5	-0.367723	-0.354754	7.66165	2.82251	0.0929508	0.235741
ENSG00000151883	5108	3922	PARP8	protein_coding	poly(ADP-ribose) polymerase family member 8	180620	4515	-0.381084	-4.86168	2.76813	94.6216	2.30488e-22	1.58575e-19
ENSG00000198625	4682	4330	MDM4	protein_coding	MDM4 regulator of p53	41741	4506	-0.112733	0.100363	4.93304	0.119993	0.729042	0.855011
ENSG00000054282	4617	4385	SDCCAG8	protein_coding	SHH signaling and ciliogenesis regulator SDCCAG8	244057	4501	-0.0743624	0.523311	5.17139	4.38241	0.0363117	0.124432
ENSG00000169554	4523	4477	ZEB2	protein_coding	zinc finger E-box binding homeobox 2	156693	4500	-0.0147444	-0.396414	0.758228	0.537423	0.463503	0.655232
ENSG00000139132	4561	4431	FGD4	protein_coding	FYVE, RhoGEF and PH domain containing 4	246492	4496	-0.0417086	0.373266	3.00495	1.41517	0.2342	0.428173
ENSG00000005483	4542	4449	KMT2E	protein_coding	lysine methyltransferase 2E (inactive)	174076	4495.5	-0.02984	0.286495	6.21247	0.975902	0.323213	0.528253
ENSG00000175110	5211	3775	MRPS22	protein_coding	mitochondrial ribosomal protein S22	354691	4493	-0.464978	-0.158939	6.14557	0.602763	0.437526	0.632995
ENSG00000100325	4943	4021	ASCC2	protein_coding	activating signal cointegrator 1 complex subunit 2	49695	4482	-0.297766	-0.485105	6.99679	5.33708	0.0208765	0.0847602
ENSG00000008394	4453	4496	MGST1	protein_coding	microsomal glutathione S-transferase 1	262117	4474.5	0.0138613	0.307066	8.90447	1.24541	0.264431	0.463101
ENSG00000141027	4436	4507	NCOR1	protein_coding	nuclear receptor corepressor 1	189028	4471.5	0.022903	-0.133826	6.37723	0.34896	0.554703	0.730975
ENSG00000151348	4591	4348	EXT2	protein_coding	exostosin glycosyltransferase 2	156314	4469.5	-0.0784389	-0.221661	6.43165	1.04816	0.305931	0.510481
ENSG00000095002	4508	4428	MSH2	protein_coding	mutS homolog 2	260079	4468	-0.0258265	-0.600473	5.39622	2.87837	0.0897771	0.230121
ENSG00000160293	4567	4356	VAV2	protein_coding	vav guanine nucleotide exchange factor 2	230710	4461.5	-0.0682275	-0.264561	7.30244	1.17191	0.279008	0.479458
ENSG00000066827	4583	4336	ZFAT	protein_coding	zinc finger and AT-hook domain containing	235261	4459.5	-0.0799096	-0.531332	3.39585	2.72339	0.0988876	0.245621
ENSG00000079482	4452	4464	OPHN1	protein_coding	oligophrenin 1	484564	4458	0.00388256	-0.479347	4.36813	3.27307	0.0704259	0.195447
ENSG00000188385	4572	4334	JAKMIP3	protein_coding	Janus kinase and microtubule interacting protein 3	148522	4453	-0.0771089	-4.34349	0.403097	38.2858	6.11056e-10	4.71885e-08
ENSG00000165029	4550	4352	ABCA1	protein_coding	ATP binding cassette subfamily A member 1	147149	4451	-0.0641736	-0.470885	2.97276	1.62216	0.20279	0.391157
ENSG00000166532	4499	4381	RIMKLB	protein_coding	ribosomal modification protein rimK like family member B	101495	4440	-0.0383355	0.0989301	5.35215	0.176166	0.674689	0.817507
ENSG00000132463	4452	4422	GRSF1	protein_coding	G-rich RNA sequence binding factor 1	24114	4437	-0.00975237	-0.21684	8.24747	1.01072	0.31473	0.518977
ENSG00000197415	5030	3840	VEPH1	protein_coding	ventricular zone expressed PH domain containing 1	273877	4435	-0.389363	0.849913	2.69948	5.34597	0.0207702	0.0845103
ENSG00000159023	4493	4376	EPB41	protein_coding	erythrocyte membrane protein band 4.1	232955	4434.5	-0.0380577	-0.380801	4.93857	2.15674	0.141946	0.312199
ENSG00000248905	4433	4435	FMN1	protein_coding	formin 1	429170	4434	0.000650595	-0.751528	3.08347	5.48522	0.0191779	0.0800964
ENSG00000108510	4191	4661	MED13	protein_coding	mediator complex subunit 13	122673	4426	0.15331	-0.365814	5.49189	2.53305	0.111484	0.265285
ENSG00000152601	5105	3746	MBNL1	protein_coding	muscleblind like splicing regulator 1	221952	4425.5	-0.446458	-0.335089	6.6069	1.62952	0.201769	0.39011
ENSG00000185624	4898	3952	P4HB	protein_coding	prolyl 4-hydroxylase subunit beta	17697	4425	-0.309539	-0.017512	12.0816	0.00388657	0.95029	0.977345
ENSG00000141519	5393	3446	CCDC40	protein_coding	coiled-coil domain containing 40	63981	4419.5	-0.646014	-0.785378	2.47242	4.80322	0.0284067	0.105306
ENSG00000186350	4492	4346	RXRA	protein_coding	retinoid X receptor alpha	123487	4419	-0.047659	-0.775403	7.57262	9.80463	0.00174073	0.0135533
ENSG00000139218	4506	4324	SCAF11	protein_coding	SR-related CTD associated factor 11	72989	4415	-0.0594673	-0.131571	6.81452	0.397013	0.528636	0.70897
ENSG00000100731	4515	4309	PCNX1	protein_coding	pecanex 1	207977	4412	-0.0673576	-0.514392	4.81276	3.16445	0.075258	0.204287
ENSG00000073350	3649	5172	LLGL2	protein_coding	LLGL scribble cell polarity complex component 2	50129	4410.5	0.503105	0.970875	6.5888	13.2606	0.000271039	0.00328459
ENSG00000173517	4488	4329	PEAK1	protein_coding	pseudopodium enriched atypical kinase 1	319488	4408.5	-0.0520271	-0.653784	4.11326	6.02408	0.014112	0.0644535
ENSG00000114120	4911	3904	SLC25A36	protein_coding	solute carrier family 25 member 36	39165	4407.5	-0.330988	-0.33624	5.74429	2.14565	0.142974	0.313955
ENSG00000123636	4543	4266	BAZ2B	protein_coding	bromodomain adjacent to zinc finger domain 2B	297590	4404.5	-0.0907407	0.551765	3.98548	3.95944	0.0466091	0.147775
ENSG00000172869	4617	4192	DMXL1	protein_coding	Dmx like 1	211366	4404.5	-0.139285	-0.298704	4.22819	0.845328	0.357877	0.561213
ENSG00000196935	4517	4292	SRGAP1	protein_coding	SLIT-ROBO Rho GTPase activating protein 1	317517	4404.5	-0.0736981	-0.310416	3.37488	0.992311	0.319178	0.523808
ENSG00000162733	4525	4280	DDR2	protein_coding	discoidin domain receptor tyrosine kinase 2	156032	4402.5	-0.0802887	-0.965272	5.73142	9.71407	0.00182862	0.0140426
ENSG00000120800	4523	4279	UTP20	protein_coding	UTP20 small subunit processome component	106513	4401	-0.0799881	-0.387121	4.35897	1.52196	0.217324	0.409284
ENSG00000106477	4420	4377	CEP41	protein_coding	centrosomal protein 41	48662	4398.5	-0.0141008	0.114037	3.34533	0.200983	0.653929	0.802812
ENSG00000101868	4552	4244	POLA1	protein_coding	DNA polymerase alpha 1, catalytic subunit	303113	4398	-0.101053	-0.619299	4.84887	5.54285	0.0185563	0.0784109
ENSG00000074181	4378	4417	NOTCH3	protein_coding	notch receptor 3	41957	4397.5	0.012792	-1.07807	7.12054	16.0883	6.04579e-05	0.00100229
ENSG00000164171	5029	3756	ITGA2	protein_coding	integrin subunit alpha 2	105439	4392.5	-0.420977	-0.836391	4.61599	11.4493	0.000715192	0.00684703
ENSG00000160551	4475	4302	TAOK1	protein_coding	TAO kinase 1	161540	4388.5	-0.0568672	-0.643399	4.74418	4.67538	0.0305979	0.110876
ENSG00000135636	4441	4328	DYSF	protein_coding	dysferlin	233202	4384.5	-0.0371756	1.39887	5.18599	18.5119	1.68849e-05	0.000349156
ENSG00000127527	4314	4453	EPS15L1	protein_coding	epidermal growth factor receptor pathway substrate 15 like 1	116846	4383.5	0.045741	-0.329682	6.04741	2.21474	0.136698	0.304182
ENSG00000093167	3783	4984	LRRFIP2	protein_coding	LRR binding FLII interacting protein 2	131063	4383.5	0.397681	0.932174	6.98214	15.7426	7.25719e-05	0.00115992
ENSG00000067248	5185	3581	DHX29	protein_coding	DExH-box helicase 29	51639	4383	-0.533857	-0.664547	6.70975	10.0903	0.00149054	0.0121164
ENSG00000141562	4929	3833	NARF	protein_coding	nuclear prelamin A recognition factor	32357	4381	-0.362737	0.184009	7.28171	0.642126	0.422942	0.620766
ENSG00000135905	4480	4280	DOCK10	protein_coding	dedicator of cytokinesis 10	277378	4380	-0.0658729	-2.23836	0.262347	11.5696	0.00067039	0.00651285
ENSG00000162885	4527	4231	B3GALNT2	protein_coding	beta-1,3-N-acetylgalactosaminyltransferase 2	57262	4379	-0.0975343	-0.844379	4.67139	4.13885	0.0419097	0.137736
ENSG00000091483	4623	4126	FH	protein_coding	fumarate hydratase	22288	4374.5	-0.164048	0.395049	8.07313	3.36568	0.0665679	0.188141
ENSG00000111679	4468	4281	PTPN6	protein_coding	protein tyrosine phosphatase non-receptor type 6	14848	4374.5	-0.0616672	-0.266995	5.50097	1.2309	0.267232	0.466047
ENSG00000120008	4505	4238	WDR11	protein_coding	WD repeat domain 11	58219	4371.5	-0.0881233	-0.302252	5.74535	1.42757	0.232161	0.426247
ENSG00000147684	4395	4347	NDUFB9	protein_coding	NADH:ubiquinone oxidoreductase subunit B9	41547	4371	-0.0158394	1.04373	8.59716	12.5879	0.000388259	0.00431243
ENSG00000165671	4482	4255	NSD1	protein_coding	nuclear receptor binding SET domain protein 1	168383	4368.5	-0.0749663	-0.680653	6.06693	7.6677	0.0056218	0.032994
ENSG00000100297	4849	3886	MCM5	protein_coding	minichromosome maintenance complex component 5	25297	4367.5	-0.319328	-0.961087	7.40813	15.2213	9.56191e-05	0.00144585
ENSG00000104490	4482	4252	NCALD	protein_coding	neurocalcin delta	438365	4367	-0.0759836	-2.26192	2.87995	23.9593	9.83947e-07	3.30956e-05
ENSG00000100364	4896	3836	KIAA0930	protein_coding	KIAA0930	48650	4366	-0.351919	-0.781939	7.68956	8.56868	0.00341995	0.0227569
ENSG00000117859	4365	4361	OSBPL9	protein_coding	oxysterol binding protein like 9	221248	4363	-0.00132236	-0.0828016	6.05579	0.0866298	0.768506	0.878359
ENSG00000115904	4379	4339	SOS1	protein_coding	SOS Ras/Rac guanine nucleotide exchange factor 1	162139	4359	-0.0132358	-0.867049	4.9555	12.1959	0.000478936	0.00508001
ENSG00000184465	4369	4349	WDR27	protein_coding	WD repeat domain 27	244855	4359	-0.00661788	0.368569	3.82417	1.64959	0.199014	0.386735
ENSG00000113569	4917	3793	NUP155	protein_coding	nucleoporin 155	82969	4355	-0.374352	-0.834236	6.00066	16.0752	6.08745e-05	0.00100809
ENSG00000064393	4367	4337	HIPK2	protein_coding	homeodomain interacting protein kinase 2	216428	4352	-0.0099428	-0.636079	5.5586	4.69499	0.0302507	0.110172
ENSG00000141551	4810	3888	CSNK1D	protein_coding	casein kinase 1 delta	34677	4349	-0.306938	-0.444901	8.44609	3.39885	0.065242	0.185832
ENSG00000100280	4787	3903	AP1B1	protein_coding	adaptor related protein complex 1 subunit beta 1	60903	4345	-0.29447	-0.460877	8.24636	3.95992	0.046596	0.147775
ENSG00000168502	4388	4301	MTCL1	protein_coding	microtubule crosslinking factor 1	127117	4344.5	-0.0288847	-0.535345	4.08265	3.32807	0.0681069	0.191007
ENSG00000087502	4518	4166	ERGIC2	protein_coding	ERGIC and golgi 2	43837	4342	-0.116994	-0.232386	7.07643	0.609738	0.434887	0.63014
ENSG00000132561	4536	4146	MATN2	protein_coding	matrilin 2	167884	4341	-0.129671	0.857809	7.21732	5.43289	0.0197609	0.0819016
ENSG00000109685	4355	4324	NSD2	protein_coding	nuclear receptor binding SET domain protein 2	110814	4339.5	-0.0103038	-0.552255	6.39378	3.80302	0.0511603	0.158065
ENSG00000067596	4385	4287	DHX8	protein_coding	DEAH-box helicase 8	126473	4336	-0.0326009	-0.545522	5.66728	5.68533	0.0171073	0.0739606
ENSG00000164684	4315	4351	ZNF704	protein_coding	zinc finger protein 704	246330	4333	0.0119837	0.0974185	5.30059	0.162546	0.686823	0.825912
ENSG00000135218	4363	4301	CD36	protein_coding	CD36 molecule	309702	4332	-0.0206436	-1.88652	0.989466	11.2105	0.000813368	0.00756212
ENSG00000127922	4322	4341	SEM1	protein_coding	SEM1 26S proteasome subunit	228254	4331.5	0.00632689	0.48498	7.96208	2.85326	0.0911888	0.232598
ENSG00000154556	4419	4242	SORBS2	protein_coding	sorbin and SH3 domain containing 2	371208	4330.5	-0.0589617	0.701739	5.26774	5.35645	0.0206458	0.0843324
ENSG00000074356	4396	4263	NCBP3	protein_coding	nuclear cap binding subunit 3	44088	4329.5	-0.0443121	-0.22309	5.30329	0.673739	0.411751	0.61117
ENSG00000176658	4379	4272	MYO1D	protein_coding	myosin ID	384655	4325.5	-0.0356816	0.0117374	7.18891	0.00265084	0.958938	0.980708
ENSG00000157212	4454	4197	PAXIP1	protein_coding	PAX interacting protein 1	59437	4325.5	-0.0857233	-0.47316	4.98134	3.33059	0.0680026	0.190821
ENSG00000196712	4367	4282	NF1	protein_coding	neurofibromin 1	287189	4324.5	-0.0283512	-0.365024	4.26229	1.62056	0.203013	0.391291
ENSG00000225830	4357	4289	ERCC6	protein_coding	ERCC excision repair 6, chromatin remodeling factor	85370	4323	-0.0226885	-1.5702	3.50814	26.559	2.55615e-07	1.02899e-05
ENSG00000152527	4416	4228	PLEKHH2	protein_coding	pleckstrin homology, MyTH4 and FERM domain containing H2	130727	4322	-0.0627503	0.884728	3.52114	5.45313	0.0195333	0.0812463
ENSG00000197321	4447	4197	SVIL	protein_coding	supervillin	279621	4322	-0.0834546	-0.657916	5.05242	7.89698	0.00495173	0.0298085
ENSG00000141524	4734	3907	TMC6	protein_coding	transmembrane channel like 6	25010	4320.5	-0.276934	0.140011	6.40773	0.25067	0.616603	0.775094
ENSG00000143549	4395	4244	TPM3	protein_coding	tropomyosin 3	39344	4319.5	-0.0504268	-0.735615	8.69047	10.152	0.00144147	0.0118191
ENSG00000170579	4215	4422	DLGAP1	protein_coding	DLG associated protein 1	959275	4318.5	0.0691504	3.16945	2.52615	37.9279	7.34082e-10	5.55554e-08
ENSG00000196535	4457	4180	MYO18A	protein_coding	myosin XVIIIA	109276	4318.5	-0.0925486	-0.284896	5.33818	1.47348	0.224797	0.417975
ENSG00000160613	4344	4293	PCSK7	protein_coding	proprotein convertase subtilisin/kexin type 7	28188	4318.5	-0.017034	-0.381651	5.96091	3.53607	0.0600475	0.175901
ENSG00000164941	4437	4197	INTS8	protein_coding	integrator complex subunit 8	68435	4317	-0.0802075	-0.455789	5.8713	2.89111	0.0890694	0.229005
ENSG00000164694	4250	4380	FNDC1	protein_coding	fibronectin type III domain containing 1	102708	4315	0.043458	0.197253	7.39929	0.570347	0.450121	0.643486
ENSG00000100201	4777	3836	DDX17	protein_coding	DEAD-box helicase 17	24222	4306.5	-0.316428	-0.567685	8.46858	5.90907	0.0150631	0.0674741
ENSG00000196428	4829	3780	TSC22D2	protein_coding	TSC22 domain family member 2	58124	4304.5	-0.353255	-0.340592	5.06848	2.54216	0.110843	0.264482
ENSG00000135655	4401	4201	USP15	protein_coding	ubiquitin specific peptidase 15	157093	4301	-0.067083	-0.271246	4.86632	1.1585	0.281777	0.482955
ENSG00000039123	4943	3654	MTREX	protein_coding	Mtr4 exosome RNA helicase	117590	4298.5	-0.435807	-0.862128	6.54351	15.1081	0.000101527	0.00151699
ENSG00000196498	4623	3974	NCOR2	protein_coding	nuclear receptor corepressor 2	243174	4298.5	-0.218187	-1.06241	7.2003	27.3595	1.68934e-07	7.10276e-06
ENSG00000048342	4325	4268	CC2D2A	protein_coding	coiled-coil and C2 domain containing 2A	131687	4296.5	-0.0191355	-0.0138741	2.47786	0.00142524	0.969885	0.98624
ENSG00000109861	4325	4265	CTSC	protein_coding	cathepsin C	94615	4295	-0.0201497	-0.751107	6.45225	7.04055	0.00796846	0.0424088
ENSG00000065883	4295	4289	CDK13	protein_coding	cyclin dependent kinase 13	149459	4292	-0.00201635	-0.606313	5.28677	6.26187	0.0123364	0.0584492
ENSG00000167258	4304	4279	CDK12	protein_coding	cyclin dependent kinase 12	103421	4291.5	-0.00840244	-1.05706	6.15371	17.5277	2.83149e-05	0.000529153
ENSG00000120526	4417	4165	NUDCD1	protein_coding	NudC domain containing 1	93202	4291	-0.0847306	-0.583707	5.15827	6.25769	0.0123655	0.0585477
ENSG00000168016	3680	4901	TRANK1	protein_coding	tetratricopeptide repeat and ankyrin repeat containing 1	118238	4290.5	0.413273	-1.24272	3.51505	11.5195	0.000688691	0.00664798
ENSG00000184640	4634	3945	SEPTIN9	protein_coding	septin 9	220027	4289.5	-0.232178	0.0180346	7.21447	0.00596597	0.938433	0.971666
ENSG00000206190	4378	4200	ATP10A	protein_coding	ATPase phospholipid transporting 10A (putative)	187911	4289	-0.0598687	-0.173473	4.36032	0.518728	0.471385	0.661004
ENSG00000107186	4420	4158	MPDZ	protein_coding	multiple PDZ domain crumbs cell polarity complex component	173986	4289	-0.088136	-0.0993007	3.81936	0.135411	0.712886	0.843119
ENSG00000169851	4632	3946	PCDH7	protein_coding	protocadherin 7	426390	4289	-0.23119	-2.45428	4.20582	60.6763	6.72762e-15	1.35772e-12
ENSG00000188677	4832	3743	PARVB	protein_coding	parvin beta	173728	4287.5	-0.368339	0.324907	6.73893	1.06255	0.302635	0.506881
ENSG00000173575	4295	4279	CHD2	protein_coding	chromodomain helicase DNA binding protein 2	127807	4287	-0.0053832	-0.0135476	6.42763	0.00352924	0.952628	0.978088
ENSG00000165733	4403	4160	BMS1	protein_coding	BMS1 ribosome biogenesis factor	52142	4281.5	-0.0818842	-0.234879	6.84291	0.831252	0.361911	0.565776
ENSG00000132294	4403	4159	EFR3A	protein_coding	EFR3 homolog A	109549	4281	-0.0822309	-0.645148	6.52072	9.19282	0.00242966	0.0174954
ENSG00000143376	4256	4295	SNX27	protein_coding	sorting nexin 27	87085	4275.5	0.0131569	-0.549415	4.89792	3.41187	0.0647291	0.184961
ENSG00000103264	4550	3999	FBXO31	protein_coding	F-box protein 31	65155	4274.5	-0.186184	-0.103494	6.20249	0.21696	0.641366	0.793942
ENSG00000127249	4164	4383	ATP13A4	protein_coding	ATPase 13A4	194144	4273.5	0.0739313	-0.262963	2.33252	0.29876	0.584661	0.752058
ENSG00000184014	4289	4257	DENND5A	protein_coding	DENN domain containing 5A	127134	4273	-0.0108017	-0.673109	5.48578	9.059	0.00261405	0.0184631
ENSG00000151779	4332	4209	NBAS	protein_coding	NBAS subunit of NRZ tethering complex	394420	4270.5	-0.041546	0.0957987	5.08714	0.152499	0.696158	0.832179
ENSG00000185420	4396	4135	SMYD3	protein_coding	SET and MYND domain containing 3	757970	4265.5	-0.0882833	0.162985	4.66373	0.540491	0.462229	0.654655
ENSG00000018408	4807	3718	WWTR1	protein_coding	WW domain containing transcription regulator 1	219479	4262.5	-0.370522	-0.407766	6.56991	3.17363	0.0748359	0.203397
ENSG00000114439	5112	3406	BBX	protein_coding	BBX high mobility group box domain containing	288403	4259	-0.585668	-0.291393	5.80221	1.27608	0.25863	0.457155
ENSG00000103194	4507	4009	USP10	protein_coding	ubiquitin specific peptidase 10	79936	4258	-0.168885	-0.932291	7.51108	15.3637	8.86744e-05	0.00136262
ENSG00000068912	4237	4275	ERLEC1	protein_coding	endoplasmic reticulum lectin 1	46029	4256	0.0128783	0.0868397	6.39911	0.145313	0.703055	0.837114
ENSG00000160961	4218	4288	ZNF333	protein_coding	zinc finger protein 333	43945	4253	0.0237402	0.0182629	3.72119	0.00457393	0.94608	0.975135
ENSG00000166833	4279	4225	NAV2	protein_coding	neuron navigator 2	770877	4252	-0.018318	0.277074	4.19366	0.870763	0.350744	0.554733
ENSG00000090054	4347	4155	SPTLC1	protein_coding	serine palmitoyltransferase long chain base subunit 1	115326	4251	-0.0651563	-0.509193	5.75101	5.74062	0.016577	0.0721662
ENSG00000182541	4817	3677	LIMK2	protein_coding	LIM domain kinase 2	67841	4247	-0.389513	-0.370243	6.9892	1.41483	0.234256	0.428224
ENSG00000123243	4263	4230	ITIH5	protein_coding	inter-alpha-trypsin inhibitor heavy chain 5	107728	4246.5	-0.0112088	2.74395	0.409238	21.3947	3.73793e-06	9.96081e-05
ENSG00000104381	4328	4163	GDAP1	protein_coding	ganglioside induced differentiation associated protein 1	197394	4245.5	-0.0560637	-0.214153	1.32729	0.327746	0.566989	0.739568
ENSG00000143486	4345	4144	EIF2D	protein_coding	eukaryotic translation initiation factor 2D	41173	4244.5	-0.0683161	0.175201	6.64287	0.507902	0.476048	0.665202
ENSG00000100578	4255	4225	KIAA0586	protein_coding	KIAA0586	123912	4240	-0.0102054	-0.0690946	3.79397	0.0706517	0.79039	0.891201
ENSG00000112137	4221	4259	PHACTR1	protein_coding	phosphatase and actin regulator 1	574134	4240	0.0129269	1.18123	0.386039	2.51944	0.112451	0.266864
ENSG00000121864	4921	3555	ZNF639	protein_coding	zinc finger protein 639	15552	4238	-0.468989	-0.198817	6.48599	0.923784	0.336483	0.540622
ENSG00000127946	4278	4195	HIP1	protein_coding	huntingtin interacting protein 1	205664	4236.5	-0.028259	-0.19634	5.27987	0.816031	0.366343	0.570001
ENSG00000139144	4068	4405	PIK3C2G	protein_coding	phosphatidylinositol-4-phosphate 3-kinase catalytic subunit type 2 gamma	405455	4236.5	0.114795	-1.62433	1.58653	8.59974	0.00336212	0.0224983
ENSG00000148120	4326	4145	AOPEP	protein_coding	aminopeptidase O (putative)	360460	4235.5	-0.061647	0.632651	5.33624	5.7984	0.0160408	0.0705589
ENSG00000084444	4278	4189	FAM234B	protein_coding	family with sequence similarity 234 member B	98140	4233.5	-0.0303234	0.0989908	2.80565	0.116276	0.733109	0.858385
ENSG00000196576	4774	3690	PLXNB2	protein_coding	plexin B2	32667	4232	-0.371489	-0.826118	9.27719	11.9547	0.000545103	0.00557855
ENSG00000069248	4408	4054	NUP133	protein_coding	nucleoporin 133	68082	4231	-0.12075	-0.268413	6.55256	1.05543	0.30426	0.508796
ENSG00000124126	4432	4028	PREX1	protein_coding	phosphatidylinositol-3,4,5-trisphosphate dependent Rac exchange factor 1	203747	4230	-0.137862	-2.5432	4.19156	83.4002	6.70151e-20	3.20856e-17
ENSG00000137474	4376	4078	MYO7A	protein_coding	myosin VIIA	86995	4227	-0.101727	0.394416	1.25081	0.949818	0.329766	0.534537
ENSG00000088756	4305	4143	ARHGAP28	protein_coding	Rho GTPase activating protein 28	186000	4224	-0.0553243	-0.0983712	3.13857	0.0776321	0.780532	0.885551
ENSG00000133706	4170	4274	LARS1	protein_coding	leucyl-tRNA synthetase 1	72130	4222	0.0355311	0.00068252	7.04336	9.06318e-06	0.997598	0.999182
ENSG00000138119	4380	4063	MYOF	protein_coding	myoferlin	175905	4221.5	-0.10836	-0.90121	6.53281	14.3844	0.000149029	0.00205251
ENSG00000083168	4249	4189	KAT6A	protein_coding	lysine acetyltransferase 6A	122515	4219	-0.0205126	-0.615265	5.11051	7.89652	0.00495299	0.0298085
ENSG00000165731	4418	4019	RET	protein_coding	ret proto-oncogene	53287	4218.5	-0.136524	-1.03276	0.650046	3.72973	0.053452	0.162768
ENSG00000115840	4168	4269	SLC25A12	protein_coding	solute carrier family 25 member 12	216454	4218.5	0.0345347	-0.266324	4.64866	1.18435	0.276472	0.47633
ENSG00000183856	4332	4102	IQGAP3	protein_coding	IQ motif containing GTPase activating protein 3	47199	4217	-0.0786871	-0.778082	4.33098	5.18784	0.0227454	0.0900536
ENSG00000100065	4713	3719	CARD10	protein_coding	caspase recruitment domain family member 10	29180	4216	-0.341649	0.104944	3.05038	0.0761404	0.782598	0.886781
ENSG00000165732	4343	4082	DDX21	protein_coding	DExD-box helicase 21	28933	4212.5	-0.0893945	-0.865712	8.21789	12.6453	0.000376521	0.00421525
ENSG00000139044	4394	4030	B4GALNT3	protein_coding	beta-1,4-N-acetyl-galactosaminyltransferase 3	103570	4212	-0.124725	-1.84472	5.17941	20.2799	6.69009e-06	0.000162576
ENSG00000197442	3935	4488	MAP3K5	protein_coding	mitogen-activated protein kinase kinase kinase 5	235431	4211.5	0.189664	-0.295253	4.75201	1.59499	0.206614	0.395462
ENSG00000196482	4398	4014	ESRRG	protein_coding	estrogen related receptor gamma	634509	4206	-0.131776	-1.2786	0.0447057	4.34826	0.0370467	0.126236
ENSG00000008513	4419	3988	ST3GAL1	protein_coding	ST3 beta-galactoside alpha-2,3-sialyltransferase 1	117092	4203.5	-0.148019	-0.499235	6.00908	4.48805	0.0341325	0.119594
ENSG00000047578	4271	4132	KATNIP	protein_coding	katanin interacting protein	230211	4201.5	-0.0477223	-0.549246	4.73818	4.64616	0.031123	0.112254
ENSG00000172915	4293	4104	NBEA	protein_coding	neurobeachin	730752	4198.5	-0.06494	-1.12911	1.28212	8.26475	0.00404223	0.0257722
ENSG00000188352	4303	4092	FOCAD	protein_coding	focadhesin	337646	4197.5	-0.0725194	-0.208393	5.24369	0.601173	0.438131	0.633386
ENSG00000197971	4314	4076	MBP	protein_coding	myelin basic protein	154856	4195	-0.0818526	-0.425175	5.34224	3.39373	0.0654447	0.186163
ENSG00000130559	4299	4086	CAMSAP1	protein_coding	calmodulin regulated spectrin associated protein 1	99059	4192.5	-0.0732944	-0.746378	6.35042	12.0337	0.00052247	0.00540171
ENSG00000146350	4238	4144	TBC1D32	protein_coding	TBC1 domain family member 32	255251	4191	-0.0323519	0.390164	3.1586	1.99525	0.157793	0.333976
ENSG00000144674	3649	4732	GOLGA4	protein_coding	golgin A4	123688	4190.5	0.374858	0.695191	7.69838	6.79486	0.00914206	0.0469702
ENSG00000138778	5037	3342	CENPE	protein_coding	centromere protein E	93096	4189.5	-0.591708	-0.578239	4.45696	2.41702	0.120023	0.278374
ENSG00000185324	4276	4097	CDK10	protein_coding	cyclin dependent kinase 10	15617	4186.5	-0.0616792	0.255625	5.93279	1.00205	0.316816	0.521117
ENSG00000151131	4262	4104	NOPCHAP1	protein_coding	NOP protein chaperone 1	87881	4183	-0.0544868	0.0389957	3.35223	0.018548	0.89167	0.947117
ENSG00000148516	4201	4164	ZEB1	protein_coding	zinc finger E-box binding homeobox 1	211319	4182.5	-0.0127597	-1.37753	0.440421	1.83932	0.175031	0.356872
ENSG00000184792	4708	3648	OSBP2	protein_coding	oxysterol binding protein 2	214042	4178	-0.36792	-2.02341	2.64452	33.5552	6.92707e-09	4.1442e-07
ENSG00000149639	4142	4203	SOGA1	protein_coding	suppressor of glucose, autophagy associated 1	86091	4172.5	0.0210868	-0.796017	5.25008	10.9578	0.000932121	0.0084377
ENSG00000176915	4196	4142	ANKLE2	protein_coding	ankyrin repeat and LEM domain containing 2	36329	4169	-0.0186826	0.393878	6.84588	2.44654	0.117784	0.27529
ENSG00000184381	4657	3678	PLA2G6	protein_coding	phospholipase A2 group VI	103283	4167.5	-0.340397	-0.238642	4.20689	0.712531	0.398605	0.599558
ENSG00000109911	4211	4114	ELP4	protein_coding	elongator acetyltransferase complex subunit 4	280569	4162.5	-0.033613	0.0338539	2.79708	0.0101009	0.919945	0.96202
ENSG00000153310	4233	4090	CYRIB	protein_coding	CYFIP related Rac1 interactor B	177536	4161.5	-0.0495677	-0.135433	6.51076	0.386399	0.534198	0.713836
ENSG00000131165	4188	4134	CHMP1A	protein_coding	charged multivesicular body protein 1A	16922	4161	-0.0187186	0.246832	8.85835	0.812872	0.367272	0.570743
ENSG00000104133	4162	4158	SPG11	protein_coding	SPG11 vesicle trafficking associated, spatacsin	108870	4160	-0.00138687	-0.493758	4.62878	4.90615	0.0267612	0.101087
ENSG00000171502	4272	4047	COL24A1	protein_coding	collagen type XXIV alpha 1 chain	427710	4159.5	-0.07804	-1.88673	1.67856	11.9025	0.000560588	0.0056985
ENSG00000196705	4057	4262	ZNF431	protein_coding	zinc finger protein 431	54029	4159.5	0.0711002	0.128874	4.2197	0.252831	0.615089	0.773897
ENSG00000033627	4190	4128	ATP6V0A1	protein_coding	ATPase H+ transporting V0 subunit a1	63738	4159	-0.0215021	0.13209	4.51902	0.328444	0.566577	0.739568
ENSG00000107331	4174	4142	ABCA2	protein_coding	ATP binding cassette subfamily A member 2	21681	4158	-0.0111004	-0.587569	6.15918	4.98383	0.0255853	0.0979657
ENSG00000196730	4285	4030	DAPK1	protein_coding	death associated protein kinase 1	211406	4157.5	-0.0884941	-0.0398044	5.07504	0.0186549	0.89136	0.947117
ENSG00000121957	4186	4126	GPSM2	protein_coding	G protein signaling modulator 2	59195	4156	-0.0208235	-0.039342	6.08622	0.0268329	0.869883	0.937288
ENSG00000058063	4094	4213	ATP11B	protein_coding	ATPase phospholipid transporting 11B (putative)	128126	4153.5	0.0413269	-0.769205	5.65471	13.0602	0.000301633	0.0035808
ENSG00000153707	4322	3981	PTPRD	protein_coding	protein tyrosine phosphatase receptor type D	2298756	4151.5	-0.11854	-1.11435	1.84303	9.77979	0.00176441	0.0136744
ENSG00000110900	4233	4065	TSPAN11	protein_coding	tetraspanin 11	70174	4149	-0.0584111	-1.31473	-0.395374	5.64544	0.0175009	0.0750831
ENSG00000082074	4631	3662	FYB1	protein_coding	FYN binding protein 1	169276	4146.5	-0.33861	-0.593632	2.9716	1.52832	0.216365	0.408088
ENSG00000121380	4387	3902	BCL2L14	protein_coding	BCL2 like 14	161240	4144.5	-0.16898	-1.22464	1.66565	6.65386	0.00989414	0.0497324
ENSG00000179532	4179	4100	DNHD1	protein_coding	dynein heavy chain domain 1	96498	4139.5	-0.0275272	0.00229515	2.94691	4.8837e-05	0.994424	0.997458
ENSG00000077935	4661	3618	SMC1B	protein_coding	structural maintenance of chromosomes 1B	69556	4139.5	-0.365358	-1.23882	-0.268783	3.67874	0.0551105	0.165707
ENSG00000088538	4360	3918	DOCK3	protein_coding	dedicator of cytokinesis 3	709271	4139	-0.154173	-1.0954	2.87301	9.72981	0.00181303	0.0139633
ENSG00000189079	4185	4086	ARID2	protein_coding	AT-rich interaction domain 2	178334	4135.5	-0.0345301	-0.412618	4.79311	2.03301	0.153916	0.328771
ENSG00000079950	4214	4056	STX7	protein_coding	syntaxin 7	67331	4135	-0.0551193	-0.010264	5.15374	0.00238936	0.961014	0.981505
ENSG00000010219	4219	4048	DYRK4	protein_coding	dual specificity tyrosine phosphorylation regulated kinase 4	53094	4133.5	-0.0596774	0.679646	5.79902	2.83444	0.092263	0.234463
ENSG00000164066	3390	4877	INTU	protein_coding	inturned planar cell polarity protein	103466	4133.5	0.524579	0.681825	2.82779	4.65713	0.0309248	0.11166
ENSG00000164961	4283	3981	WASHC5	protein_coding	WASH complex subunit 5	67559	4132	-0.105465	-0.266312	5.69478	1.63718	0.200713	0.388838
ENSG00000213066	4100	4162	CEP43	protein_coding	centrosomal protein 43	95472	4131	0.0216478	0.0891219	4.94239	0.119276	0.729821	0.8554
ENSG00000115839	4171	4090	RAB3GAP1	protein_coding	RAB3 GTPase activating protein catalytic subunit 1	124378	4130.5	-0.0282856	-0.247733	5.74977	1.3791	0.240255	0.4359
ENSG00000241973	4121	4124	PI4KA	protein_coding	phosphatidylinositol 4-kinase alpha	151726	4122.5	0.00104961	-0.625984	6.05684	9.0787	0.00258604	0.018325
ENSG00000082212	4242	4002	ME2	protein_coding	malic enzyme 2	75177	4122	-0.0840031	-0.292959	6.33189	1.73374	0.187934	0.373597
ENSG00000144642	4361	3881	RBMS3	protein_coding	RNA binding motif single stranded interacting protein 3	1435600	4121	-0.16819	0.756156	0.528211	1.25714	0.262193	0.460746
ENSG00000186088	4133	4095	GSAP	protein_coding	gamma-secretase activating protein	105598	4114	-0.0133227	0.263612	3.14943	0.93459	0.333673	0.537852
ENSG00000172264	4263	3965	MACROD2	protein_coding	mono-ADP ribosylhydrolase 2	2057828	4114	-0.104523	-0.602148	1.05346	1.79364	0.180483	0.363997
ENSG00000144331	4179	4040	ZNF385B	protein_coding	zinc finger protein 385B	419630	4109.5	-0.0487906	-2.07612	2.87594	19.5181	9.96503e-06	0.000222464
ENSG00000064115	4182	4029	TM7SF3	protein_coding	transmembrane 7 superfamily member 3	42855	4105.5	-0.0537582	-0.253075	7.59905	0.771976	0.379606	0.583085
ENSG00000165684	4043	4167	SNAPC4	protein_coding	small nuclear RNA activating complex polypeptide 4	24609	4105	0.0435723	-0.341535	5.78515	1.90887	0.167089	0.346161
ENSG00000061987	4104	4095	MON2	protein_coding	MON2 homolog, regulator of endosome-to-Golgi trafficking	133659	4099.5	-0.00316651	-0.180519	4.84802	0.581453	0.445743	0.63994
ENSG00000086696	4191	4003	HSD17B2	protein_coding	hydroxysteroid 17-beta dehydrogenase 2	63530	4097	-0.0661967	-2.27213	-0.0717655	15.2953	9.19471e-05	0.00140576
ENSG00000116830	4225	3965	TTF2	protein_coding	transcription termination factor 2	47127	4095	-0.0916081	-0.599695	5.12549	3.59797	0.0578502	0.171623
ENSG00000091409	4307	3882	ITGA6	protein_coding	integrin subunit alpha 6	79105	4094.5	-0.149847	-0.83817	7.5027	12.7869	0.000349059	0.00398443
ENSG00000278259	4277	3912	MYO19	protein_coding	myosin XIX	47799	4094.5	-0.128661	-0.2868	5.86927	1.5047	0.219949	0.412041
ENSG00000089916	4087	4094	GPATCH2L	protein_coding	G-patch domain containing 2 like	102426	4090.5	0.00246826	-0.435551	4.15168	2.99251	0.0836505	0.218903
ENSG00000139083	4118	4060	ETV6	protein_coding	ETS variant transcription factor 6	245703	4089	-0.0204591	0.0769612	7.1704	0.137069	0.711212	0.841911
ENSG00000108883	4147	4029	EFTUD2	protein_coding	elongation factor Tu GTP binding domain containing 2	49497	4088	-0.0416361	-0.328913	6.98231	2.23974	0.134504	0.300957
ENSG00000128536	4136	4038	CDHR3	protein_coding	cadherin related family member 3	159636	4087	-0.0345868	0.344016	1.43697	0.656053	0.417957	0.616279
ENSG00000107679	4211	3956	PLEKHA1	protein_coding	pleckstrin homology domain containing A1	57658	4083.5	-0.0900984	-0.22105	5.83427	0.973197	0.323884	0.528665
ENSG00000174780	4016	4141	SRP72	protein_coding	signal recognition particle 72	36064	4078.5	0.0442091	0.261195	8.63354	1.16319	0.280806	0.481675
ENSG00000135253	4062	4085	KCP	protein_coding	kielin cysteine rich BMP regulator	48677	4073.5	0.00814384	1.37628	0.03985	6.48126	0.0109017	0.0532282
ENSG00000182923	4815	3326	CEP63	protein_coding	centrosomal protein 63	102090	4070.5	-0.533614	-0.607277	5.03726	5.22812	0.0222245	0.0884308
ENSG00000162688	4169	3968	AGL	protein_coding	amylo-alpha-1, 6-glucosidase, 4-alpha-glucanotransferase	73662	4068.5	-0.0712718	-0.550468	5.47695	4.3562	0.0368744	0.12577
ENSG00000213614	4138	3998	HEXA	protein_coding	hexosaminidase subunit alpha	35496	4068	-0.049643	0.34259	6.76045	1.95344	0.162217	0.339893
ENSG00000057935	4050	4086	MTA3	protein_coding	metastasis associated 1 family member 3	262378	4068	0.0127642	-0.0599962	5.8459	0.066762	0.796111	0.894377
ENSG00000158711	4162	3971	ELK4	protein_coding	ETS transcription factor ELK4	34455	4066.5	-0.0677579	-0.856155	5.57848	8.03045	0.00459973	0.0282547
ENSG00000188517	3374	4755	COL25A1	protein_coding	collagen type XXV alpha 1 chain	494027	4064.5	0.494861	0.630054	0.385666	0.320915	0.571058	0.7427
ENSG00000116406	4374	3752	EDEM3	protein_coding	ER degradation enhancing alpha-mannosidase like protein 3	64670	4063	-0.221239	-0.631986	5.07403	7.28804	0.00694151	0.0385283
ENSG00000151338	4112	4012	MIPOL1	protein_coding	mirror-image polydactyly 1	354448	4062	-0.0355099	-0.0519129	1.99868	0.0182371	0.892576	0.947674
ENSG00000100416	4626	3494	TRMU	protein_coding	tRNA mitochondrial 2-thiouridylase	26465	4060	-0.404785	-0.160408	6.42867	0.58128	0.445811	0.639965
ENSG00000130414	4207	3911	NDUFA10	protein_coding	NADH:ubiquinone oxidoreductase subunit A10	133293	4059	-0.105228	0.396179	6.85353	3.28698	0.0698314	0.194296
ENSG00000135744	4243	3871	AGT	protein_coding	angiotensinogen	54800	4057	-0.132346	0.28646	1.40332	0.457565	0.498764	0.685092
ENSG00000073849	3894	4213	ST6GAL1	protein_coding	ST6 beta-galactoside alpha-2,6-sialyltransferase 1	148228	4053.5	0.113567	-0.846092	5.75997	6.95325	0.00836672	0.0438931
ENSG00000162946	4234	3872	DISC1	protein_coding	DISC1 scaffold protein	414482	4053	-0.12891	0.306339	1.68619	0.505345	0.477161	0.666157
ENSG00000150961	3405	4701	SEC24D	protein_coding	SEC24 homolog D, COPII coat complex component	115860	4053	0.465196	-0.505348	6.04614	3.88668	0.0486706	0.152618
ENSG00000170456	4009	4093	DENND5B	protein_coding	DENN domain containing 5B	208910	4051	0.0299089	0.397187	1.79075	0.0988289	0.75324	0.868797
ENSG00000078124	4013	4086	ACER3	protein_coding	alkaline ceramidase 3	165938	4049.5	0.0260016	0.616134	3.87666	6.2345	0.0125285	0.0591261
ENSG00000101191	4195	3901	DIDO1	protein_coding	death inducer-obliterator 1	60214	4048	-0.104801	-0.0399268	6.03082	0.0333299	0.855139	0.929425
ENSG00000122778	4174	3906	KIAA1549	protein_coding	KIAA1549	150008	4040	-0.0957149	-0.122577	4.89625	0.29335	0.588082	0.754417
ENSG00000148848	4151	3927	ADAM12	protein_coding	ADAM metallopeptidase domain 12	376096	4039	-0.0800115	-1.55205	3.27391	25.3184	4.86047e-07	1.75776e-05
ENSG00000161791	4155	3918	FMNL3	protein_coding	formin like 3	71666	4036.5	-0.0847101	-1.49249	1.59682	14.1052	0.000172869	0.00230736
ENSG00000135686	4118	3955	KLHL36	protein_coding	kelch like family member 36	19175	4036.5	-0.0582517	-0.531928	6.9832	5.63394	0.017616	0.0755129
ENSG00000153827	4130	3942	TRIP12	protein_coding	thyroid hormone receptor interactor 12	159402	4036	-0.0671973	-0.392332	6.73087	3.59907	0.0578118	0.171576
ENSG00000122194	4041	4030	PLG	protein_coding	plasminogen	51859	4035.5	-0.00393154	-0.185206	0.0978139	0.11564	0.733812	0.858876
ENSG00000126070	4161	3909	AGO3	protein_coding	argonaute RISC catalytic component 3	141782	4035	-0.0901084	-0.670327	3.95252	3.86496	0.0493044	0.153997
ENSG00000099139	4107	3962	PCSK5	protein_coding	proprotein convertase subtilisin/kexin type 5	472331	4034.5	-0.0518432	-0.414526	2.65834	1.52348	0.217094	0.408966
ENSG00000122218	4129	3938	COPA	protein_coding	COPI coat complex subunit alpha	54679	4033.5	-0.0683124	-0.636705	8.5717	4.25066	0.0392351	0.131386
ENSG00000204120	4084	3977	GIGYF2	protein_coding	GRB10 interacting GYF protein 2	163306	4030.5	-0.0382928	-0.483508	5.60642	5.58644	0.0181	0.0769895
ENSG00000143674	4141	3917	MAP3K21	protein_coding	mitogen-activated protein kinase kinase kinase 21	57424	4029	-0.0802102	-0.634027	5.01688	4.95056	0.0260823	0.099341
ENSG00000009307	4021	4034	CSDE1	protein_coding	cold shock domain containing E1	41763	4027.5	0.00465559	-0.398451	9.25762	2.78585	0.0951	0.239467
ENSG00000127511	3921	4131	SIN3B	protein_coding	SIN3 transcription regulator family member B	50955	4026	0.0752507	-0.332815	6.42778	1.9134	0.166586	0.345546
ENSG00000074054	4065	3985	CLASP1	protein_coding	cytoplasmic linker associated protein 1	311700	4025	-0.0286685	-0.296501	5.28755	1.7817	0.181941	0.365961
ENSG00000144452	4073	3969	ABCA12	protein_coding	ATP binding cassette subfamily A member 12	207084	4021	-0.037307	-2.39993	0.89849	23.9642	9.81417e-07	3.3084e-05
ENSG00000174197	4130	3912	MGA	protein_coding	MAX dimerization protein MGA	151947	4021	-0.0782159	-0.626141	4.47519	6.33466	0.0118401	0.0567304
ENSG00000168038	3500	4540	ULK4	protein_coding	unc-51 like kinase 4	715531	4020	0.375243	0.40193	0.719556	0.869007	0.35123	0.555267
ENSG00000029363	3763	4276	BCLAF1	protein_coding	BCL2 associated transcription factor 1	33224	4019.5	0.184333	-0.164623	7.25003	0.408568	0.522697	0.704142
ENSG00000114857	3490	4544	NKTR	protein_coding	natural killer cell triggering receptor	48080	4017	0.38064	0.391196	5.67251	0.682388	0.408766	0.608605
ENSG00000187609	3915	4117	EXD3	protein_coding	exonuclease 3'-5' domain containing 3	116315	4016	0.0725631	0.918541	4.65188	9.92468	0.00163077	0.0129232
ENSG00000108021	4004	4026	TASOR2	protein_coding	transcription activation suppressor family member 2	78902	4015	0.00790323	-1.22018	6.298	20.455	6.10504e-06	0.000150498
ENSG00000128487	4002	4021	SPECC1	protein_coding	sperm antigen with calponin homology and coiled-coil domains 1	310161	4011.5	0.00683147	0.496313	4.99702	4.81667	0.0281858	0.104718
ENSG00000179397	4059	3962	CATSPERE	protein_coding	catsper channel auxiliary subunit epsilon	186800	4010.5	-0.0348868	1.71054	0.0720468	12.6518	0.000375202	0.00420871
ENSG00000145348	4813	3207	TBCK	protein_coding	TBC1 domain containing kinase	275084	4010	-0.585562	-0.856888	4.10973	8.68091	0.0032156	0.0217964
ENSG00000137509	3956	4050	PRCP	protein_coding	prolylcarboxypeptidase	147648	4003	0.033871	0.232079	6.37146	0.849555	0.356678	0.560203
ENSG00000115020	4131	3874	PIKFYVE	protein_coding	phosphoinositide kinase, FYVE-type zinc finger containing	92491	4002.5	-0.0926439	-0.761762	4.13984	6.43788	0.0111712	0.0542292
ENSG00000182985	4107	3890	CADM1	protein_coding	cell adhesion molecule 1	335739	3998.5	-0.0782952	0.456076	6.67297	3.32201	0.068358	0.191499
ENSG00000143815	4252	3745	LBR	protein_coding	lamin B receptor	27423	3998.5	-0.18313	-0.136507	6.50598	0.24442	0.621032	0.778743
ENSG00000177058	4373	3623	SLC38A9	protein_coding	solute carrier family 38 member 9	147349	3998	-0.27137	-0.511352	3.84293	1.53994	0.214627	0.405466
ENSG00000168813	4050	3945	ZNF507	protein_coding	zinc finger protein 507	42073	3997.5	-0.0378871	-0.605222	4.53144	5.19799	0.022613	0.0896701
ENSG00000091157	3960	4031	WDR7	protein_coding	WD repeat domain 7	378468	3995.5	0.0256309	-0.501643	4.22093	4.2229	0.039882	0.133029
ENSG00000172403	3229	4761	SYNPO2	protein_coding	synaptopodin 2	210559	3995	0.560033	-1.2888	3.55429	15.8352	6.91056e-05	0.00112101
ENSG00000089154	4079	3910	GCN1	protein_coding	GCN1 activator of EIF2AK4	67513	3994.5	-0.0610316	-0.231779	6.91925	0.522211	0.4699	0.660146
ENSG00000078295	4127	3859	ADCY2	protein_coding	adenylate cyclase 2	433943	3993	-0.0968421	0.933489	2.36164	7.11032	0.00766415	0.0412094
ENSG00000107890	3965	4015	ANKRD26	protein_coding	ankyrin repeat domain 26	126701	3990	0.0180746	0.872096	3.75815	7.08981	0.00775235	0.0415656
ENSG00000163681	4200	3775	SLMAP	protein_coding	sarcolemma associated protein	174553	3987.5	-0.153874	-0.262692	5.89317	1.7685	0.183567	0.368063
ENSG00000120616	4078	3893	EPC1	protein_coding	enhancer of polycomb homolog 1	111047	3985.5	-0.0669626	-0.0874981	4.96339	0.160411	0.688779	0.827484
ENSG00000170759	4072	3893	KIF5B	protein_coding	kinesin family member 5B	47410	3982.5	-0.0648389	-0.322316	8.02831	1.94274	0.163371	0.341348
ENSG00000064102	4041	3919	INTS13	protein_coding	integrator complex subunit 13	33145	3980	-0.0442157	-0.314415	6.66094	1.83977	0.174978	0.356843
ENSG00000158528	4090	3860	PPP1R9A	protein_coding	protein phosphatase 1 regulatory subunit 9A	389213	3975	-0.083479	-0.291565	3.88095	1.08762	0.297	0.500322
ENSG00000090989	4055	3890	EXOC1	protein_coding	exocyst complex component 1	51438	3972.5	-0.0599167	-0.236261	5.61217	1.32716	0.249311	0.446471
ENSG00000160299	4098	3847	PCNT	protein_coding	pericentrin	121628	3972.5	-0.0911632	-0.342999	4.9071	1.74567	0.186422	0.371889
ENSG00000155906	3594	4350	RMND1	protein_coding	required for meiotic nuclear division 1 homolog	53260	3972	0.275355	0.277317	4.22763	1.04037	0.307734	0.512417
ENSG00000110911	3945	3998	SLC11A2	protein_coding	solute carrier family 11 member 2	49165	3971.5	0.0192483	-0.0450611	7.09631	0.0452195	0.831601	0.915959
ENSG00000177614	4220	3722	PGBD5	protein_coding	piggyBac transposable element derived 5	111842	3971	-0.181119	-2.96004	2.3182	27.509	1.56364e-07	6.59255e-06
ENSG00000196083	3923	4016	IL1RAP	protein_coding	interleukin 1 receptor accessory protein	145699	3969.5	0.0337934	0.0221984	3.1362	0.00382145	0.950708	0.977484
ENSG00000109189	3940	3988	USP46	protein_coding	ubiquitin specific peptidase 46	68341	3964	0.0174654	0.0326688	5.66824	0.023242	0.87883	0.941665
ENSG00000111261	4089	3831	MANSC1	protein_coding	MANSC domain containing 1	24186	3960	-0.0940033	-0.592629	6.15879	6.06351	0.0138003	0.0634321
ENSG00000213079	3734	4182	SCAF8	protein_coding	SR-related CTD associated factor 8	100866	3958	0.16343	0.18796	5.97471	0.631374	0.426852	0.624203
ENSG00000081052	4056	3855	COL4A4	protein_coding	collagen type IV alpha 4 chain	161739	3955.5	-0.0733083	1.54634	2.38216	10.8789	0.000972682	0.0086941
ENSG00000154237	4121	3790	LRRK1	protein_coding	leucine rich repeat kinase 1	158930	3955.5	-0.120766	-2.07784	2.91374	36.0315	1.94154e-09	1.34804e-07
ENSG00000075151	4165	3743	EIF4G3	protein_coding	eukaryotic translation initiation factor 4 gamma 3	370993	3954	-0.154082	-0.989867	5.25717	9.15892	0.00247509	0.0177691
ENSG00000087460	4721	3184	GNAS	protein_coding	GNAS complex locus	71474	3952.5	-0.568105	-0.284335	10.1082	1.02011	0.312492	0.516439
ENSG00000137877	4060	3844	SPTBN5	protein_coding	spectrin beta, non-erythrocytic 5	45907	3952	-0.0788514	1.26318	5.33258	5.44819	0.0195886	0.081379
ENSG00000111276	3965	3937	CDKN1B	protein_coding	cyclin dependent kinase inhibitor 1B	36871	3951	-0.0102216	-0.128118	6.99723	0.398053	0.528096	0.70856
ENSG00000118193	4108	3793	KIF14	protein_coding	kinesin family member 14	69254	3950.5	-0.115068	-0.937153	4.04665	5.31941	0.0210892	0.0853264
ENSG00000025293	4055	3839	PHF20	protein_coding	PHD finger protein 20	178396	3947	-0.0789513	0.179136	5.53723	0.73782	0.39036	0.592449
ENSG00000067225	3963	3931	PKM	protein_coding	pyruvate kinase M1/2	32790	3947	-0.0116936	0.0460837	11.7483	0.0338613	0.854002	0.928946
ENSG00000106692	3973	3914	FKTN	protein_coding	fukutin	95698	3943.5	-0.0215796	-0.661571	4.03404	6.95039	0.0083801	0.0439353
ENSG00000133030	3990	3895	MPRIP	protein_coding	myosin phosphatase Rho interacting protein	175222	3942.5	-0.0347566	-0.363583	5.95751	3.13123	0.0768057	0.206709
ENSG00000119321	4035	3849	FKBP15	protein_coding	FKBP prolyl isomerase family member 15	60452	3942	-0.0680677	-0.419693	4.57676	2.97281	0.0846745	0.220705
ENSG00000012048	3895	3978	BRCA1	protein_coding	BRCA1 DNA repair associated	125950	3936.5	0.0304122	3.84687	2.18015	64.1703	1.14114e-15	2.6988e-13
ENSG00000008086	3908	3965	CDKL5	protein_coding	cyclin dependent kinase like 5	228046	3936.5	0.0208851	-0.358959	4.31781	2.33609	0.126407	0.288798
ENSG00000108669	4811	3056	CYTH1	protein_coding	cytohesin 1	108249	3933.5	-0.65452	-0.907937	6.76172	19.3302	1.09956e-05	0.000240158
ENSG00000128585	3992	3873	MKLN1	protein_coding	muskelin 1	386536	3932.5	-0.0436491	-0.669147	4.91865	7.72395	0.00544931	0.0322316
ENSG00000103197	3969	3896	TSC2	protein_coding	TSC complex subunit 2	41524	3932.5	-0.0267751	-0.0171982	5.98167	0.00455694	0.94618	0.975172
ENSG00000047849	4137	3722	MAP4	protein_coding	microtubule associated protein 4	238582	3929.5	-0.152468	-0.378469	8.08667	3.23484	0.0720875	0.19871
ENSG00000198646	3959	3900	NCOA6	protein_coding	nuclear receptor coactivator 6	136554	3929.5	-0.0216564	-0.232357	5.55042	1.09041	0.296381	0.499613
ENSG00000163754	4341	3515	GYG1	protein_coding	glycogenin 1	40367	3928	-0.304425	0.324478	7.53432	1.64556	0.199565	0.387458
ENSG00000162687	4098	3758	KCNT2	protein_coding	potassium sodium-activated channel subfamily T member 2	383446	3928	-0.124923	-0.618914	0.239574	1.35628	0.244183	0.440676
ENSG00000140479	4071	3785	PCSK6	protein_coding	proprotein convertase subtilisin/kexin type 6	235418	3928	-0.105063	0.231522	4.17411	0.624242	0.429475	0.625713
ENSG00000117528	4020	3835	ABCD3	protein_coding	ATP binding cassette subfamily D member 3	100277	3927.5	-0.0679516	-0.256334	6.59756	0.894265	0.344324	0.547999
ENSG00000075711	3848	4007	DLG1	protein_coding	discs large MAGUK scaffold protein 1	256770	3927.5	0.0583988	-0.244156	5.84113	1.03432	0.309146	0.513694
ENSG00000039139	4045	3808	DNAH5	protein_coding	dynein axonemal heavy chain 5	321490	3926.5	-0.087084	-0.568339	-0.262632	0.820206	0.36512	0.568924
ENSG00000101605	3983	3867	MYOM1	protein_coding	myomesin 1	153161	3925	-0.0426299	0.244293	0.502497	0.287692	0.591704	0.757912
ENSG00000131051	4026	3819	RBM39	protein_coding	RNA binding motif protein 39	40965	3922.5	-0.0761328	-0.234192	7.21772	1.00746	0.315511	0.519875
ENSG00000166263	4460	3381	STXBP4	protein_coding	syntaxin binding protein 4	204905	3920.5	-0.39949	-0.660482	2.667	4.55768	0.0327714	0.116264
ENSG00000144061	3891	3949	NPHP1	protein_coding	nephrocystin 1	82755	3920	0.0213409	1.02303	2.09644	6.04009	0.0139846	0.0640068
ENSG00000131374	4228	3611	TBC1D5	protein_coding	TBC1 domain family member 5	1287655	3919.5	-0.227519	-0.400516	4.98486	3.20344	0.0734836	0.201239
ENSG00000164989	4018	3820	CCDC171	protein_coding	coiled-coil domain containing 171	508620	3919	-0.0728863	-0.066146	1.03622	0.0239586	0.87699	0.940926
ENSG00000196588	4433	3401	MRTFA	protein_coding	myocardin related transcription factor A	226438	3917	-0.382226	-0.351912	6.29025	2.45431	0.117203	0.274313
ENSG00000197594	3864	3960	ENPP1	protein_coding	ectonucleotide pyrophosphatase/phosphodiesterase 1	87139	3912	0.0353963	0.235688	1.5434	0.236803	0.626525	0.782756
ENSG00000196236	4361	3462	XPNPEP3	protein_coding	X-prolyl aminopeptidase 3	75738	3911.5	-0.332967	-0.1041	5.78868	0.257862	0.611593	0.771486
ENSG00000128829	4016	3804	EIF2AK4	protein_coding	eukaryotic translation initiation factor 2 alpha kinase 4	101476	3910	-0.078222	0.118695	6.6392	0.335428	0.56248	0.737617
ENSG00000109184	3735	4082	DCUN1D4	protein_coding	defective in cullin neddylation 1 domain containing 4	73837	3908.5	0.128135	-0.19188	5.66019	0.53591	0.464133	0.65565
ENSG00000071189	4022	3794	SNX13	protein_coding	sorting nexin 13	149740	3908	-0.0841719	-0.453799	4.16959	3.07419	0.0795441	0.211782
ENSG00000133059	4089	3725	DSTYK	protein_coding	dual serine/threonine and tyrosine protein kinase	69197	3907	-0.134473	0.0777474	5.841	0.154251	0.694506	0.83086
ENSG00000131773	4081	3733	KHDRBS3	protein_coding	KH RNA binding domain containing, signal transduction associated 3	199266	3907	-0.128554	0.63377	4.76842	6.27778	0.0122261	0.0580655
ENSG00000122786	4044	3766	CALD1	protein_coding	caldesmon 1	226477	3905	-0.102724	0.305282	8.56203	2.03335	0.153881	0.328743
ENSG00000074657	3912	3896	ZNF532	protein_coding	zinc finger protein 532	123880	3904	-0.00591118	-0.28303	6.41348	1.58795	0.207619	0.396584
ENSG00000110395	3999	3805	CBL	protein_coding	Cbl proto-oncogene	107628	3902	-0.0717244	-0.937028	4.4286	11.4272	0.000723765	0.00690725
ENSG00000169180	3936	3863	XPO6	protein_coding	exportin 6	113989	3899.5	-0.0270016	-0.5614	7.04711	5.98375	0.0144383	0.0655285
ENSG00000138002	3901	3896	IFT172	protein_coding	intraflagellar transport 172	45428	3898.5	-0.00184985	0.0800189	3.99942	0.0995153	0.752412	0.868755
ENSG00000140750	3934	3860	ARHGAP17	protein_coding	Rho GTPase activating protein 17	96277	3897	-0.0273891	-0.0957034	5.41609	0.22131	0.638044	0.791528
ENSG00000104093	4040	3754	DMXL2	protein_coding	Dmx like 2	175122	3897	-0.105899	-0.265838	4.28607	0.955506	0.328322	0.533492
ENSG00000134531	3997	3796	EMP1	protein_coding	epithelial membrane protein 1	23218	3896.5	-0.0744185	-0.404504	5.61926	1.19594	0.274135	0.473762
ENSG00000143643	4070	3723	TTC13	protein_coding	tetratricopeptide repeat domain 13	72632	3896.5	-0.12853	-0.328033	5.78594	2.11997	0.145389	0.316954
ENSG00000083857	4053	3739	FAT1	protein_coding	FAT atypical cadherin 1	138928	3896	-0.116308	-0.375605	8.89529	2.53313	0.111479	0.265285
ENSG00000134371	4144	3638	CDC73	protein_coding	cell division cycle 73	132832	3891	-0.18783	-0.767707	5.69558	13.4961	0.000239066	0.00297574
ENSG00000070366	3940	3839	SMG6	protein_coding	SMG6 nonsense mediated mRNA decay factor	243946	3889.5	-0.0374554	-0.129323	5.36954	0.33924	0.560268	0.735988
ENSG00000063245	3836	3940	EPN1	protein_coding	epsin 1	34632	3888	0.038583	-0.0206332	7.40977	0.00944032	0.922598	0.963331
ENSG00000135976	4064	3709	ANKRD36	protein_coding	ankyrin repeat domain 36	151368	3886.5	-0.131836	0.938893	2.44042	4.76602	0.0290269	0.106872
ENSG00000083223	4002	3771	TUT7	protein_coding	terminal uridylyl transferase 7	66721	3886.5	-0.0857519	-0.428754	5.5795	4.14093	0.0418582	0.137722
ENSG00000144320	3907	3863	LNPK	protein_coding	lunapark, ER junction formation factor	78957	3885	-0.0163354	0.267145	5.57158	1.71576	0.190239	0.3764
ENSG00000144741	3970	3797	SLC25A26	protein_coding	solute carrier family 25 member 26	254506	3883.5	-0.0642625	0.529001	4.35509	3.18253	0.0744293	0.202729
ENSG00000148773	4028	3729	MKI67	protein_coding	marker of proliferation Ki-67	29764	3878.5	-0.111246	-1.3485	6.79328	13.4106	0.0002502	0.00308015
ENSG00000148814	4047	3709	LRRC27	protein_coding	leucine rich repeat containing 27	49354	3878	-0.12579	0.341907	3.82537	1.69121	0.193441	0.38025
ENSG00000132334	4039	3714	PTPRE	protein_coding	protein tyrosine phosphatase receptor type E	178752	3876.5	-0.120993	-0.769354	2.34541	3.6233	0.0569759	0.169661
ENSG00000163872	3822	3931	YEATS2	protein_coding	YEATS domain containing 2	114827	3876.5	0.0405581	-0.354879	6.39343	3.29481	0.0694993	0.193585
ENSG00000120756	4338	3410	PLS1	protein_coding	plastin 1	117271	3874	-0.347168	-0.526502	4.99082	4.69977	0.0301666	0.109998
ENSG00000111266	3977	3766	DUSP16	protein_coding	dual specificity phosphatase 16	89581	3871.5	-0.0786272	-0.363478	6.25616	3.11635	0.0775101	0.208013
ENSG00000167881	3300	4441	SRP68	protein_coding	signal recognition particle 68	33742	3870.5	0.428306	0.526663	7.58756	6.06169	0.0138145	0.063478
ENSG00000152580	4409	3330	IGSF10	protein_coding	immunoglobulin superfamily member 10	35677	3869.5	-0.404823	-0.103668	4.4923	0.0686363	0.793333	0.892938
ENSG00000160710	4031	3707	ADAR	protein_coding	adenosine deaminase RNA specific	46318	3869	-0.120854	-1.12005	8.23922	19.6398	9.34988e-06	0.000211987
ENSG00000127507	3910	3818	ADGRE2	protein_coding	adhesion G protein-coupled receptor E2	46168	3864	-0.0343426	-0.572549	3.03419	1.58018	0.208734	0.39811
ENSG00000047410	4223	3505	TPR	protein_coding	translocated promoter region, nuclear basket protein	64041	3864	-0.268784	-0.7347	6.11001	7.80691	0.00520467	0.0310027
ENSG00000196208	3966	3753	GREB1	protein_coding	growth regulating estrogen receptor binding 1	160447	3859.5	-0.0796197	-1.45377	2.90987	19.3235	1.10338e-05	0.000240299
ENSG00000010244	4016	3703	ZNF207	protein_coding	zinc finger protein 207	31753	3859.5	-0.117034	-0.367836	7.54361	2.09439	0.14784	0.320079
ENSG00000072195	3950	3766	SPEG	protein_coding	striated muscle enriched protein kinase	58786	3858	-0.0688018	0.338565	4.60772	0.512764	0.473945	0.663562
ENSG00000163629	3932	3780	PTPN13	protein_coding	protein tyrosine phosphatase non-receptor type 13	220856	3856	-0.0568623	-1.08391	4.62688	20.9855	4.62767e-06	0.000119939
ENSG00000108370	3427	4280	RGS9	protein_coding	regulator of G protein signaling 9	126891	3853.5	0.320581	1.49866	1.19941	10.0563	0.00151825	0.0122561
ENSG00000160305	4002	3702	DIP2A	protein_coding	disco interacting protein 2 homolog A	111124	3852	-0.112387	-0.0180573	4.77308	0.00529959	0.941967	0.973143
ENSG00000143797	3759	3944	MBOAT2	protein_coding	membrane bound O-acyltransferase domain containing 2	151019	3851.5	0.0692926	-0.66936	6.23966	9.61698	0.00192786	0.014656
ENSG00000117569	3986	3717	PTBP2	protein_coding	polypyrimidine tract binding protein 2	102073	3851.5	-0.100777	0.297629	3.60255	1.01058	0.314764	0.518977
ENSG00000113810	4345	3356	SMC4	protein_coding	structural maintenance of chromosomes 4	35680	3850.5	-0.372516	-0.48797	7.38478	1.84242	0.174668	0.356448
ENSG00000197157	3937	3764	SND1	protein_coding	staphylococcal nuclease and tudor domain containing 1	440415	3850.5	-0.0648132	0.0180519	8.57691	0.00696818	0.933473	0.968648
ENSG00000177119	3935	3765	ANO6	protein_coding	anoctamin 6	266293	3850	-0.0636972	-0.224362	6.32177	1.11437	0.291134	0.493542
ENSG00000143126	3896	3804	CELSR2	protein_coding	cadherin EGF LAG seven-pass G-type receptor 2	26212	3850	-0.0344675	-0.629659	6.10128	5.50126	0.0190028	0.0797576
ENSG00000146263	3911	3787	MMS22L	protein_coding	MMS22 like, DNA repair protein	141056	3849	-0.04647	-0.361536	3.31686	1.12136	0.289626	0.492228
ENSG00000159459	3949	3741	UBR1	protein_coding	ubiquitin protein ligase E3 component n-recognin 1	163216	3845	-0.0780431	-0.228657	3.13154	0.671558	0.412509	0.611711
ENSG00000121940	3976	3703	CLCC1	protein_coding	chloride channel CLIC like 1	81642	3839.5	-0.102596	-0.210107	5.3357	0.870671	0.35077	0.554733
ENSG00000142449	3891	3787	FBN3	protein_coding	fibrillin 3	84190	3839	-0.0390754	1.38101	3.60846	9.01842	0.00267272	0.0187723
ENSG00000153071	4408	3263	DAB2	protein_coding	DAB adaptor protein 2	90625	3835.5	-0.43381	-0.510216	5.41302	2.97633	0.0844908	0.220352
ENSG00000047365	3834	3836	ARAP2	protein_coding	ArfGAP with RhoGAP domain, ankyrin repeat and PH domain 2	296293	3835	0.000752187	-0.591958	2.15727	2.76116	0.0965779	0.24186
ENSG00000128050	3701	3968	PAICS	protein_coding	phosphoribosylaminoimidazole carboxylase and phosphoribosylaminoimidazolesuccinocarboxamide synthase	28837	3834.5	0.100471	-0.288882	8.57401	1.4214	0.233173	0.427154
ENSG00000118307	3914	3752	DNAI7	protein_coding	dynein axonemal intermediate chain 7	86873	3833	-0.060968	0.812296	0.244858	3.09928	0.0783269	0.209684
ENSG00000005339	3844	3817	CREBBP	protein_coding	CREB binding protein	155659	3830.5	-0.0101665	-0.621392	5.18854	7.13886	0.0075431	0.0408247
ENSG00000116584	3903	3754	ARHGEF2	protein_coding	Rho/Rac guanine nucleotide exchange factor 2	60219	3828.5	-0.0561401	-0.317084	6.43092	2.34375	0.125786	0.287772
ENSG00000181555	4093	3563	SETD2	protein_coding	SET domain containing 2, histone lysine methyltransferase	147685	3828	-0.200014	-0.600394	5.71763	5.35319	0.0206844	0.0843324
ENSG00000125107	3841	3812	CNOT1	protein_coding	CCR4-NOT transcription complex subunit 1	109934	3826.5	-0.010931	-1.40129	6.72337	43.2448	4.83016e-11	5.04203e-09
ENSG00000166444	3896	3754	DENND2B	protein_coding	DENN domain containing 2B	217600	3825	-0.053551	-0.0573761	5.51072	0.0635953	0.800901	0.897493
ENSG00000168610	3878	3772	STAT3	protein_coding	signal transducer and activator of transcription 3	75216	3825	-0.0399727	-0.490796	8.93767	4.46316	0.0346334	0.12073
ENSG00000069702	3825	3824	TGFBR3	protein_coding	transforming growth factor beta receptor 3	225992	3824.5	-0.000377126	-0.401337	3.72555	1.45981	0.226961	0.420527
ENSG00000164506	3434	4214	STXBP5	protein_coding	syntaxin binding protein 5	186059	3824	0.295223	0.269255	3.18124	0.731703	0.392332	0.594291
ENSG00000141577	4361	3279	CEP131	protein_coding	centrosomal protein 131	33406	3820	-0.411294	0.139015	6.15247	0.213751	0.643843	0.795328
ENSG00000021826	3869	3770	CPS1	protein_coding	carbamoyl-phosphate synthase 1	201425	3819.5	-0.0373864	-0.138675	3.17483	0.0990097	0.753021	0.868797
ENSG00000006530	3879	3758	AGK	protein_coding	acylglycerol kinase	103966	3818.5	-0.0457077	-0.024632	5.41626	0.01268	0.910343	0.956407
ENSG00000103248	3994	3643	MTHFSD	protein_coding	methenyltetrahydrofolate synthetase domain containing	25057	3818.5	-0.132673	-0.00341178	5.0134	0.000254664	0.987268	0.994429
ENSG00000112249	3988	3646	ASCC3	protein_coding	activating signal cointegrator 1 complex subunit 3	373178	3817	-0.129317	-0.513306	5.15876	3.71298	0.0539909	0.163867
ENSG00000136731	4031	3601	UGGT1	protein_coding	UDP-glucose glycoprotein glucosyltransferase 1	104477	3816	-0.162697	-0.110401	6.23903	0.296031	0.586382	0.753244
ENSG00000114739	3358	4271	ACVR2B	protein_coding	activin A receptor type 2B	39252	3814.5	0.34688	0.332406	2.3543	0.653792	0.41876	0.616834
ENSG00000100461	3859	3769	RBM23	protein_coding	RNA binding motif protein 23	25978	3814	-0.0340363	0.142992	5.92498	0.3099	0.577742	0.74741
ENSG00000144218	3777	3845	AFF3	protein_coding	AF4/FMR2 family member 3	647009	3811	0.0257361	-0.517205	0.259429	0.922469	0.336828	0.540753
ENSG00000082438	3896	3723	COBLL1	protein_coding	cordon-bleu WH2 repeat protein like 1	190055	3809.5	-0.0655109	-0.192567	4.00658	0.363087	0.546797	0.724594
ENSG00000198399	3817	3801	ITSN2	protein_coding	intersectin 2	157672	3809	-0.00605857	-0.18294	4.75134	0.376615	0.53942	0.718222
ENSG00000117983	3900	3717	MUC5B	protein_coding	mucin 5B, oligomeric mucus/gel-forming	39106	3808.5	-0.0693172	-1.01471	1.28007	3.28632	0.0698596	0.194338
ENSG00000091592	3781	3835	NLRP1	protein_coding	NLR family pyrin domain containing 1	119997	3808	0.0204534	-1.18485	3.11835	6.80667	0.00908182	0.0467083
ENSG00000128683	3881	3730	GAD1	protein_coding	glutamate decarboxylase 1	47938	3805.5	-0.0572378	0.350993	0.155069	0.555076	0.456251	0.648616
ENSG00000174502	3979	3631	SLC26A9	protein_coding	solute carrier family 26 member 9	30412	3805	-0.132004	-0.15112	1.4205	0.113029	0.736721	0.860551
ENSG00000156467	3971	3639	UQCRB	protein_coding	ubiquinol-cytochrome c reductase binding protein	12599	3805	-0.125927	0.749904	8.15614	8.74855	0.00309849	0.0211446
ENSG00000166501	3840	3769	PRKCB	protein_coding	protein kinase C beta	384628	3804.5	-0.0269174	0.0394673	0.51446	0.007865	0.929332	0.966858
ENSG00000092621	3773	3833	PHGDH	protein_coding	phosphoglycerate dehydrogenase	95807	3803	0.0227559	0.354499	8.87467	2.03643	0.15357	0.328217
ENSG00000054611	4307	3298	TBC1D22A	protein_coding	TBC1 domain family member 22A	413082	3802.5	-0.384989	-0.237704	6.00983	0.75776	0.384031	0.586903
ENSG00000171456	3801	3801	ASXL1	protein_coding	ASXL transcriptional regulator 1	80989	3801	0	0.110808	5.95228	0.259027	0.61079	0.77073
ENSG00000197150	3896	3704	ABCB8	protein_coding	ATP binding cassette subfamily B member 8	19360	3800	-0.0728904	0.260654	5.77632	1.42188	0.233095	0.427154
ENSG00000134853	3836	3760	PDGFRA	protein_coding	platelet derived growth factor receptor alpha	68965	3798	-0.0288625	1.78836	5.66491	21.4533	3.62553e-06	9.76442e-05
ENSG00000144285	3822	3771	SCN1A	protein_coding	sodium voltage-gated channel alpha subunit 1	164573	3796.5	-0.0193755	-3.26058	-0.1798	26.6707	2.41255e-07	9.78992e-06
ENSG00000100139	4198	3393	MICALL1	protein_coding	MICAL like 1	37165	3795.5	-0.307059	-0.370684	7.09502	2.00313	0.156974	0.332861
ENSG00000137699	3903	3688	TRIM29	protein_coding	tripartite motif containing 29	74243	3795.5	-0.0817233	-0.691801	8.08256	6.63898	0.00997713	0.0499715
ENSG00000165322	3836	3749	ARHGAP12	protein_coding	Rho GTPase activating protein 12	123478	3792.5	-0.0330882	-0.309288	4.90229	1.71856	0.189879	0.376041
ENSG00000112769	3844	3736	LAMA4	protein_coding	laminin subunit alpha 4	147008	3790	-0.041103	-0.00681724	2.38551	0.00028226	0.986596	0.993884
ENSG00000221963	4225	3354	APOL6	protein_coding	apolipoprotein L6	19958	3789.5	-0.33298	-1.27927	6.45694	29.0734	6.96857e-08	3.19625e-06
ENSG00000184708	4154	3420	EIF4ENIF1	protein_coding	eukaryotic translation initiation factor 4E nuclear import factor 1	59131	3787	-0.28043	-0.608893	5.25369	8.35684	0.00384239	0.0248194
ENSG00000141527	4706	2865	CARD14	protein_coding	caspase recruitment domain family member 14	39339	3785.5	-0.715769	-0.714906	4.02494	6.51313	0.0107081	0.0524693
ENSG00000112282	3826	3744	MED23	protein_coding	mediator complex subunit 23	54276	3785	-0.0312482	-0.366194	5.07219	1.89046	0.16915	0.349071
ENSG00000157654	3862	3708	PALM2AKAP2	protein_coding	PALM2 and AKAP2 fusion	674187	3785	-0.0586914	-1.09781	0.793689	5.32235	0.0210536	0.085228
ENSG00000197980	4214	3355	LEKR1	protein_coding	leucine, glutamate and lysine rich 1	220648	3784.5	-0.32879	1.31301	0.0300114	4.29892	0.0381367	0.129047
ENSG00000143479	3874	3692	DYRK3	protein_coding	dual specificity tyrosine phosphorylation regulated kinase 3	48883	3783	-0.069403	-0.353716	4.48738	1.85996	0.17263	0.353767
ENSG00000134243	3724	3841	SORT1	protein_coding	sortilin 1	88350	3782.5	0.0446171	0.233027	7.7346	0.875323	0.349486	0.553734
ENSG00000100225	4213	3347	FBXO7	protein_coding	F-box protein 7	24153	3780	-0.331891	-0.179599	6.95199	0.734993	0.39127	0.593353
ENSG00000179889	3825	3728	PDXDC1	protein_coding	pyridoxal dependent decarboxylase domain containing 1	164748	3776.5	-0.0370481	-0.326975	7.3878	2.17589	0.140188	0.30972
ENSG00000140575	3772	3777	IQGAP1	protein_coding	IQ motif containing GTPase activating protein 1	113997	3774.5	0.0019106	-0.398933	7.39494	1.76164	0.18442	0.368918
ENSG00000172661	3917	3628	WASHC2C	protein_coding	WASH complex subunit 2C	65764	3772.5	-0.110545	-0.248518	4.97286	0.973792	0.323736	0.528642
ENSG00000100347	4227	3317	SAMM50	protein_coding	SAMM50 sorting and assembly machinery component	55089	3772	-0.349661	-0.301882	7.1934	1.94787	0.162817	0.340575
ENSG00000130475	3530	4013	FCHO1	protein_coding	FCH and mu domain containing endocytic adaptor 1	40850	3771.5	0.184964	-0.284917	2.40806	0.715203	0.397722	0.599087
ENSG00000169604	3848	3694	ANTXR1	protein_coding	ANTXR cell adhesion molecule 1	236151	3771	-0.0589093	-1.40015	4.21634	12.6416	0.000377252	0.00422032
ENSG00000100207	4157	3381	TCF20	protein_coding	transcription factor 20	183603	3769	-0.298013	-1.33744	6.98955	30.6886	3.02934e-08	1.52333e-06
ENSG00000151651	3881	3656	ADAM8	protein_coding	ADAM metallopeptidase domain 8	14448	3768.5	-0.0861395	-0.311564	2.34356	0.880004	0.348201	0.552449
ENSG00000258947	3889	3645	TUBB3	protein_coding	tubulin beta 3 class III	17369	3767	-0.0934556	-0.214362	5.25513	0.623817	0.429632	0.625825
ENSG00000089177	3896	3637	KIF16B	protein_coding	kinesin family member 16B	301344	3766.5	-0.0992184	-0.719106	4.55211	9.86599	0.00168362	0.0132641
ENSG00000006125	3842	3690	AP2B1	protein_coding	adaptor related protein complex 2 subunit beta 1	148367	3766	-0.0582212	0.0161447	7.55648	0.00610748	0.937708	0.971203
ENSG00000130779	3717	3815	CLIP1	protein_coding	CAP-Gly domain containing linker protein 1	151237	3766	0.0375344	-0.752907	5.51669	9.31885	0.00226808	0.0165924
ENSG00000172071	3842	3687	EIF2AK3	protein_coding	eukaryotic translation initiation factor 2 alpha kinase 3	134777	3764.5	-0.0593943	-0.0238426	5.27029	0.0116508	0.914044	0.958366
ENSG00000163328	3837	3689	GPR155	protein_coding	G protein-coupled receptor 155	55523	3763	-0.0567339	0.225326	3.23525	0.397014	0.528635	0.70897
ENSG00000138835	3825	3701	RGS3	protein_coding	regulator of G protein signaling 3	153012	3763	-0.047532	-0.636902	4.3773	7.61803	0.00577877	0.0336543
ENSG00000149403	3845	3679	GRIK4	protein_coding	glutamate ionotropic receptor kainate type subunit 4	477160	3762	-0.063653	-0.104448	-0.0151265	0.0405787	0.840353	0.920747
ENSG00000140386	3865	3659	SCAPER	protein_coding	S-phase cyclin A associated protein in the ER	557540	3762	-0.078998	-0.268924	2.43852	0.678827	0.409991	0.609889
ENSG00000113360	4506	3017	DROSHA	protein_coding	drosha ribonuclease III	131702	3761.5	-0.578575	-0.964272	5.45661	14.2794	0.000157582	0.00213723
ENSG00000258890	3343	4179	CEP95	protein_coding	centrosomal protein 95	35596	3761	0.321928	0.617627	4.81662	5.91581	0.0150056	0.0672792
ENSG00000153246	3861	3655	PLA2R1	protein_coding	phospholipase A2 receptor 1	130609	3758	-0.0790821	0.220407	3.6892	0.537661	0.463404	0.655232
ENSG00000163728	4345	3171	TTC14	protein_coding	tetratricopeptide repeat domain 14	15665	3758	-0.454295	-0.463797	5.46993	3.48803	0.0618142	0.179513
ENSG00000155313	3831	3673	USP25	protein_coding	ubiquitin specific peptidase 25	150082	3752	-0.0607459	-0.207801	5.34415	0.913668	0.339143	0.543261
ENSG00000168259	3807	3688	DNAJC7	protein_coding	DnaJ heat shock protein family (Hsp40) member C7	44955	3747.5	-0.0458037	0.0312316	7.0618	0.0218586	0.882464	0.943293
ENSG00000129646	3216	4279	QRICH2	protein_coding	glutamine rich 2	34227	3747.5	0.411895	0.744435	3.61846	6.70567	0.00961069	0.0487165
ENSG00000119912	3778	3716	IDE	protein_coding	insulin degrading enzyme	122412	3747	-0.0238658	-0.45986	4.90964	3.37794	0.0660748	0.187146
ENSG00000070756	3793	3701	PABPC1	protein_coding	poly(A) binding protein cytoplasmic 1	36993	3747	-0.0354148	-0.102874	11.1505	0.195623	0.658277	0.806215
ENSG00000103494	3757	3730	RPGRIP1L	protein_coding	RPGRIP1 like	105785	3743.5	-0.0104027	0.306923	4.06875	1.4624	0.226549	0.42002
ENSG00000124749	3824	3660	COL21A1	protein_coding	collagen type XXI alpha 1 chain	337504	3742	-0.063222	0.880547	2.3396	4.77039	0.0289533	0.10671
ENSG00000071205	3398	4083	ARHGAP10	protein_coding	Rho GTPase activating protein 10	340713	3740.5	0.264873	0.582284	3.92095	5.47263	0.0193166	0.0805282
ENSG00000277363	3787	3694	SRCIN1	protein_coding	SRC kinase signaling inhibitor 1	75921	3740.5	-0.035862	0.207455	2.95586	0.30411	0.581317	0.749757
ENSG00000085831	3791	3685	TTC39A	protein_coding	tetratricopeptide repeat domain 39A	57858	3738	-0.0409029	0.292287	4.45776	1.47202	0.225028	0.418118
ENSG00000099308	3574	3901	MAST3	protein_coding	microtubule associated serine/threonine kinase 3	53914	3737.5	0.126271	-0.55907	4.18914	4.5576	0.0327729	0.116264
ENSG00000093000	4184	3290	NUP50	protein_coding	nucleoporin 50	24092	3737	-0.346702	-0.947553	6.57913	16.4064	5.11133e-05	0.000869148
ENSG00000085274	4149	3324	MYNN	protein_coding	myoneurin	16320	3736.5	-0.319757	0.0998392	6.02715	0.253266	0.614785	0.773627
ENSG00000146373	3848	3618	RNF217	protein_coding	ring finger protein 217	130196	3733	-0.0888926	-1.29107	2.97418	13.6455	0.000220767	0.00280095
ENSG00000134709	3795	3669	HOOK1	protein_coding	hook microtubule tethering protein 1	61536	3732	-0.0486999	-0.470556	5.10985	4.02699	0.0447778	0.14405
ENSG00000075292	3780	3681	ZNF638	protein_coding	zinc finger protein 638	158508	3730.5	-0.0382782	-0.0588812	5.85985	0.0573469	0.810739	0.903169
ENSG00000060339	3804	3656	CCAR1	protein_coding	cell division cycle and apoptosis regulator 1	71365	3730	-0.0572358	0.182627	6.89297	0.642613	0.422766	0.620659
ENSG00000073803	3683	3774	MAP3K13	protein_coding	mitogen-activated protein kinase kinase kinase 13	206153	3728.5	0.0352036	0.345482	5.62362	1.81171	0.178304	0.360899
ENSG00000115827	3776	3679	DCAF17	protein_coding	DDB1 and CUL4 associated factor 17	50835	3727.5	-0.037535	-0.371296	4.33216	1.55627	0.212212	0.402359
ENSG00000111790	3771	3682	FGFR1OP2	protein_coding	FGFR1 oncogene partner 2	28180	3726.5	-0.0344483	0.0977597	6.3254	0.182974	0.66883	0.81319
ENSG00000011376	3978	3474	LARS2	protein_coding	leucyl-tRNA synthetase 2, mitochondrial	166165	3726	-0.195393	-0.248401	4.99465	0.800396	0.370975	0.57455
ENSG00000144824	4497	2954	PHLDB2	protein_coding	pleckstrin homology like domain family B member 2	244020	3725.5	-0.606126	-2.64462	2.67338	56.6634	5.17185e-14	8.89558e-12
ENSG00000136478	3205	4246	TEX2	protein_coding	testis expressed 2	116033	3725.5	0.40567	-0.115757	6.01294	0.312542	0.576124	0.746381
ENSG00000168615	3714	3731	ADAM9	protein_coding	ADAM metallopeptidase domain 9	108691	3722.5	0.00658678	-0.223697	6.72254	0.979059	0.322431	0.527317
ENSG00000047315	3834	3610	POLR2B	protein_coding	RNA polymerase II subunit B	53436	3722	-0.0868282	-0.68366	7.75311	8.6312	0.00330453	0.0222497
ENSG00000128159	4180	3263	TUBGCP6	protein_coding	tubulin gamma complex associated protein 6	27334	3721.5	-0.357207	-0.186895	5.83403	0.449302	0.502667	0.687606
ENSG00000169609	3819	3623	C15orf40	protein_coding	chromosome 15 open reading frame 40	23200	3721	-0.0759897	0.703378	4.81642	9.41146	0.00215634	0.0159835
ENSG00000019485	3623	3804	PRDM11	protein_coding	PR/SET domain 11	139304	3713.5	0.0703135	0.440878	2.19776	1.19341	0.274642	0.474271
ENSG00000132466	3783	3641	ANKRD17	protein_coding	ankyrin repeat domain 17	185422	3712	-0.0551812	-0.22027	6.40439	0.893501	0.34453	0.548062
ENSG00000011451	3803	3619	WIZ	protein_coding	WIZ zinc finger	29978	3711	-0.0715275	-0.288524	6.57767	1.664	0.197064	0.384426
ENSG00000165868	3682	3739	HSPA12A	protein_coding	heat shock protein family A (Hsp70) member 12A	179059	3710.5	0.0221569	-0.489592	2.77797	1.51965	0.217673	0.409839
ENSG00000114354	3758	3660	TFG	protein_coding	trafficking from ER to golgi regulator	39669	3709	-0.0381111	0.175021	7.47724	0.743357	0.388588	0.591005
ENSG00000187742	3764	3648	SECISBP2	protein_coding	SECIS binding protein 2	41163	3706	-0.0451487	0.0120204	4.94861	0.00280833	0.957737	0.980303
ENSG00000196586	3709	3702	MYO6	protein_coding	myosin VI	170336	3705.5	-0.00272464	0.316295	6.87669	2.3409	0.126017	0.288169
ENSG00000111321	3711	3693	LTBR	protein_coding	lymphotoxin beta receptor	16526	3702	-0.00701284	0.186796	8.529	0.697325	0.403684	0.604137
ENSG00000072071	3834	3569	ADGRL1	protein_coding	adhesion G protein-coupled receptor L1	58444	3701.5	-0.103303	-0.22826	6.89926	1.20185	0.272951	0.472862
ENSG00000204842	3751	3652	ATXN2	protein_coding	ataxin 2	156191	3701.5	-0.0385781	-0.491521	4.06016	2.09928	0.147368	0.319465
ENSG00000065618	3885	3518	COL17A1	protein_coding	collagen type XVII alpha 1 chain	54594	3701.5	-0.14312	-0.135415	4.93622	0.104707	0.746252	0.865472
ENSG00000186260	3816	3587	MRTFB	protein_coding	myocardin related transcription factor B	195454	3701.5	-0.0892593	-0.775854	4.42324	9.78289	0.00176143	0.0136583
ENSG00000119685	3771	3631	TTLL5	protein_coding	tubulin tyrosine ligase like 5	321454	3701	-0.0545655	-0.471371	4.18316	2.43495	0.118658	0.276388
ENSG00000111371	3755	3641	SLC38A1	protein_coding	solute carrier family 38 member 1	86954	3698	-0.0444661	-0.348426	8.29291	2.23069	0.135294	0.30217
ENSG00000134283	3704	3691	PPHLN1	protein_coding	periphilin 1	221268	3697.5	-0.00507099	-0.0226833	5.94934	0.011771	0.913604	0.958282
ENSG00000114423	4485	2909	CBLB	protein_coding	Cbl proto-oncogene B	214091	3697	-0.62441	-1.00136	3.98463	16.1164	5.95655e-05	0.000990752
ENSG00000148634	3807	3586	HERC4	protein_coding	HECT and RLD domain containing E3 ubiquitin protein ligase 4	153402	3696.5	-0.0862557	-0.867649	4.49422	10.0852	0.00149465	0.0121368
ENSG00000197102	3810	3574	DYNC1H1	protein_coding	dynein cytoplasmic 1 heavy chain 1	91870	3692	-0.0922264	0.140729	6.73885	0.286012	0.592787	0.758695
ENSG00000081760	4009	3373	AACS	protein_coding	acetoacetyl-CoA synthetase	77899	3691	-0.249142	0.444056	6.8257	1.5836	0.208243	0.397323
ENSG00000167460	3642	3738	TPM4	protein_coding	tropomyosin 4	35981	3690	0.0375255	-0.599924	9.37345	6.80057	0.00911287	0.0468361
ENSG00000198900	3742	3635	TOP1	protein_coding	DNA topoisomerase I	95665	3688.5	-0.0418428	-0.242767	7.48578	0.955986	0.3282	0.533409
ENSG00000113494	4321	3049	PRLR	protein_coding	prolactin receptor	181731	3685	-0.50289	-1.37491	5.91912	38.9088	4.44081e-10	3.57532e-08
ENSG00000162714	3804	3566	ZNF496	protein_coding	zinc finger protein 496	34455	3685	-0.0931852	0.216294	6.12815	0.784888	0.37565	0.57936
ENSG00000131089	3728	3636	ARHGEF9	protein_coding	Cdc42 guanine nucleotide exchange factor 9	174307	3682	-0.0360399	-0.390906	5.84481	3.23829	0.0719357	0.198472
ENSG00000122483	3742	3619	CCDC18	protein_coding	coiled-coil domain containing 18	98811	3680.5	-0.0482054	0.136036	3.13202	0.121958	0.726921	0.853582
ENSG00000068650	3830	3526	ATP11A	protein_coding	ATPase phospholipid transporting 11A	197130	3678	-0.119279	-0.688328	4.90825	7.11892	0.00762745	0.0410851
ENSG00000177239	3768	3588	MAN1B1	protein_coding	mannosidase alpha class 1B member 1	22332	3678	-0.0705999	0.580785	8.95821	3.28552	0.0698935	0.194361
ENSG00000134548	3829	3525	SPX	protein_coding	spexin hormone	14953	3677	-0.119312	-0.888768	0.692622	4.20124	0.0403943	0.134228
ENSG00000175322	3760	3593	ZNF519	protein_coding	zinc finger protein 519	75033	3676.5	-0.0655259	-0.105395	2.34194	0.0804344	0.77671	0.883032
ENSG00000095637	3711	3638	SORBS1	protein_coding	sorbin and SH3 domain containing 1	249643	3674.5	-0.0286547	-0.319757	3.70561	1.30156	0.253929	0.451482
ENSG00000239900	4130	3217	ADSL	protein_coding	adenylosuccinate lyase	44002	3673.5	-0.360327	-0.0228214	6.83434	0.00973522	0.921402	0.962807
ENSG00000075407	3668	3679	ZNF37A	protein_coding	zinc finger protein 37A	55959	3673.5	0.00431886	-0.955085	5.50836	7.54026	0.00603355	0.0346843
ENSG00000100503	3637	3709	NIN	protein_coding	ninein	111399	3673	0.0282736	-0.646658	4.86572	5.55131	0.0184669	0.0780768
ENSG00000174371	3779	3566	EXO1	protein_coding	exonuclease 1	47181	3672.5	-0.083675	-0.686996	5.75175	6.08824	0.0136085	0.0628093
ENSG00000145604	4292	3044	SKP2	protein_coding	S-phase kinase associated protein 2	44860	3668	-0.495544	-0.628855	5.34411	6.59289	0.0102387	0.0509504
ENSG00000006756	4003	3332	ARSD	protein_coding	arylsulfatase D	25377	3667.5	-0.264621	0.645985	8.14704	6.80182	0.00910649	0.0468193
ENSG00000143924	3744	3590	EML4	protein_coding	EMAP like 4	163195	3667	-0.0605801	-0.458941	6.36548	3.33676	0.0677477	0.190247
ENSG00000073331	2987	4343	ALPK1	protein_coding	alpha kinase 1	157112	3665	0.539844	0.195103	4.13755	0.58596	0.443986	0.638373
ENSG00000021776	3716	3613	AQR	protein_coding	aquarius intron-binding spliceosomal factor	117960	3664.5	-0.0405422	-0.65394	5.01887	6.54768	0.0105021	0.051829
ENSG00000123096	3732	3593	SSPN	protein_coding	sarcospan	177299	3662.5	-0.0547451	1.11692	7.25808	16.125	5.92954e-05	0.000988431
ENSG00000167491	3477	3847	GATAD2A	protein_coding	GATA zinc finger domain containing 2A	123106	3662	0.145851	-0.417255	7.5154	3.24366	0.0717005	0.198073
ENSG00000128833	3782	3541	MYO5C	protein_coding	myosin VC	103482	3661.5	-0.0949666	0.352423	4.11559	1.8853	0.169733	0.349834
ENSG00000178234	3669	3648	GALNT11	protein_coding	polypeptide N-acetylgalactosaminyltransferase 11	96666	3658.5	-0.00827891	0.00830599	6.62052	0.00153213	0.968777	0.985632
ENSG00000155096	3781	3535	AZIN1	protein_coding	antizyme inhibitor 1	67753	3658	-0.0970311	-0.301529	7.41096	2.16996	0.14073	0.310509
ENSG00000143569	3731	3585	UBAP2L	protein_coding	ubiquitin associated protein 2 like	51331	3658	-0.0575735	-0.853389	6.93238	10.8048	0.00101235	0.00896079
ENSG00000152457	3715	3596	DCLRE1C	protein_coding	DNA cross-link repair 1C	57073	3655.5	-0.0469563	-0.119173	2.8215	0.166143	0.683563	0.823496
ENSG00000105397	3584	3726	TYK2	protein_coding	tyrosine kinase 2	30043	3655	0.0560417	-0.282574	6.64764	1.42314	0.232887	0.427011
ENSG00000084636	3321	3983	COL16A1	protein_coding	collagen type XVI alpha 1 chain	52056	3652	0.262166	1.09183	8.20058	9.09214	0.00256711	0.018225
ENSG00000100401	4069	3235	RANGAP1	protein_coding	Ran GTPase activating protein 1	41408	3652	-0.330817	0.141468	8.65908	0.113402	0.736304	0.860262
ENSG00000005379	3411	3892	TSPOAP1	protein_coding	TSPO associated protein 1	27567	3651.5	0.190265	0.761234	5.12395	8.51066	0.00353072	0.023205
ENSG00000101040	3736	3564	ZMYND8	protein_coding	zinc finger MYND-type containing 8	147675	3650	-0.0679785	-0.406668	4.59875	3.2323	0.0721994	0.198837
ENSG00000120519	3319	3978	SLC10A7	protein_coding	solute carrier family 10 member 7	268397	3648.5	0.261223	0.381171	2.82003	1.49698	0.221136	0.413525
ENSG00000171435	3695	3600	KSR2	protein_coding	kinase suppressor of ras 2	515978	3647.5	-0.0375672	-1.11079	1.66511	7.46424	0.00629366	0.035772
ENSG00000048740	3656	3635	CELF2	protein_coding	CUGBP Elav-like family member 2	538278	3645.5	-0.00830843	-1.71274	3.27597	28.5068	9.33723e-08	4.09647e-06
ENSG00000111961	3265	4026	SASH1	protein_coding	SAM and SH3 domain containing 1	279740	3645.5	0.302181	0.13689	4.82297	0.333389	0.56367	0.73791
ENSG00000114107	4128	3157	CEP70	protein_coding	centrosomal protein 70	100194	3642.5	-0.386781	-0.46538	5.59775	4.54353	0.0330433	0.116817
ENSG00000051341	4380	2899	POLQ	protein_coding	DNA polymerase theta	114557	3639.5	-0.595207	-1.49008	3.78015	14.8327	0.000117478	0.00169509
ENSG00000008294	3688	3590	SPAG9	protein_coding	sperm associated antigen 9	158694	3639	-0.0388441	-0.494961	6.18279	4.59985	0.0319748	0.114198
ENSG00000122779	3622	3653	TRIM24	protein_coding	tripartite motif containing 24	129737	3637.5	0.0122918	-0.108319	5.54823	0.202045	0.653076	0.802411
ENSG00000081026	3704	3566	MAGI3	protein_coding	membrane associated guanylate kinase, WW and PDZ domain containing 3	295408	3635	-0.0547623	-0.6965	4.54727	8.54525	0.00346425	0.0229374
ENSG00000108469	3075	4191	RECQL5	protein_coding	RecQ like helicase 5	40344	3633	0.446583	1.25887	5.56397	13.5018	0.000238334	0.00296908
ENSG00000006459	3784	3480	KDM7A	protein_coding	lysine demethylase 7A	92237	3632	-0.120791	-0.508038	3.76126	1.74403	0.186629	0.372225
ENSG00000118007	4672	2590	STAG1	protein_coding	stromal antigen 1	416167	3631	-0.85084	-0.500571	5.01632	3.73744	0.0532061	0.162233
ENSG00000136928	3692	3568	GABBR2	protein_coding	gamma-aminobutyric acid type B receptor subunit 2	420826	3630	-0.0492734	-1.34714	2.77974	18.2178	1.97028e-05	0.000393952
ENSG00000157800	3690	3559	SLC37A3	protein_coding	solute carrier family 37 member 3	110740	3624.5	-0.0521345	-0.00761138	5.63176	0.00112509	0.973242	0.987447
ENSG00000136205	3717	3532	TNS3	protein_coding	tensin 3	307404	3624.5	-0.073633	-0.139559	6.27202	0.386995	0.533883	0.713479
ENSG00000136813	3746	3502	ECPAS	protein_coding	Ecm29 proteasome adaptor and scaffold	124060	3624	-0.097145	-0.16446	6.48999	0.600655	0.438328	0.633403
ENSG00000019991	3672	3575	HGF	protein_coding	hepatocyte growth factor	71428	3623.5	-0.0386122	-1.25864	1.00859	3.17884	0.0745977	0.202975
ENSG00000179335	3747	3499	CLK3	protein_coding	CDC like kinase 3	46914	3623	-0.098766	0.322149	5.42158	2.33735	0.126304	0.288695
ENSG00000181396	4121	3125	OGFOD3	protein_coding	2-oxoglutarate and iron dependent oxygenase domain containing 3	29427	3623	-0.399027	0.294603	6.5034	0.765354	0.381658	0.585017
ENSG00000140829	3851	3393	DHX38	protein_coding	DEAH-box helicase 38	19299	3622	-0.182621	-0.595755	7.43511	5.79295	0.0160906	0.0707163
ENSG00000092929	3005	4239	UNC13D	protein_coding	unc-13 homolog D	17327	3622	0.496219	1.12002	6.07938	8.62823	0.00330992	0.0222761
ENSG00000117697	3696	3545	NSL1	protein_coding	NSL1 component of MIS12 kinetochore complex	65629	3620.5	-0.0601625	-0.103609	4.4442	0.182041	0.669625	0.813742
ENSG00000134851	3588	3652	TMEM165	protein_coding	transmembrane protein 165	57440	3620	0.0254998	0.0371863	8.06531	0.0333915	0.855007	0.929364
ENSG00000105875	3779	3461	WDR91	protein_coding	WD repeat domain 91	27716	3620	-0.126781	0.30619	5.1187	1.90909	0.167064	0.346161
ENSG00000075391	3797	3439	RASAL2	protein_coding	RAS protein activator like 2	390043	3618	-0.142831	-0.113519	4.7859	0.208186	0.648193	0.798555
ENSG00000117335	3777	3458	CD46	protein_coding	CD46 molecule	43459	3617.5	-0.127268	-0.169353	7.30024	0.543001	0.461192	0.653583
ENSG00000130638	3997	3232	ATXN10	protein_coding	ataxin 10	173509	3614.5	-0.306405	0.0386518	7.68389	0.017969	0.893364	0.947869
ENSG00000133313	3739	3490	CNDP2	protein_coding	carnosine dipeptidase 2	27638	3614.5	-0.0993979	-0.452665	7.75586	3.00479	0.0830188	0.218004
ENSG00000116299	3603	3624	ELAPOR1	protein_coding	endosome-lysosome associated apoptosis and autophagy regulator 1	93102	3613.5	0.00838198	-0.0301752	5.7892	0.0147496	0.903336	0.953347
ENSG00000106034	3630	3593	CPED1	protein_coding	cadherin like and PC-esterase domain containing 1	308745	3611.5	-0.0147765	0.689013	1.06947	0.910382	0.340013	0.543964
ENSG00000136628	3804	3419	EPRS1	protein_coding	glutamyl-prolyl-tRNA synthetase 1	77930	3611.5	-0.1539	-0.711689	8.1439	11.0342	0.000894453	0.00817045
ENSG00000099995	4037	3186	SF3A1	protein_coding	splicing factor 3a subunit 1	24931	3611.5	-0.341442	-0.924803	7.01746	16.4146	5.08906e-05	0.000866457
ENSG00000134352	3936	3285	IL6ST	protein_coding	interleukin 6 cytokine family signal transducer	59927	3610.5	-0.260764	-0.606921	6.7008	7.87041	0.00502502	0.0301461
ENSG00000100335	4016	3205	MIEF1	protein_coding	mitochondrial elongation factor 1	18700	3610.5	-0.325344	-0.740654	6.6905	12.4212	0.000424487	0.00463232
ENSG00000161526	2969	4251	SAP30BP	protein_coding	SAP30 binding protein	40811	3610	0.517679	0.966819	6.92113	20.4924	5.98683e-06	0.000148309
ENSG00000075568	3681	3536	TMEM131	protein_coding	transmembrane protein 131	239615	3608.5	-0.0579634	-0.451824	4.79206	3.84007	0.0500415	0.155817
ENSG00000164904	3547	3667	ALDH7A1	protein_coding	aldehyde dehydrogenase 7 family member A1	64162	3607	0.0479876	0.167327	6.62302	0.434935	0.509577	0.692864
ENSG00000154655	3711	3502	L3MBTL4	protein_coding	L3MBTL histone methyl-lysine binding protein 4	460531	3606.5	-0.0836057	-0.186401	4.70505	0.727044	0.393843	0.595823
ENSG00000275700	3754	3455	AATF	protein_coding	apoptosis antagonizing transcription factor	107946	3604.5	-0.11971	-0.0468127	6.49406	0.0251466	0.874002	0.939019
ENSG00000136527	3589	3614	TRA2B	protein_coding	transformer 2 beta homolog	23545	3601.5	0.0100118	-0.412552	7.18978	2.6817	0.101507	0.250223
ENSG00000141013	3646	3555	GAS8	protein_coding	growth arrest specific 8	25346	3600.5	-0.0364549	-0.094583	5.78984	0.205138	0.650605	0.800516
ENSG00000118855	4134	3067	MFSD1	protein_coding	major facilitator superfamily domain containing 1	97521	3600.5	-0.430589	0.00478797	6.79553	0.00052214	0.98177	0.991729
ENSG00000157399	3982	3218	ARSL	protein_coding	arylsulfatase L	34430	3600	-0.307243	0.790762	2.67169	4.68136	0.0304917	0.110699
ENSG00000100284	4124	3075	TOM1	protein_coding	target of myb1 membrane trafficking protein	48717	3599.5	-0.423339	0.482127	7.29919	1.67214	0.195971	0.383197
ENSG00000146247	3656	3542	PHIP	protein_coding	pleckstrin homology domain interacting protein	143835	3599	-0.0456892	0.194109	5.66817	0.475826	0.490319	0.678114
ENSG00000116977	3668	3529	LGALS8	protein_coding	galectin 8	34981	3598.5	-0.0557187	-0.0353577	6.04287	0.0229634	0.879552	0.941868
ENSG00000085832	3591	3603	EPS15	protein_coding	epidermal growth factor receptor pathway substrate 15	165003	3597	0.00481166	-0.0317101	5.54541	0.0182051	0.89267	0.947686
ENSG00000196074	4448	2745	SYCP2	protein_coding	synaptonemal complex protein 2	70091	3596.5	-0.696149	-0.0934482	0.0537437	0.0271612	0.869096	0.936936
ENSG00000057019	3633	3555	DCBLD2	protein_coding	discoidin, CUB and LCCL domain containing 2	105754	3594	-0.0313031	-0.212391	5.69387	1.07632	0.299522	0.503233
ENSG00000094975	3432	3756	SUCO	protein_coding	SUN domain containing ossification factor	79484	3594	0.130111	-0.111768	5.94484	0.306961	0.579551	0.748663
ENSG00000107249	3793	3393	GLIS3	protein_coding	GLIS family zinc finger 3	524265	3593	-0.160733	0.118745	2.40169	0.0940986	0.75903	0.873066
ENSG00000261371	3082	4103	PECAM1	protein_coding	platelet and endothelial cell adhesion molecule 1	94361	3592.5	0.412696	-0.507728	1.51184	1.37017	0.241783	0.437702
ENSG00000169057	3674	3507	MECP2	protein_coding	methyl-CpG binding protein 2	115530	3590.5	-0.0670955	0.0375376	5.85461	0.0239187	0.877092	0.940926
ENSG00000187527	3492	3684	ATP13A5	protein_coding	ATPase 13A5	104031	3588	0.077198	-2.06734	2.11839	23.1022	1.53613e-06	4.68767e-05
ENSG00000117620	3628	3548	SLC35A3	protein_coding	solute carrier family 35 member A3	66283	3588	-0.0321595	0.157446	5.6734	0.541708	0.461726	0.654126
ENSG00000164142	3274	3899	FHIP1A	protein_coding	FHF complex subunit HOOK interacting protein 1A	261327	3586.5	0.251979	-0.232616	3.38981	0.524095	0.4691	0.659656
ENSG00000078618	3622	3549	NRDC	protein_coding	nardilysin convertase	89614	3585.5	-0.0293658	-0.439227	7.37128	4.3787	0.0363908	0.12459
ENSG00000130164	3560	3610	LDLR	protein_coding	low density lipoprotein receptor	44358	3585	0.020116	-0.840287	5.91461	8.45925	0.00363192	0.0237156
ENSG00000215421	3574	3594	ZNF407	protein_coding	zinc finger protein 407	467801	3584	0.00804853	-0.735138	3.2614	7.23441	0.00715192	0.0393213
ENSG00000140525	3684	3480	FANCI	protein_coding	FA complementation group I	73316	3582	-0.0821628	-0.655629	4.9378	5.90505	0.0150976	0.0675685
ENSG00000008311	3666	3497	AASS	protein_coding	aminoadipate-semialdehyde synthase	79725	3581.5	-0.06807	-2.43509	-0.188995	13.687	0.000215942	0.00275767
ENSG00000159216	3628	3534	RUNX1	protein_coding	RUNX family transcription factor 1	1216866	3581	-0.0378618	-0.0448147	6.51665	0.0413385	0.838886	0.919833
ENSG00000108854	3142	4017	SMURF2	protein_coding	SMAD specific E3 ubiquitin protein ligase 2	120025	3579.5	0.354335	-0.0224015	5.0543	0.00930827	0.92314	0.963697
ENSG00000142207	3679	3479	URB1	protein_coding	URB1 ribosome biogenesis homolog	81994	3579	-0.0806185	-0.594598	5.79565	7.70875	0.00549537	0.0324533
ENSG00000100226	4081	3075	GTPBP1	protein_coding	GTP binding protein 1	32557	3578	-0.408221	-0.486699	6.37585	4.88014	0.0271674	0.102222
ENSG00000096433	3626	3527	ITPR3	protein_coding	inositol 1,4,5-trisphosphate receptor type 3	76209	3576.5	-0.0399262	-0.766147	5.95025	8.86818	0.00290184	0.0199828
ENSG00000068724	3749	3404	TTC7A	protein_coding	tetratricopeptide repeat domain 7A	159980	3576.5	-0.139236	0.278179	6.06651	0.876285	0.349221	0.553488
ENSG00000182473	2986	4165	EXOC7	protein_coding	exocyst complex component 7	40560	3575.5	0.479966	-0.0604674	6.89955	0.0757354	0.783162	0.887072
ENSG00000128534	3634	3517	LSM8	protein_coding	LSM8 homolog, U6 small nuclear RNA associated	19891	3575.5	-0.0471999	0.62602	5.09599	8.30694	0.0039494	0.0253239
ENSG00000163349	3612	3536	HIPK1	protein_coding	homeodomain interacting protein kinase 1	48545	3574	-0.030671	-0.635578	5.67183	7.65773	0.00565296	0.0331255
ENSG00000048707	3624	3522	VPS13D	protein_coding	vacuolar protein sorting 13 homolog D	282017	3573	-0.0411765	-0.350481	4.59537	2.63384	0.104608	0.254881
ENSG00000124788	3640	3504	ATXN1	protein_coding	ataxin 1	462379	3572	-0.0549203	-0.472934	3.99508	3.24902	0.0714662	0.197501
ENSG00000268043	3658	3486	NBPF12	protein_coding	NBPF member 12	57458	3572	-0.0694631	-0.401776	3.39923	2.0067	0.156606	0.33238
ENSG00000175354	3595	3547	PTPN2	protein_coding	protein tyrosine phosphatase non-receptor type 2	144165	3571	-0.019387	-0.125241	5.33333	0.241636	0.623027	0.780394
ENSG00000121350	3715	3425	PYROXD1	protein_coding	pyridine nucleotide-disulphide oxidoreductase domain 1	33635	3570	-0.117225	0.0047457	5.32931	0.00040108	0.984022	0.992679
ENSG00000141736	3550	3585	ERBB2	protein_coding	erb-b2 receptor tyrosine kinase 2	42512	3567.5	0.0141501	-0.0458816	8.38533	0.0177225	0.894094	0.948233
ENSG00000113719	3579	3555	ERGIC1	protein_coding	endoplasmic reticulum-golgi intermediate compartment 1	118541	3567	-0.00970426	-0.423225	7.14276	2.46947	0.116077	0.272955
ENSG00000111877	3640	3494	MCM9	protein_coding	minichromosome maintenance 9 homologous recombination repair factor	121720	3567	-0.0590423	-0.317295	3.29843	1.28232	0.257467	0.455757
ENSG00000138658	2908	4224	ZGRF1	protein_coding	zinc finger GRF-type containing 1	97662	3566	0.538428	0.00835221	2.51118	0.000300219	0.986176	0.99366
ENSG00000128284	3969	3157	APOL3	protein_coding	apolipoprotein L3	25847	3563	-0.330128	-2.79236	5.04461	69.2347	8.74163e-17	2.36274e-14
ENSG00000143952	3612	3511	VPS54	protein_coding	VPS54 subunit of GARP complex	127282	3561.5	-0.0409044	0.35448	5.12808	2.62409	0.105253	0.255839
ENSG00000122591	3543	3578	FAM126A	protein_coding	family with sequence similarity 126 member A	124759	3560.5	0.0141779	-0.681298	4.77905	7.13799	0.00754675	0.0408247
ENSG00000100243	3976	3143	CYB5R3	protein_coding	cytochrome b5 reductase 3	105140	3559.5	-0.339079	-0.653056	8.01598	6.25676	0.012372	0.0585563
ENSG00000114209	3909	3210	PDCD10	protein_coding	programmed cell death 10	51641	3559.5	-0.284146	-0.612329	6.59937	2.91632	0.0876875	0.226375
ENSG00000272047	3327	3791	GTF2H5	protein_coding	general transcription factor IIH subunit 5	30994	3559	0.188304	1.18136	6.82448	25.5681	4.27038e-07	1.58618e-05
ENSG00000168769	4260	2858	TET2	protein_coding	tet methylcytosine dioxygenase 2	133941	3559	-0.575681	-1.07977	4.53825	18.9452	1.34528e-05	0.000285986
ENSG00000124151	3608	3506	NCOA3	protein_coding	nuclear receptor coactivator 3	154990	3557	-0.0413617	-0.540922	4.97411	4.08502	0.0432651	0.140739
ENSG00000084463	3640	3470	WBP11	protein_coding	WW domain binding protein 11	18904	3555	-0.0689834	-0.427254	7.33068	3.04424	0.0810242	0.214693
ENSG00000091622	3588	3521	PITPNM3	protein_coding	PITPNM family member 3	105292	3554.5	-0.027187	-0.553609	5.05359	3.71403	0.0539571	0.163836
ENSG00000167880	3051	4056	EVPL	protein_coding	envoplakin	22804	3553.5	0.410658	0.849085	6.99148	9.37573	0.00219877	0.0162344
ENSG00000083307	3660	3445	GRHL2	protein_coding	grainyhead like transcription factor 2	177287	3552.5	-0.0873151	-0.450443	6.0792	2.94509	0.086139	0.223355
ENSG00000204262	3632	3470	COL5A2	protein_coding	collagen type V alpha 2 chain	193414	3551	-0.06581	0.317929	5.22029	0.600819	0.438266	0.633403
ENSG00000065970	3497	3602	FOXJ2	protein_coding	forkhead box J2	22801	3549.5	0.0426684	-0.165388	5.80706	0.581434	0.445751	0.63994
ENSG00000100266	3985	3113	PACSIN2	protein_coding	protein kinase C and casein kinase substrate in neurons 2	179737	3549	-0.356173	-0.666323	6.80856	9.81776	0.00172835	0.0134916
ENSG00000112414	3322	3773	ADGRG6	protein_coding	adhesion G protein-coupled receptor G6	144412	3547.5	0.183608	0.339494	4.70332	1.52877	0.216297	0.408028
ENSG00000137177	3590	3505	KIF13A	protein_coding	kinesin family member 13A	228452	3547.5	-0.0345597	-0.442128	5.48484	4.35813	0.0368328	0.125677
ENSG00000151276	3883	3208	MAGI1	protein_coding	membrane associated guanylate kinase, WW and PDZ domain containing 1	685393	3545.5	-0.275419	-0.607725	4.98716	6.5933	0.0102363	0.0509504
ENSG00000132024	3622	3468	CC2D1A	protein_coding	coiled-coil and C2 domain containing 1A	24678	3545	-0.062665	0.199358	6.88685	0.770657	0.380014	0.583415
ENSG00000038219	3729	3359	BOD1L1	protein_coding	biorientation of chromosomes in cell division 1 like 1	58987	3544	-0.150714	-0.00439551	5.49694	0.0001659	0.989723	0.995516
ENSG00000144724	3782	3302	PTPRG	protein_coding	protein tyrosine phosphatase receptor type G	736040	3542	-0.195754	-1.91772	1.20159	13.3365	0.000260293	0.0031747
ENSG00000143740	3834	3248	SNAP47	protein_coding	synaptosome associated protein 47	53626	3541	-0.239231	0.298371	6.75455	0.871116	0.350646	0.554733
ENSG00000173262	3592	3488	SLC2A14	protein_coding	solute carrier family 2 member 14	78636	3540	-0.0423753	1.01387	2.98656	8.02346	0.00461754	0.0283189
ENSG00000197323	3560	3516	TRIM33	protein_coding	tripartite motif containing 33	118413	3538	-0.0179371	0.103647	5.95807	0.195839	0.658101	0.806215
ENSG00000145391	2870	4204	SETD7	protein_coding	SET domain containing 7, histone lysine methyltransferase	110758	3537	0.550552	-0.427462	6.23749	3.31872	0.0684951	0.191812
ENSG00000100170	3967	3105	SLC5A1	protein_coding	solute carrier family 5 member 1	69768	3536	-0.353354	-1.42205	4.13036	12.4161	0.000425641	0.00463824
ENSG00000270647	3619	3453	TAF15	protein_coding	TATA-box binding protein associated factor 15	55133	3536	-0.0677216	-0.0551529	8.02464	0.0306585	0.861004	0.932267
ENSG00000163638	3773	3297	ADAMTS9	protein_coding	ADAM metallopeptidase with thrombospondin type 1 motif 9	172346	3535	-0.194503	-0.0578075	1.43591	0.0054167	0.94133	0.973006
ENSG00000162631	3631	3439	NTNG1	protein_coding	netrin G1	344916	3535	-0.0783556	0.476906	0.600564	0.996037	0.318271	0.52266
ENSG00000169031	3659	3410	COL4A3	protein_coding	collagen type IV alpha 3 chain	150168	3534.5	-0.101649	0.603607	0.577067	1.37912	0.240252	0.4359
ENSG00000143842	3740	3327	SOX13	protein_coding	SRY-box transcription factor 13	54628	3533.5	-0.168769	-0.383272	4.68075	1.82505	0.176714	0.359206
ENSG00000204764	3647	3419	RANBP17	protein_coding	RAN binding protein 17	438145	3533	-0.0931094	0.236574	2.59935	0.414718	0.519585	0.701165
ENSG00000100425	4022	3043	BRD1	protein_coding	bromodomain containing 1	54590	3532.5	-0.402303	-0.576195	6.32417	6.87657	0.00873331	0.0454096
ENSG00000089250	3490	3575	NOS1	protein_coding	nitric oxide synthase 1	244028	3532.5	0.0347064	-3.59211	1.12006	38.3348	5.95917e-10	4.64938e-08
ENSG00000075240	4047	3017	GRAMD4	protein_coding	GRAM domain containing 4	103778	3532	-0.423616	0.132765	6.85468	0.233595	0.628871	0.784521
ENSG00000004487	3682	3382	KDM1A	protein_coding	lysine demethylase 1A	64246	3532	-0.122578	-0.46194	7.20585	3.97701	0.0461255	0.146733
ENSG00000168477	3591	3472	TNXB	protein_coding	tenascin XB	74181	3531.5	-0.0486049	-0.307186	-0.087337	0.359775	0.548631	0.725819
ENSG00000100167	3854	3208	SEPTIN3	protein_coding	septin 3	28778	3531	-0.264607	-1.28904	6.09902	26.6741	2.40829e-07	9.78992e-06
ENSG00000175782	3396	3665	SLC35E3	protein_coding	solute carrier family 35 member E3	47839	3530.5	0.109946	0.482272	4.55713	4.62057	0.0315908	0.113375
ENSG00000105792	3486	3572	CFAP69	protein_coding	cilia and flagella associated protein 69	65889	3529	0.0351495	0.819387	0.540693	1.98646	0.158711	0.334995
ENSG00000198231	3116	3934	DDX42	protein_coding	DEAD-box helicase 42	45714	3525	0.336205	0.193732	7.55776	0.594391	0.440726	0.635438
ENSG00000128513	3637	3411	POT1	protein_coding	protection of telomeres 1	107597	3524	-0.0925279	-0.145926	4.53998	0.404688	0.524678	0.705945
ENSG00000173890	3801	3246	GPR160	protein_coding	G protein-coupled receptor 160	47397	3523.5	-0.227651	0.138441	1.84993	0.124165	0.72456	0.851732
ENSG00000092978	3707	3335	GPATCH2	protein_coding	G-patch domain containing 2	204098	3521	-0.152522	-0.399919	4.25681	2.82352	0.0928927	0.235633
ENSG00000111816	3496	3543	FRK	protein_coding	fyn related Src family tyrosine kinase	129742	3519.5	0.0192608	-0.417815	4.35596	2.23682	0.134758	0.301284
ENSG00000143624	3473	3564	INTS3	protein_coding	integrator complex subunit 3	46758	3518.5	0.0373043	-0.87619	6.29438	14.3046	0.000155487	0.00211452
ENSG00000114735	3837	3195	HEMK1	protein_coding	HemK methyltransferase family member 1	27016	3516	-0.264087	0.186339	4.44818	0.692946	0.405164	0.605566
ENSG00000146648	3669	3361	EGFR	protein_coding	epidermal growth factor receptor	192611	3515	-0.12646	0.00858322	5.32351	0.0011568	0.972868	0.987447
ENSG00000168411	3712	3315	RFWD3	protein_coding	ring finger and WD repeat domain 3	45478	3513.5	-0.163141	-0.831277	6.40194	10.4184	0.00124767	0.0106144
ENSG00000167232	3478	3548	ZNF91	protein_coding	zinc finger protein 91	90480	3513	0.0287399	0.560458	4.8347	3.96565	0.0464376	0.147416
ENSG00000135968	3533	3492	GCC2	protein_coding	GRIP and coiled-coil domain containing 2	60308	3512.5	-0.0168354	-0.0627917	5.05502	0.0694896	0.792081	0.892366
ENSG00000111752	3613	3412	PHC1	protein_coding	polyhomeotic homolog 1	27571	3512.5	-0.0825561	-0.777212	4.31845	6.75645	0.00934093	0.0476844
ENSG00000163577	3788	3235	EIF5A2	protein_coding	eukaryotic translation initiation factor 5A2	20226	3511.5	-0.227606	0.627558	3.65025	4.84347	0.027751	0.103713
ENSG00000064042	3592	3429	LIMCH1	protein_coding	LIM and calponin homology domains 1	340437	3510.5	-0.0669804	0.271072	5.98883	1.42734	0.232199	0.426247
ENSG00000148498	3542	3479	PARD3	protein_coding	par-3 family cell polarity regulator	705765	3510.5	-0.0258842	-0.468379	5.57601	4.92348	0.0264941	0.100455
ENSG00000024048	3559	3460	UBR2	protein_coding	ubiquitin protein ligase E3 component n-recognin 2	129476	3509.5	-0.0406883	-0.441748	4.63507	3.41325	0.0646749	0.184911
ENSG00000145907	3578	3437	G3BP1	protein_coding	G3BP stress granule assembly factor 1	41866	3507.5	-0.057987	-0.273161	7.59349	1.57292	0.209784	0.399407
ENSG00000163660	3999	3015	CCNL1	protein_coding	cyclin L1	14252	3507	-0.407364	-0.243982	5.80921	0.586501	0.443775	0.638254
ENSG00000133195	3081	3929	SLC39A11	protein_coding	solute carrier family 39 member 11	446763	3505	0.350662	-0.09436	5.21382	0.112327	0.73751	0.861206
ENSG00000077380	3569	3437	DYNC1I2	protein_coding	dynein cytoplasmic 1 intermediate chain 2	62749	3503	-0.0543545	0.201905	7.48169	0.941918	0.331785	0.536126
ENSG00000099991	3579	3426	CABIN1	protein_coding	calcineurin binding protein 1	167436	3502.5	-0.0630134	-0.415113	5.85167	3.69857	0.0544591	0.164892
ENSG00000183020	3627	3376	AP2A2	protein_coding	adaptor related protein complex 2 subunit alpha 2	87364	3501.5	-0.103432	0.255268	5.92441	0.544337	0.460641	0.653017
ENSG00000198521	3384	3617	ZNF43	protein_coding	zinc finger protein 43	47179	3500.5	0.0960366	-0.0879876	4.18417	0.0661345	0.79705	0.894702
ENSG00000040933	3605	3394	INPP4A	protein_coding	inositol polyphosphate-4-phosphatase type I A	149538	3499.5	-0.0869878	-0.486077	3.89139	4.21283	0.0401193	0.133578
ENSG00000186868	3547	3451	MAPT	protein_coding	microtubule associated protein tau	133807	3499	-0.0395735	-0.927621	1.69029	5.88146	0.0153011	0.068137
ENSG00000068024	3645	3343	HDAC4	protein_coding	histone deacetylase 4	353486	3494	-0.12474	-0.48534	3.62135	3.39165	0.0655273	0.186222
ENSG00000099219	3507	3477	ERMP1	protein_coding	endoplasmic reticulum metallopeptidase 1	129705	3492	-0.0123908	-0.403261	5.10382	3.21452	0.0729876	0.200435
ENSG00000145934	3512	3467	TENM2	protein_coding	teneurin transmembrane protein 2	979358	3489.5	-0.0185997	1.57127	-0.344499	0.623155	0.429877	0.625879
ENSG00000154845	3503	3473	PPP4R1	protein_coding	protein phosphatase 4 regulatory subunit 1	68449	3488	-0.012405	0.139187	6.26389	0.368517	0.543814	0.722159
ENSG00000161533	2830	4145	ACOX1	protein_coding	acyl-CoA oxidase 1	37670	3487.5	0.550408	0.843595	6.83226	15.196	9.69108e-05	0.00145809
ENSG00000124942	3575	3395	AHNAK	protein_coding	AHNAK nucleoprotein	122693	3485	-0.0745103	0.151232	8.87885	0.414676	0.519605	0.701165
ENSG00000151746	3566	3404	BICD1	protein_coding	BICD cargo adaptor 1	276798	3485	-0.0670564	-0.696933	4.891	4.85584	0.0275527	0.10312
ENSG00000058453	3647	3322	CROCC	protein_coding	ciliary rootlet coiled-coil, rootletin	232691	3484.5	-0.134619	0.437123	4.93689	1.54101	0.214467	0.405316
ENSG00000196352	3576	3391	CD55	protein_coding	CD55 molecule (Cromer blood group)	65272	3483.5	-0.0766139	-0.184851	5.96021	0.657647	0.417392	0.615786
ENSG00000100350	3886	3076	FOXRED2	protein_coding	FAD dependent oxidoreductase domain containing 2	20031	3481	-0.337133	-0.692855	6.09982	9.74627	0.00179687	0.0138621
ENSG00000173230	4167	2787	GOLGB1	protein_coding	golgin B1	86556	3477	-0.580125	-0.761288	6.6963	13.1038	0.0002947	0.0035178
ENSG00000115183	3542	3412	TANC1	protein_coding	tetratricopeptide repeat, ankyrin repeat and coiled-coil containing 1	264019	3477	-0.0539311	-0.421743	5.15964	2.40349	0.121065	0.279876
ENSG00000185504	3851	3096	FAAP100	protein_coding	FA core complex associated protein 100	14076	3473.5	-0.314736	0.535664	7.05812	3.74643	0.0529206	0.161637
ENSG00000086570	3535	3411	FAT2	protein_coding	FAT atypical cadherin 2	87239	3473	-0.0515006	-0.792309	5.23936	13.2015	0.000279727	0.00337635
ENSG00000000971	3681	3260	CFH	protein_coding	complement factor H	95461	3470.5	-0.175175	-0.0464591	0.565004	0.00629975	0.936738	0.970855
ENSG00000007168	3533	3406	PAFAH1B1	protein_coding	platelet activating factor acetylhydrolase 1b regulatory subunit 1	92405	3469.5	-0.0528001	-0.0854861	7.07096	0.134957	0.713347	0.843402
ENSG00000141526	3948	2991	SLC16A3	protein_coding	solute carrier family 16 member 3	43195	3469.5	-0.400377	-0.819402	7.52042	4.4654	0.0345881	0.120628
ENSG00000164318	3879	3059	EGFLAM	protein_coding	EGF like, fibronectin type III and laminin G domains	207071	3469	-0.342525	-4.42212	0.233637	31.5128	1.98134e-08	1.05597e-06
ENSG00000182606	3012	3926	TRAK1	protein_coding	trafficking kinesin protein 1	212088	3469	0.382227	0.195596	5.27295	0.821906	0.364623	0.568318
ENSG00000186340	3409	3526	THBS2	protein_coding	thrombospondin 2	38270	3467.5	0.0486698	0.354215	7.13491	2.29171	0.130066	0.294316
ENSG00000196505	3585	3347	GDAP2	protein_coding	ganglioside induced differentiation associated protein 2	66136	3466	-0.099076	-0.364744	3.95525	2.36702	0.123923	0.284974
ENSG00000008300	3707	3221	CELSR3	protein_coding	cadherin EGF LAG seven-pass G-type receptor 3	26423	3464	-0.202685	-0.468267	0.821856	0.637026	0.42479	0.622422
ENSG00000118482	3532	3395	PHF3	protein_coding	PHD finger protein 3	143534	3463.5	-0.0570573	-0.180431	5.18987	0.427435	0.51325	0.695546
ENSG00000163755	3963	2962	HPS3	protein_coding	HPS3 biogenesis of lysosomal organelles complex 2 subunit 1	44094	3462.5	-0.419898	-0.730451	5.78853	10.3201	0.00131592	0.011047
ENSG00000105726	3370	3554	ATP13A1	protein_coding	ATPase 13A1	18478	3462	0.0766729	-0.084838	7.10216	0.158296	0.69073	0.828535
ENSG00000145147	3533	3388	SLIT2	protein_coding	slit guidance ligand 2	368656	3460.5	-0.0604424	-0.676019	2.56886	1.91029	0.166931	0.346119
ENSG00000050820	3629	3290	BCAR1	protein_coding	BCAR1 scaffold protein, Cas family member	39872	3459.5	-0.141444	-0.103322	7.2079	0.217048	0.641298	0.793942
ENSG00000187240	3423	3494	DYNC2H1	protein_coding	dynein cytoplasmic 2 heavy chain 1	370453	3458.5	0.0296098	1.57326	2.10959	17.4874	2.89222e-05	0.000538463
ENSG00000175216	3530	3383	CKAP5	protein_coding	cytoskeleton associated protein 5	103260	3456.5	-0.0613473	-0.511689	6.4874	4.09643	0.0429739	0.140189
ENSG00000138760	3534	3376	SCARB2	protein_coding	scavenger receptor class B member 2	75799	3455	-0.065968	-0.413679	7.37213	3.23096	0.0722583	0.198927
ENSG00000120254	3057	3850	MTHFD1L	protein_coding	methylenetetrahydrofolate dehydrogenase (NADP+ dependent) 1 like	236208	3453.5	0.332645	0.240221	4.84685	1.04789	0.305993	0.510528
ENSG00000157426	3362	3544	AASDH	protein_coding	aminoadipate-semialdehyde dehydrogenase	49221	3453	0.0760368	-0.297211	4.73235	1.70443	0.19171	0.378371
ENSG00000144645	3651	3253	OSBPL10	protein_coding	oxysterol binding protein like 10	419668	3452	-0.166473	-0.699727	4.98891	5.2442	0.02202	0.0880334
ENSG00000150637	3343	3556	CD226	protein_coding	CD226 molecule	130645	3449.5	0.0890861	-0.09913	0.487621	0.0400209	0.84144	0.921411
ENSG00000107959	3528	3363	PITRM1	protein_coding	pitrilysin metallopeptidase 1	35113	3445.5	-0.0690817	-0.276498	6.79834	1.58964	0.207378	0.396479
ENSG00000070182	3490	3401	SPTB	protein_coding	spectrin beta, erythrocytic	133624	3445.5	-0.0372572	0.546062	-0.0498151	0.757878	0.383994	0.586903
ENSG00000038532	3528	3361	CLEC16A	protein_coding	C-type lectin domain containing 16A	237622	3444.5	-0.0699397	-0.490198	4.39549	4.47917	0.0343105	0.119853
ENSG00000102595	3462	3421	UGGT2	protein_coding	UDP-glucose glycoprotein glucosyltransferase 2	251902	3441.5	-0.0171826	0.0424792	4.09594	0.0266349	0.870359	0.937501
ENSG00000100281	3886	2996	HMGXB4	protein_coding	HMG-box containing 4	38355	3441	-0.375138	-0.502223	5.79892	4.23106	0.0396907	0.132559
ENSG00000166233	3466	3414	ARIH1	protein_coding	ariadne RBR E3 ubiquitin protein ligase 1	128657	3440	-0.0218023	-0.378724	5.71241	3.02096	0.0821949	0.216441
ENSG00000169855	3480	3397	ROBO1	protein_coding	roundabout guidance receptor 1	1170759	3438.5	-0.034816	-0.845391	5.8626	5.9842	0.0144346	0.0655285
ENSG00000122257	3499	3377	RBBP6	protein_coding	RB binding protein 6, ubiquitin ligase	35170	3438	-0.0511856	0.395548	6.72113	2.50606	0.113409	0.268541
ENSG00000115919	3504	3371	KYNU	protein_coding	kynureninase	178176	3437.5	-0.0558099	-2.51205	1.53087	25.7034	3.9813e-07	1.51409e-05
ENSG00000108306	3423	3449	FBXL20	protein_coding	F-box and leucine rich repeat protein 20	149860	3436	0.0109137	0.0102355	3.83238	0.00184012	0.965784	0.984397
ENSG00000198799	3517	3355	LRIG2	protein_coding	leucine rich repeats and immunoglobulin like domains 2	59062	3436	-0.0680128	0.0376847	4.24169	0.0228603	0.879821	0.941994
ENSG00000124356	3452	3420	STAMBP	protein_coding	STAM binding protein	44743	3436	-0.0134322	0.0196802	5.32461	0.00890096	0.924835	0.964735
ENSG00000132182	3743	3128	NUP210	protein_coding	nucleoporin 210	104087	3435.5	-0.258879	-1.75097	5.35825	47.7823	4.76275e-12	6.0579e-10
ENSG00000181450	3608	3263	ZNF678	protein_coding	zinc finger protein 678	113900	3435.5	-0.144958	-0.766833	1.98813	3.40991	0.0648059	0.185111
ENSG00000140443	3514	3351	IGF1R	protein_coding	insulin like growth factor 1 receptor	315991	3432.5	-0.0685025	-0.563187	3.83001	3.02161	0.0821617	0.216391
ENSG00000153107	3535	3326	ANAPC1	protein_coding	anaphase promoting complex subunit 1	273051	3430.5	-0.0878964	-0.923809	4.51438	10.9678	0.000927076	0.00840864
ENSG00000129667	2846	4014	RHBDF2	protein_coding	rhomboid 5 homolog 2	30899	3430	0.495957	0.401198	5.88888	3.46668	0.0626168	0.181045
ENSG00000089091	3501	3355	DZANK1	protein_coding	double zinc ribbon and ankyrin repeat domains 1	83914	3428	-0.0614364	-0.135275	1.41458	0.0825895	0.773818	0.881436
ENSG00000172175	3497	3358	MALT1	protein_coding	MALT1 paracaspase	83012	3427.5	-0.0584985	-0.229604	5.57087	1.20198	0.272927	0.472862
ENSG00000127329	3453	3401	PTPRB	protein_coding	protein tyrosine phosphatase receptor type B	121570	3427	-0.0218849	-1.09263	0.439806	5.65524	0.0174033	0.0747917
ENSG00000234616	3600	3250	JRK	protein_coding	Jrk helix-turn-helix protein	24508	3425	-0.147514	-0.261163	4.85359	0.497802	0.480468	0.669215
ENSG00000100376	3866	2983	FAM118A	protein_coding	family with sequence similarity 118 member A	32987	3424.5	-0.373967	0.0263651	5.30885	0.0119078	0.913105	0.958178
ENSG00000141449	3420	3425	GREB1L	protein_coding	GREB1 like retinoic acid receptor coactivator	283880	3422.5	0.00210705	-0.317723	2.78748	0.905692	0.34126	0.545037
ENSG00000175931	2891	3954	UBE2O	protein_coding	ubiquitin conjugating enzyme E2 O	63696	3422.5	0.45161	0.425781	6.31116	3.93687	0.0472385	0.149176
ENSG00000072041	3483	3353	SLC6A15	protein_coding	solute carrier family 6 member 15	54138	3418	-0.0548619	1.97554	2.80221	8.32398	0.0039125	0.0251891
ENSG00000197635	3396	3436	DPP4	protein_coding	dipeptidyl peptidase 4	82149	3416	0.0168886	-0.752893	0.395449	2.55876	0.109684	0.262563
ENSG00000111674	3455	3375	ENO2	protein_coding	enolase 2	9953	3415	-0.0337883	0.325688	6.16128	0.922095	0.336925	0.540761
ENSG00000071054	3517	3313	MAP4K4	protein_coding	mitogen-activated protein kinase kinase kinase kinase 4	197840	3415	-0.0861819	-0.287865	7.05962	1.92734	0.16505	0.3433
ENSG00000102893	3490	3340	PHKB	protein_coding	phosphorylase kinase regulatory subunit beta	240400	3415	-0.0633604	-0.279832	5.27853	1.71245	0.190668	0.3771
ENSG00000064607	3319	3508	SUGP2	protein_coding	SURP and G-patch domain containing 2	43135	3413.5	0.0798767	-0.392625	6.80992	2.78075	0.0954037	0.239925
ENSG00000173692	3476	3350	PSMD1	protein_coding	proteasome 26S subunit, non-ATPase 1	116271	3413	-0.0532514	0.165451	7.23502	0.511769	0.474374	0.663694
ENSG00000125450	2905	3917	NUP85	protein_coding	nucleoporin 85	30099	3411	0.431083	0.603864	6.06609	8.60796	0.00334697	0.0224357
ENSG00000066926	3429	3382	FECH	protein_coding	ferrochelatase	42355	3405.5	-0.0199054	-0.136231	6.15574	0.378701	0.538299	0.71729
ENSG00000110367	3370	3440	DDX6	protein_coding	DEAD-box helicase 6	43401	3405	0.0296513	-0.360617	7.33094	2.09945	0.147352	0.319465
ENSG00000162434	3427	3383	JAK1	protein_coding	Janus kinase 1	234525	3405	-0.0186375	-0.807582	5.89299	12.7836	0.00034967	0.0039884
ENSG00000120278	3052	3758	PLEKHG1	protein_coding	pleckstrin homology and RhoGEF domain containing G1	243782	3405	0.300121	-0.50205	4.79414	0.164648	0.684913	0.824509
ENSG00000275023	3460	3347	MLLT6	protein_coding	MLLT6, PHD finger containing	24522	3403.5	-0.0478894	-0.589322	7.27273	7.4297	0.00641562	0.0363016
ENSG00000129317	3506	3301	PUS7L	protein_coding	pseudouridine synthase 7 like	39801	3403.5	-0.0868973	-0.0639648	4.80389	0.0670338	0.795706	0.894023
ENSG00000230989	3506	3297	HSBP1	protein_coding	heat shock factor binding protein 1	100426	3401.5	-0.088646	-0.169269	7.96691	0.388798	0.532932	0.71271
ENSG00000155085	3462	3340	AK9	protein_coding	adenylate kinase 9	198362	3401	-0.0517424	-0.115354	2.16277	0.110296	0.739807	0.862182
ENSG00000171105	3225	3567	INSR	protein_coding	insulin receptor	182159	3396	0.145369	0.637532	4.81989	7.35442	0.00668981	0.0375082
ENSG00000108506	3113	3679	INTS2	protein_coding	integrator complex subunit 2	62649	3396	0.240937	-0.191245	3.69225	0.501234	0.478958	0.66804
ENSG00000126773	3459	3332	PCNX4	protein_coding	pecanex 4	77222	3395.5	-0.0539507	0.230662	4.64398	0.938957	0.332546	0.537127
ENSG00000113448	4007	2782	PDE4D	protein_coding	phosphodiesterase 4D	1553082	3394.5	-0.526242	-0.156645	1.4611	0.0968497	0.755643	0.870494
ENSG00000131747	3353	3436	TOP2A	protein_coding	DNA topoisomerase II alpha	29371	3394.5	0.0352672	-0.254718	8.1566	0.766363	0.381345	0.584808
ENSG00000124406	3456	3324	ATP8A1	protein_coding	ATPase phospholipid transporting 8A1	248732	3390	-0.0561663	-3.07993	1.42115	28.2512	1.06548e-07	4.661e-06
ENSG00000087448	3431	3348	KLHL42	protein_coding	kelch like family member 42	22992	3389.5	-0.0353192	0.0446459	5.74018	0.04301	0.835706	0.918403
ENSG00000156162	3491	3286	DPY19L4	protein_coding	dpy-19 like 4	74133	3388.5	-0.0872821	0.581126	4.95909	5.80239	0.0160044	0.0704398
ENSG00000169905	3665	3112	TOR1AIP2	protein_coding	torsin 1A interacting protein 2	37836	3388.5	-0.235901	-0.127503	5.37879	0.324104	0.569152	0.741303
ENSG00000174306	3493	3282	ZHX3	protein_coding	zinc fingers and homeoboxes 3	139283	3387.5	-0.0898649	0.122294	4.78462	0.194115	0.659514	0.806985
ENSG00000119778	3464	3310	ATAD2B	protein_coding	ATPase family AAA domain containing 2B	178459	3387	-0.0655883	-0.527269	3.09334	2.40737	0.120765	0.279519
ENSG00000067066	3461	3313	SP100	protein_coding	SP100 nuclear antigen	129664	3387	-0.0630321	-0.467631	5.31398	2.98841	0.0838626	0.219297
ENSG00000167861	2861	3910	HID1	protein_coding	HID1 domain containing	22424	3385.5	0.450514	0.964318	6.25884	17.2014	3.36182e-05	0.000613806
ENSG00000264522	3456	3314	OTUD7B	protein_coding	OTU deubiquitinase 7B	72914	3385	-0.0605117	-0.397183	5.68535	2.95637	0.0855399	0.222275
ENSG00000088179	3417	3349	PTPN4	protein_coding	protein tyrosine phosphatase non-receptor type 4	224977	3383	-0.0289913	0.0621688	4.03255	0.0665193	0.796474	0.894435
ENSG00000143641	3517	3246	GALNT2	protein_coding	polypeptide N-acetylgalactosaminyltransferase 2	224132	3381.5	-0.115648	-0.929959	8.06699	10.7823	0.00102473	0.00902285
ENSG00000065183	3498	3264	WDR3	protein_coding	WD repeat domain 3	36823	3381	-0.0998597	-0.450033	6.40636	3.88151	0.0488205	0.152896
ENSG00000003402	3438	3322	CFLAR	protein_coding	CASP8 and FADD like apoptosis regulator	60533	3380	-0.0495028	-0.299819	5.56491	2.25096	0.133532	0.299339
ENSG00000141664	3411	3349	ZCCHC2	protein_coding	zinc finger CCHC-type containing 2	64684	3380	-0.0264566	-0.722152	5.12013	7.67914	0.00558628	0.0328748
ENSG00000100239	3787	2972	PPP6R2	protein_coding	protein phosphatase 6 regulatory subunit 2	101786	3379.5	-0.349517	0.0933133	7.13903	0.100396	0.751355	0.868064
ENSG00000143801	3541	3217	PSEN2	protein_coding	presenilin 2	57542	3379	-0.1384	0.236506	4.74231	0.632536	0.426427	0.62389
ENSG00000156804	3465	3292	FBXO32	protein_coding	F-box protein 32	43317	3378.5	-0.0738691	0.388412	7.11674	0.761615	0.382824	0.585558
ENSG00000008226	2928	3828	DLEC1	protein_coding	DLEC1 cilia and flagella associated protein	84820	3378	0.386559	1.32473	1.01024	9.54909	0.00200049	0.0150869
ENSG00000026103	3451	3302	FAS	protein_coding	Fas cell surface death receptor	75792	3376.5	-0.0636555	0.159487	4.90857	0.453955	0.500463	0.68627
ENSG00000124181	3433	3320	PLCG1	protein_coding	phospholipase C gamma 1	59841	3376.5	-0.0482723	-0.332703	5.96197	2.05313	0.151894	0.325746
ENSG00000114554	4056	2695	PLXNA1	protein_coding	plexin A1	54696	3375.5	-0.589593	-1.14081	7.12347	22.6292	1.9648e-06	5.78584e-05
ENSG00000115504	3467	3280	EHBP1	protein_coding	EH domain binding protein 1	372636	3373.5	-0.0799683	-0.432186	5.90374	4.42751	0.0353641	0.122315
ENSG00000183735	3383	3362	TBK1	protein_coding	TANK binding kinase 1	50024	3372.5	-0.00898079	-0.320529	4.48982	1.06476	0.302133	0.506208
ENSG00000146433	3398	3338	TMEM181	protein_coding	transmembrane protein 181	98993	3368	-0.0256943	-0.148004	5.54535	0.415556	0.519163	0.70098
ENSG00000061938	3328	3407	TNK2	protein_coding	tyrosine kinase non receptor 2	48581	3367.5	0.0338365	0.589149	6.41688	2.6986	0.100436	0.248359
ENSG00000103404	3458	3272	USP31	protein_coding	ubiquitin specific peptidase 31	88046	3365	-0.0797414	-0.621051	4.6266	5.17492	0.0229152	0.0905361
ENSG00000185278	3599	3130	ZBTB37	protein_coding	zinc finger and BTB domain containing 37	35467	3364.5	-0.201373	-0.53311	1.93997	1.56448	0.211011	0.400769
ENSG00000159403	3374	3351	C1R	protein_coding	complement C1r	12326	3362.5	-0.00986535	-0.294034	8.02747	0.577207	0.447409	0.641287
ENSG00000169994	3464	3253	MYO7B	protein_coding	myosin VIIB	102046	3358.5	-0.0906411	1.64294	-0.047786	10.5026	0.00119204	0.0102516
ENSG00000163635	3651	3064	ATXN7	protein_coding	ataxin 7	140307	3357.5	-0.2528	-0.598113	3.99196	3.82222	0.0505773	0.156942
ENSG00000146282	3362	3353	RARS2	protein_coding	arginyl-tRNA synthetase 2, mitochondrial	76569	3357.5	-0.00386609	0.274086	4.67283	1.19837	0.273647	0.473363
ENSG00000147649	3401	3312	MTDH	protein_coding	metadherin	86076	3356.5	-0.0382449	0.325355	8.29103	2.08312	0.148935	0.321532
ENSG00000185046	3394	3312	ANKS1B	protein_coding	ankyrin repeat and sterile alpha motif domain containing 1B	1258479	3353	-0.0352734	-0.116527	1.73654	0.0982287	0.753966	0.86909
ENSG00000275395	3424	3282	FCGBP	protein_coding	Fc fragment of IgG binding protein	71303	3353	-0.0610892	-0.237086	2.31929	0.254759	0.613744	0.772912
ENSG00000107551	3532	3174	RASSF4	protein_coding	Ras association domain family member 4	36484	3353	-0.154137	0.672508	7.67986	5.96608	0.0145836	0.0659706
ENSG00000165757	3434	3270	JCAD	protein_coding	junctional cadherin 5 associated	102691	3352	-0.0705783	0.558433	2.29909	2.20824	0.137275	0.304975
ENSG00000185344	3346	3356	ATP6V0A2	protein_coding	ATPase H+ transporting V0 subunit a2	49402	3351	0.00430399	0.101225	4.09757	0.1605	0.688697	0.827484
ENSG00000006607	3496	3204	FARP2	protein_coding	FERM, ARH/RhoGEF and pleckstrin domain protein 2	138556	3350	-0.125793	-0.427109	4.59937	3.51536	0.0608024	0.17746
ENSG00000151422	3487	3212	FER	protein_coding	FER tyrosine kinase	449000	3349.5	-0.118479	-0.391392	3.40086	1.89134	0.169051	0.348984
ENSG00000134910	3363	3335	STT3A	protein_coding	STT3 oligosaccharyltransferase complex catalytic subunit A	33503	3349	-0.0120584	-0.428723	8.29202	2.16563	0.141127	0.311249
ENSG00000147364	3441	3255	FBXO25	protein_coding	F-box protein 25	71539	3348	-0.0801464	0.17299	5.02959	0.529082	0.466993	0.657832
ENSG00000109458	3051	3639	GAB1	protein_coding	GRB2 associated binding protein 1	137806	3345	0.254183	0.674872	4.32328	7.15782	0.00746379	0.0405353
ENSG00000196911	3424	3264	KPNA5	protein_coding	karyopherin subunit alpha 5	60680	3344	-0.069021	0.875674	3.21008	9.20362	0.00241537	0.0174174
ENSG00000144895	3748	2936	EIF2A	protein_coding	eukaryotic translation initiation factor 2A	39338	3342	-0.352163	-0.303332	7.05843	1.60661	0.204968	0.393806
ENSG00000166557	3401	3283	TMED3	protein_coding	transmembrane p24 trafficking protein 3	116320	3342	-0.050929	0.54559	7.82719	4.26685	0.0388629	0.130618
ENSG00000188690	3390	3294	UROS	protein_coding	uroporphyrinogen III synthase	38278	3342	-0.0414323	0.197615	5.8047	0.602257	0.437718	0.633031
ENSG00000072110	3274	3407	ACTN1	protein_coding	actinin alpha 1	105312	3340.5	0.0574304	0.208346	7.90279	0.942477	0.331642	0.536067
ENSG00000145390	2786	3895	USP53	protein_coding	ubiquitin specific peptidase 53	82931	3340.5	0.483281	0.241726	4.0822	0.675097	0.41128	0.610787
ENSG00000106105	3415	3265	GARS1	protein_coding	glycyl-tRNA synthetase 1	53500	3340	-0.0647832	-0.437239	6.84311	4.29934	0.0381271	0.129047
ENSG00000111331	3372	3305	OAS3	protein_coding	2'-5'-oligoadenylate synthetase 3	38409	3338.5	-0.0289456	-1.8239	6.52519	44.3731	2.71385e-11	2.97658e-09
ENSG00000117597	3537	3137	UTP25	protein_coding	UTP25 small subunit processor component	29593	3337	-0.173089	-0.604658	5.05093	7.85623	0.0050646	0.0303475
ENSG00000161509	2792	3880	GRIN2C	protein_coding	glutamate ionotropic receptor NMDA type subunit 2C	19481	3336	0.474613	1.49704	0.351005	8.65621	0.00325949	0.0220249
ENSG00000184428	3464	3207	TOP1MT	protein_coding	DNA topoisomerase I mitochondrial	55595	3335.5	-0.111181	0.218207	6.31757	1.03647	0.308645	0.513199
ENSG00000117713	3441	3228	ARID1A	protein_coding	AT-rich interaction domain 1A	88868	3334.5	-0.0921597	-0.818517	5.82797	13.0003	0.000311441	0.00366275
ENSG00000169251	3752	2917	NMD3	protein_coding	NMD3 ribosome export adaptor	148836	3334.5	-0.363064	-0.198465	6.42324	0.694134	0.404762	0.605263
ENSG00000103175	3433	3236	WFDC1	protein_coding	WAP four-disulfide core domain 1	34998	3334.5	-0.0852327	-0.136597	1.23689	0.072789	0.787319	0.889583
ENSG00000164924	3326	3341	YWHAZ	protein_coding	tyrosine 3-monooxygenase/tryptophan 5-monooxygenase activation protein zeta	36865	3333.5	0.00648987	-0.469393	10.2043	3.80782	0.0510138	0.157718
ENSG00000144028	3431	3231	SNRNP200	protein_coding	small nuclear ribonucleoprotein U5 subunit 200	46933	3331	-0.0866224	-0.403237	7.31528	3.28028	0.0701168	0.1948
ENSG00000077549	3428	3232	CAPZB	protein_coding	capping actin protein of muscle Z-line subunit beta	146764	3330	-0.0849144	-0.461317	7.28377	3.95705	0.0466755	0.147861
ENSG00000111860	3318	3342	CEP85L	protein_coding	centrosomal protein 85 like	249303	3330	0.0103947	0.14096	1.81705	0.140361	0.707922	0.839852
ENSG00000115421	3307	3350	PAPOLG	protein_coding	poly(A) polymerase gamma	45833	3328.5	0.0186325	-0.451747	3.77726	2.87902	0.0897406	0.230106
ENSG00000133065	3409	3246	SLC41A1	protein_coding	solute carrier family 41 member 1	24654	3327.5	-0.0706644	-0.932847	5.11177	14.0224	0.000180649	0.0023938
ENSG00000198919	4002	2652	DZIP3	protein_coding	DAZ interacting zinc finger protein 3	105135	3327	-0.593457	-0.082794	3.67773	0.106203	0.74451	0.86471
ENSG00000155966	3421	3232	AFF2	protein_coding	AF4/FMR2 family member 2	500046	3326.5	-0.0819663	-0.0835665	2.81486	0.0620448	0.803293	0.899302
ENSG00000032389	3260	3392	EIPR1	protein_coding	EARP complex and GARP complex interacting protein 1	188905	3326	0.057247	0.0538495	5.63205	0.0556071	0.813579	0.904933
ENSG00000114541	3305	3346	FRMD4B	protein_coding	FERM domain containing 4B	373801	3325.5	0.0177818	0.0447636	2.97125	0.0260745	0.871719	0.937897
ENSG00000004399	3966	2685	PLXND1	protein_coding	plexin D1	51462	3325.5	-0.562589	-1.16821	6.90164	17.6302	2.6829e-05	0.000506971
ENSG00000122507	3388	3261	BBS9	protein_coding	Bardet-Biedl syndrome 9	767623	3324.5	-0.0551029	-0.0224522	2.85991	0.00531745	0.941869	0.973143
ENSG00000110811	3353	3295	P3H3	protein_coding	prolyl 3-hydroxylase 3	11440	3324	-0.0251664	-2.05127	4.3603	31.0934	2.45906e-08	1.27032e-06
ENSG00000163939	3603	3045	PBRM1	protein_coding	polybromo 1	140565	3324	-0.242683	-0.66982	5.43559	9.08635	0.00257524	0.0182742
ENSG00000138640	3397	3246	FAM13A	protein_coding	family with sequence similarity 13 member A	385443	3321.5	-0.0655785	0.0354164	4.58245	0.0254671	0.873209	0.938523
ENSG00000081803	3448	3194	CADPS2	protein_coding	calcium dependent secretion activator 2	568348	3321	-0.110362	-3.94349	4.12514	117.049	2.80016e-27	3.85302e-24
ENSG00000143442	3398	3244	POGZ	protein_coding	pogo transposable element derived with ZNF domain	56770	3321	-0.0668919	-0.270673	5.43199	1.07166	0.300571	0.504484
ENSG00000081377	3350	3288	CDC14B	protein_coding	cell division cycle 14B	129602	3319	-0.0269427	0.140413	4.39431	0.280776	0.596193	0.760875
ENSG00000135040	3400	3237	NAA35	protein_coding	N-alpha-acetyltransferase 35, NatC auxiliary subunit	84316	3318.5	-0.070856	-0.217182	5.15609	1.03235	0.309607	0.513911
ENSG00000124831	3410	3225	LRRFIP1	protein_coding	LRR binding FLII interacting protein 1	186095	3317.5	-0.0804483	-0.0874892	6.31061	0.114869	0.734668	0.859478
ENSG00000173898	3330	3304	SPTBN2	protein_coding	spectrin beta, non-erythrocytic 2	62173	3317	-0.0113051	-0.133847	6.83165	0.103288	0.747919	0.866673
ENSG00000115677	3430	3203	HDLBP	protein_coding	high density lipoprotein binding protein	89797	3316.5	-0.098755	-0.172597	9.61511	0.53197	0.46578	0.657002
ENSG00000081913	3398	3232	PHLPP1	protein_coding	PH domain and leucine rich repeat protein phosphatase 1	264892	3315	-0.0722369	-0.255506	4.07575	1.14507	0.284584	0.485787
ENSG00000143147	3206	3423	GPR161	protein_coding	G protein-coupled receptor 161	58125	3314.5	0.0944583	-0.170354	5.32153	0.359722	0.548661	0.725819
ENSG00000173818	4255	2372	ENDOV	protein_coding	endonuclease V	22921	3313.5	-0.842786	0.366411	5.75693	1.72156	0.189492	0.375489
ENSG00000152556	3291	3335	PFKM	protein_coding	phosphofructokinase, muscle	41265	3313	0.019155	0.0157003	6.49084	0.00323207	0.954664	0.978983
ENSG00000112964	3773	2850	GHR	protein_coding	growth hormone receptor	298439	3311.5	-0.404626	-2.32665	0.573929	5.7225	0.0167489	0.0727019
ENSG00000017260	3956	2664	ATP2C1	protein_coding	ATPase secretory pathway Ca2+ transporting 1	166117	3310	-0.570272	-0.796815	7.12236	13.4595	0.000243765	0.00301933
ENSG00000105576	3366	3252	TNPO2	protein_coding	transportin 2	24810	3309	-0.0496929	-0.0903036	7.13698	0.185857	0.666388	0.812178
ENSG00000132669	3362	3254	RIN2	protein_coding	Ras and Rab interactor 2	244851	3308	-0.0470912	-0.541001	5.23998	6.17349	0.0129679	0.0607495
ENSG00000147677	3367	3245	EIF3H	protein_coding	eukaryotic translation initiation factor 3 subunit H	124795	3306	-0.0532291	0.177461	8.46966	0.531148	0.466125	0.657282
ENSG00000078699	3397	3213	CBFA2T2	protein_coding	CBFA2/RUNX1 partner transcriptional co-repressor 2	159961	3305	-0.0803159	0.632648	6.14824	6.05231	0.0138881	0.0637002
ENSG00000121892	3250	3360	PDS5A	protein_coding	PDS5 cohesin associated factor A	155093	3305	0.048007	-0.413709	6.99841	3.35229	0.0671115	0.18933
ENSG00000100523	3297	3311	DDHD1	protein_coding	DDHD domain containing 1	116578	3304	0.00611127	-0.307718	3.71671	1.12626	0.288575	0.491103
ENSG00000123453	3352	3256	SARDH	protein_coding	sarcosine dehydrogenase	76395	3304	-0.0419088	1.20366	0.0209217	4.11498	0.0425051	0.139104
ENSG00000181804	3779	2829	SLC9A9	protein_coding	solute carrier family 9 member A9	583263	3304	-0.417584	-0.770057	2.28209	3.31137	0.068802	0.192419
ENSG00000095794	3355	3247	CREM	protein_coding	cAMP responsive element modulator	86167	3301	-0.0471911	-0.313309	4.69962	1.46978	0.225381	0.418469
ENSG00000171791	3397	3202	BCL2	protein_coding	BCL2 apoptosis regulator	196782	3299.5	-0.0852621	-0.52869	4.4848	2.71873	0.0991769	0.246102
ENSG00000067992	3279	3320	PDK3	protein_coding	pyruvate dehydrogenase kinase 3	85222	3299.5	0.0179219	-0.70495	5.37294	9.11995	0.00252836	0.0180321
ENSG00000198792	3627	2972	TMEM184B	protein_coding	transmembrane protein 184B	53719	3299.5	-0.287255	-0.964272	7.15271	18.8207	1.43599e-05	0.000303565
ENSG00000126091	3329	3264	ST3GAL3	protein_coding	ST3 beta-galactoside alpha-2,3-sialyltransferase 3	225341	3296.5	-0.0284392	0.57458	2.67337	2.37389	0.123379	0.284001
ENSG00000083457	3304	3286	ITGAE	protein_coding	integrin subunit alpha E	86560	3295	-0.00787882	0.503668	4.55372	4.48261	0.0342414	0.11975
ENSG00000101745	3413	3176	ANKRD12	protein_coding	ankyrin repeat domain 12	149757	3294.5	-0.103798	0.458758	5.89226	1.63853	0.200527	0.388776
ENSG00000079337	3342	3247	RAPGEF3	protein_coding	Rap guanine nucleotide exchange factor 3	36677	3294.5	-0.0415917	-0.373988	1.40644	0.851943	0.356003	0.559376
ENSG00000137648	3350	3239	TMPRSS4	protein_coding	transmembrane serine protease 4	44878	3294.5	-0.0485979	-2.46565	-0.266233	17.4533	2.94453e-05	0.000546181
ENSG00000065427	3433	3151	KARS1	protein_coding	lysyl-tRNA synthetase 1	21169	3292	-0.123623	-0.343041	8.89982	2.0217	0.155066	0.330354
ENSG00000136518	3741	2842	ACTL6A	protein_coding	actin like 6A	25521	3291.5	-0.396395	-0.645589	7.73529	7.02482	0.00803873	0.0426478
ENSG00000206560	3539	3043	ANKRD28	protein_coding	ankyrin repeat domain 28	192535	3291	-0.217781	-1.84547	3.57595	9.56012	0.0019885	0.0150189
ENSG00000154127	3303	3278	UBASH3B	protein_coding	ubiquitin associated and SH3 domain containing B	158751	3290.5	-0.0109578	-0.227081	4.43104	0.843874	0.358291	0.561571
ENSG00000198000	3379	3199	NOL8	protein_coding	nucleolar protein 8	28278	3289	-0.0789513	-0.046376	5.71152	0.0455213	0.831048	0.91595
ENSG00000182149	3376	3201	IST1	protein_coding	IST1 factor associated with ESCRT-III	85203	3288.5	-0.0767689	0.0033196	7.52133	0.000196324	0.988821	0.995124
ENSG00000143515	3336	3240	ATP8B2	protein_coding	ATPase phospholipid transporting 8B2	25779	3288	-0.0421127	-1.5649	3.4342	13.8673	0.000196181	0.00255545
ENSG00000108946	2893	3683	PRKAR1A	protein_coding	protein kinase cAMP-dependent type I regulatory subunit alpha	39539	3288	0.348208	0.264397	7.31936	1.4837	0.223197	0.416304
ENSG00000198162	3336	3238	MAN1A2	protein_coding	mannosidase alpha class 1A member 2	161423	3287	-0.0430032	-0.0596989	6.22933	0.0466227	0.829048	0.914478
ENSG00000151148	3427	3147	UBE3B	protein_coding	ubiquitin protein ligase E3B	59303	3287	-0.122932	-0.548029	4.79541	5.05812	0.0245108	0.0949081
ENSG00000074803	3378	3187	SLC12A1	protein_coding	solute carrier family 12 member 1	125640	3282.5	-0.0839447	1.46451	0.778639	4.50836	0.0337296	0.118535
ENSG00000105976	3300	3263	MET	protein_coding	MET proto-oncogene, receptor tyrosine kinase	126181	3281.5	-0.0162621	0.295631	5.5149	1.48177	0.223498	0.416506
ENSG00000130699	3395	3167	TAF4	protein_coding	TATA-box binding protein associated factor 4	112412	3281	-0.100264	-0.58269	4.33489	3.00212	0.0831558	0.21803
ENSG00000111676	3357	3201	ATN1	protein_coding	atrophin 1	17858	3279	-0.0686289	-0.287538	7.70321	1.72177	0.189466	0.375489
ENSG00000144668	2850	3708	ITGA9	protein_coding	integrin subunit alpha 9	371392	3279	0.379562	-2.98274	1.91374	20.1648	7.10481e-06	0.000170156
ENSG00000185219	3492	3066	ZNF445	protein_coding	zinc finger protein 445	45965	3279	-0.187638	-0.0566729	3.99271	0.0390252	0.843399	0.922376
ENSG00000069493	3380	3177	CLEC2D	protein_coding	C-type lectin domain family 2 member D	34584	3278.5	-0.0893309	0.070047	1.28013	0.0201219	0.887197	0.945629
ENSG00000165138	3404	3151	ANKS6	protein_coding	ankyrin repeat and sterile alpha motif domain containing 6	65636	3277.5	-0.111387	0.0881546	5.72185	0.126694	0.721885	0.849786
ENSG00000080200	3416	3139	CRYBG3	protein_coding	crystallin beta-gamma domain containing 3	122973	3277.5	-0.121966	-0.756606	3.3569	4.05734	0.0439799	0.1423
ENSG00000144959	3670	2880	NCEH1	protein_coding	neutral cholesterol ester hydrolase 1	80969	3275	-0.349603	-1.39066	5.92695	23.1804	1.47493e-06	4.5283e-05
ENSG00000172671	3262	3288	ZFAND4	protein_coding	zinc finger AN1-type containing 4	57280	3275	0.01145	-0.80609	3.6706	8.27583	0.00401763	0.0256594
ENSG00000105793	3317	3232	GTPBP10	protein_coding	GTP binding protein 10	56230	3274.5	-0.0374404	-0.311188	4.71656	1.95365	0.162194	0.339893
ENSG00000138592	3281	3267	USP8	protein_coding	ubiquitin specific peptidase 8	90041	3274	-0.00616726	0.00315393	5.54145	0.000202916	0.988635	0.995124
ENSG00000009413	3312	3228	REV3L	protein_coding	REV3 like, DNA directed polymerase zeta catalytic subunit	184687	3270	-0.0370508	-0.739581	3.75905	4.52101	0.033481	0.117881
ENSG00000104450	3358	3179	SPAG1	protein_coding	sperm associated antigen 1	101372	3268.5	-0.079005	0.201754	4.40415	0.584166	0.444684	0.639122
ENSG00000108055	3295	3241	SMC3	protein_coding	structural maintenance of chromosomes 3	38364	3268	-0.0238322	-0.127111	5.73137	0.262118	0.608669	0.769681
ENSG00000187720	3324	3211	THSD4	protein_coding	thrombospondin type 1 domain containing 4	686431	3267.5	-0.0498824	0.17256	2.14841	0.201982	0.653126	0.802411
ENSG00000161813	3258	3276	LARP4	protein_coding	La ribonucleoprotein 4	87621	3267	0.00794632	-0.469994	5.84698	3.9668	0.0464058	0.147346
ENSG00000128641	3355	3178	MYO1B	protein_coding	myosin IB	180204	3266.5	-0.0781697	-0.589363	5.59561	5.01414	0.0251411	0.0968778
ENSG00000005156	3341	3190	LIG3	protein_coding	DNA ligase 3	29231	3265.5	-0.0667031	-0.144995	5.60796	0.523005	0.469563	0.659891
ENSG00000165406	3308	3219	MARCHF8	protein_coding	membrane associated ring-CH-type finger 8	140321	3263.5	-0.0393346	-0.579807	4.90562	7.19229	0.00732174	0.0400224
ENSG00000146909	3248	3278	NOM1	protein_coding	nucleolar protein with MIF4G domain 1	23464	3263	0.0132602	-0.206844	5.33416	0.635195	0.425456	0.62302
ENSG00000035403	2781	3740	VCL	protein_coding	vinculin	126170	3260.5	0.427302	-1.06791	6.49037	19.4087	1.05527e-05	0.000233176
ENSG00000172262	3686	2835	ZNF131	protein_coding	zinc finger protein 131	126845	3260.5	-0.37859	-0.532451	5.15403	6.08352	0.0136449	0.0629277
ENSG00000099204	3306	3213	ABLIM1	protein_coding	actin binding LIM protein 1	336949	3259.5	-0.0411531	0.374608	6.07724	1.27432	0.258958	0.457467
ENSG00000067208	3243	3268	EVI5	protein_coding	ecotropic viral integration site 5	283708	3255.5	0.0110756	0.279362	3.76827	0.942633	0.331602	0.536059
ENSG00000196642	3256	3254	RABL6	protein_coding	RAB, member RAS oncogene family like 6	33244	3255	-0.000886176	0.605334	8.59206	3.13214	0.0767627	0.206658
ENSG00000188641	3359	3147	DPYD	protein_coding	dihydropyrimidine dehydrogenase	917257	3253	-0.0940257	-0.193419	4.39977	0.274022	0.600646	0.764354
ENSG00000033867	3407	3099	SLC4A7	protein_coding	solute carrier family 4 member 7	111699	3253	-0.136657	-0.28618	4.54733	0.669048	0.413384	0.612414
ENSG00000105357	3278	3227	MYH14	protein_coding	myosin heavy chain 14	122356	3252.5	-0.0226153	0.146647	8.00439	0.211709	0.645431	0.796319
ENSG00000059804	3222	3283	SLC2A3	protein_coding	solute carrier family 2 member 3	16957	3252.5	0.0270499	1.04723	3.85884	5.6694	0.0172634	0.0744228
ENSG00000102174	3260	3242	PHEX	protein_coding	phosphate regulating endopeptidase homolog X-linked	462388	3251	-0.00798542	-0.026662	1.24911	0.00268496	0.958675	0.980572
ENSG00000105176	3335	3166	URI1	protein_coding	URI1 prefoldin like chaperone	92968	3250.5	-0.0750024	0.0733856	6.93812	0.127784	0.720741	0.848894
ENSG00000167508	3376	3119	MVD	protein_coding	mevalonate diphosphate decarboxylase	11226	3247.5	-0.114196	0.909849	8.24582	3.92789	0.0474914	0.149881
ENSG00000105810	3276	3216	CDK6	protein_coding	cyclin dependent kinase 6	231652	3246	-0.0266597	-0.566509	5.68467	4.62765	0.0314606	0.113081
ENSG00000075223	3300	3192	SEMA3C	protein_coding	semaphorin 3C	179821	3246	-0.0479906	-0.845491	6.64497	15.2484	9.42543e-05	0.00142663
ENSG00000127663	3342	3146	KDM4B	protein_coding	lysine demethylase 4B	184485	3244	-0.0871662	0.208401	5.56808	0.683488	0.408388	0.608282
ENSG00000006576	3260	3227	PHTF2	protein_coding	putative homeodomain transcription factor 2	158711	3243.5	-0.0146739	0.0194094	4.83534	0.00493781	0.943979	0.974297
ENSG00000167723	3260	3223	TRPV3	protein_coding	transient receptor potential cation channel subfamily V member 3	47310	3241.5	-0.0164627	-0.963329	3.18971	5.20695	0.0224968	0.0892793
ENSG00000170248	2939	3543	PDCD6IP	protein_coding	programmed cell death 6 interacting protein	71136	3241	0.269562	0.182871	6.73049	0.618149	0.431736	0.627256
ENSG00000164934	3308	3172	DCAF13	protein_coding	DDB1 and CUL4 associated factor 13	28739	3240	-0.0605478	-0.278642	6.83677	1.66989	0.196274	0.3834
ENSG00000101849	3318	3161	TBL1X	protein_coding	transducin beta like 1 X-linked	277717	3239.5	-0.0699113	-0.55399	5.19867	4.09905	0.0429072	0.140065
ENSG00000198954	3257	3221	KIFBP	protein_coding	kinesin family binding protein	54741	3239	-0.0160301	-0.774292	5.56986	11.741	0.000611372	0.00611211
ENSG00000147650	3321	3150	LRP12	protein_coding	LDL receptor related protein 12	100027	3235.5	-0.0762423	-1.05396	3.43572	12.1915	0.000480067	0.00508488
ENSG00000178950	3352	3118	GAK	protein_coding	cyclin G associated kinase	83097	3235	-0.104369	-0.164999	6.18965	0.632088	0.426591	0.623973
ENSG00000076650	3400	3070	GPATCH1	protein_coding	G-patch domain containing 1	49643	3235	-0.14725	-0.0250546	4.51664	0.0117559	0.913659	0.958282
ENSG00000073584	3304	3161	SMARCE1	protein_coding	SWI/SNF related, matrix associated, actin dependent regulator of chromatin, subfamily e, member 1	23692	3232.5	-0.0638129	-0.116158	7.41048	0.227129	0.633661	0.788223
ENSG00000066777	3272	3189	ARFGEF1	protein_coding	ADP ribosylation factor guanine nucleotide exchange factor 1	170270	3230.5	-0.0370572	-0.375392	5.58966	2.72211	0.098967	0.245729
ENSG00000095015	3560	2898	MAP3K1	protein_coding	mitogen-activated protein kinase kinase kinase 1	80603	3229	-0.296727	-0.944771	5.03118	14.7711	0.000121384	0.00173652
ENSG00000101558	3310	3147	VAPA	protein_coding	VAMP associated protein A	46005	3228.5	-0.0728315	0.0311802	6.96981	0.0189821	0.890418	0.946854
ENSG00000153002	3703	2750	CPB1	protein_coding	carboxypeptidase B1	69085	3226.5	-0.429128	2.04797	0.988924	10.1601	0.00143512	0.0117798
ENSG00000129250	3236	3216	KIF1C	protein_coding	kinesin family member 1C	30451	3226	-0.00894143	-0.00688343	8.05606	0.000658074	0.979534	0.990319
ENSG00000067057	3279	3173	PFKP	protein_coding	phosphofructokinase, platelet	71385	3226	-0.0473937	-0.355303	7.20807	2.16906	0.140812	0.310599
ENSG00000197121	3312	3137	PGAP1	protein_coding	post-GPI attachment to proteins inositol deacylase 1	94792	3224.5	-0.0782929	-0.473239	3.00682	2.26627	0.132218	0.297362
ENSG00000147548	3191	3256	NSD3	protein_coding	nuclear receptor binding SET domain protein 3	112568	3223.5	0.0290831	-0.621542	5.66331	7.95939	0.00478384	0.0290658
ENSG00000275832	3216	3230	ARHGAP23	protein_coding	Rho GTPase activating protein 23	93105	3223	0.00626481	-0.708554	4.80925	4.98308	0.0255964	0.097974
ENSG00000089818	3205	3234	NECAP1	protein_coding	NECAP endocytosis associated 1	20942	3219.5	0.0129913	-0.520676	5.5783	4.42804	0.035353	0.122313
ENSG00000137845	3183	3254	ADAM10	protein_coding	ADAM metallopeptidase domain 10	160982	3218.5	0.0318172	-0.631454	6.14578	10.3445	0.00129861	0.0109442
ENSG00000137936	3235	3199	BCAR3	protein_coding	BCAR3 adaptor protein, NSP family member	285409	3217	-0.0161397	-0.457851	3.7519	1.50827	0.219404	0.411664
ENSG00000049540	3200	3234	ELN	protein_coding	elastin	42118	3217	0.015243	3.64399	7.34951	39.4702	3.33097e-10	2.69612e-08
ENSG00000132155	3469	2965	RAF1	protein_coding	Raf-1 proto-oncogene, serine/threonine kinase	82100	3217	-0.226417	-0.355925	6.3118	2.07965	0.149274	0.321991
ENSG00000183762	3207	3225	KREMEN1	protein_coding	kringle containing transmembrane protein 1	95298	3216	0.0080723	-0.348386	5.03501	2.02879	0.154343	0.329451
ENSG00000106462	3195	3235	EZH2	protein_coding	enhancer of zeste 2 polycomb repressive complex 2 subunit	77064	3215	0.0179442	-0.409899	5.16266	2.72763	0.0986257	0.245287
ENSG00000154188	3352	3077	ANGPT1	protein_coding	angiopoietin 1	248573	3214.5	-0.123459	0.615996	6.05067	8.29198	0.00398205	0.0255175
ENSG00000179583	3354	3073	CIITA	protein_coding	class II major histocompatibility complex transactivator	76799	3213.5	-0.126196	-1.28039	1.30554	8.15942	0.00428381	0.0268487
ENSG00000146856	3232	3193	AGBL3	protein_coding	AGBL carboxypeptidase 3	161455	3212.5	-0.0175092	1.21805	0.806256	5.96843	0.0145642	0.0659025
ENSG00000103187	3222	3197	COTL1	protein_coding	coactosin like F-actin binding protein 1	52482	3209.5	-0.0112342	0.333257	9.76462	1.55165	0.212893	0.403246
ENSG00000131620	3271	3147	ANO1	protein_coding	anoctamin 1	203623	3209	-0.0557372	-0.582603	5.2158	2.98234	0.0841772	0.219749
ENSG00000146776	3262	3155	ATXN7L1	protein_coding	ataxin 7 like 1	271827	3208.5	-0.0481018	-0.404828	2.91076	1.11803	0.290343	0.493056
ENSG00000106571	3303	3109	GLI3	protein_coding	GLI family zinc finger 3	303151	3206	-0.0872991	-0.530109	3.61575	3.05851	0.0803155	0.213348
ENSG00000114867	3204	3206	EIF4G1	protein_coding	eukaryotic translation initiation factor 4 gamma 1	20863	3205	0.000899997	-0.0105839	9.55911	0.000999797	0.974775	0.988027
ENSG00000145623	3628	2782	OSMR	protein_coding	oncostatin M receptor	99738	3205	-0.382931	-2.02147	4.8406	13.8898	0.000193847	0.00253592
ENSG00000139364	3440	2966	TMEM132B	protein_coding	transmembrane protein 132B	475991	3203	-0.213823	-2.04131	0.475939	16.4967	4.87336e-05	0.000837267
ENSG00000122545	3246	3159	SEPTIN7	protein_coding	septin 7	106178	3202.5	-0.0391828	0.0744783	6.65259	0.123665	0.725093	0.852031
ENSG00000162664	3264	3141	ZNF326	protein_coding	zinc finger protein 326	40423	3202.5	-0.0553998	-0.149291	4.51588	0.329271	0.566089	0.739158
ENSG00000168036	2868	3536	CTNNB1	protein_coding	catenin beta 1	65355	3202	0.301978	0.320379	8.58969	1.26689	0.260351	0.458965
ENSG00000148082	3236	3168	SHC3	protein_coding	SHC adaptor protein 3	173047	3202	-0.0306297	-1.09191	3.90514	5.60526	0.0179067	0.0763909
ENSG00000066651	3222	3179	TRMT11	protein_coding	tRNA methyltransferase 11 homolog	217338	3200.5	-0.0193774	0.0754348	3.34545	0.0492127	0.824439	0.91192
ENSG00000179588	3382	3019	ZFPM1	protein_coding	zinc finger protein, FOG family member 1	83751	3200.5	-0.163755	-0.0666987	2.07078	0.0214659	0.883517	0.943948
ENSG00000196268	3130	3271	ZNF493	protein_coding	zinc finger protein 493	30458	3200.5	0.0635492	-0.102265	2.88476	0.0602402	0.806117	0.900604
ENSG00000125844	3275	3123	RRBP1	protein_coding	ribosome binding protein 1	68617	3199	-0.0685409	-0.137671	8.55192	0.387397	0.533671	0.713278
ENSG00000119121	3145	3252	TRPM6	protein_coding	transient receptor potential cation channel subfamily M member 6	165599	3198.5	0.0482522	0.00272237	1.75119	4.88023e-05	0.994426	0.997458
ENSG00000118200	3298	3097	CAMSAP2	protein_coding	calmodulin regulated spectrin associated protein family member 2	121811	3197.5	-0.0906916	-0.669264	5.68714	7.87738	0.00500571	0.0300899
ENSG00000134324	3334	3061	LPIN1	protein_coding	lipin 1	149814	3197.5	-0.123212	-0.323975	5.92143	2.22898	0.135443	0.302347
ENSG00000102900	3159	3236	NUP93	protein_coding	nucleoporin 93	120168	3197.5	0.0347328	-0.310195	6.25784	1.8137	0.178066	0.36061
ENSG00000084093	3128	3266	REST	protein_coding	RE1 silencing transcription factor	58932	3197	0.0622648	0.0654675	5.23091	0.054115	0.816052	0.906484
ENSG00000189091	3179	3215	SF3B3	protein_coding	splicing factor 3b subunit 3	53879	3197	0.0162406	-0.457483	7.63875	4.92445	0.0264793	0.100424
ENSG00000075340	3338	3055	ADD2	protein_coding	adducin 2	160607	3196.5	-0.127772	-2.06927	0.119377	12.8716	0.000333613	0.00384876
ENSG00000065457	3242	3150	ADAT1	protein_coding	adenosine deaminase tRNA specific 1	26432	3196	-0.0415193	-0.846086	5.0271	11.7134	0.000620516	0.00615412
ENSG00000141956	3316	3074	PRDM15	protein_coding	PR/SET domain 15	81257	3195	-0.109293	-0.228578	3.40337	0.42526	0.514324	0.696378
ENSG00000104880	3034	3348	ARHGEF18	protein_coding	Rho/Rac guanine nucleotide exchange factor 18	123548	3191	0.142034	-0.0685057	5.79315	0.0917117	0.762012	0.874569
ENSG00000142949	3319	3063	PTPRF	protein_coding	protein tyrosine phosphatase receptor type F	98479	3191	-0.115767	-0.601402	9.60259	6.53128	0.0105994	0.0520648
ENSG00000117009	3314	3067	KMO	protein_coding	kynurenine 3-monooxygenase	63508	3190.5	-0.11171	-0.249366	1.54859	0.438171	0.508006	0.692036
ENSG00000130287	3100	3277	NCAN	protein_coding	neurocan	40275	3188.5	0.0800823	0.503799	2.21037	1.51028	0.219097	0.411293
ENSG00000137076	3141	3235	TLN1	protein_coding	talin 1	35247	3188	0.0425284	-0.403113	6.75673	3.4603	0.0628589	0.181363
ENSG00000077782	3212	3163	FGFR1	protein_coding	fibroblast growth factor receptor 1	68619	3187.5	-0.0221714	-0.594786	5.43633	5.13054	0.0235085	0.0921551
ENSG00000069667	3301	3074	RORA	protein_coding	RAR related orphan receptor A	741018	3187.5	-0.102754	-1.14117	2.17083	7.03255	0.00800414	0.0425389
ENSG00000111912	3206	3168	NCOA7	protein_coding	nuclear receptor coactivator 7	150873	3187	-0.0171967	-0.977746	5.68666	10.1487	0.00144401	0.0118335
ENSG00000168214	3215	3159	RBPJ	protein_coding	recombination signal binding protein for immunoglobulin kappa J region	271676	3187	-0.0253428	-0.100879	6.10288	0.19875	0.655732	0.804503
ENSG00000156535	3235	3132	CD109	protein_coding	CD109 molecule	132531	3183.5	-0.0466668	-0.276349	5.9841	1.62435	0.202486	0.391022
ENSG00000102967	3330	3037	DHODH	protein_coding	dihydroorotate dehydrogenase (quinone)	19076	3183.5	-0.132833	-0.125415	4.33325	0.294472	0.587369	0.753809
ENSG00000108100	3189	3177	CCNY	protein_coding	cyclin Y	325644	3183	-0.0054373	-0.325992	6.59235	2.25469	0.13321	0.298919
ENSG00000114062	3120	3244	UBE3A	protein_coding	ubiquitin protein ligase E3A	105323	3182	0.0562101	0.202501	6.26769	0.934652	0.333657	0.537852
ENSG00000119596	3272	3092	YLPM1	protein_coding	YLP motif containing 1	96119	3182	-0.0816068	-0.16142	5.74147	0.407807	0.523085	0.704396
ENSG00000143093	3304	3059	STRIP1	protein_coding	striatin interacting protein 1	43064	3181.5	-0.111119	-0.368414	4.6731	2.50303	0.113627	0.268897
ENSG00000132478	2762	3600	UNK	protein_coding	unk zinc finger	40993	3181	0.382162	0.559404	5.81791	6.99084	0.0081928	0.0432983
ENSG00000180773	3244	3116	SLC36A4	protein_coding	solute carrier family 36 member 4	53817	3180	-0.0580603	0.0227204	3.64085	0.0070332	0.933164	0.968501
ENSG00000076641	3246	3113	PAG1	protein_coding	phosphoprotein membrane anchor with glycosphingolipid microdomains 1	144258	3179.5	-0.0603384	-0.437093	3.05412	2.30764	0.12874	0.292341
ENSG00000092439	3235	3122	TRPM7	protein_coding	transient receptor potential cation channel subfamily M member 7	134324	3178.5	-0.051279	-0.480219	5.0628	4.35206	0.0369642	0.126011
ENSG00000143614	3160	3196	GATAD2B	protein_coding	GATA zinc finger domain containing 2B	134330	3178	0.0163377	-0.402988	4.8168	2.27475	0.131496	0.296312
ENSG00000008869	3206	3145	HEATR5B	protein_coding	HEAT repeat containing 5B	115989	3175.5	-0.0277057	-0.604345	3.99454	4.66482	0.0307867	0.111347
ENSG00000100813	3275	3073	ACIN1	protein_coding	apoptotic chromatin condensation inducer 1	37050	3174	-0.0918182	-0.156245	7.39439	0.435562	0.509272	0.692864
ENSG00000082068	3588	2760	WDR70	protein_coding	WD repeat domain 70	374150	3174	-0.378391	-0.0440336	5.7203	0.0419144	0.837783	0.919423
ENSG00000125257	3268	3079	ABCC4	protein_coding	ATP binding cassette subfamily C member 4	281640	3173.5	-0.085919	-0.723842	4.32152	8.03353	0.00459192	0.0282304
ENSG00000183137	3189	3158	CEP57L1	protein_coding	centrosomal protein 57 like 1	79308	3173.5	-0.0140885	-0.309189	2.8676	0.893211	0.344609	0.548102
ENSG00000189195	3176	3168	BTBD8	protein_coding	BTB domain containing 8	104420	3172	-0.00363743	-0.0587931	1.33521	0.019821	0.888038	0.945914
ENSG00000115548	3166	3178	KDM3A	protein_coding	lysine demethylase 3A	52069	3172	0.00545615	-0.0711032	5.58913	0.0879129	0.766847	0.877491
ENSG00000153822	2546	3797	KCNJ16	protein_coding	potassium inwardly rectifying channel subfamily J member 16	82179	3171.5	0.576441	0.697296	1.20669	1.2193	0.269498	0.468791
ENSG00000124313	3181	3161	IQSEC2	protein_coding	IQ motif and Sec7 domain ArfGEF 2	95522	3171	-0.00909647	-0.694879	4.4491	7.41669	0.00646216	0.0365376
ENSG00000152127	3271	3068	MGAT5	protein_coding	alpha-1,6-mannosylglycoprotein 6-beta-N-acetylglucosaminyltransferase	334638	3169.5	-0.0924041	-0.788494	6.61061	15.409	8.65745e-05	0.00134261
ENSG00000067900	3207	3132	ROCK1	protein_coding	Rho associated coiled-coil containing protein kinase 1	164907	3169.5	-0.0341294	0.374222	5.49206	1.93218	0.16452	0.342535
ENSG00000104356	3305	3032	POP1	protein_coding	POP1 homolog, ribonuclease P/MRP subunit	42542	3168.5	-0.124341	-0.300613	4.75334	0.913293	0.339242	0.543362
ENSG00000114790	3531	2805	ARHGEF26	protein_coding	Rho guanine nucleotide exchange factor 26	136824	3168	-0.33197	0.0277966	3.52097	0.0115041	0.914585	0.958636
ENSG00000115966	3221	3115	ATF2	protein_coding	activating transcription factor 2	96132	3168	-0.0482613	-0.304848	5.77227	1.44506	0.229323	0.423452
ENSG00000143786	3341	2994	CNIH3	protein_coding	cornichon family AMPA receptor auxiliary protein 3	305894	3167.5	-0.158156	0.580349	0.765312	1.35301	0.244752	0.441426
ENSG00000166436	3218	3117	TRIM66	protein_coding	tripartite motif containing 66	70657	3167.5	-0.0459916	-0.0933913	3.00882	0.0863069	0.768926	0.878512
ENSG00000203668	3334	2999	CHML	protein_coding	CHM like Rab escort protein	11518	3166.5	-0.152724	-0.284138	7.05757	1.20798	0.271733	0.471561
ENSG00000178971	3361	2967	CTC1	protein_coding	CST telomere replication complex component 1	23241	3164	-0.179829	-0.178637	4.47282	0.514463	0.473213	0.662954
ENSG00000186566	3191	3137	GPATCH8	protein_coding	G-patch domain containing 8	108149	3164	-0.0246153	-0.538459	5.42122	3.00207	0.0831584	0.21803
ENSG00000166579	3354	2974	NDEL1	protein_coding	nudE neurodevelopment protein 1 like 1	77280	3164	-0.173423	-0.400079	6.02493	2.13603	0.143873	0.315013
ENSG00000136937	3274	3050	NCBP1	protein_coding	nuclear cap binding protein subunit 1	40080	3162	-0.102213	-0.665752	5.53391	8.61819	0.00332822	0.0223794
ENSG00000162836	3199	3122	ACP6	protein_coding	acid phosphatase 6, lysophosphatidic	40872	3160.5	-0.0351393	-0.0131354	4.54563	0.0024038	0.960897	0.981473
ENSG00000092201	3245	3075	SUPT16H	protein_coding	SPT16 homolog, facilitates chromatin remodeling subunit	32543	3160	-0.0776075	-0.659694	7.37491	9.11848	0.0025304	0.0180321
ENSG00000167523	3203	3116	SPATA33	protein_coding	spermatogenesis associated 33	13532	3159.5	-0.039716	-0.258169	5.15196	1.11121	0.29182	0.494323
ENSG00000060140	3274	3045	STYK1	protein_coding	serine/threonine/tyrosine kinase 1	55395	3159.5	-0.104579	-0.0861287	3.02634	0.0845052	0.771282	0.880063
ENSG00000164164	2866	3450	OTUD4	protein_coding	OTU deubiquitinase 4	69751	3158	0.267473	0.144623	5.47975	0.206066	0.649869	0.799838
ENSG00000165626	3177	3137	BEND7	protein_coding	BEN domain containing 7	90530	3157	-0.0182738	-0.709163	-0.132596	1.77834	0.182353	0.36645
ENSG00000105662	3056	3258	CRTC1	protein_coding	CREB regulated transcription coactivator 1	98655	3157	0.0923128	0.168113	4.41335	0.338091	0.560933	0.736673
ENSG00000165125	3180	3132	TRPV6	protein_coding	transient receptor potential cation channel subfamily V member 6	14537	3156	-0.0219356	1.02613	5.01271	4.27747	0.0386207	0.13025
ENSG00000118322	3263	3048	ATP10B	protein_coding	ATPase phospholipid transporting 10B (putative)	289094	3155.5	-0.0983049	-1.56789	0.623156	5.42194	0.0198853	0.082281
ENSG00000175984	3198	3112	DENND2C	protein_coding	DENN domain containing 2C	87574	3155	-0.0393154	-0.0928855	2.04001	0.0716024	0.789018	0.890439
ENSG00000140839	3267	3041	CLEC18B	protein_coding	C-type lectin domain family 18 member B	12847	3154	-0.103388	0.651171	0.700781	2.24647	0.133919	0.299942
ENSG00000154309	3393	2915	DISP1	protein_coding	dispatched RND transporter family member 1	190973	3154	-0.218996	-0.215641	1.53429	0.35146	0.553288	0.72981
ENSG00000164983	3220	3087	TMEM65	protein_coding	transmembrane protein 65	66512	3153.5	-0.0608359	-0.0039406	5.37877	0.00031106	0.985929	0.993587
ENSG00000183196	3208	3098	CHST6	protein_coding	carbohydrate sulfotransferase 6	23393	3153	-0.050321	0.733943	5.17917	7.29163	0.00692767	0.038475
ENSG00000127463	3323	2983	EMC1	protein_coding	ER membrane protein complex subunit 1	35892	3153	-0.155673	-0.780835	6.93414	12.0766	0.000510575	0.00532626
ENSG00000135525	3051	3255	MAP7	protein_coding	microtubule associated protein 7	208538	3153	0.0933457	0.119964	6.26187	0.294732	0.587204	0.753696
ENSG00000124299	3286	3020	PEPD	protein_coding	peptidase D	134841	3153	-0.121745	0.404232	6.96088	2.88841	0.0892192	0.229196
ENSG00000123352	3188	3118	SPATS2	protein_coding	spermatogenesis associated serine rich 2	160841	3153	-0.0320205	-0.0434639	5.74711	0.0413436	0.838876	0.919833
ENSG00000083097	3258	3044	DOP1A	protein_coding	DOP1 leucine zipper like protein A	103684	3151	-0.0979871	-0.196161	3.12698	0.352566	0.552664	0.729177
ENSG00000109686	2805	3497	SH3D19	protein_coding	SH3 domain containing 19	222854	3151	0.318015	0.683317	4.81727	9.36402	0.00221286	0.0162908
ENSG00000188554	3174	3125	NBR1	protein_coding	NBR1 autophagy cargo receptor	41208	3149.5	-0.0224388	0.112981	6.98558	0.282425	0.595116	0.760334
ENSG00000169764	3268	3030	UGP2	protein_coding	UDP-glucose pyrophosphorylase 2	50610	3149	-0.109056	0.0356124	7.37401	0.0258486	0.872271	0.938024
ENSG00000112139	3195	3095	MDGA1	protein_coding	MAM domain containing glycosylphosphatidylinositol anchor 1	68627	3145	-0.0458619	-1.46907	-0.278728	6.76042	0.00932019	0.0476198
ENSG00000138735	2605	3680	PDE5A	protein_coding	phosphodiesterase 5A	134407	3142.5	0.498261	0.61779	2.71378	3.71364	0.0539697	0.163836
ENSG00000156471	3231	3049	PTDSS1	protein_coding	phosphatidylserine synthase 1	75093	3140	-0.083618	-0.0469029	7.26322	0.0333082	0.855186	0.929425
ENSG00000096696	3181	3098	DSP	protein_coding	desmoplakin	45097	3139.5	-0.0381311	-0.659925	9.06144	7.66063	0.00564387	0.0331012
ENSG00000168026	2769	3510	TTC21A	protein_coding	tetratricopeptide repeat domain 21A	31223	3139.5	0.341996	1.26019	1.39719	8.01606	0.00463644	0.0283908
ENSG00000118257	3245	3032	NRP2	protein_coding	neuropilin 2	116143	3138.5	-0.0979175	0.416236	5.35308	0.625271	0.429095	0.62555
ENSG00000203666	3290	2986	EFCAB2	protein_coding	EF-hand calcium binding domain 2	157482	3138	-0.139829	-0.310378	2.77523	0.905933	0.341196	0.545035
ENSG00000253729	3226	3050	PRKDC	protein_coding	protein kinase, DNA-activated, catalytic subunit	187067	3138	-0.0809114	-0.607927	6.42765	6.37834	0.0115522	0.0556858
ENSG00000164733	3147	3126	CTSB	protein_coding	cathepsin B	27009	3136.5	-0.00965632	-0.685265	9.24992	7.05045	0.00792453	0.0422339
ENSG00000130023	3133	3140	ERMARD	protein_coding	ER membrane associated RNA degradation	29978	3136.5	0.00321876	0.554812	4.61329	5.60566	0.0179026	0.0763909
ENSG00000129657	2533	3737	SEC14L1	protein_coding	SEC14 like lipid binding 1	128352	3135	0.56085	-0.0359213	5.31642	0.0235412	0.878058	0.941505
ENSG00000180228	3173	3094	PRKRA	protein_coding	protein activator of interferon induced protein kinase EIF2AK2	20220	3133.5	-0.0363627	0.131808	6.56796	0.345316	0.556776	0.73307
ENSG00000197879	3070	3194	MYO1C	protein_coding	myosin IC	28500	3132	0.0571074	-0.202657	7.61934	0.807911	0.368739	0.572375
ENSG00000169660	3532	2731	HEXD	protein_coding	hexosaminidase D	24327	3131.5	-0.370936	0.290931	4.75055	0.629434	0.427563	0.62455
ENSG00000153802	3286	2977	TMPRSS11D	protein_coding	transmembrane serine protease 11D	63126	3131.5	-0.142428	-4.52401	0.0381584	41.4428	1.2137e-10	1.0997e-08
ENSG00000107938	3195	3067	EDRF1	protein_coding	erythroid differentiation regulatory factor 1	44628	3131	-0.0589689	-1.06666	4.18516	13.3451	0.000259101	0.00316526
ENSG00000054793	3857	2403	ATP9A	protein_coding	ATPase phospholipid transporting 9A (putative)	171876	3130	-0.682416	-0.839745	6.55069	12.3135	0.000449689	0.00483759
ENSG00000005810	3230	3030	MYCBP2	protein_coding	MYC binding protein 2	284620	3130	-0.0921869	-0.438219	4.20656	2.30206	0.129203	0.293025
ENSG00000169814	3296	2963	BTD	protein_coding	biotinidase	120970	3129.5	-0.153608	0.0814401	3.4521	0.0930854	0.760291	0.873653
ENSG00000186716	3186	3071	BCR	protein_coding	BCR activator of RhoGEF and GTPase	138333	3128.5	-0.0530208	-0.31913	6.86273	1.2631	0.261064	0.459657
ENSG00000187109	3243	3014	NAP1L1	protein_coding	nucleosome assembly protein 1 like 1	48150	3128.5	-0.105616	0.679879	8.69292	7.67597	0.00559609	0.0329197
ENSG00000162929	3112	3145	SANBR	protein_coding	SANT and BTB domain regulator of CSR	72163	3128.5	0.0152131	0.217453	4.19529	0.506608	0.476611	0.66581
ENSG00000022567	3247	3004	SLC45A4	protein_coding	solute carrier family 45 member 4	101139	3125.5	-0.112187	0.185832	4.73391	0.292945	0.588339	0.754636
ENSG00000157601	3164	3085	MX1	protein_coding	MX dynamin like GTPase 1	50051	3124.5	-0.0364674	-0.954673	8.24219	13.1274	0.000291013	0.00347653
ENSG00000166689	3166	3082	PLEKHA7	protein_coding	pleckstrin homology domain containing A7	237117	3124	-0.038782	0.0224018	3.51856	0.0048195	0.944653	0.974702
ENSG00000179240	3113	3134	GVQW3	protein_coding	GVQW motif containing 3	33316	3123.5	0.0096965	-0.0903778	2.31087	0.0811837	0.7757	0.882498
ENSG00000138430	3207	3039	OLA1	protein_coding	Obg like ATPase 1	176152	3123	-0.0776028	-0.170981	7.90166	0.520406	0.470669	0.660694
ENSG00000196693	3133	3112	ZNF33B	protein_coding	zinc finger protein 33B	64385	3122.5	-0.0096996	-0.298889	5.29876	2.1297	0.144469	0.315767
ENSG00000182158	3258	2986	CREB3L2	protein_coding	cAMP responsive element binding protein 3 like 2	127107	3122	-0.125732	0.246855	6.21735	1.36849	0.242071	0.438066
ENSG00000100368	3541	2702	CSF2RB	protein_coding	colony stimulating factor 2 receptor subunit beta	26811	3121.5	-0.390003	-1.81198	1.04914	12.1982	0.000478353	0.00507739
ENSG00000108799	3166	3077	EZH1	protein_coding	enhancer of zeste 1 polycomb repressive complex 2 subunit	44774	3121.5	-0.0411236	-0.0260974	4.33181	0.0130603	0.909014	0.955982
ENSG00000148843	3174	3066	PDCD11	protein_coding	programmed cell death 11	49668	3120	-0.0499284	-0.201047	6.3784	0.529619	0.466767	0.657795
ENSG00000136861	3194	3045	CDK5RAP2	protein_coding	CDK5 regulatory subunit associated protein 2	191295	3119.5	-0.0689	-0.198177	4.27736	0.602396	0.437665	0.633015
ENSG00000138081	3138	3100	FBXO11	protein_coding	F-box protein 11	117182	3119	-0.0175715	-0.229247	5.78257	1.2872	0.256564	0.454672
ENSG00000163075	3148	3087	CFAP221	protein_coding	cilia and flagella associated protein 221	117819	3117.5	-0.028221	2.02053	-0.116156	11.9486	0.000546887	0.00559287
ENSG00000130518	3063	3172	IQCN	protein_coding	IQ motif containing N	17402	3117.5	0.0504312	1.01626	0.167518	2.77092	0.095991	0.240989
ENSG00000167785	3149	3083	ZNF558	protein_coding	zinc finger protein 558	26144	3116	-0.0305491	0.0306148	5.36397	0.014896	0.90286	0.953177
ENSG00000133466	3432	2795	C1QTNF6	protein_coding	C1q and TNF related 6	19219	3113.5	-0.296105	-0.546962	3.53406	3.0038	0.0830693	0.21803
ENSG00000121060	2941	3284	TRIM25	protein_coding	tripartite motif containing 25	77693	3112.5	0.159096	-0.778788	6.74201	9.51092	0.00204253	0.0153124
ENSG00000133069	3332	2892	TMCC2	protein_coding	transmembrane and coiled-coil domain family 2	57686	3112	-0.204255	-0.506618	2.88152	2.02016	0.155222	0.330628
ENSG00000095564	3119	3104	BTAF1	protein_coding	B-TFIID TATA-box binding protein associated factor 1	107667	3111.5	-0.00695276	-0.602047	5.05241	3.68131	0.0550257	0.165646
ENSG00000009830	3218	3003	POMT2	protein_coding	protein O-mannosyltransferase 2	45927	3110.5	-0.0997278	0.00970952	4.73591	0.00183879	0.965796	0.984397
ENSG00000143153	3078	3140	ATP1B1	protein_coding	ATPase Na+/K+ transporting subunit beta 1	205295	3109	0.0287621	0.534548	7.881	5.68591	0.0171017	0.0739575
ENSG00000167986	3111	3107	DDB1	protein_coding	damage specific DNA binding protein 1	43145	3109	-0.00185556	-0.260225	7.86815	1.3756	0.240852	0.436434
ENSG00000162390	3148	3069	ACOT11	protein_coding	acyl-CoA thioesterase 11	96935	3108.5	-0.0366551	-1.74719	1.90222	17.8722	2.36242e-05	0.00045493
ENSG00000102606	3302	2913	ARHGEF7	protein_coding	Rho guanine nucleotide exchange factor 7	191178	3107.5	-0.180776	-0.329474	5.08169	2.40333	0.121077	0.279876
ENSG00000163125	3168	3045	RPRD2	protein_coding	regulation of nuclear pre-mRNA domain containing 2	113475	3106.5	-0.0571117	-0.629325	5.21332	7.15032	0.00749507	0.0406469
ENSG00000116016	3135	3077	EPAS1	protein_coding	endothelial PAS domain protein 1	93030	3106	-0.0269323	-0.622865	6.7426	4.28261	0.0385043	0.13006
ENSG00000072062	3196	3016	PRKACA	protein_coding	protein kinase cAMP-activated catalytic subunit alpha	26396	3106	-0.083604	-0.220289	6.84325	1.09209	0.296009	0.499457
ENSG00000117266	3209	3000	CDK18	protein_coding	cyclin dependent kinase 18	28197	3104.5	-0.09713	-0.418461	6.45432	2.4103	0.120539	0.279186
ENSG00000100422	3505	2704	CERK	protein_coding	ceramide kinase	53842	3104.5	-0.374197	-0.427315	6.39246	3.80945	0.0509643	0.157621
ENSG00000147642	3143	3065	SYBU	protein_coding	syntabulin	117813	3104	-0.0362435	0.218771	3.98403	0.62662	0.428598	0.625519
ENSG00000077044	3141	3066	DGKD	protein_coding	diacylglycerol kinase delta	117610	3103.5	-0.034855	-0.191161	4.56775	0.505818	0.476955	0.666078
ENSG00000108219	3134	3073	TSPAN14	protein_coding	tetraspanin 14	78958	3103.5	-0.0283483	-0.440413	6.36922	2.61697	0.105726	0.256454
ENSG00000124201	3211	2996	ZNFX1	protein_coding	zinc finger NFX1-type containing 1	40480	3103.5	-0.0999528	-0.857448	5.81284	14.5987	0.000133003	0.00187094
ENSG00000169375	3132	3074	SIN3A	protein_coding	SIN3 transcription regulator family member A	86463	3103	-0.0269584	-0.622225	5.58696	7.11148	0.0076592	0.0411975
ENSG00000186648	3225	2980	CARMIL3	protein_coding	capping protein regulator and myosin 1 linker 3	17720	3102.5	-0.11395	-0.391523	1.38292	1.02522	0.311284	0.515435
ENSG00000183486	3149	3056	MX2	protein_coding	MX dynamin like GTPase 2	47394	3102.5	-0.0432353	-4.03406	4.47989	87.8423	7.08878e-21	3.9883e-18
ENSG00000117625	3292	2913	RCOR3	protein_coding	REST corepressor 3	58008	3102.5	-0.176402	0.269408	5.22515	1.53911	0.21475	0.405602
ENSG00000214944	4070	2133	ARHGEF28	protein_coding	Rho guanine nucleotide exchange factor 28	315835	3101.5	-0.931823	-1.35448	4.0593	24.9923	5.75594e-07	2.05476e-05
ENSG00000135164	3212	2991	DMTF1	protein_coding	cyclin D binding myb like transcription factor 1	43928	3101.5	-0.102811	-0.370442	4.44765	1.01439	0.313855	0.517935
ENSG00000074416	3606	2597	MGLL	protein_coding	monoglyceride lipase	363128	3101.5	-0.473398	0.0538796	2.89546	0.0193762	0.889293	0.946531
ENSG00000158636	3142	3058	EMSY	protein_coding	EMSY transcriptional repressor, BRCA2 interacting	108102	3100	-0.0390822	-0.610099	4.12376	5.19577	0.0226419	0.0897611
ENSG00000113638	3533	2667	TTC33	protein_coding	tetratricopeptide repeat domain 33	243630	3100	-0.405543	-0.25757	3.2729	0.928751	0.335188	0.539035
ENSG00000100629	3227	2967	CEP128	protein_coding	centrosomal protein 128	482534	3097	-0.121149	-0.797955	2.0832	3.26806	0.0706412	0.195936
ENSG00000091656	3110	3084	ZFHX4	protein_coding	zinc finger homeobox 4	186042	3097	-0.0121079	-0.280887	2.97096	0.405853	0.524082	0.705401
ENSG00000124782	3152	3040	RREB1	protein_coding	ras responsive element binding protein 1	144383	3096	-0.0521794	-0.939753	4.62753	12.8143	0.000343976	0.00394008
ENSG00000085982	3164	3028	USP40	protein_coding	ubiquitin specific peptidase 40	91262	3096	-0.0633639	0.423584	4.97283	2.27316	0.131631	0.296442
ENSG00000213694	3216	2975	S1PR3	protein_coding	sphingosine-1-phosphate receptor 3	14292	3095.5	-0.112341	-1.56135	4.64375	23.1712	1.48202e-06	4.54002e-05
ENSG00000168172	3036	3152	HOOK3	protein_coding	hook microtubule tethering protein 3	133589	3094	0.0540783	0.0665324	4.88171	0.0888209	0.765681	0.876852
ENSG00000175318	3075	3111	GRAMD2A	protein_coding	GRAM domain containing 2A	37981	3093	0.0167866	0.836545	3.92904	7.57622	0.00591434	0.0341886
ENSG00000173193	3558	2628	PARP14	protein_coding	poly(ADP-ribose) polymerase family member 14	50001	3093	-0.436958	-2.27656	5.19661	46.9855	7.15146e-12	8.80037e-10
ENSG00000175387	3079	3107	SMAD2	protein_coding	SMAD family member 2	122189	3093	0.0130562	0.629583	5.04578	8.58143	0.00339608	0.0226745
ENSG00000091164	3106	3073	TXNL1	protein_coding	thioredoxin like 1	54391	3089.5	-0.0154051	0.00206196	6.49923	3.56078e-05	0.995239	0.997744
ENSG00000145349	2504	3674	CAMK2D	protein_coding	calcium/calmodulin dependent protein kinase II delta	343873	3089	0.552934	0.365956	4.9208	2.1885	0.139044	0.307821
ENSG00000068784	3153	3025	SRBD1	protein_coding	S1 RNA binding domain 1	223485	3089	-0.0597707	-0.0706483	4.48554	0.0833443	0.772815	0.880956
ENSG00000059377	3126	3052	TBXAS1	protein_coding	thromboxane A synthase 1	243274	3089	-0.0345516	0.306817	1.26417	0.6237	0.429676	0.625825
ENSG00000160796	3381	2795	NBEAL2	protein_coding	neurobeachin like 2	30038	3088	-0.274512	-0.336326	5.82949	1.17833	0.277697	0.477741
ENSG00000109670	2858	3316	FBXW7	protein_coding	F-box and WD repeat domain containing 7	215548	3087	0.214368	0.723168	4.26916	8.19669	0.00419669	0.0264892
ENSG00000214029	3020	3151	ZNF891	protein_coding	zinc finger protein 891	25495	3085.5	0.0612414	0.053206	2.87201	0.0271017	0.869238	0.936936
ENSG00000111224	3193	2976	PARP11	protein_coding	poly(ADP-ribose) polymerase family member 11	82401	3084.5	-0.101505	-1.57579	2.72324	15.3297	9.02838e-05	0.00138453
ENSG00000158805	3118	3051	ZNF276	protein_coding	zinc finger protein 276	20525	3084.5	-0.0313286	-0.0574841	6.2728	0.0709982	0.789889	0.891157
ENSG00000204248	3115	3053	COL11A2	protein_coding	collagen type XI alpha 2 chain	29818	3084	-0.0289952	0.413412	1.15672	0.672177	0.412293	0.611548
ENSG00000149577	3141	3026	SIDT2	protein_coding	SID1 transmembrane family member 2	18709	3083.5	-0.0537945	0.204152	4.75672	0.749146	0.386747	0.589566
ENSG00000160789	3042	3124	LMNA	protein_coding	lamin A/C	57508	3083	0.0383619	0.11981	9.05468	0.191673	0.661528	0.808665
ENSG00000153993	3089	3077	SEMA3D	protein_coding	semaphorin 3D	191503	3083	-0.00561361	2.2864	2.37738	13.5059	0.00023781	0.00296743
ENSG00000154930	3097	3068	ACSS1	protein_coding	acyl-CoA synthetase short chain family member 1	52750	3082.5	-0.0135685	0.574607	5.62964	2.86282	0.0906482	0.231492
ENSG00000198915	3150	3015	RASGEF1A	protein_coding	RasGEF domain family member 1A	72530	3082.5	-0.0631733	0.721315	5.88099	9.93479	0.00162184	0.0129015
ENSG00000006831	3154	3010	ADIPOR2	protein_coding	adiponectin receptor 2	100100	3082	-0.0673973	-0.502557	7.03551	4.41295	0.0356672	0.123059
ENSG00000135597	2777	3387	REPS1	protein_coding	RALBP1 associated Eps domain containing 1	84768	3082	0.286387	0.45208	5.54486	5.05945	0.0244919	0.0948593
ENSG00000008838	3118	3045	MED24	protein_coding	mediator complex subunit 24	42118	3081.5	-0.0341676	-0.196185	6.76986	0.761531	0.38285	0.585558
ENSG00000166387	3225	2936	PPFIBP2	protein_coding	PPFIA binding protein 2	143829	3080.5	-0.135403	-0.553167	4.81833	5.27243	0.0216658	0.0868927
ENSG00000173852	3179	2978	DPY19L1	protein_coding	dpy-19 like C-mannosyltransferase 1	110979	3078.5	-0.0941986	-0.37843	4.1723	2.39034	0.122087	0.281994
ENSG00000121964	3136	3021	GTDC1	protein_coding	glycosyltransferase like domain containing 1	394500	3078.5	-0.0538819	0.530331	4.03259	4.87298	0.0272803	0.102486
ENSG00000132359	3045	3111	RAP1GAP2	protein_coding	RAP1 GTPase activating protein 2	282036	3078	0.0309261	-0.364208	4.41074	1.82778	0.17639	0.358753
ENSG00000171488	3115	3040	LRRC8C	protein_coding	leucine rich repeat containing 8 VRAC subunit C	136831	3077.5	-0.0351494	-0.302165	4.01432	0.769095	0.380497	0.584008
ENSG00000081923	3116	3037	ATP8B1	protein_coding	ATPase phospholipid transporting 8B1	156889	3076.5	-0.0370363	-0.212129	3.81753	0.0867747	0.768318	0.878306
ENSG00000106772	3159	2994	PRUNE2	protein_coding	prune homolog 2 with BCH domain	294738	3076.5	-0.0773686	2.41065	1.36721	18.2933	1.89372e-05	0.000382689
ENSG00000104067	3132	3021	TJP1	protein_coding	tight junction protein 1	269548	3076.5	-0.0520411	-0.141096	5.53001	0.281802	0.595522	0.760563
ENSG00000128915	3199	2953	ICE2	protein_coding	interactor of little elongation complex ELL subunit 2	59551	3076	-0.115402	0.138379	4.59759	0.35315	0.552335	0.728998
ENSG00000181222	3100	3052	POLR2A	protein_coding	RNA polymerase II subunit A	30250	3076	-0.0225059	-1.46954	3.90667	5.91959	0.0149734	0.0672394
ENSG00000164134	2545	3605	NAA15	protein_coding	N-alpha-acetyltransferase 15, NatA auxiliary subunit	118528	3075	0.502167	0.252614	6.59316	1.25755	0.262116	0.460746
ENSG00000197748	3102	3046	CFAP43	protein_coding	cilia and flagella associated protein 43	102476	3074	-0.0262742	0.732398	0.341054	2.22887	0.135453	0.302347
ENSG00000046651	3210	2937	OFD1	protein_coding	OFD1 centriole and centriolar satellite protein	43212	3073.5	-0.128188	0.15331	5.38157	0.373755	0.540964	0.719575
ENSG00000134318	3057	3089	ROCK2	protein_coding	Rho associated coiled-coil containing protein kinase 2	168571	3073	0.0150184	-0.122755	5.10703	0.238293	0.625442	0.781983
ENSG00000197375	3164	2982	SLC22A5	protein_coding	solute carrier family 22 member 5	25903	3073	-0.0854415	0.512781	3.64522	3.45023	0.0632429	0.181986
ENSG00000088854	3088	3057	DNAAF9	protein_coding	dynein axonemal assembly factor 9	158363	3072.5	-0.0145515	-0.266524	2.60256	0.712584	0.398587	0.599558
ENSG00000174485	3156	2987	DENND4A	protein_coding	DENN domain containing 4A	134247	3071.5	-0.0793741	-0.185142	4.07203	0.620507	0.430859	0.626709
ENSG00000185010	3150	2993	F8	protein_coding	coagulation factor VIII	191152	3071.5	-0.0737355	0.78101	2.41017	5.01967	0.0250609	0.0966178
ENSG00000149294	3170	2971	NCAM1	protein_coding	neural cell adhesion molecule 1	317189	3070.5	-0.0935038	-0.347672	0.127954	0.403553	0.52526	0.706365
ENSG00000151466	2483	3654	SCLT1	protein_coding	sodium channel and clathrin linker 1	228679	3068.5	0.557206	0.541407	3.5986	3.28001	0.0701287	0.1948
ENSG00000138757	3081	3055	G3BP2	protein_coding	G3BP stress granule assembly factor 2	82740	3068	-0.0122223	-0.419959	6.7291	4.13831	0.0419231	0.137736
ENSG00000123124	3110	3022	WWP1	protein_coding	WW domain containing E3 ubiquitin protein ligase 1	135873	3066	-0.0413974	-0.210451	5.3502	0.870915	0.350702	0.554733
ENSG00000164597	3053	3077	COG5	protein_coding	component of oligomeric golgi complex 5	362889	3065	0.0112932	-0.373943	5.34557	2.35516	0.124869	0.286193
ENSG00000070371	3122	3007	CLTCL1	protein_coding	clathrin heavy chain like 1	112246	3064.5	-0.054128	0.878538	2.33041	6.81546	0.00903718	0.0465103
ENSG00000142197	3088	3041	DOP1B	protein_coding	DOP1 leucine zipper like protein B	137492	3064.5	-0.0221197	-0.652108	4.32825	7.28111	0.00696836	0.0385924
ENSG00000109572	3216	2911	CLCN3	protein_coding	chloride voltage-gated channel 3	111040	3063.5	-0.143706	-0.616645	6.74336	7.83791	0.00511617	0.0305718
ENSG00000105221	3108	3011	AKT2	protein_coding	AKT serine/threonine kinase 2	55219	3059.5	-0.0457288	-0.454222	7.13926	4.00874	0.0452649	0.14517
ENSG00000138796	2649	3469	HADH	protein_coding	hydroxyacyl-CoA dehydrogenase	45527	3059	0.388943	0.542894	5.45588	5.38966	0.0202565	0.0832896
ENSG00000164715	3179	2938	LMTK2	protein_coding	lemur tyrosine kinase 2	102776	3058.5	-0.113701	-0.72599	4.13924	7.45169	0.00633769	0.0359952
ENSG00000049323	3138	2974	LTBP1	protein_coding	latent transforming growth factor beta binding protein 1	452556	3056	-0.0774154	0.123341	6.18391	0.322083	0.570359	0.742144
ENSG00000198026	3091	3021	ZNF335	protein_coding	zinc finger protein 335	23543	3056	-0.0330367	-0.118125	4.9803	0.287583	0.591774	0.757919
ENSG00000106078	3081	3029	COBL	protein_coding	cordon-bleu WH2 repeat protein	300606	3055	-0.0245491	-0.882333	3.90068	4.45323	0.0348352	0.121099
ENSG00000128609	3139	2971	NDUFA5	protein_coding	NADH:ubiquinone oxidoreductase subunit A5	20907	3055	-0.0793304	0.355288	5.64868	2.12678	0.144744	0.316174
ENSG00000119772	3185	2924	DNMT3A	protein_coding	DNA methyltransferase 3 alpha	114735	3054.5	-0.12331	-0.538262	5.30483	4.02792	0.0447532	0.144032
ENSG00000107077	3161	2948	KDM4C	protein_coding	lysine demethylase 4C	454785	3054.5	-0.100612	-0.330464	4.30215	1.50746	0.219527	0.411702
ENSG00000001629	3095	3013	ANKIB1	protein_coding	ankyrin repeat and IBR domain containing 1	155409	3054	-0.0387261	-0.459399	5.89943	4.18418	0.0408028	0.135081
ENSG00000135049	3030	3077	AGTPBP1	protein_coding	ATP/GTP binding carboxypeptidase 1	195490	3053.5	0.0221994	-0.00859977	3.45289	0.000722197	0.97856	0.989953
ENSG00000108840	3077	3030	HDAC5	protein_coding	histone deacetylase 5	46956	3053.5	-0.0221994	0.0589101	7.03227	0.0370598	0.847343	0.92542
ENSG00000083844	3069	3037	ZNF264	protein_coding	zinc finger protein 264	31346	3053	-0.0151168	-0.0417839	4.61019	0.0290905	0.86457	0.934857
ENSG00000103222	3090	3014	ABCC1	protein_coding	ATP binding cassette subfamily C member 1	194119	3052	-0.0359157	-0.562121	5.975	5.97142	0.0145396	0.0658305
ENSG00000184220	3135	2968	CMSS1	protein_coding	cms1 ribosomal small subunit homolog	363895	3051.5	-0.0789485	0.46355	6.33764	5.37486	0.0204289	0.083752
ENSG00000073910	3128	2975	FRY	protein_coding	FRY microtubule binding protein	452412	3051.5	-0.0723271	-0.566535	2.72564	2.54718	0.110491	0.263886
ENSG00000138798	2552	3549	EGF	protein_coding	epidermal growth factor	100883	3050.5	0.475625	-1.65751	2.19102	15.9505	6.50191e-05	0.00106623
ENSG00000065809	3116	2985	FAM107B	protein_coding	family with sequence similarity 107 member B	256340	3050.5	-0.061944	-0.756881	5.09217	13.0268	0.000307069	0.00362826
ENSG00000164070	2521	3580	HSPA4L	protein_coding	heat shock protein family A (Hsp70) member 4 like	58912	3050.5	0.505794	0.524596	4.37686	3.17385	0.0748257	0.203397
ENSG00000137992	3091	3009	DBT	protein_coding	dihydrolipoamide branched chain transacylase E2	62915	3050	-0.0387768	0.0348185	5.49296	0.0276481	0.867939	0.936168
ENSG00000132300	3128	2972	PTCD3	protein_coding	pentatricopeptide repeat domain 3	35934	3050	-0.0737822	-0.0895903	5.42087	0.166242	0.683474	0.823455
ENSG00000079134	3132	2967	THOC1	protein_coding	THO complex 1	53530	3049.5	-0.0780537	-0.109996	4.7925	0.176971	0.673989	0.817198
ENSG00000148429	3123	2974	USP6NL	protein_coding	USP6 N-terminal like	151156	3048.5	-0.0705048	-0.892186	4.94499	10.1736	0.00142468	0.0117068
ENSG00000137501	3034	3060	SYTL2	protein_coding	synaptotagmin like 2	116935	3047	0.0123065	-0.693299	2.63689	3.63065	0.0567245	0.169112
ENSG00000158966	3133	2959	CACHD1	protein_coding	cache domain containing 1	222929	3046	-0.082408	-0.992268	3.32745	12.4353	0.000421305	0.00460425
ENSG00000013588	3084	3008	GPRC5A	protein_coding	G protein-coupled receptor class C group 5 member A	26378	3046	-0.0359864	-0.732874	6.56695	4.76079	0.0291152	0.107159
ENSG00000116205	3110	2981	TCEANC2	protein_coding	transcription elongation factor A N-terminal and central domain containing 2	58935	3045.5	-0.0610981	-0.00324476	3.67889	0.000146101	0.990356	0.995653
ENSG00000157796	3050	3041	WDR19	protein_coding	WD repeat domain 19	103306	3045.5	-0.00426203	0.222573	3.65696	0.785765	0.375384	0.579186
ENSG00000101004	3132	2958	NINL	protein_coding	ninein like	132834	3045	-0.0824351	0.333712	5.16549	1.37873	0.240318	0.4359
ENSG00000101109	3142	2948	STK4	protein_coding	serine/threonine kinase 4	113542	3045	-0.0919164	-0.29225	4.52598	1.32429	0.249823	0.447018
ENSG00000157077	3075	3015	ZFYVE9	protein_coding	zinc finger FYVE-type containing 9	206582	3045	-0.0284191	-0.222938	4.98244	1.01488	0.313737	0.517894
ENSG00000139178	3119	2969	C1RL	protein_coding	complement C1r subcomponent like	19651	3044	-0.0710831	-0.067257	6.60859	0.082963	0.773322	0.881304
ENSG00000144857	3694	2391	BOC	protein_coding	BOC cell adhesion associated, oncogene regulated	76456	3042.5	-0.627357	0.110158	6.83994	0.113147	0.73659	0.860463
ENSG00000173473	3211	2873	SMARCC1	protein_coding	SWI/SNF related, matrix associated, actin dependent regulator of chromatin subfamily c member 1	196837	3042	-0.160412	-0.524416	6.98764	6.26704	0.0123004	0.0583451
ENSG00000121858	3416	2668	TNFSF10	protein_coding	TNF superfamily member 10	17967	3042	-0.356431	-2.08446	7.1875	25.2168	5.12347e-07	1.84201e-05
ENSG00000159314	3191	2892	ARHGAP27	protein_coding	Rho GTPase activating protein 27	40519	3041.5	-0.141894	-0.230418	5.99965	0.664135	0.415104	0.614113
ENSG00000001631	3066	3017	KRIT1	protein_coding	KRIT1 ankyrin repeat containing	48668	3041.5	-0.0232354	-0.232444	4.74045	0.961649	0.326772	0.531833
ENSG00000172943	3049	3030	PHF8	protein_coding	PHD finger protein 8	112282	3039.5	-0.00901539	-0.754356	4.78114	8.97943	0.00273036	0.0190798
ENSG00000143437	3045	3032	ARNT	protein_coding	aryl hydrocarbon receptor nuclear translocator	66995	3038.5	-0.00617044	-0.298073	5.31363	2.03191	0.154027	0.328962
ENSG00000115415	3088	2989	STAT1	protein_coding	signal transducer and activator of transcription 1	112500	3038.5	-0.0469944	-0.974753	7.64324	16.2496	5.5521e-05	0.000934779
ENSG00000173706	3604	2472	HEG1	protein_coding	heart development protein with EGF like domains 1	90287	3038	-0.543737	-1.02094	3.84934	11.269	0.000788101	0.00737444
ENSG00000112419	2798	3278	PHACTR2	protein_coding	phosphatase and actin regulator 2	294340	3038	0.228344	0.52892	3.37417	3.64398	0.0562722	0.168061
ENSG00000140937	3111	2957	CDH11	protein_coding	cadherin 11	182359	3034	-0.07322	0.0770385	4.42547	0.0256341	0.872797	0.938324
ENSG00000177917	3086	2980	ARL6IP6	protein_coding	ADP ribosylation factor like GTPase 6 interacting protein 6	44749	3033	-0.0504091	-0.135916	4.23361	0.333526	0.56359	0.73791
ENSG00000184305	3115	2949	CCSER1	protein_coding	coiled-coil serine rich protein 1	1477901	3032	-0.0789803	-0.899795	0.917721	4.98575	0.025557	0.0979317
ENSG00000070159	3148	2916	PTPN3	protein_coding	protein tyrosine phosphatase non-receptor type 3	122847	3032	-0.110408	-0.409127	4.64713	2.92008	0.0874834	0.225925
ENSG00000197256	3057	3006	KANK2	protein_coding	KN motif and ankyrin repeat domains 2	33521	3031.5	-0.0242635	0.265654	4.60675	1.47818	0.22406	0.417245
ENSG00000154217	2656	3407	PITPNC1	protein_coding	phosphatidylinositol transfer protein cytoplasmic 1	319975	3031.5	0.359127	0.225725	3.76672	0.876912	0.349049	0.553355
ENSG00000062725	2873	3187	APPBP2	protein_coding	amyloid beta precursor protein binding protein 2	83084	3030	0.149592	-0.309224	5.28429	2.10895	0.146439	0.3183
ENSG00000011105	3164	2894	TSPAN9	protein_coding	tetraspanin 9	209209	3029	-0.128642	-0.644931	5.64298	7.64619	0.00568925	0.0332737
ENSG00000183765	2975	3080	CHEK2	protein_coding	checkpoint kinase 2	54679	3027.5	0.0500242	-0.326987	5.07388	2.1372	0.143764	0.314999
ENSG00000117153	3135	2919	KLHL12	protein_coding	kelch like family member 12	37520	3027	-0.102957	-0.0378247	5.97622	0.0295	0.86363	0.934241
ENSG00000034677	3102	2952	RNF19A	protein_coding	ring finger protein 19A, RBR E3 ubiquitin protein ligase	79158	3027	-0.0714823	-1.43787	5.0237	5.38162	0.0203499	0.0835329
ENSG00000139180	3063	2990	NDUFA9	protein_coding	NADH:ubiquinone oxidoreductase subunit A9	45222	3026.5	-0.0347884	0.329769	7.53026	1.94089	0.163572	0.341494
ENSG00000007062	3088	2965	PROM1	protein_coding	prominin 1	121302	3026.5	-0.0586213	-1.23786	6.65461	22.0524	2.65313e-06	7.53428e-05
ENSG00000087470	3030	3022	DNM1L	protein_coding	dynamin 1 like	66450	3026	-0.00381287	-0.54212	6.65436	5.675	0.0172084	0.0742915
ENSG00000140961	3146	2905	OSGIN1	protein_coding	oxidative stress induced growth inhibitor 1	35021	3025.5	-0.114942	-0.307497	3.42342	0.934557	0.333681	0.537852
ENSG00000181873	3133	2912	IBA57	protein_coding	iron-sulfur cluster assembly factor IBA57	16453	3022.5	-0.105499	0.423399	5.02557	1.08075	0.298529	0.502059
ENSG00000092847	3131	2913	AGO1	protein_coding	argonaute RISC component 1	60724	3022	-0.104083	-0.37812	5.97655	3.57183	0.0587677	0.173292
ENSG00000105429	3072	2972	MEGF8	protein_coding	multiple EGF like domains 8	53160	3022	-0.0477283	-0.016814	5.58051	0.00460236	0.945912	0.975091
ENSG00000145725	4010	2033	PPIP5K2	protein_coding	diphosphoinositol pentakisphosphate kinase 2	92650	3021.5	-0.979642	-1.14866	4.49486	20.8829	4.88244e-06	0.000125043
ENSG00000048649	2954	3088	RSF1	protein_coding	remodeling and spacing factor 1	160860	3021	0.0639817	0.0501689	6.05002	0.0373336	0.846788	0.925146
ENSG00000067191	2929	3112	CACNB1	protein_coding	calcium voltage-gated channel auxiliary subunit beta 1	24250	3020.5	0.0874049	-0.00150971	3.73767	3.20922e-05	0.99548	0.997853
ENSG00000134452	3086	2952	FBH1	protein_coding	F-box DNA helicase 1	47391	3019	-0.0640241	-0.225787	6.43654	1.27982	0.257933	0.45635
ENSG00000100353	3430	2607	EIF3D	protein_coding	eukaryotic translation initiation factor 3 subunit D	18329	3018.5	-0.395685	-0.0176829	8.66286	0.00546584	0.941065	0.972905
ENSG00000105613	2963	3074	MAST1	protein_coding	microtubule associated serine/threonine kinase 1	41001	3018.5	0.053041	0.478799	1.38289	0.960785	0.326989	0.532044
ENSG00000136709	2989	3048	WDR33	protein_coding	WD repeat domain 33	110160	3018.5	0.0281907	0.0139156	6.05022	0.00425095	0.948015	0.975868
ENSG00000165714	3049	2986	BORCS5	protein_coding	BLOC-1 related complex subunit 5	114155	3017.5	-0.030112	0.13749	4.83205	0.221897	0.637598	0.791317
ENSG00000143995	3029	3006	MEIS1	protein_coding	Meis homeobox 1	140417	3017.5	-0.0109929	-0.0465786	2.20886	0.0139275	0.906056	0.954819
ENSG00000196091	2954	3076	MYBPC1	protein_coding	myosin binding protein C1	117675	3015	0.0583663	-4.70843	7.04999	183.745	7.37636e-42	5.58243e-38
ENSG00000143970	2961	3065	ASXL2	protein_coding	ASXL transcriptional regulator 2	144734	3013	0.0497861	-0.310426	4.25563	1.6958	0.192838	0.379606
ENSG00000163689	3277	2749	CFAP20DC	protein_coding	CFAP20 domain containing	332719	3013	-0.253384	-0.00104477	1.45495	3.41042e-06	0.998527	0.999385
ENSG00000163808	3195	2830	KIF15	protein_coding	kinesin family member 15	111655	3012.5	-0.174956	-0.710222	3.73505	4.4855	0.0341835	0.119686
ENSG00000197614	3092	2931	MFAP5	protein_coding	microfibril associated protein 5	25542	3011.5	-0.0771217	-0.467686	2.01362	0.478983	0.488884	0.676771
ENSG00000058091	3006	3015	CDK14	protein_coding	cyclin dependent kinase 14	744166	3010.5	0.00431156	-0.197184	4.50673	0.59595	0.440127	0.635048
ENSG00000108797	3037	2984	CNTNAP1	protein_coding	contactin associated protein 1	17462	3010.5	-0.0253909	-0.391441	0.371532	0.775943	0.378385	0.582036
ENSG00000158290	2980	3041	CUL4B	protein_coding	cullin 4B	98154	3010.5	0.0292238	-0.494786	5.87552	3.05933	0.0802749	0.213277
ENSG00000059691	2759	3260	GATB	protein_coding	glutamyl-tRNA amidotransferase subunit B	90503	3009.5	0.240646	0.631594	4.41018	7.02769	0.00802586	0.0426244
ENSG00000197077	3022	2995	KIAA1671	protein_coding	KIAA1671	244732	3008.5	-0.0129434	-0.751401	6.09241	12.9641	0.000317517	0.00372264
ENSG00000138468	3060	2957	SENP7	protein_coding	SUMO specific peptidase 7	189036	3008.5	-0.049381	0.195335	2.49668	0.298361	0.584912	0.752058
ENSG00000137573	3011	3006	SULF1	protein_coding	sulfatase 1	194291	3008.5	-0.0023969	-0.996307	5.36819	4.49586	0.0339769	0.119266
ENSG00000198862	3147	2868	LTN1	protein_coding	listerin E3 ubiquitin protein ligase 1	64812	3007.5	-0.133888	-0.405551	4.39325	2.13199	0.144253	0.315587
ENSG00000140807	3092	2922	NKD1	protein_coding	NKD inhibitor of WNT signaling pathway 1	100853	3007	-0.081557	-1.96693	0.373114	13.9887	0.000183915	0.00242476
ENSG00000140262	3031	2981	TCF12	protein_coding	transcription factor 12	380658	3006	-0.0239895	-0.630606	5.0258	6.37987	0.0115422	0.0556731
ENSG00000143322	3170	2841	ABL2	protein_coding	ABL proto-oncogene 2, non-receptor tyrosine kinase	130354	3005.5	-0.158031	-0.44089	4.90927	3.43333	0.0638931	0.183299
ENSG00000156869	3066	2943	FRRS1	protein_coding	ferric chelate reductase 1	62665	3004.5	-0.0590505	-0.786098	2.80444	4.99724	0.0253877	0.0974559
ENSG00000163820	3348	2661	FYCO1	protein_coding	FYVE and coiled-coil domain autophagy adaptor 1	77921	3004.5	-0.33122	-0.744922	4.16668	8.90389	0.00284565	0.0196764
ENSG00000061273	3061	2948	HDAC7	protein_coding	histone deacetylase 7	50410	3004.5	-0.0542485	-0.378514	5.48301	3.08792	0.0788758	0.210632
ENSG00000104361	3018	2991	NIPAL2	protein_coding	NIPA like domain containing 2	104567	3004.5	-0.0129606	-0.348548	3.71178	1.26231	0.261214	0.459736
ENSG00000158186	3369	2636	MRAS	protein_coding	muscle RAS oncogene homolog	57886	3002.5	-0.353851	-0.670054	6.15655	8.5155	0.00352133	0.023193
ENSG00000123983	3101	2902	ACSL3	protein_coding	acyl-CoA synthetase long chain family member 3	83697	3001.5	-0.0956541	-0.275599	6.58018	1.81803	0.177548	0.359995
ENSG00000121310	2929	3074	ECHDC2	protein_coding	enoyl-CoA hydratase domain containing 2	31302	3001.5	0.0696857	0.678081	5.51071	10.4766	0.00120894	0.0103615
ENSG00000104412	3054	2949	EMC2	protein_coding	ER membrane protein complex subunit 2	45595	3001.5	-0.0504574	0.107708	5.53144	0.193385	0.660114	0.807576
ENSG00000100351	3337	2664	GRAP2	protein_coding	GRB2 related adaptor protein 2	72637	3000.5	-0.324848	-0.223234	1.71334	0.284534	0.593745	0.759395
ENSG00000144935	3464	2536	TRPC1	protein_coding	transient receptor potential cation channel subfamily C member 1	83854	3000	-0.449732	0.518661	2.59657	2.85337	0.0911825	0.232598
ENSG00000075234	3367	2632	TTC38	protein_coding	tetratricopeptide repeat domain 38	26047	2999.5	-0.355185	-0.107357	5.11742	0.219901	0.639115	0.792178
ENSG00000206530	3618	2380	CFAP44	protein_coding	cilia and flagella associated protein 44	154680	2999	-0.604023	-0.0136103	2.53917	0.00139599	0.970196	0.986291
ENSG00000105971	3021	2976	CAV2	protein_coding	caveolin 2	221161	2998.5	-0.0216444	0.351548	6.89707	1.62234	0.202766	0.391157
ENSG00000092931	2506	3491	MFSD11	protein_coding	major facilitator superfamily domain containing 11	45584	2998.5	0.478092	0.307479	4.93086	1.88537	0.169725	0.349834
ENSG00000116117	2969	3028	PARD3B	protein_coding	par-3 family cell polarity regulator beta	1074687	2998.5	0.0283786	1.05488	1.63392	3.02391	0.0820457	0.216349
ENSG00000158467	3030	2966	AHCYL2	protein_coding	adenosylhomocysteinase like 2	205181	2998	-0.0307889	-0.538617	4.05801	4.53403	0.0332273	0.117287
ENSG00000184613	3049	2947	NELL2	protein_coding	neural EGFL like 2	413573	2998	-0.0490727	-0.627028	-0.582752	0.573516	0.448865	0.642339
ENSG00000100029	3347	2647	PES1	protein_coding	pescadillo ribosomal biogenesis factor 1	30458	2997	-0.338396	-0.0889385	8.67269	0.0996859	0.752207	0.868584
ENSG00000103365	3046	2947	GGA2	protein_coding	golgi associated, gamma adaptin ear containing, ARF binding protein 2	58453	2996.5	-0.047653	0.0531449	7.14752	0.0578925	0.809858	0.902918
ENSG00000164050	3151	2842	PLXNB1	protein_coding	plexin B1	26232	2996.5	-0.148853	0.0849219	6.24074	0.118884	0.730248	0.855697
ENSG00000167703	3039	2952	SLC43A2	protein_coding	solute carrier family 43 member 2	59618	2995.5	-0.04189	-0.0133455	6.4602	0.00297068	0.956534	0.979905
ENSG00000090686	3130	2860	USP48	protein_coding	ubiquitin specific peptidase 48	105308	2995	-0.130104	-0.432049	6.01102	2.42842	0.119153	0.276779
ENSG00000197555	2998	2990	SIPA1L1	protein_coding	signal induced proliferation associated 1 like 1	420780	2994	-0.00385361	-0.103128	5.57485	0.26126	0.609256	0.769951
ENSG00000130304	2850	3137	SLC27A1	protein_coding	solute carrier family 27 member 1	37399	2993.5	0.138377	0.295458	5.12929	1.67204	0.195985	0.383197
ENSG00000109111	3080	2907	SUPT6H	protein_coding	SPT6 homolog, histone chaperone and transcription elongation factor	40481	2993.5	-0.0833714	-0.335368	6.32304	2.66833	0.102363	0.251397
ENSG00000155097	3039	2942	ATP6V1C1	protein_coding	ATPase H+ transporting V1 subunit C1	51988	2990.5	-0.0467838	-0.324519	6.09858	2.51642	0.112666	0.26725
ENSG00000108582	3086	2895	CPD	protein_coding	carboxypeptidase D	91062	2990.5	-0.0921439	-0.0990714	6.60538	0.218401	0.640261	0.793109
ENSG00000145439	3013	2962	CBR4	protein_coding	carbonyl reductase 4	146505	2987.5	-0.0246208	0.465987	6.09187	3.69016	0.0547343	0.165262
ENSG00000155849	3072	2899	ELMO1	protein_coding	engulfment and cell motility 1	596317	2985.5	-0.0835949	-2.89612	1.88126	35.4201	2.65728e-09	1.80361e-07
ENSG00000156531	3031	2939	PHF6	protein_coding	PHD finger protein 6	55503	2985	-0.0444536	-0.765141	5.66821	6.98415	0.00822345	0.0434111
ENSG00000078018	2978	2989	MAP2	protein_coding	microtubule associated protein 2	310071	2983.5	0.00531736	0.428764	5.18883	2.57833	0.108336	0.26024
ENSG00000143772	3113	2853	ITPKB	protein_coding	inositol-trisphosphate 3-kinase B	107633	2983	-0.125784	-0.68538	6.19624	3.68614	0.0548666	0.165397
ENSG00000153147	2790	3176	SMARCA5	protein_coding	SWI/SNF related, matrix associated, actin dependent regulator of chromatin, subfamily a, member 5	43784	2983	0.186883	0.101903	6.95692	0.195767	0.65816	0.806215
ENSG00000160460	2932	3033	SPTBN4	protein_coding	spectrin beta, non-erythrocytic 4	110223	2982.5	0.048844	-0.17874	0.0168239	0.0796069	0.777831	0.883546
ENSG00000164867	3080	2883	NOS3	protein_coding	nitric oxide synthase 3	23571	2981.5	-0.0953275	0.0101489	4.14125	0.0010023	0.974744	0.988027
ENSG00000143375	2973	2989	CGN	protein_coding	cingulin	28182	2981	0.00774084	0.0271111	5.13712	0.0120933	0.912434	0.957719
ENSG00000173214	2925	3037	MFSD4B	protein_coding	major facilitator superfamily domain containing 4B	186027	2981	0.0541921	0.43292	1.31201	1.01571	0.313539	0.517753
ENSG00000048471	3061	2901	SNX29	protein_coding	sorting nexin 29	597553	2981	-0.0774268	-1.03725	3.4445	13.196	0.000280541	0.00337787
ENSG00000166454	3088	2873	ATMIN	protein_coding	ATM interactor	11508	2980.5	-0.10408	-0.593013	6.92964	9.02439	0.002664	0.0187198
ENSG00000091986	3597	2362	CCDC80	protein_coding	coiled-coil domain containing 80	52733	2979.5	-0.606576	-0.434113	2.23864	1.00541	0.316005	0.520405
ENSG00000158555	3043	2916	GDPD5	protein_coding	glycerophosphodiester phosphodiesterase domain containing 5	91301	2979.5	-0.061483	0.944413	2.29119	7.51331	0.00612446	0.0350339
ENSG00000144596	3161	2798	GRIP2	protein_coding	glutamate receptor interacting protein 2	66968	2979.5	-0.175926	-3.54174	0.936721	14.9726	0.000109081	0.00160141
ENSG00000107518	3058	2899	ATRNL1	protein_coding	attractin like 1	855634	2978.5	-0.0770072	-0.190131	2.64836	0.271529	0.602308	0.765516
ENSG00000141542	3362	2595	RAB40B	protein_coding	RAB40B, member RAS oncogene family	43725	2978.5	-0.373458	0.081852	5.70657	0.114737	0.734815	0.859584
ENSG00000039560	3576	2381	RAI14	protein_coding	retinoic acid induced 14	176284	2978.5	-0.586577	-0.656321	5.77879	7.0266	0.00803077	0.0426289
ENSG00000147862	3020	2936	NFIB	protein_coding	nuclear factor I B	317140	2978	-0.0406829	0.838909	6.16278	6.53093	0.0106014	0.0520648
ENSG00000134900	3060	2896	TPP2	protein_coding	tripeptidyl peptidase 2	82972	2978	-0.0794434	-0.271385	4.87691	1.0367	0.30859	0.513193
ENSG00000176542	3500	2456	USF3	protein_coding	upstream transcription factor family member 3	48261	2978	-0.510869	-1.19635	3.61829	17.8444	2.39719e-05	0.000460455
ENSG00000140694	2981	2974	PARN	protein_coding	poly(A)-specific ribonuclease	197028	2977.5	-0.00339059	-0.138843	5.58584	0.264263	0.607207	0.768837
ENSG00000149633	2957	2996	KIAA1755	protein_coding	KIAA1755	50269	2976.5	0.018897	1.50743	5.94073	15.8507	6.85401e-05	0.00111551
ENSG00000136237	3025	2927	RAPGEF5	protein_coding	Rap guanine nucleotide exchange factor 5	238918	2976	-0.0474964	-1.34741	3.11294	12.6912	0.000367375	0.00414969
ENSG00000139697	2971	2981	SBNO1	protein_coding	strawberry notch homolog 1	75738	2976	0.00484614	-0.175803	5.80703	0.706304	0.400674	0.601532
ENSG00000125447	2461	3490	GGA3	protein_coding	golgi associated, gamma adaptin ear containing, ARF binding protein 3	25764	2975.5	0.50381	0.263618	5.18093	1.35681	0.244091	0.440615
ENSG00000171444	3182	2767	MCC	protein_coding	MCC regulator of WNT signaling pathway	466724	2974.5	-0.201543	-0.939325	4.47992	10.9347	0.000943804	0.00851015
ENSG00000141580	3323	2626	WDR45B	protein_coding	WD repeat domain 45B	33991	2974.5	-0.339504	-0.45476	8.37157	3.40861	0.0648571	0.185222
ENSG00000068097	2918	3029	HEATR6	protein_coding	HEAT repeat containing 6	37914	2973.5	0.0538436	-0.409675	3.31518	1.87844	0.170512	0.350899
ENSG00000127804	3000	2946	METTL16	protein_coding	methyltransferase 16, N6-methyladenosine	106329	2973	-0.0261963	0.0629586	5.81282	0.0611117	0.804747	0.899805
ENSG00000075702	3046	2897	WDR62	protein_coding	WD repeat domain 62	50459	2971.5	-0.0723319	-0.271814	3.49008	0.701209	0.402378	0.602966
ENSG00000146021	3011	2929	KLHL3	protein_coding	kelch like family member 3	118589	2970	-0.0398211	0.833822	1.43999	3.4413	0.0635857	0.182689
ENSG00000168944	2998	2941	CEP120	protein_coding	centrosomal protein 120	78702	2969.5	-0.0276843	-0.302361	3.04656	0.901215	0.342456	0.546083
ENSG00000072858	3600	2339	SIDT1	protein_coding	SID1 transmembrane family member 1	97020	2969.5	-0.621889	-1.0185	0.1578	3.60235	0.0576979	0.171305
ENSG00000197857	2928	3011	ZNF44	protein_coding	zinc finger protein 44	70197	2969.5	0.0403136	0.0702729	3.2683	0.0560069	0.812922	0.904561
ENSG00000091844	2761	3177	RGS17	protein_coding	regulator of G protein signaling 17	126823	2969	0.202406	0.969279	-0.25269	2.30604	0.128872	0.292545
ENSG00000137812	2927	3009	KNL1	protein_coding	kinetochore scaffold 1	70322	2968	0.0398479	-0.485675	3.35404	1.38428	0.239373	0.434863
ENSG00000106070	3036	2899	GRB10	protein_coding	growth factor receptor bound protein 10	203399	2967.5	-0.066594	-0.378543	6.26796	3.49214	0.0616609	0.179205
ENSG00000137073	2947	2985	UBAP2	protein_coding	ubiquitin associated protein 2	127695	2966	0.0184776	-0.60017	5.06762	4.25209	0.039202	0.131333
ENSG00000141068	3051	2880	KSR1	protein_coding	kinase suppressor of ras 1	169990	2965.5	-0.0831853	-0.122596	2.74794	0.169983	0.680127	0.821209
ENSG00000103257	2996	2934	SLC7A5	protein_coding	solute carrier family 7 member 5	39484	2965	-0.0301586	-0.814916	11.0534	10.849	0.000988502	0.00881551
ENSG00000052841	3025	2905	TTC17	protein_coding	tetratricopeptide repeat domain 17	136013	2965	-0.0583773	-0.658527	5.70944	4.00935	0.0452486	0.145164
ENSG00000120370	2453	3476	GORAB	protein_coding	golgin, RAB6 interacting	22015	2964.5	0.502708	0.354626	4.36862	1.6756	0.19551	0.382577
ENSG00000176809	2645	3282	LRRC37A3	protein_coding	leucine rich repeat containing 37 member A3	65350	2963.5	0.311202	0.207483	1.55661	0.220752	0.638467	0.791872
ENSG00000143164	3026	2900	DCAF6	protein_coding	DDB1 and CUL4 associated factor 6	140060	2963	-0.0613384	0.470345	6.68819	2.58627	0.107794	0.259456
ENSG00000119681	3045	2881	LTBP2	protein_coding	latent transforming growth factor beta binding protein 2	114195	2963	-0.0798456	-0.716325	0.904639	1.9978	0.157528	0.333568
ENSG00000157216	2967	2957	SSBP3	protein_coding	single stranded DNA binding protein 3	188046	2962	-0.00486904	-1.00993	6.65293	23.1832	1.4728e-06	4.5283e-05
ENSG00000100395	3274	2647	L3MBTL2	protein_coding	L3MBTL histone methyl-lysine binding protein 2	25989	2960.5	-0.306592	-0.142131	6.44484	0.221621	0.637808	0.79143
ENSG00000073282	2849	3071	TP63	protein_coding	tumor protein p63	265887	2960	0.108216	-2.21583	0.470591	14.653	0.000129226	0.00182459
ENSG00000153560	2483	3436	UBP1	protein_coding	upstream binding protein 1	53035	2959.5	0.468485	-0.0966324	6.7026	0.163634	0.685833	0.825114
ENSG00000069020	3946	1968	MAST4	protein_coding	microtubule associated serine/threonine kinase family member 4	573213	2957	-1.00329	-0.567004	3.58888	4.12634	0.0422206	0.138492
ENSG00000137941	3027	2887	TTLL7	protein_coding	tubulin tyrosine ligase like 7	134126	2957	-0.0682945	-0.0195657	3.20965	0.00259932	0.959339	0.980799
ENSG00000070831	3138	2773	CDC42	protein_coding	cell division cycle 42	75849	2955.5	-0.178337	-0.529144	7.57477	2.86692	0.0904177	0.231098
ENSG00000111596	2966	2945	CNOT2	protein_coding	CCR4-NOT transcription complex subunit 2	111991	2955.5	-0.0102475	-0.142363	5.54589	0.301659	0.582844	0.75125
ENSG00000151692	2923	2988	RNF144A	protein_coding	ring finger protein 144A	150874	2955.5	0.0317196	-0.384767	4.93899	2.49344	0.114322	0.270034
ENSG00000108389	2743	3167	MTMR4	protein_coding	myotubularin related protein 4	28376	2955	0.207292	-0.276437	6.24577	1.56913	0.210333	0.400072
ENSG00000100154	3048	2860	TTC28	protein_coding	tetratricopeptide repeat domain 28	701826	2954	-0.0918167	0.00830122	3.06691	0.000634344	0.979906	0.990425
ENSG00000065989	2914	2992	PDE4A	protein_coding	phosphodiesterase 4A	52857	2953	0.0380964	-0.4204	5.57193	2.42396	0.119493	0.277484
ENSG00000103544	3076	2830	VPS35L	protein_coding	VPS35 endosomal protein sorting factor like	151553	2953	-0.120213	0.332463	3.41199	1.67696	0.195329	0.382495
ENSG00000011405	2999	2905	PIK3C2A	protein_coding	phosphatidylinositol-4-phosphate 3-kinase catalytic subunit type 2 alpha	130256	2952	-0.0459278	-0.44392	5.10258	2.28127	0.130945	0.295579
ENSG00000169255	3334	2568	B3GALNT1	protein_coding	beta-1,3-N-acetylgalactosaminyltransferase 1 (globoside blood group)	21528	2951	-0.37648	-0.168222	5.05277	0.570488	0.450065	0.643486
ENSG00000100142	3302	2599	POLR2F	protein_coding	RNA polymerase II, I and III subunit F	89308	2950.5	-0.345265	-0.267343	7.52944	1.39968	0.236777	0.431894
ENSG00000205336	2914	2986	ADGRG1	protein_coding	adhesion G protein-coupled receptor G1	54928	2950	0.0352014	-0.361903	7.48532	2.86696	0.0904154	0.231098
ENSG00000049167	3867	2033	ERCC8	protein_coding	ERCC excision repair 8, CSA ubiquitin ligase complex subunit	78619	2950	-0.927268	-0.59027	2.04944	2.69408	0.100722	0.248739
ENSG00000198690	2969	2931	FAN1	protein_coding	FANCD2 and FANCI associated nuclease 1	52549	2950	-0.0185778	-0.33458	3.77846	1.06499	0.302079	0.506191
ENSG00000076242	2665	3233	MLH1	protein_coding	mutL homolog 1	57496	2949	0.278643	0.188784	5.35337	0.74996	0.386489	0.589421
ENSG00000205356	3009	2888	TECPR1	protein_coding	tectonin beta-propeller repeat containing 1	37608	2948.5	-0.0591933	0.295942	4.96484	0.911558	0.339701	0.543752
ENSG00000110427	2991	2905	KIAA1549L	protein_coding	KIAA1549 like	297994	2948	-0.0420755	-1.15688	3.31103	14.9759	0.000108891	0.00160017
ENSG00000145794	2977	2919	MEGF10	protein_coding	multiple EGF like domains 10	174941	2948	-0.0283754	-0.0846318	3.87122	0.0587243	0.808524	0.901962
ENSG00000169519	2755	3141	METTL15	protein_coding	methyltransferase like 15	418793	2948	0.189107	0.49817	3.61855	3.77421	0.0520486	0.160091
ENSG00000092200	2906	2989	RPGRIP1	protein_coding	RPGR interacting protein 1	71218	2947.5	0.0406144	-0.0211531	0.265867	0.00208552	0.963575	0.9831
ENSG00000163536	3261	2632	SERPINI1	protein_coding	serpin family I member 1	90326	2946.5	-0.309049	0.468586	3.678	2.59026	0.107523	0.259151
ENSG00000196878	3111	2780	LAMB3	protein_coding	laminin subunit beta 3	37555	2945.5	-0.162238	-0.0338607	8.16427	0.0176131	0.894419	0.948296
ENSG00000157985	2959	2931	AGAP1	protein_coding	ArfGAP with GTPase domain, ankyrin repeat and PH domain 1	637757	2945	-0.0137121	-0.477623	5.65912	4.17988	0.0409067	0.135263
ENSG00000072201	2904	2982	LNX1	protein_coding	ligand of numb-protein X 1	242104	2943	0.0382258	0.0243644	5.16499	0.0120644	0.912538	0.957719
ENSG00000170873	2963	2921	MTSS1	protein_coding	MTSS I-BAR domain containing 1	177689	2942	-0.0205893	1.20375	5.64122	24.4195	7.74806e-07	2.65929e-05
ENSG00000044459	3033	2850	CNTLN	protein_coding	centlein	368941	2941.5	-0.089753	-0.130254	3.13292	0.167529	0.682317	0.822542
ENSG00000111879	2974	2908	FAM184A	protein_coding	family with sequence similarity 184 member A	189624	2941	-0.0323664	1.31766	-0.219305	5.77847	0.0162237	0.0711359
ENSG00000171298	3568	2311	GAA	protein_coding	alpha glucosidase	18325	2939.5	-0.626379	0.238783	8.55756	0.709241	0.399696	0.600536
ENSG00000126012	3012	2867	KDM5C	protein_coding	lysine demethylase 5C	49139	2939.5	-0.0711556	-0.526353	7.4231	3.66085	0.0557051	0.166862
ENSG00000047188	3153	2726	YTHDC2	protein_coding	YTH domain containing 2	81591	2939.5	-0.209868	-0.0612584	4.59843	0.0477909	0.826953	0.913215
ENSG00000011028	2658	3219	MRC2	protein_coding	mannose receptor C type 2	65927	2938.5	0.276177	1.45255	7.75184	16.27	5.49256e-05	0.000926816
ENSG00000163781	3444	2433	TOPBP1	protein_coding	DNA topoisomerase II binding protein 1	64205	2938.5	-0.501175	-1.48455	5.03149	35.5163	2.52919e-09	1.72441e-07
ENSG00000134982	3128	2748	APC	protein_coding	APC regulator of WNT signaling pathway	138741	2938	-0.186795	-0.535584	4.22008	4.59808	0.0320078	0.114262
ENSG00000096996	2804	3072	IL12RB1	protein_coding	interleukin 12 receptor subunit beta 1	39949	2938	0.131647	-2.48541	0.403552	10.8053	0.00101209	0.00896079
ENSG00000159788	2956	2920	RGS12	protein_coding	regulator of G protein signaling 12	146892	2938	-0.0176719	0.17315	5.13095	0.312357	0.576237	0.746381
ENSG00000158125	2947	2929	XDH	protein_coding	xanthine dehydrogenase	80421	2938	-0.00883586	-0.826032	1.70674	4.16739	0.0412093	0.13607
ENSG00000104714	3047	2828	ERICH1	protein_coding	glutamate rich 1	123360	2937.5	-0.107571	0.0761834	4.56326	0.104927	0.745995	0.865472
ENSG00000112893	3077	2798	MAN2A1	protein_coding	mannosidase alpha class 2A member 1	179698	2937.5	-0.137082	-0.420021	6.23142	3.33857	0.0676735	0.19013
ENSG00000136485	2563	3311	DCAF7	protein_coding	DDB1 and CUL4 associated factor 7	44064	2937	0.369306	0.189762	7.40004	0.865129	0.352307	0.55605
ENSG00000101577	2970	2904	LPIN2	protein_coding	lipin 2	96150	2937	-0.0324104	-0.00495373	5.35915	0.000404335	0.983957	0.992679
ENSG00000138709	2328	3541	LARP1B	protein_coding	La ribonucleoprotein 1B	161645	2934.5	0.604854	0.883305	5.58862	9.66979	0.00187323	0.0143198
ENSG00000166479	3023	2844	TMX3	protein_coding	thioredoxin related transmembrane protein 3	41420	2933.5	-0.0880295	-0.298717	5.42407	1.60955	0.204555	0.393204
ENSG00000143493	3046	2820	INTS7	protein_coding	integrator complex subunit 7	95158	2933	-0.111183	-0.70212	5.24995	8.88348	0.00287763	0.0198703
ENSG00000088812	2922	2941	ATRN	protein_coding	attractin	180100	2931.5	0.00934742	-0.202568	5.69657	0.977762	0.322752	0.527728
ENSG00000100714	2929	2934	MTHFD1	protein_coding	methylenetetrahydrofolate dehydrogenase, cyclohydrolase and formyltetrahydrofolate synthetase 1	75426	2931.5	0.00245984	-0.568518	6.05319	4.63641	0.0313003	0.112666
ENSG00000064419	3034	2829	TNPO3	protein_coding	transportin 3	100993	2931.5	-0.100894	-0.00286757	6.40709	0.000156994	0.990003	0.995542
ENSG00000164080	3123	2739	RAD54L2	protein_coding	RAD54 like 2	129948	2931	-0.189219	-0.0784926	4.30885	0.101421	0.750131	0.86726
ENSG00000275052	2957	2903	PPP4R3B	protein_coding	protein phosphatase 4 regulatory subunit 3B	71588	2930	-0.0265806	-0.28627	7.16867	1.94753	0.162854	0.340604
ENSG00000074706	2630	3223	IPCEF1	protein_coding	interaction protein for cytohesin exchange factors 1	202307	2926.5	0.29324	-0.0406567	0.185926	0.00627963	0.936838	0.970855
ENSG00000065150	3040	2812	IPO5	protein_coding	importin 5	70638	2926	-0.112436	-0.0775185	6.80429	0.133953	0.714368	0.843986
ENSG00000159082	3066	2784	SYNJ1	protein_coding	synaptojanin 1	99281	2925	-0.139151	-0.839334	2.19911	5.15995	0.0231136	0.0911774
ENSG00000116698	3221	2628	SMG7	protein_coding	SMG7 nonsense mediated mRNA decay factor	126030	2924.5	-0.293442	-1.06469	6.2123	13.3244	0.000261978	0.00319267
ENSG00000079335	2994	2853	CDC14A	protein_coding	cell division cycle 14A	175276	2923.5	-0.0695707	-0.697808	2.53048	4.40893	0.0357512	0.123243
ENSG00000150527	2902	2945	MIA2	protein_coding	MIA SH3 domain ER export factor 2	158282	2923.5	0.0212129	-0.294457	5.1077	1.88496	0.169771	0.349834
ENSG00000118513	2759	3088	MYB	protein_coding	MYB proto-oncogene, transcription factor	37865	2923.5	0.162472	-0.201239	4.07139	0.313945	0.575269	0.745869
ENSG00000135317	2968	2873	SNX14	protein_coding	sorting nexin 14	89380	2920.5	-0.046917	0.43324	4.65782	2.93845	0.0864939	0.223943
ENSG00000107614	2932	2909	TRDMT1	protein_coding	tRNA aspartic acid methyltransferase 1	64718	2920.5	-0.0113579	-0.0598329	2.69094	0.0331338	0.855562	0.929643
ENSG00000104413	2919	2920	ESRP1	protein_coding	epithelial splicing regulatory protein 1	66392	2919.5	0.000493989	-0.103436	7.696	0.177095	0.673882	0.817198
ENSG00000106443	2965	2874	PHF14	protein_coding	PHD finger protein 14	196287	2919.5	-0.0449566	-0.279017	5.31091	1.41696	0.233905	0.427859
ENSG00000153201	2955	2884	RANBP2	protein_coding	RAN binding protein 2	66327	2919.5	-0.035075	-0.308101	6.51653	1.62943	0.201782	0.39011
ENSG00000047621	3000	2838	C12orf4	protein_coding	chromosome 12 open reading frame 4	50773	2919	-0.0800605	-0.139231	4.63615	0.380569	0.537299	0.716543
ENSG00000178921	3045	2793	PFAS	protein_coding	phosphoribosylformylglycinamidine synthase	22873	2919	-0.124584	0.00490287	4.70427	0.000169245	0.98962	0.995516
ENSG00000163945	3027	2811	UVSSA	protein_coding	UV stimulated scaffold protein A	50298	2919	-0.106769	-0.152316	2.2192	0.115326	0.73416	0.85915
ENSG00000135605	2860	2977	TEC	protein_coding	tec protein tyrosine kinase	134055	2918.5	0.0578243	-0.569975	0.953001	1.56301	0.211225	0.401005
ENSG00000105127	2994	2842	AKAP8	protein_coding	A-kinase anchoring protein 8	26430	2918	-0.0751419	-0.322282	5.8673	2.18741	0.139143	0.307949
ENSG00000155158	2985	2845	TTC39B	protein_coding	tetratricopeptide repeat domain 39B	143738	2915	-0.0692785	-0.911031	3.70913	7.76315	0.0053323	0.0316385
ENSG00000147526	2938	2891	TACC1	protein_coding	transforming acidic coiled-coil containing protein 1	124842	2914.5	-0.0232578	-0.0730056	5.20228	0.0857588	0.76964	0.878991
[truncated: 11,216 more rows]

## Sheet: Enrichr.KEGG
Term	Overlap	P.value	Adjusted.P.value	Genes	Direction
Human immunodeficiency virus 1 infection	21/212	0.00150031	0.186336	AP1B1/APOBEC3A/APOBEC3B/APOBEC3C/APOBEC3D/APOBEC3F/APOBEC3G/APOBEC3H/ATR/CCNB1/GNB4/LIMK2/MAPK11/MAPK12/PIK3CA/PIK3CB/PIK3R1/RAC2/RBX1/RNF7/TAB1	DEL
Cell cycle	14/124	0.00268863	0.186336	ANAPC13/ATR/CCNB1/CCNH/CDK7/EP300/GSK3B/MCM2/MCM5/RBX1/SKP2/SMC1B/TFDP2/YWHAH	DEL
Platelet activation	14/124	0.00268863	0.186336	ADCY5/F2R/GNAS/GP9/ITGA2/MAPK11/MAPK12/MYLK/P2RY1/P2RY12/PIK3CA/PIK3CB/PIK3R1/PRKCI	DEL
Renin-angiotensin system	5/23	0.00424751	0.186336	AGTR1/CPA3/LNPEP/MME/NLN	DEL
FoxO signaling pathway	14/132	0.00475048	0.186336	CCNB1/CSNK1E/EP300/HOMER1/IL7R/MAPK11/MAPK12/PCK1/PIK3CA/PIK3CB/PIK3R1/PRKAA1/SKP2/TNFSF10	DEL
Carbohydrate digestion and absorption	7/44	0.00483722	0.186336	ATP1B3/PIK3CA/PIK3CB/PIK3R1/SI/SLC2A2/SLC5A1	DEL
Sulfur relay system	3/8	0.00525445	0.186336	MOCS2/MPST/TST	DEL
JAK-STAT signaling pathway	16/162	0.00534298	0.186336	CSF2RB/EP300/GHR/IL12A/IL2RB/IL6ST/IL7R/LIF/LIFR/OSM/OSMR/PDGFB/PIK3CA/PIK3CB/PIK3R1/PRLR	DEL
Nothing significant	Nothing significant	0	0	Nothing significant	DUP

## Sheet: Enrich.C2
ID	Description	GeneRatio	BgRatio	pvalue	p.adjust	qvalue	Count	geneID	Direction
NIKOLSKY_BREAST_CANCER_20Q12_Q13_AMPLICON	Genes within amplicon 20q12-q13 identified in a copy number alterations study of 191 breast tumor samples.	43/946	149/21697	8.2806e-24	3.63518e-20	3.32357e-20	43	APCDD1L/AURKA/BCAS1/BMP7/C20orf85/CASS4/CBLN4/CDH26/CDH4/CSTF1/CTCFL/CTSZ/CYP24A1/DOK5/EDN3/FAM209A/FAM209B/FAM210B/FAM217B/GNAS/HMGB1P1/MC3R/NELFCD/NPEPL1/PCK1/PFDN4/PHACTR3/PMEPA1/PPP1R3D/PRELID3B/RAB22A/RAE1/RBM38/SPO11/STX16/SYCP2/TFAP2C/TSHZ2/TUBB1/VAPB/ZBP1/ZNF217/ZNF831	DEL
NIKOLSKY_BREAST_CANCER_22Q13_AMPLICON	Genes within amplicon 22q13 identified in a copy number alterations study of 191 breast tumor samples.	16/946	17/21697	2.46277e-21	5.40578e-18	4.94239e-18	16	ALG12/BRD1/CRELD2/HDAC10/IL17REL/MAPK11/MAPK12/MLC1/MOV10L1/PANX2/PIM3/PLXNB2/TRABD/TTLL8/TUBGCP6/ZBED4	DEL
HAN_SATB1_TARGETS_UP	Genes up-regulated in MDA-MB-231 cells (breast cancer) after knockdown of SATB1 [GeneID=6304] by RNAi.	67/946	425/21697	4.06566e-20	5.94942e-17	5.43943e-17	67	ACO2/ADSL/ALG12/APOL2/APOL3/ARFGAP3/ARMC8/ARSA/ATXN10/B3GALNT1/BCHE/BIK/BRD1/CDH4/CDH6/CELSR1/CERK/CRELD2/CSTA/CTSZ/CYB5R3/DESI1/F2RL2/FNDC3B/FST/FSTL1/GLRX/GRAP2/HMGCR/HMGCS1/IL7R/KIAA0930/LIF/MAFF/MAPK11/MFN1/MICALL1/NAGA/NCAPH2/NDUFA6/NUP50/OSMR/PACSIN2/PDE4D/PLOD2/PLXNB2/PMM1/PPP6R2/RAB22A/RABL2B/RANGAP1/RBX1/RRP7A/SAMM50/SBF1/SCO2/SEC14L2/SLC25A17/SLC33A1/ST13/SYNGR1/TCF20/TFAP2C/TOB2/TSPO/T…	DEL
AGUIRRE_PANCREATIC_CANCER_COPY_NUMBER_DN	Down-regulated genes whose expression correlates with copy number losses in pancreatic adenocarcinoma cell lines and primary tumor specimens.	41/946	237/21697	3.51612e-14	3.85894e-11	3.52815e-11	41	APOL2/APOL3/APOL6/ASCC2/ATF4/CARD10/CBY1/CSNK1E/DEPDC5/DMC1/EIF3D/GCAT/GGA1/GTPBP1/JOSD1/KCTD17/KDELR3/MFNG/MGAT3/MIEF1/MPST/MYH9/PATZ1/PDGFB/PISD/POLR2F/RBFOX2/SEC14L2/SF3A1/SFI1/SGSM3/SH3BP1/SUN2/TAB1/THOC5/TIMP3/TOM1/TOMM22/TST/TXN2/YWHAH	DEL
SLEBOS_HEAD_AND_NECK_CANCER_WITH_HPV_UP	Genes up-regulated in head and neck squamous cell carcinoma (HNSCC) samples positive for HPV compared to the HPV-negative tumors.	21/946	79/21697	1.45387e-11	1.27649e-08	1.16707e-08	21	ACTL6A/C5orf34/CENPK/DHFR/DNAJC13/GK5/HLTF/MCM2/MEI1/MSL2/MYNN/NDUFB5/NEFH/NEPRO/PDCD10/RAP2B/RIBC2/SLF1/SPICE1/TFDP2/TOPBP1	DEL
KIM_MYCN_AMPLIFICATION_TARGETS_DN	Genes negatively correlated with amplifications of MYCN [GeneID=4613] in the SCLC (small cell lung cancer) cell lines.	19/946	107/21697	1.69958e-07	0.000124352	0.000113693	19	APOBEC3B/ASTE1/B4GALT4/CCDC14/CCDC191/CCNL1/CEP70/DZIP3/GOLGB1/MFSD1/MYLK/PPP2R3A/RASA2/SLC35A5/TFDP2/TIMMDC1/USF3/XRN1/ZDHHC23	DEL
DING_LUNG_CANCER_EXPRESSION_BY_COPY_NUMBER	The lung adenocarcinoma TSP (tumor sequencing project) genes showing strong correlation between DNA copy number variation and gene expression.	18/946	100/21697	2.89014e-07	0.000181253	0.000165716	18	ARMC8/DBR1/FXR1/KPNA4/MAP3K1/MFN1/MRPL47/MYNN/NDUFB5/NIPBL/PHC3/PIK3CA/PRKCI/RAE1/RASA1/RYK/SIAH2/TBCA	DEL
TIEN_INTESTINE_PROBIOTICS_6HR_DN	Genes down-regulated in Caco-2 cells (intestinal epithelium) after coculture with the probiotic bacteria L. casei for 6h.	24/946	170/21697	3.86218e-07	0.000211937	0.00019377	24	ADSL/AK6/AMOTL2/ARHGAP8/ATP2C1/CETN3/DHX29/DIMT1/FNDC3B/FXR1/HEXB/IQGAP2/MCM5/MFSD1/MICALL1/MMD/MOCS2/NDUFA6/PACSIN2/PLXNA1/RBFOX2/RNF7/SAMM50/WWTR1	DEL
BLANCO_MELO_BETA_INTERFERON_TREATED_BRONCHIAL_EPITHELIAL_CELLS_UP	Genes up-regulated on treatment of normal human bronchial epithelial cells with beta interferon (hIFNB treatment 100u/ml, 4-12hrs).	39/946	378/21697	6.20574e-07	0.000302702	0.000276754	39	ADAMTS6/APOBEC3A/APOBEC3F/APOBEC3G/APOL2/APOL6/ARL14/C3orf52/DTX3L/EDIL3/ELOVL7/ERAP2/ESM1/FST/GCNT4/GLRX/GNB4/IL6ST/IL7R/ITGA1/ITGA2/LNPEP/MAFF/MCTP1/NECTIN3/NFKBIZ/OSMR/PARP9/PDZD2/PLSCR1/RASA2/RGMB/RICTOR/SKIL/SREK1IP1/TNFSF10/XRN1/ZBP1/ZPLD1	DEL
CERIBELLI_GENES_INACTIVE_AND_BOUND_BY_NFY	Transcriptionally inactive genes which where bound by NF-Y transcription factor.	11/946	41/21697	9.69219e-07	0.000425487	0.000389014	11	APOL3/C20orf85/CDH26/EDN3/GAS2L1/KCTD17/NEFH/PLA2G3/RAE1/RBM38/RFPL3	DEL
YAGI_AML_FAB_MARKERS	Genes specifically expressed in FAB subtypes M2, M4, M5 and M7 of pediatric AML (acute myeloid leukemia).	25/946	194/21697	1.26833e-06	0.000506177	0.000462787	25	CAST/CD180/CD200/CSF2RB/CSTA/DOK5/ELL2/F2R/GATA2/GP9/HMGCS1/KIF2A/LGALS1/MAST4/NUP50/PCCB/PDCD10/PLA2G6/PLOD2/SERPINI1/TFDP2/TIMP3/TOM1L1/TRPC1/TYMP	DEL
MYLLYKANGAS_AMPLIFICATION_HOT_SPOT_22	Amplification hot spot 22: colocolized fragile sites and cancer genes in the 22q11.1-q13s region.	6/946	11/21697	2.58776e-06	0.00094669	0.000865538	6	EP300/EWSR1/MYH9/NF2/PATZ1/PDGFB	DEL
BOYLAN_MULTIPLE_MYELOMA_C_D_DN	Genes down-regulated both in group C and D of tumors arising from overexpression of BCL2L1 and MYC [GeneID=598;4609] in plasma cells.	30/946	280/21697	5.68551e-06	0.00191995	0.00175537	30	ALCAM/APOL2/ARFGAP3/B3GALNT1/CP/CRELD2/CSTA/EAF2/ELL2/ELOVL7/F2R/F2RL1/FNDC3B/GPR160/GRAMD1C/GZMA/IL2RB/IQGAP2/ITGA1/ITGB5/KDELR3/P2RY14/PIK3CB/PLSCR1/PRLR/RNF215/SCAMP1/SLCO4C1/ZBP1/ZBTB20	DEL
HADDAD_T_LYMPHOCYTE_AND_NK_PROGENITOR_UP	Genes up-regulated in hematopoietic progenitor cells (HPC) of T lymphocyte and NK (natural killer) lineage.	14/946	82/21697	1.12861e-05	0.00353901	0.00323564	14	CRHBP/DDX17/F2RL1/FXR1/HLF/MECOM/NPR3/PDZD2/PLOD2/RASA1/SERPINI1/TIMP3/TNFSF10/ZNF148	DEL
SENGUPTA_NASOPHARYNGEAL_CARCINOMA_WITH_LMP1_UP	Genes up-regulated in nasopharyngeal carcinoma (NPC) positive for LMP1 [GeneID=9260], a latent gene of Epstein-Barr virus (EBV).	38/946	412/21697	1.22561e-05	0.00358695	0.00327947	38	ALCAM/B3GALNT1/C3orf52/CLSTN2/CP/DDX17/DNAJC21/EIF5A2/ELL2/FAIM/FNDC3B/FST/GHR/IGSF10/LIFR/MBNL1/MCTP1/NADK2/NCEH1/PHACTR3/PLSCR1/POLR3G/PPA2/PTX3/SCAMP1/SERPINI1/SETD9/SLC25A36/SLCO4C1/SREK1/SSBP2/ST13/SUCNR1/TBL1XR1/TTC14/U2SURP/ZMAT3/ZPLD1	DEL
WANG_SMARCE1_TARGETS_UP	Genes up-regulated in BT549 cells (breast cancer) by expression of SMARCE1 [GeneID=6605] off a retroviral vector.	30/946	293/21697	1.39223e-05	0.00381993	0.00349248	30	BOC/CBLB/CD200/DAB2/EDIL3/F2R/GHR/HEG1/IQGAP2/ITGA2/ITGB5/KLHDC7B/LIFR/MAP1B/MYLK/NPR3/PLSCR4/PLXND1/PTX3/RARRES1/RASGRF2/RHOBTB3/RPL37/SERINC5/SLC12A8/SMTN/SNX18/TMEM108/TSHZ2/VCAN	DEL
BAELDE_DIABETIC_NEPHROPATHY_DN	Genes down-regulated in glomeruli of kidneys from patients with diabetic nephropathy (type 2 diabetes mellitus).	39/946	436/21697	1.90817e-05	0.00492756	0.00450517	39	AP3B1/APOL1/ATXN10/BMP7/CAST/CBLB/CD200/CD47/CDV3/CHST2/DDX17/F2R/GHR/GYG1/HMCES/IQGAP2/ITGB5/MAFF/MME/MYH9/MYLK/OSMR/PAM/PCK1/PFN2/PLOD2/PLSCR1/PLXNB2/PRKCI/PTGER4/RAI14/SCHIP1/SERINC5/SSBP2/SUB1/TBCA/TRIM23/VCAN/ZBTB20	DEL
HOFFMANN_SMALL_PRE_BII_TO_IMMATURE_B_LYMPHOCYTE_DN	Genes down-regulated during differentiation from small pre-BII to immature B lymphocyte.	9/946	37/21697	2.26319e-05	0.00551966	0.00504651	9	CCNB1/GLRX/IL6ST/IL7R/MYH9/RAB6B/SREBF2/XRCC6/ZBED3	DEL
WP_REGULATORY_CIRCUITS_OF_THE_STAT3_SIGNALING_PATHWAY	Regulatory circuits of the STAT3 signaling pathway	13/946	79/21697	3.46208e-05	0.00799923	0.00731353	13	AGTR1/CSF2RB/F2R/F2RL2/GHR/IL2RB/IL6ST/IL7R/LIFR/MAPK11/MAPK12/OSMR/RICTOR	DEL
MIYAGAWA_TARGETS_OF_EWSR1_ETS_FUSIONS_DN	Genes commonly down-regulated in UET-13 cells (mesenchymal progenitor) by expression of EWSR1 [GeneID=2130] fusions with ETS transcription factors FLI1 and ERG [GeneID=2313 ,2078].	25/946	236/21697	4.0365e-05	0.00886011	0.00810061	25	ACTRT3/ADAMTS12/APCDD1L/ARHGEF28/ARL15/CCDC80/DAB2/DOK5/EIF5A2/ELL2/FAM174A/FOXD1/FST/LIF/MAFF/MME/OSMR/PLOD2/PLXNA1/PPP2R3A/RGMB/SLC1A3/TMEM171/TNIK/VCAN	DEL
REACTOME_IL_6_TYPE_CYTOKINE_RECEPTOR_LIGAND_INTERACTIONS	IL-6-type cytokine receptor ligand interactions	6/946	17/21697	5.53119e-05	0.0115628	0.0105717	6	IL31RA/IL6ST/LIF/LIFR/OSM/OSMR	DEL
SENESE_HDAC3_TARGETS_UP	Genes up-regulated in U2OS cells (osteosarcoma) upon knockdown of HDAC3 [GeneID=8841] by RNAi.	41/946	496/21697	7.18249e-05	0.0143323	0.0131037	41	AADAC/ARL14/ATP6V1A/BDP1/CD180/CDV3/DNAJC13/EDIL3/ENC1/ESM1/F2RL1/FCHO2/FXR1/GSK3B/HAPLN1/IL6ST/IL7R/IQGAP2/MBNL1/MIER3/NCEH1/NFKBIZ/PARP8/PHLDB2/PIK3IP1/PLD1/PTX3/RAB43/SCAMP1/SEC61A1/SKP2/SLC12A8/STX16/TIMP3/TM4SF1/TM4SF18/TNIK/TTC37/ZBTB20/ZBTB38/ZMAT3	DEL
JAATINEN_HEMATOPOIETIC_STEM_CELL_UP	Genes up-regulated in CD133+ [GeneID=8842] cells (hematopoietic stem cells, HSC) compared to the CD133- cells.	30/946	323/21697	8.65525e-05	0.0165202	0.0151041	30	ATP2C1/CHST13/CPA3/CRHBP/DPPA4/F2R/F2RL1/FAIM/GATA2/GOLIM4/HLF/HMGCR/IPO11/IQGAP2/MAST4/MBLAC2/MCM5/MRPS27/NPR3/PAIP1/PAM/PDZD2/SCHIP1/SETD9/SHANK3/SSBP2/TUG1/TXNRD3/WDR49/ZBED3	DEL
SENESE_HDAC1_TARGETS_UP	Genes up-regulated in U2OS cells (osteosarcoma) upon knockdown of HDAC1 [GeneID=3065] by RNAi.	38/946	452/21697	9.19272e-05	0.016815	0.0153736	38	AADAC/ADAMTS6/ARL14/BDP1/CDV3/DESI1/DIMT1/EIF5A2/ESM1/FCHO2/FOXD1/GLRX/GSK3B/HACD2/IL6ST/IL7R/ITGA2/KPNA4/LRRC58/MAFF/MAST4/MBNL1/NFKBIZ/OSMR/POLDIP3/PTX3/RAC2/RGMB/SEC61A1/SKP2/SSR3/STX16/TM4SF1/TTC37/ZBED2/ZBTB38/ZFR/ZMAT3	DEL
OSMAN_BLADDER_CANCER_UP	Genes up-regulated in blood samples from bladder cancer patients.	35/946	405/21697	0.000100256	0.017605	0.0160959	35	APOBEC3C/BBX/CBX6/CCDC125/CD47/CHST2/DHFR/DHX36/EMB/ERAP1/EWSR1/FAM172A/FXR1/GOLIM4/LNPEP/MBD4/MBNL1/NFKBIZ/NMD3/NNT/PHC3/PIK3R1/PLSCR1/RASA2/SCAMP1/SLC25A36/TBL1XR1/TNPO1/TNRC6B/TTC33/WDR41/XRCC4/ZFYVE16/ZMAT3/ZNF148	DEL
BOYLAN_MULTIPLE_MYELOMA_PCA1_UP	Top up-regulated genes from principal component 1 (PCA1) which captures variation between normal plasma cells and tumors arising from aberrant expression of BCL2L1 and MYC [GeneID=598;4609].	16/946	126/21697	0.000119679	0.0202073	0.0184751	16	ALCAM/APOL2/B3GALNT1/CP/CSTA/ELL2/F2R/F2RL1/GPR160/GRAMD1C/IL2RB/ITGA1/PLSCR1/PRLR/ZBP1/ZBTB20	DEL
PYEON_CANCER_HEAD_AND_NECK_VS_CERVICAL_UP	Up-regulated genes in head and neck cancer compared to cervical carcinoma samples.	21/946	195/21697	0.000128707	0.0209269	0.019133	21	B4GALT4/CCDC14/CCNL1/CENPK/GRAMD1C/HLTF/MECOM/MSL2/NDUFB4/OSBPL11/PLSCR4/PXYLP1/SKIL/SLF1/SMC4/SPICE1/SYCP2/TMCC1/TOPBP1/TUG1/U2SURP	DEL
GAUSSMANN_MLL_AF4_FUSION_TARGETS_F_UP	Up-regualted genes from the set F (Fig. 5a): specific signature shared by cells expressing AF4-MLL [GeneID=4299;4297] alone and those expressing both AF4-MLL and MLL-AF4 fusion proteins.	20/946	182/21697	0.000140176	0.0219775	0.0200936	20	ARFGAP3/ARSB/CARD10/CAST/DAB2/F2RL1/FBLN1/FST/LIFR/MAPK12/MME/NFKBIZ/NPR3/OSMR/PCTP/PDGFB/PIK3IP1/PLSCR2/SERF1B/SLC1A3	DEL
ZHAN_MULTIPLE_MYELOMA_LB_UP	Top 50 up-regulated genes in cluster LB of multiple myeloma samples belonging to the low bone disease group.	9/946	47/21697	0.000167639	0.0246449	0.0225323	9	BIK/BOC/CSF2RB/MAST4/PARP15/PHACTR3/PLS1/PLXNA1/SCUBE1	DEL
MULLIGHAN_NPM1_MUTATED_SIGNATURE_2_UP	The 'NPM1-mutated signature 2': genes up-regulated in pediatric AML (acute myeloid leukemia) samples with mutated NPM1 [GeneID=4869] compared to the AML cases with the intact gene and without recurring cytogenetic anomalities or M7 phenotype.	16/946	130/21697	0.000173239	0.0246449	0.0225323	16	B4GALT4/CACNA1I/CSTF1/DHFR/DZIP3/KPNA4/MCHR1/MSH3/NIPBL/PAIP1/RAD1/RSRC1/SMC4/TFDP2/TST/ZXDC	DEL
GABRIELY_MIR21_TARGETS	Genes significantly de-regulated (p < 0.05) by MIR21 [GeneID=406991] in A172 cells (glioma).	27/946	289/21697	0.00017403	0.0246449	0.0225323	27	B3GALNT1/CCDC14/CEP97/FAM217B/HAPLN1/LIFR/MAP3K1/NIPBL/PARP9/PIK3R1/PLD1/PLPP1/PPARA/RAB22A/RAI14/RHOBTB3/SKP2/SOX2/SREK1/TBL1XR1/TIMP3/TNPO1/TNRC6B/TRIM59/TTC33/ZBTB20/ZBTB38	DEL
GENTILE_UV_RESPONSE_CLUSTER_D2	Cluster d2: genes down-regulated consistently in WS1 cells (fibroblast) between 6 h and 24 h after irradiation with high dose UV-C.	8/946	38/21697	0.000193155	0.0264985	0.024227	8	CHD1/GTF2E1/KIF2A/MAP1B/MTMR3/SNX4/ZBED4/ZNF217	DEL
WP_CANCER_IMMUNOTHERAPY_BY_CTLA4_BLOCKADE	Cancer immunotherapy by CTLA4 blockade	5/946	14/21697	0.000224504	0.0297839	0.0272308	5	CD80/CD86/PIK3CA/PIK3CB/PIK3R1	DEL
WONG_MITOCHONDRIA_GENE_MODULE	Genes that comprise the mitochondria gene module	22/946	218/21697	0.000230672	0.0297839	0.0272308	22	ATP1B3/COX11/COX17/COX7C/CP/GCAT/MCAT/MCCC2/MRPL3/MRPS30/MRPS36/NDUFA6/NDUFB4/NDUFB5/NDUFS4/NIPSNAP1/OXCT1/PCCB/SCO2/SLC25A17/TSPO/UQCR10	DEL
LINDGREN_BLADDER_CANCER_CLUSTER_3_UP	Genes whose expression profile is specific to Cluster III of urothelial cell carcinoma (UCC) tumors.	29/946	327/21697	0.000248855	0.0312136	0.0285379	29	APOBEC3B/ARHGEF26/AURKA/BRIX1/C5orf22/CCNB1/CENPE/COPB2/DAB2/HACD2/HLTF/HMOX1/KPNA4/MCM5/MLF1/NAA50/NCEH1/PDXP/PPA2/RAD1/RBM38/RPN1/SEC62/SERP1/SNX4/TM4SF1/TOM1L1/TSC22D2/ZNF148	DEL
REACTOME_CD28_DEPENDENT_PI3K_AKT_SIGNALING	CD28 dependent PI3K/Akt signaling	6/946	22/21697	0.000276521	0.0324856	0.0297009	6	CD80/CD86/PIK3CA/PIK3R1/PRR5/RICTOR	DEL
WP_PI3KAKTMTOR_VITD3_SIGNALLING	PI3K/AKT/mTOR - VitD3 Signalling	6/946	22/21697	0.000276521	0.0324856	0.0297009	6	CD80/CD86/CYP24A1/GSK3B/IL12A/PIK3CA	DEL
CERIBELLI_PROMOTERS_INACTIVE_AND_BOUND_BY_NFY	Transcriptionally inactive genes whose promoters (regions between -2 kb to +0.5 kb relative to trascription start sites) where bound by NF-Y transcription factor.	8/946	40/21697	0.000281196	0.0324856	0.0297009	8	AP1B1/APOBEC3A/APOBEC3B/CTCFL/CYP24A1/DOK5/IL2RB/SOX10	DEL
JINESH_BLEBBISHIELD_TO_IMMUNE_CELL_FUSION_PBSHMS_UP	Genes Upregulated in PBSHMS (RT4 blebbishield-to-immune cell fusion)	33/946	396/21697	0.000304702	0.0342986	0.0313584	33	A4GALT/ARL14/BCAS1/BRD1/C1QTNF6/CCDC14/CHKB/CTSZ/F2R/FBLN1/GHR/HMOX1/LHFPL2/LMF2/MYH9/MYLK/PAM/PISD/PLOD2/PLXNA1/PLXNB2/PMEPA1/PPP6R2/RHOBTB3/SBF1/SPTSSB/TIMP3/TSC22D2/TUBGCP6/UPK1B/UPK3A/ZBED4/ZMAT3	DEL
KYNG_NORMAL_AGING_UP	Genes distinctly up-regulated in primary fibroblast cultures from normal old donors compared to those from normal young donors.	5/946	15/21697	0.0003247	0.0353397	0.0323103	5	EIF3L/GOLPH3/ITGA2/PMEPA1/RTCB	DEL
MOOTHA_HUMAN_MITODB_6_2002	Mitochondrial genes; based on literature and sequence annotation resources and converted to Affymetrix HG-U133A probe sets.	35/946	431/21697	0.000330052	0.0353397	0.0323103	35	ACO2/AMACR/CKMT2/COX11/COX17/COX7C/CPT1B/CYB5R3/CYP24A1/GAL3ST1/GALR3/GCAT/GFM1/HCLS1/LMF2/MFN1/MPST/MRPS22/MRPS27/MRPS30/NCAPH2/NDUFA6/NDUFB4/NDUFB5/NDUFS4/NNT/OXCT1/PCCB/RPL3/SLC1A3/SLC25A17/TOMM22/TSPO/TST/TXN2	DEL
REACTOME_RHOG_GTPASE_CYCLE	RHOG GTPase cycle	11/946	74/21697	0.000345012	0.0360619	0.0329707	11	ARFGAP3/ARHGEF26/CDC42EP1/DEPDC1B/ERBIN/IQGAP2/KALRN/PIK3R1/PLD1/RAB7A/VAPB	DEL
MOOTHA_MITOCHONDRIA	Mitochondrial genes	36/946	450/21697	0.000362558	0.0370147	0.0338417	36	ACO2/AMACR/BIK/CKMT2/COX11/COX17/COX7C/CPT1B/CYB5R3/GFM1/GNAS/LMF2/MAP3K1/MB/MCAT/MPST/MRPL3/MRPS22/MRPS27/MRPS30/NCAPH2/NDUFA6/NDUFB4/NDUFB5/NDUFS4/NNT/PCCB/SLC1A3/SLC25A17/SLC25A36/TNFSF10/TOMM22/TSPO/TST/TXN2/TYMP	DEL
TAVOR_CEBPA_TARGETS_DN	Genes down-regulated in KCL22 cells (chronic myelogenous leukemia, CML, with BCR-ABL1 [GeneID=613;25] fusion) by expression of CEBPA [GeneID=1050].	7/946	32/21697	0.000378611	0.037775	0.0345369	7	GATA2/GP9/ITGB5/MAP1B/PFN2/PLOD2/TNFSF10	DEL
[truncated: 8,157 more rows]

## Sheet: Enrich.C5
ID	Description	GeneRatio	BgRatio	pvalue	p.adjust	qvalue	Count	geneID	Direction
[truncated: 14,743 more rows]

## Sheet: Enrich.H
ID	Description	GeneRatio	BgRatio	pvalue	p.adjust	qvalue	Count	geneID	Direction
[truncated: 97 more rows]

[truncated: 4 more sheets: GSEA.KEGG, GSEA.C2, GSEA.C5, GSEA.H]
