# Supplementary material for: Rewiring of the 3D genome during acquisition of carboplatin resistance in a triple-negative breast cancer patient-derived xenograft
Source: Sci Rep. 2023 Apr 3;13:5420. doi: 10.1038/s41598-023-32568-7 (PMC10070455; doi:10.1038/s41598-023-32568-7)
Supplement: Supplementary file 3 — Supplementary Table S3. [file 41598_2023_32568_MOESM3_ESM.xlsx]

## Sheet: HiC.QC
Table. Quality metrics of replicates and merged samples. Standard metrics from the Juicer pipeline are shown. Minimum resolution was estimated using the calculate_map_resolution.sh script from Juicer tools.
	Replicates				Merged
QC metrics	UCD52_PR_1	UCD52_PR_2	UCD52_CR_1	UCD52_CR_2	UCD52_PR	UCD52_CR
Sequenced Read Pairs	351106708	338218266	348767975	359301647	689324974	708069622
Normal Paired	113,027,829 (32.19%)	116,652,724 (34.49%)	117,506,675 (33.69%)	102,606,316 (28.56%)	229,680,583 (33.32%)	220,113,078 (31.09%)
Chimeric Paired	86,866,738 (24.74%)	109,883,242 (32.49%)	112,264,644 (32.19%)	114,020,977 (31.73%)	196,748,949 (28.54%)	226,287,285 (31.96%)
Chimeric Ambiguous	18,596,020 (5.30%)	27,175,670 (8.03%)	25,186,152 (7.22%)	26,705,679 (7.43%)	45,772,621 (6.64%)	51,890,039 (7.33%)
Unmapped	132,616,121 (37.77%)	84,506,630 (24.99%)	93,810,504 (26.90%)	115,968,675 (32.28%)	217,122,821 (31.50%)	209,779,220 (29.63%)
Ligation Motif Present	0 (0.00%)	0 (0.00%)	0 (0.00%)	0 (0.00%)	0 (0.00%)	0 (0.00%)
Alignable (Normal+Chimeric Paired)	199,894,567 (56.93%)	226,535,966 (66.98%)	229,771,319 (65.88%)	216,627,293 (60.29%)	426,429,532 (61.86%)	446,400,363 (63.04%)
Unique Reads	166,055,071 (47.29%)	206,452,230 (61.04%)	209,232,627 (59.99%)	195,315,134 (54.36%)	371,637,039 (53.91%)	403,854,275 (57.04%)
PCR Duplicates	32,921,276 (9.38%)	19,073,970 (5.64%)	19,417,773 (5.57%)	20,278,157 (5.64%)	52,868,504 (7.67%)	40,394,497 (5.70%)
Optical Duplicates	918,220 (0.26%)	1,009,766 (0.30%)	1,120,919 (0.32%)	1,034,002 (0.29%)	1,923,989 (0.28%)	2,151,591 (0.30%)
Library Complexity Estimate	532970889	1256999017	1268867902	1073020960	532970889	1256999017
Intra-fragment Reads	19,217,733 (5.47% / 11.57%)	12,096,795 (3.58% / 5.86%)	12,393,088 (3.55% / 5.92%)	5,968,282 (1.66% / 3.06%)	31,070,156 (4.51% / 8.36%)	18,237,806 (2.58% / 4.52%)
Below MAPQ Threshold	26,865,443 (7.65% / 16.18%)	31,692,131 (9.37% / 15.35%)	31,436,077 (9.01% / 15.02%)	30,262,078 (8.42% / 15.49%)	58,377,927 (8.47% / 15.71%)	61,540,776 (8.69% / 15.24%)
Hi-C Contacts	119,971,895 (34.17% / 72.25%)	162,663,304 (48.09% / 78.79%)	165,403,462 (47.43% / 79.05%)	159,084,774 (44.28% / 81.45%)	282,188,956 (40.94% / 75.93%)	324,075,693 (45.77% / 80.25%)
Ligation Motif Present	63,573,270 (18.11% / 38.28%)	98,433,033 (29.10% / 47.68%)	101,784,909 (29.18% / 48.65%)	101,529,626 (28.26% / 51.98%)	161,862,741 (23.48% / 43.55%)	203,093,164 (28.68% / 50.29%)
3\' Bias (Long Range)	64% - 36%	64% - 36%	64% - 36%	64% - 36%	64% - 36%	64% - 36%
Pair Type %(L-I-O-R)	25% - 25% - 25% - 25%	25% - 25% - 25% - 25%	25% - 25% - 25% - 25%	25% - 25% - 25% - 25%	25% - 25% - 25% - 25%	25% - 25% - 25% - 25%
Inter-chromosomal	28,252,763 (8.05% / 17.01%)	43,641,215 (12.90% / 21.14%)	36,732,388 (10.53% / 17.56%)	36,634,366 (10.20% / 18.76%)	71,890,690 (10.43% / 19.34%)	73,365,731 (10.36% / 18.17%)
Intra-chromosomal	91,719,132 (26.12% / 55.23%)	119,022,089 (35.19% / 57.65%)	128,671,074 (36.89% / 61.50%)	122,450,408 (34.08% / 62.69%)	210,298,266 (30.51% / 56.59%)	250,709,962 (35.41% / 62.08%)
Short Range (<20Kb)	48,086,795 (13.70% / 28.96%)	46,415,610 (13.72% / 22.48%)	53,587,683 (15.36% / 25.61%)	44,684,299 (12.44% / 22.88%)	94,063,041 (13.65% / 25.31%)	97,862,043 (13.82% / 24.23%)
Long Range (>20Kb)	43,632,103 (12.43% / 26.28%)	72,605,975 (21.47% / 35.17%)	75,082,770 (21.53% / 35.88%)	77,765,513 (21.64% / 39.82%)	116,234,487 (16.86% / 31.28%)	152,846,704 (21.59% / 37.85%)
Min. Resolution	23,50kb	17.75kb	17.75kb	18.15b	10.10kb	8.85kb
percentage of reads mapped to mm10					30.827	28.635

## Sheet: dcHiC.eigenvectors
PR PC selection criteria by dcHiC
chr	PC1			PC2			PC3			PC selected	Selection process
	GC.cor	TSS.cor	total.score	GC.cor	TSS.cor	total.score	GC.cor	TSS.cor	total.score
chr1	0.4843	0.4142	0.8985	0.1131	-0.1031	0.01	0.0573	0.133	0.1903	PC1	Highest total.score out of three PCs
chr2	0.5754	0.4059	0.9813	0.0521	0.1242	0.1763	0.0969	0.1088	0.2057	PC1	Highest total.score out of three PCs
chr3	0.4641	0.4171	0.8812	0.4898	0.276	0.7658	0.001	0.0233	0.0243	PC1	Highest total.score out of three PCs
chr4	0.1321	0.0828	0.2149	0.1906	-0.0635	0.1271	0.232	0.2414	0.4734	PC3	Highest total.score out of three PCs
chr5	0.203	-0.0525	0.1505	0.3136	0.2173	0.5309	0.3441	0.2783	0.6224	PC2	Mannual inspection
chr6	0.5716	0.3478	0.9194	0.0851	0.0369	0.122	0.0019	0.0887	0.0906	PC1	Highest total.score out of three PCs
chr7	0.6456	0.417	1.0626	0.1454	0.02	0.1654	0.2607	0.1282	0.3889	PC1	Highest total.score out of three PCs
chr8	0.4451	0.3992	0.8443	0.2245	0.1801	0.4046	0.2795	-0.0223	0.2572	PC1	Highest total.score out of three PCs
chr9	0.414	0.2522	0.6662	0.1886	0.1052	0.2938	0.4432	0.3491	0.7923	PC3	Highest total.score out of three PCs
chr10	0.3674	0.3252	0.6926	0.2877	0.2894	0.5771	0.3107	0.0471	0.3578	PC1	Highest total.score out of three PCs
chr11	0.0295	0.047	0.0765	0.7077	0.4873	1.195	0.1617	0.0919	0.2536	PC2	Highest total.score out of three PCs
chr12	0.5288	0.4666	0.9954	0.4147	0.2871	0.7018	0.0359	0.1206	0.1565	PC1	Highest total.score out of three PCs
chr13	0.6221	0.4409	1.063	0.0427	0.1092	0.1519	0.1411	0.0867	0.2278	PC1	Highest total.score out of three PCs
chr14	0.6018	0.3305	0.9323	0.3369	-0.0213	0.3156	0.0453	0.0836	0.1289	PC1	Highest total.score out of three PCs
chr15	0.5053	0.2499	0.7552	0.0232	-0.0657	-0.0425	0.1754	-0.0114	0.164	PC1	Highest total.score out of three PCs
chr16	0.0468	0.0793	0.1261	0.6774	0.6502	1.3276	0.1096	-0.0876	0.022	PC2	Highest total.score out of three PCs
chr17	0.5982	0.5901	1.1883	0.1497	0.0469	0.1966	0.1932	0.0657	0.2589	PC1	Highest total.score out of three PCs
chr18	0.4333	0.4028	0.8361	0.0357	0.2018	0.2375	0.0893	0.1195	0.2088	PC1	Highest total.score out of three PCs
chr19	0.7324	0.5271	1.2595	0.0903	0.3008	0.3911	0.0047	-0.1795	-0.1748	PC1	Highest total.score out of three PCs
chr20	0.5771	0.5008	1.0779	0.1176	0.0963	0.2139	0.3039	0.2669	0.5708	PC1	Highest total.score out of three PCs
chr21	0.36	0.3714	0.7314	0.4759	0.2989	0.7748	0.0183	0.0195	0.0378	PC2	Highest total.score out of three PCs
chr22	0.2349	0.4162	0.6511	0.5585	0.4958	1.0543	0.295	-0.1657	0.1293	PC2	Highest total.score out of three PCs
chrX	0.4722	0.2667	0.7389	0.1552	0.1655	0.3207	0.0495	0.0929	0.1424	PC1	Highest total.score out of three PCs
CR PC selection criteria by dcHiC
chr	PC1			PC2			PC3			PC selected	Selection process
	GC.cor	TSS.cor	total.score	GC.cor	TSS.cor	total.score	GC.cor	TSS.cor	total.score
chr1	0.5286	0.4299	0.9585	0.0607	-0.0303	0.0304	0.0313	0.2012	0.2325	PC1	Highest total.score out of three PCs
chr2	0.5899	0.4224	1.0123	0.1217	0.0944	0.2161	0.0309	-0.0793	-0.0484	PC1	Highest total.score out of three PCs
chr3	0.0038	-0.1095	-0.1057	0.6973	0.5084	1.2057	0.0714	0.0115	0.0829	PC2	Highest total.score out of three PCs
chr4	0.0931	0.0906	0.1837	0.0312	0.2116	0.2428	0.3071	0.1663	0.4734	PC3	Highest total.score out of three PCs
chr5	0.2551	0.004	0.2591	0.4106	0.3368	0.7474	0.242	0.2316	0.4736	PC2	Highest total.score out of three PCs
chr6	0.5747	0.3509	0.9256	0.0803	0.043	0.1233	0.0185	-0.0781	-0.0596	PC1	Highest total.score out of three PCs
chr7	0.6738	0.3862	1.06	0.249	0.0443	0.2933	0.1368	0.0073	0.1441	PC1	Highest total.score out of three PCs
chr8	0.4915	0.4209	0.9124	0.1888	0.1952	0.384	0.2405	-0.0046	0.2359	PC1	Highest total.score out of three PCs
chr9	0.4044	0.2409	0.6453	0.1936	0.1415	0.3351	0.4024	0.3221	0.7245	PC3	Highest total.score out of three PCs
chr10	0.4633	0.3739	0.8372	0.2603	0.2368	0.4971	0.2704	0.0084	0.2788	PC1	Highest total.score out of three PCs
chr11	0.0397	0.0508	0.0905	0.7245	0.4724	1.1969	0.1627	0.1086	0.2713	PC2	Highest total.score out of three PCs
chr12	0.6641	0.5053	1.1694	0.3616	0.0972	0.4588	0.003	0.084	0.087	PC1	Highest total.score out of three PCs
chr13	0.6576	0.4455	1.1031	0.0477	0.1294	0.1771	0.144	0.1039	0.2479	PC1	Highest total.score out of three PCs
chr14	0.6234	0.36	0.9834	0.2981	-0.0451	0.253	0.0693	0.1233	0.1926	PC1	Highest total.score out of three PCs
chr15	0.492	0.2726	0.7646	0.0417	0.0468	0.0885	0.3005	0.0212	0.3217	PC1	Highest total.score out of three PCs
chr16	0.1181	0.1223	0.2404	0.6631	0.6459	1.309	0.1387	-0.0991	0.0396	PC2	Highest total.score out of three PCs
chr17	0.6128	0.6023	1.2151	0.1219	0.0231	0.145	0.1752	-0.0064	0.1688	PC1	Highest total.score out of three PCs
chr18	0.4215	0.3238	0.7453	0.1799	0.3138	0.4937	0.1491	0.1758	0.3249	PC1	Highest total.score out of three PCs
chr19	0.705	0.5453	1.2503	0.0755	0.2451	0.3206	0.0386	-0.1398	-0.1012	PC1	Highest total.score out of three PCs
chr20	0.5898	0.5398	1.1296	0.0436	-0.01	0.0336	0.0497	-0.0454	0.0043	PC1	Highest total.score out of three PCs
chr21	0.3789	0.382	0.7609	0.5031	0.2945	0.7976	0.1804	0.1488	0.3292	PC2	Highest total.score out of three PCs
chr22	0.5853	0.6353	1.2206	0.0562	-0.1466	-0.0904	0.2891	-0.1471	0.142	PC1	Highest total.score out of three PCs
chrX	0.4409	0.2332	0.6741	0.3326	0.2657	0.5983	0.0305	0.0446	0.0751	PC1	Highest total.score out of three PCs

## Sheet: Genes.AA
genes	D.EV	description	biotype	COSMIC	BushmanLab	PID_C	PID_N
ETNPPL	27.1594	ethanolamine-phosphate phospho-lyase [Source:HGNC Symbol;Acc:HGNC:14404]	protein_coding
LOC105377359	27.1594
OSTC	27.1594	oligosaccharyltransferase complex non-catalytic subunit [Source:HGNC Symbol;Acc:HGNC:24448]	protein_coding
RPL34	27.1594	ribosomal protein L34 [Source:HGNC Symbol;Acc:HGNC:10340]	protein_coding
RPL34-DT	27.1594
CYP2U1	25.4918	cytochrome P450 family 2 subfamily U member 1 [Source:HGNC Symbol;Acc:HGNC:20582]	protein_coding
CYP2U1-AS1	25.4918
HADH	25.4918	hydroxyacyl-CoA dehydrogenase [Source:HGNC Symbol;Acc:HGNC:4799]	protein_coding
LOC107986298	25.4918
LOC107986299	25.4918
SGMS2	25.4918	sphingomyelin synthase 2 [Source:HGNC Symbol;Acc:HGNC:28395]	protein_coding
PAPSS1	24.5802	3'-phosphoadenosine 5'-phosphosulfate synthase 1 [Source:HGNC Symbol;Acc:HGNC:8603]	protein_coding
KLB	17.7349	klotho beta [Source:HGNC Symbol;Acc:HGNC:15527]	protein_coding
LIAS	17.7349	lipoic acid synthetase [Source:HGNC Symbol;Acc:HGNC:16429]	protein_coding
LOC401127	17.7349
MIR5591	17.7349	microRNA 5591 [Source:HGNC Symbol;Acc:HGNC:43531]	miRNA
RFC1	17.7349	replication factor C subunit 1 [Source:HGNC Symbol;Acc:HGNC:9969]	protein_coding
RPL9	17.7349	ribosomal protein L9 [Source:HGNC Symbol;Acc:HGNC:10369]	protein_coding
UGDH	17.7349	UDP-glucose 6-dehydrogenase [Source:HGNC Symbol;Acc:HGNC:12525]	protein_coding
WDR19	17.7349	WD repeat domain 19 [Source:HGNC Symbol;Acc:HGNC:18340]	protein_coding
NPFFR2	17.135	neuropeptide FF receptor 2 [Source:HGNC Symbol;Acc:HGNC:4525]	protein_coding
NPTX2	17.0986	neuronal pentraxin 2 [Source:HGNC Symbol;Acc:HGNC:7953]	protein_coding
LOC105374996	16.4607
SOX1	16.4472	SRY-box 1 [Source:HGNC Symbol;Acc:HGNC:11189]	protein_coding
SOX1-OT	16.4472
OR2J1	16.3805	olfactory receptor family 2 subfamily J member 1 (gene/pseudogene) [Source:HGNC Symbol;Acc:HGNC:8259]	polymorphic_pseudogene
OR2J2	16.3805	olfactory receptor family 2 subfamily J member 2 [Source:HGNC Symbol;Acc:HGNC:8260]	protein_coding
OR2J3	16.3805	olfactory receptor family 2 subfamily J member 3 [Source:HGNC Symbol;Acc:HGNC:8261]	protein_coding
OR12D2	16.2605	olfactory receptor family 12 subfamily D member 2 (gene/pseudogene) [Source:HGNC Symbol;Acc:HGNC:8178]	polymorphic_pseudogene
OR14J1	16.2605	olfactory receptor family 14 subfamily J member 1 [Source:HGNC Symbol;Acc:HGNC:13971]	protein_coding
LOC646588	15.8012
MNX1	14.7673	motor neuron and pancreas homeobox 1 [Source:HGNC Symbol;Acc:HGNC:4979]	protein_coding	Yes
MNX1-AS1	14.7673	MNX1 antisense RNA 1 (head to head) [Source:HGNC Symbol;Acc:HGNC:48954]	lincRNA
MNX1-AS2	14.7673	MNX1 antisense RNA 2 [Source:HGNC Symbol;Acc:HGNC:40278]	antisense_RNA
UBE3C	14.7673	ubiquitin protein ligase E3C [Source:HGNC Symbol;Acc:HGNC:16803]	protein_coding
NKAPL	14.4081	NFKB activating protein like [Source:HGNC Symbol;Acc:HGNC:21584]	protein_coding
PGBD1	14.4081	piggyBac transposable element derived 1 [Source:HGNC Symbol;Acc:HGNC:19398]	protein_coding
ZKSCAN3	14.4081	zinc finger with KRAB and SCAN domains 3 [Source:HGNC Symbol;Acc:HGNC:13853]	protein_coding
ZKSCAN4	14.4081	zinc finger with KRAB and SCAN domains 4 [Source:HGNC Symbol;Acc:HGNC:13854]	protein_coding
ZSCAN12	14.4081	zinc finger and SCAN domain containing 12 [Source:HGNC Symbol;Acc:HGNC:13172]	protein_coding
ZSCAN23	14.4081	zinc finger and SCAN domain containing 23 [Source:HGNC Symbol;Acc:HGNC:21193]	protein_coding
ZSCAN26	14.4081	zinc finger and SCAN domain containing 26 [Source:HGNC Symbol;Acc:HGNC:12978]	protein_coding
ZSCAN31	14.4081	zinc finger and SCAN domain containing 31 [Source:HGNC Symbol;Acc:HGNC:14097]	protein_coding
HIF1AN	13.9194	hypoxia inducible factor 1 alpha subunit inhibitor [Source:HGNC Symbol;Acc:HGNC:17113]	protein_coding
NDUFB8	13.9194	NADH:ubiquinone oxidoreductase subunit B8 [Source:HGNC Symbol;Acc:HGNC:7703]	protein_coding
PAX2	13.9194	paired box 2 [Source:HGNC Symbol;Acc:HGNC:8616]	protein_coding
SEC31B	13.9194	SEC31 homolog B, COPII coat complex component [Source:HGNC Symbol;Acc:HGNC:23197]	protein_coding
CCR6	13.4667	C-C motif chemokine receptor 6 [Source:HGNC Symbol;Acc:HGNC:1607]	protein_coding
CEP43	13.4667
GPR31	13.4667	G protein-coupled receptor 31 [Source:HGNC Symbol;Acc:HGNC:4486]	protein_coding
HPAT5	13.4667
LOC102724220	13.4667
LOC102725048	13.4667
LOC105378122	13.4667
LOC105378123	13.4667
LOC107986672	13.4667
TCP10L2	13.4667	t-complex 10 like 2 [Source:HGNC Symbol;Acc:HGNC:21254]	protein_coding
ESYT2	13.4087	extended synaptotagmin 2 [Source:HGNC Symbol;Acc:HGNC:22211]	protein_coding
LINC01022	13.4087	long intergenic non-protein coding RNA 1022 [Source:HGNC Symbol;Acc:HGNC:48998]	antisense_RNA
MIR5707	13.4087	microRNA 5707 [Source:HGNC Symbol;Acc:HGNC:43449]	miRNA
MIR595	13.4087	microRNA 595 [Source:HGNC Symbol;Acc:HGNC:32851]	miRNA
NCAPG2	13.4087	non-SMC condensin II complex subunit G2 [Source:HGNC Symbol;Acc:HGNC:21904]	protein_coding
PTPRN2	13.4087	protein tyrosine phosphatase, receptor type N2 [Source:HGNC Symbol;Acc:HGNC:9677]	protein_coding
CCNI2	13.2542	cyclin I family member 2 [Source:HGNC Symbol;Acc:HGNC:33869]	protein_coding
IL13	13.2542	interleukin 13 [Source:HGNC Symbol;Acc:HGNC:5973]	protein_coding
IL4	13.2542	interleukin 4 [Source:HGNC Symbol;Acc:HGNC:6014]	protein_coding
IL5	13.2542	interleukin 5 [Source:HGNC Symbol;Acc:HGNC:6016]	protein_coding
IRF1	13.2542	interferon regulatory factor 1 [Source:HGNC Symbol;Acc:HGNC:6116]	protein_coding
KIF3A	13.2542	kinesin family member 3A [Source:HGNC Symbol;Acc:HGNC:6319]	protein_coding
RAD50	13.2542	RAD50 double strand break repair protein [Source:HGNC Symbol;Acc:HGNC:9816]	protein_coding
TH2LCRR	13.2542	T helper type 2 locus control region associated RNA [Source:HGNC Symbol;Acc:HGNC:40495]	antisense_RNA
AFF4	12.3323	AF4/FMR2 family member 4 [Source:HGNC Symbol;Acc:HGNC:17869]	protein_coding	Yes
GDF9	12.3323	growth differentiation factor 9 [Source:HGNC Symbol;Acc:HGNC:4224]	protein_coding
LEAP2	12.3323	liver enriched antimicrobial peptide 2 [Source:HGNC Symbol;Acc:HGNC:29571]	protein_coding
SEPTIN8	12.3323
SHROOM1	12.3323	shroom family member 1 [Source:HGNC Symbol;Acc:HGNC:24084]	protein_coding
SOWAHA	12.3323	sosondowah ankyrin repeat domain family member A [Source:HGNC Symbol;Acc:HGNC:27033]	protein_coding
UQCRQ	12.3323	ubiquinol-cytochrome c reductase complex III subunit VII [Source:HGNC Symbol;Acc:HGNC:29594]	protein_coding
ZCCHC10	12.3323	zinc finger CCHC-type containing 10 [Source:HGNC Symbol;Acc:HGNC:25954]	protein_coding
CENPJ	12.24	centromere protein J [Source:HGNC Symbol;Acc:HGNC:17272]	protein_coding
LOC107987187	12.24
RNF17	12.24	ring finger protein 17 [Source:HGNC Symbol;Acc:HGNC:10060]	protein_coding
TPTE2P1	12.24	transmembrane phosphoinositide 3-phosphatase and tensin homolog 2 pseudogene 1 [Source:HGNC Symbol;Acc:HGNC:35196]	transcribed_unprocessed_pseudogene
ATP11A	11.543	ATPase phospholipid transporting 11A [Source:HGNC Symbol;Acc:HGNC:13552]	protein_coding
ATP11A-AS1	11.543	ATP11A antisense RNA 1 [Source:HGNC Symbol;Acc:HGNC:40645]	antisense_RNA
ATP11AUN	11.543	ATP11A upstream neighbor [Source:HGNC Symbol;Acc:HGNC:33793]	lincRNA
C8orf44-SGK3	11.1167	C8orf44-SGK3 readthrough [Source:HGNC Symbol;Acc:HGNC:48354]	protein_coding
MCMDC2	11.1167	minichromosome maintenance domain containing 2 [Source:HGNC Symbol;Acc:HGNC:26368]	protein_coding
PPP1R42	11.1167	protein phosphatase 1 regulatory subunit 42 [Source:HGNC Symbol;Acc:HGNC:33732]	protein_coding
PTTG3P	11.1167	pituitary tumor-transforming 3, pseudogene [Source:HGNC Symbol;Acc:HGNC:13422]	processed_pseudogene
SGK3	11.1167	serum/glucocorticoid regulated kinase family member 3 [Source:HGNC Symbol;Acc:HGNC:10812]	protein_coding
SNHG6	11.1167	small nucleolar RNA host gene 6 [Source:HGNC Symbol;Acc:HGNC:32965]	processed_transcript
SNORD87	11.1167	small nucleolar RNA, C/D box 87 [Source:HGNC Symbol;Acc:HGNC:32746]	snoRNA
TCF24	11.1167	transcription factor 24 [Source:HGNC Symbol;Acc:HGNC:32275]	protein_coding
MIR4506	11.1027	microRNA 4506 [Source:HGNC Symbol;Acc:HGNC:41663]	miRNA
DOK2	10.8073	docking protein 2 [Source:HGNC Symbol;Acc:HGNC:2991]	protein_coding
GFRA2	10.8073	GDNF family receptor alpha 2 [Source:HGNC Symbol;Acc:HGNC:4244]	protein_coding
XPO7	10.8073	exportin 7 [Source:HGNC Symbol;Acc:HGNC:14108]	protein_coding
ARHGEF7	10.5986	Rho guanine nucleotide exchange factor 7 [Source:HGNC Symbol;Acc:HGNC:15607]	protein_coding
TEX29	10.5986	testis expressed 29 [Source:HGNC Symbol;Acc:HGNC:20370]	protein_coding
GTF3A	9.98177	general transcription factor IIIA [Source:HGNC Symbol;Acc:HGNC:4662]	protein_coding
LINC00412	9.98177	long intergenic non-protein coding RNA 412 [Source:HGNC Symbol;Acc:HGNC:42745]	antisense_RNA
LINC02340	9.98177	long intergenic non-protein coding RNA 2340 [Source:HGNC Symbol;Acc:HGNC:53260]	lincRNA
MTIF3	9.98177	mitochondrial translational initiation factor 3 [Source:HGNC Symbol;Acc:HGNC:29788]	protein_coding
RASL11A	9.98177	RAS like family 11 member A [Source:HGNC Symbol;Acc:HGNC:23802]	protein_coding
RPL21	9.98177	ribosomal protein L21 [Source:HGNC Symbol;Acc:HGNC:10313]	protein_coding
SNORA27	9.98177	Small nucleolar RNA SNORA27 [Source:RFAM;Acc:RF00443]	snoRNA
SNORD102	9.98177	small nucleolar RNA, C/D box 102 [Source:HGNC Symbol;Acc:HGNC:10099]	snoRNA
USP12	9.78982	ubiquitin specific peptidase 12 [Source:HGNC Symbol;Acc:HGNC:20485]	protein_coding
USP12-AS1	9.78982	USP12 antisense RNA 1 [Source:HGNC Symbol;Acc:HGNC:39961]	antisense_RNA
USP12-DT	9.78982
ABCC8	9.1208	ATP binding cassette subfamily C member 8 [Source:HGNC Symbol;Acc:HGNC:59]	protein_coding
KCNJ11	9.1208	potassium voltage-gated channel subfamily J member 11 [Source:HGNC Symbol;Acc:HGNC:6257]	protein_coding
LOC105376576	9.1208
NCR3LG1	9.1208	natural killer cell cytotoxicity receptor 3 ligand 1 [Source:HGNC Symbol;Acc:HGNC:42400]	protein_coding
NUCB2	9.1208	nucleobindin 2 [Source:HGNC Symbol;Acc:HGNC:8044]	protein_coding
USH1C	9.1208	USH1 protein network component harmonin [Source:HGNC Symbol;Acc:HGNC:12597]	protein_coding
DSCAML1	6.99427	DS cell adhesion molecule like 1 [Source:HGNC Symbol;Acc:HGNC:14656]	protein_coding
LDHAL6A	5.62792	lactate dehydrogenase A like 6A [Source:HGNC Symbol;Acc:HGNC:28335]	protein_coding
LDHC	5.62792	lactate dehydrogenase C [Source:HGNC Symbol;Acc:HGNC:6544]	protein_coding
TSG101	5.62792	tumor susceptibility 101 [Source:HGNC Symbol;Acc:HGNC:15971]	protein_coding
C9orf78	-3.9047	chromosome 9 open reading frame 78 [Source:HGNC Symbol;Acc:HGNC:24932]	protein_coding
FNBP1	-3.9047	formin binding protein 1 [Source:HGNC Symbol;Acc:HGNC:17069]	protein_coding	Yes
MIR6855	-3.9047	microRNA 6855 [Source:HGNC Symbol;Acc:HGNC:50061]	miRNA
PTGES	-3.9047	prostaglandin E synthase [Source:HGNC Symbol;Acc:HGNC:9599]	protein_coding
TOR1A	-3.9047	torsin family 1 member A [Source:HGNC Symbol;Acc:HGNC:3098]	protein_coding
TOR1B	-3.9047	torsin family 1 member B [Source:HGNC Symbol;Acc:HGNC:11995]	protein_coding
USP20	-3.9047	ubiquitin specific peptidase 20 [Source:HGNC Symbol;Acc:HGNC:12619]	protein_coding
ABCA2	-4.3942	ATP binding cassette subfamily A member 2 [Source:HGNC Symbol;Acc:HGNC:32]	protein_coding
ANAPC2	-4.3942	anaphase promoting complex subunit 2 [Source:HGNC Symbol;Acc:HGNC:19989]	protein_coding
CYSRT1	-4.3942	cysteine rich tail 1 [Source:HGNC Symbol;Acc:HGNC:30529]	protein_coding
DPP7	-4.3942	dipeptidyl peptidase 7 [Source:HGNC Symbol;Acc:HGNC:14892]	protein_coding
ENTPD2	-4.3942	ectonucleoside triphosphate diphosphohydrolase 2 [Source:HGNC Symbol;Acc:HGNC:3364]	protein_coding
FAM166A	-4.3942	family with sequence similarity 166 member A [Source:HGNC Symbol;Acc:HGNC:33818]	protein_coding
FUT7	-4.3942	fucosyltransferase 7 [Source:HGNC Symbol;Acc:HGNC:4018]	protein_coding
GRIN1	-4.3942	glutamate ionotropic receptor NMDA type subunit 1 [Source:HGNC Symbol;Acc:HGNC:4584]	protein_coding
LINC02908	-4.3942
LOC105376327	-4.3942
LRRC26	-4.3942	leucine rich repeat containing 26 [Source:HGNC Symbol;Acc:HGNC:31409]	protein_coding
MAN1B1	-4.3942	mannosidase alpha class 1B member 1 [Source:HGNC Symbol;Acc:HGNC:6823]	protein_coding
MAN1B1-DT	-4.3942
MIR3621	-4.3942	microRNA 3621 [Source:HGNC Symbol;Acc:HGNC:38930]	miRNA
NDOR1	-4.3942	NADPH dependent diflavin oxidoreductase 1 [Source:HGNC Symbol;Acc:HGNC:29838]	protein_coding
NPDC1	-4.3942	neural proliferation, differentiation and control 1 [Source:HGNC Symbol;Acc:HGNC:7899]	protein_coding
RNF224	-4.3942	ring finger protein 224 [Source:HGNC Symbol;Acc:HGNC:41912]	protein_coding
SAPCD2	-4.3942	suppressor APC domain containing 2 [Source:HGNC Symbol;Acc:HGNC:28055]	protein_coding
SLC34A3	-4.3942	solute carrier family 34 member 3 [Source:HGNC Symbol;Acc:HGNC:20305]	protein_coding
SSNA1	-4.3942	SS nuclear autoantigen 1 [Source:HGNC Symbol;Acc:HGNC:11321]	protein_coding
TMEM203	-4.3942	transmembrane protein 203 [Source:HGNC Symbol;Acc:HGNC:28217]	protein_coding
TMEM210	-4.3942	transmembrane protein 210 [Source:HGNC Symbol;Acc:HGNC:34059]	protein_coding
TPRN	-4.3942	taperin [Source:HGNC Symbol;Acc:HGNC:26894]	protein_coding
TUBB4B	-4.3942	tubulin beta 4B class IVb [Source:HGNC Symbol;Acc:HGNC:20771]	protein_coding
UAP1L1	-4.3942	UDP-N-acetylglucosamine pyrophosphorylase 1 like 1 [Source:HGNC Symbol;Acc:HGNC:28082]	protein_coding
SC5D	-4.55008	sterol-C5-desaturase [Source:HGNC Symbol;Acc:HGNC:10547]	protein_coding
SORL1	-4.55008	sortilin related receptor 1 [Source:HGNC Symbol;Acc:HGNC:11185]	protein_coding
SORL1-AS1	-4.55008
LOC102724843	-4.87413
LOC101927131	-6.56653
LOC105371082	-6.56653
LOC105371083	-6.56653
LOC400499	-6.56653
MIR548H2	-6.56653	microRNA 548h-2 [Source:HGNC Symbol;Acc:HGNC:35343]	miRNA
PRM1	-6.56653	protamine 1 [Source:HGNC Symbol;Acc:HGNC:9447]	protein_coding
PRM2	-6.56653	protamine 2 [Source:HGNC Symbol;Acc:HGNC:9448]	protein_coding
PRM3	-6.56653	protamine 3 [Source:HGNC Symbol;Acc:HGNC:13732]	protein_coding
RMI2	-6.56653	RecQ mediated genome instability 2 [Source:HGNC Symbol;Acc:HGNC:28349]	protein_coding	Yes
SOCS1	-6.56653	suppressor of cytokine signaling 1 [Source:HGNC Symbol;Acc:HGNC:19383]	protein_coding	Yes
TNP2	-6.56653	transition protein 2 [Source:HGNC Symbol;Acc:HGNC:11952]	protein_coding
ALG12	-7.72799	ALG12, alpha-1,6-mannosyltransferase [Source:HGNC Symbol;Acc:HGNC:19358]	protein_coding
BRD1	-7.72799	bromodomain containing 1 [Source:HGNC Symbol;Acc:HGNC:1102]	protein_coding
CRELD2	-7.72799	cysteine rich with EGF like domains 2 [Source:HGNC Symbol;Acc:HGNC:28150]	protein_coding
IL17REL	-7.72799	interleukin 17 receptor E like [Source:HGNC Symbol;Acc:HGNC:33808]	protein_coding
LOC105377205	-7.72799
MIR6821	-7.72799	microRNA 6821 [Source:HGNC Symbol;Acc:HGNC:49980]	miRNA
PIM3	-7.72799	Pim-3 proto-oncogene, serine/threonine kinase [Source:HGNC Symbol;Acc:HGNC:19310]	protein_coding
ZBED4	-7.72799	zinc finger BED-type containing 4 [Source:HGNC Symbol;Acc:HGNC:20721]	protein_coding
GPR18	-7.74394	G protein-coupled receptor 18 [Source:HGNC Symbol;Acc:HGNC:4472]	protein_coding
GPR183	-7.74394	G protein-coupled receptor 183 [Source:HGNC Symbol;Acc:HGNC:3128]	protein_coding
LINC00449	-7.74394	long intergenic non-protein coding RNA 449 [Source:HGNC Symbol;Acc:HGNC:42786]	antisense_RNA
LINC01232	-7.74394	long intergenic non-protein coding RNA 1232 [Source:HGNC Symbol;Acc:HGNC:49755]	processed_transcript
LOC107984558	-7.74394
MIR623	-7.74394	microRNA 623 [Source:HGNC Symbol;Acc:HGNC:32879]	miRNA
TM9SF2	-7.74394	transmembrane 9 superfamily member 2 [Source:HGNC Symbol;Acc:HGNC:11865]	protein_coding
UBAC2	-7.74394	UBA domain containing 2 [Source:HGNC Symbol;Acc:HGNC:20486]	protein_coding
ADNP	-7.79814	activity dependent neuroprotector homeobox [Source:HGNC Symbol;Acc:HGNC:15766]	protein_coding
ADNP-AS1	-7.79814	ADNP antisense RNA 1 [Source:HGNC Symbol;Acc:HGNC:51227]	antisense_RNA
BCAS4	-7.79814	breast carcinoma amplified sequence 4 [Source:HGNC Symbol;Acc:HGNC:14367]	protein_coding
DPM1	-7.79814	dolichyl-phosphate mannosyltransferase subunit 1, catalytic [Source:HGNC Symbol;Acc:HGNC:3005]	protein_coding
MOCS3	-7.79814	molybdenum cofactor synthesis 3 [Source:HGNC Symbol;Acc:HGNC:15765]	protein_coding
PARD6B	-7.79814	par-6 family cell polarity regulator beta [Source:HGNC Symbol;Acc:HGNC:16245]	protein_coding
HDAC10	-9.14833	histone deacetylase 10 [Source:HGNC Symbol;Acc:HGNC:18128]	protein_coding
LOC105373095	-9.14833
MLC1	-9.14833	megalencephalic leukoencephalopathy with subcortical cysts 1 [Source:HGNC Symbol;Acc:HGNC:17082]	protein_coding
MOV10L1	-9.14833	Mov10 RISC complex RNA helicase like 1 [Source:HGNC Symbol;Acc:HGNC:7201]	protein_coding
PANX2	-9.14833	pannexin 2 [Source:HGNC Symbol;Acc:HGNC:8600]	protein_coding
SELENOO	-9.14833	selenoprotein O [Source:HGNC Symbol;Acc:HGNC:30395]	protein_coding
TRABD	-9.14833	TraB domain containing [Source:HGNC Symbol;Acc:HGNC:28805]	protein_coding
TTLL8	-9.14833	tubulin tyrosine ligase like 8 [Source:HGNC Symbol;Acc:HGNC:34000]	protein_coding
TUBGCP6	-9.14833	tubulin gamma complex associated protein 6 [Source:HGNC Symbol;Acc:HGNC:18127]	protein_coding
DGKH	-9.52356	diacylglycerol kinase eta [Source:HGNC Symbol;Acc:HGNC:2854]	protein_coding
ABHD17C	-9.68684	abhydrolase domain containing 17C [Source:HGNC Symbol;Acc:HGNC:26925]	protein_coding
CEMIP	-9.68684	cell migration inducing hyaluronan binding protein [Source:HGNC Symbol;Acc:HGNC:29213]	protein_coding
LOC107984749	-9.68684
MESD	-9.68684	mesoderm development LRP chaperone [Source:HGNC Symbol;Acc:HGNC:13520]	protein_coding
MIR4514	-9.68684	microRNA 4514 [Source:HGNC Symbol;Acc:HGNC:41845]	miRNA
MIR549A	-9.68684	microRNA 549a [Source:HGNC Symbol;Acc:HGNC:32803]	miRNA
BCL2	-9.84995	BCL2, apoptosis regulator [Source:HGNC Symbol;Acc:HGNC:990]	protein_coding	Yes
ARNT2	-10.2245	aryl hydrocarbon receptor nuclear translocator 2 [Source:HGNC Symbol;Acc:HGNC:16876]	protein_coding
LOC101929586	-10.2245
MIR5572	-10.2245	microRNA 5572 [Source:HGNC Symbol;Acc:HGNC:43476]	miRNA
ADM2	-10.2255	adrenomedullin 2 [Source:HGNC Symbol;Acc:HGNC:28898]	protein_coding
DENND6B	-10.2255	DENN domain containing 6B [Source:HGNC Symbol;Acc:HGNC:32690]	protein_coding
MAPK11	-10.2255	mitogen-activated protein kinase 11 [Source:HGNC Symbol;Acc:HGNC:6873]	protein_coding
MAPK12	-10.2255	mitogen-activated protein kinase 12 [Source:HGNC Symbol;Acc:HGNC:6874]	protein_coding
MIOX	-10.2255	myo-inositol oxygenase [Source:HGNC Symbol;Acc:HGNC:14522]	protein_coding
PLXNB2	-10.2255	plexin B2 [Source:HGNC Symbol;Acc:HGNC:9104]	protein_coding
PPP6R2	-10.2255	protein phosphatase 6 regulatory subunit 2 [Source:HGNC Symbol;Acc:HGNC:19253]	protein_coding
SBF1	-10.2255	SET binding factor 1 [Source:HGNC Symbol;Acc:HGNC:10542]	protein_coding
COMMD6	-10.2704	COMM domain containing 6 [Source:HGNC Symbol;Acc:HGNC:24015]	protein_coding
LMO7	-10.2704	LIM domain 7 [Source:HGNC Symbol;Acc:HGNC:6646]	protein_coding
LMO7-AS1	-10.2704	LMO7 antisense RNA 1 [Source:HGNC Symbol;Acc:HGNC:50277]	antisense_RNA
UCHL3	-10.2704	ubiquitin C-terminal hydrolase L3 [Source:HGNC Symbol;Acc:HGNC:12515]	protein_coding
LACC1	-10.4355	laccase domain containing 1 [Source:HGNC Symbol;Acc:HGNC:26789]	protein_coding
LINC00390	-10.4355	long intergenic non-protein coding RNA 390 [Source:HGNC Symbol;Acc:HGNC:42718]	lincRNA
LOC107984576	-10.4355
MIR8079	-10.4355	microRNA 8079 [Source:HGNC Symbol;Acc:HGNC:50021]	miRNA
NRAD1	-10.4355
SMIM2	-10.4355	small integral membrane protein 2 [Source:HGNC Symbol;Acc:HGNC:28776]	protein_coding
SMIM2-AS1	-10.4355	SMIM2 antisense RNA 1 [Source:HGNC Symbol;Acc:HGNC:42674]	antisense_RNA
SMIM2-IT1	-10.4355	SMIM2 intronic transcript 1 [Source:HGNC Symbol;Acc:HGNC:41492]	sense_intronic
KDSR	-10.6132	3-ketodihydrosphingosine reductase [Source:HGNC Symbol;Acc:HGNC:4021]	protein_coding	Yes
SERPINB5	-10.6132	serpin family B member 5 [Source:HGNC Symbol;Acc:HGNC:8949]	protein_coding
VPS4B	-10.6132	vacuolar protein sorting 4 homolog B [Source:HGNC Symbol;Acc:HGNC:10895]	protein_coding
ADGRF2	-11.1861	adhesion G protein-coupled receptor F2 [Source:HGNC Symbol;Acc:HGNC:18991]	protein_coding
ADGRF4	-11.1861	adhesion G protein-coupled receptor F4 [Source:HGNC Symbol;Acc:HGNC:19011]	protein_coding
CD2AP	-11.1861	CD2 associated protein [Source:HGNC Symbol;Acc:HGNC:14258]	protein_coding
GPALPP1	-11.5781	GPALPP motifs containing 1 [Source:HGNC Symbol;Acc:HGNC:20298]	protein_coding
LINC00330	-11.5781	long intergenic non-protein coding RNA 330 [Source:HGNC Symbol;Acc:HGNC:42047]	lincRNA
LOC105370188	-11.5781
NUFIP1	-11.5781	NUFIP1, FMR1 interacting protein 1 [Source:HGNC Symbol;Acc:HGNC:8057]	protein_coding
IL12B	-12.1428	interleukin 12B [Source:HGNC Symbol;Acc:HGNC:5970]	protein_coding
LINC01845	-12.1428	long intergenic non-protein coding RNA 1845 [Source:HGNC Symbol;Acc:HGNC:27747]	lincRNA
LOC105377683	-12.1428
LOC105377684	-12.1428
LOC285626	-12.1428
UBLCP1	-12.1428	ubiquitin like domain containing CTD phosphatase 1 [Source:HGNC Symbol;Acc:HGNC:28110]	protein_coding
CCDC122	-12.477	coiled-coil domain containing 122 [Source:HGNC Symbol;Acc:HGNC:26478]	protein_coding
ENOX1	-12.477	ecto-NOX disulfide-thiol exchanger 1 [Source:HGNC Symbol;Acc:HGNC:25474]	protein_coding
LOC105370181	-12.477
BANK1	-12.9578	B-cell scaffold protein with ankyrin repeats 1 [Source:HGNC Symbol;Acc:HGNC:18233]	protein_coding
SNORD38D	-13.1522
EBF1	-13.2599	early B-cell factor 1 [Source:HGNC Symbol;Acc:HGNC:3126]	protein_coding	Yes
LINC01932	-13.2599	long intergenic non-protein coding RNA 1932 [Source:HGNC Symbol;Acc:HGNC:52755]	lincRNA
LINC02202	-13.2599	long intergenic non-protein coding RNA 2202 [Source:HGNC Symbol;Acc:HGNC:53068]	lincRNA
LOC107986467	-13.2599
RNF145	-13.2599	ring finger protein 145 [Source:HGNC Symbol;Acc:HGNC:20853]	protein_coding
DHX9	-13.7571	DExH-box helicase 9 [Source:HGNC Symbol;Acc:HGNC:2750]	protein_coding
LOC647070	-13.7571
NPL	-13.7571	N-acetylneuraminate pyruvate lyase [Source:HGNC Symbol;Acc:HGNC:16781]	protein_coding
SHCBP1L	-13.7571	SHC binding and spindle associated 1 like [Source:HGNC Symbol;Acc:HGNC:16788]	protein_coding
CLINT1	-14.1024	clathrin interactor 1 [Source:HGNC Symbol;Acc:HGNC:23186]	protein_coding
LSM11	-14.1024	LSM11, U7 small nuclear RNA associated [Source:HGNC Symbol;Acc:HGNC:30860]	protein_coding
LOC105378969	-14.3628
SNX18	-14.3628	sorting nexin 18 [Source:HGNC Symbol;Acc:HGNC:19245]	protein_coding
LINC02101	-14.4517	long intergenic non-protein coding RNA 2101 [Source:HGNC Symbol;Acc:HGNC:52956]	lincRNA
IDO1	-15.25	indoleamine 2,3-dioxygenase 1 [Source:HGNC Symbol;Acc:HGNC:6059]	protein_coding
IDO2	-15.25	indoleamine 2,3-dioxygenase 2 [Source:HGNC Symbol;Acc:HGNC:27269]	protein_coding
ACTBL2	-15.543	actin, beta like 2 [Source:HGNC Symbol;Acc:HGNC:17780]	protein_coding
GPBP1	-15.543	GC-rich promoter binding protein 1 [Source:HGNC Symbol;Acc:HGNC:29520]	protein_coding
LOC102724122	-15.543
EXT1	-15.7325	exostosin glycosyltransferase 1 [Source:HGNC Symbol;Acc:HGNC:3512]	protein_coding	Yes
FLJ20021	-15.7443	uncharacterized LOC90024 [Source:NCBI gene;Acc:90024]	lincRNA
MIR1255A	-15.7443	microRNA 1255a [Source:HGNC Symbol;Acc:HGNC:35320]	miRNA
PPP3CA	-15.7443	protein phosphatase 3 catalytic subunit alpha [Source:HGNC Symbol;Acc:HGNC:9314]	protein_coding
CCN3	-15.8267
MIR548AZ	-15.8267	microRNA 548az [Source:HGNC Symbol;Acc:HGNC:49981]	miRNA
LINC01765	-16.2102	long intergenic non-protein coding RNA 1765 [Source:HGNC Symbol;Acc:HGNC:52555]	lincRNA
TSHB	-16.2102	thyroid stimulating hormone beta [Source:HGNC Symbol;Acc:HGNC:12372]	protein_coding
TSPAN2	-16.2102	tetraspanin 2 [Source:HGNC Symbol;Acc:HGNC:20659]	protein_coding
LINC02225	-16.4418	long intergenic non-protein coding RNA 2225 [Source:HGNC Symbol;Acc:HGNC:53094]	lincRNA
PDE4D	-16.4836	phosphodiesterase 4D [Source:HGNC Symbol;Acc:HGNC:8783]	protein_coding
MIR8066	-16.6151	microRNA 8066 [Source:HGNC Symbol;Acc:HGNC:50043]	miRNA
LINC01779	-16.8137	long intergenic non-protein coding RNA 1779 [Source:HGNC Symbol;Acc:HGNC:52569]	lincRNA
MAB21L3	-16.8137	mab-21 like 3 [Source:HGNC Symbol;Acc:HGNC:26787]	protein_coding
SLC22A15	-16.8137	solute carrier family 22 member 15 [Source:HGNC Symbol;Acc:HGNC:20301]	protein_coding
EMCN	-17.0607	endomucin [Source:HGNC Symbol;Acc:HGNC:16041]	protein_coding
LINC01218	-17.0607	long intergenic non-protein coding RNA 1218 [Source:HGNC Symbol;Acc:HGNC:41420]	sense_intronic
DDIT4L	-17.3502	DNA damage inducible transcript 4 like [Source:HGNC Symbol;Acc:HGNC:30555]	protein_coding
DDIT4L-AS1	-17.3502
H2AZ1-DT	-17.3502
LINCR-0003	-17.4945
LOC101928505	-17.4945
C4orf17	-17.5876	chromosome 4 open reading frame 17 [Source:HGNC Symbol;Acc:HGNC:25274]	protein_coding
C4orf54	-17.5876
MTTP	-17.5876	microsomal triglyceride transfer protein [Source:HGNC Symbol;Acc:HGNC:7467]	protein_coding
TRMT10A	-17.5876	tRNA methyltransferase 10A [Source:HGNC Symbol;Acc:HGNC:28403]	protein_coding
SAMD12	-17.6213	sterile alpha motif domain containing 12 [Source:HGNC Symbol;Acc:HGNC:31750]	protein_coding
LINC01217	-17.9791	long intergenic non-protein coding RNA 1217 [Source:HGNC Symbol;Acc:HGNC:41419]	sense_intronic
COLEC10	-18.2715	collectin subfamily member 10 [Source:HGNC Symbol;Acc:HGNC:2220]	protein_coding
LOC101927513	-18.2715
MAL2	-18.2715	mal, T-cell differentiation protein 2 (gene/pseudogene) [Source:HGNC Symbol;Acc:HGNC:13634]	protein_coding
MAL2-AS1	-18.2715
CASQ2	-18.3788	calsequestrin 2 [Source:HGNC Symbol;Acc:HGNC:1513]	protein_coding
VANGL1	-18.3788	VANGL planar cell polarity protein 1 [Source:HGNC Symbol;Acc:HGNC:15512]	protein_coding
LOC105379388	-18.4188
SIRLNT	-18.4188
ZMAT4	-18.5581	zinc finger matrin-type 4 [Source:HGNC Symbol;Acc:HGNC:25844]	protein_coding
SAMD12-AS1	-19.1692	SAMD12 antisense RNA 1 [Source:NCBI gene;Acc:552860]	lincRNA
TNFRSF11B	-19.1692	TNF receptor superfamily member 11b [Source:HGNC Symbol;Acc:HGNC:11909]	protein_coding				Yes
LINC01649	-19.3451	long intergenic non-protein coding RNA 1649 [Source:HGNC Symbol;Acc:HGNC:52436]	lincRNA
NHLH2	-19.3451	nescient helix-loop-helix 2 [Source:HGNC Symbol;Acc:HGNC:7818]	protein_coding
LINC01216	-19.5285	long intergenic non-protein coding RNA 1216 [Source:HGNC Symbol;Acc:HGNC:41418]	sense_intronic
AQP1	-20.2446	aquaporin 1 (Colton blood group) [Source:HGNC Symbol;Acc:HGNC:633]	protein_coding
GHRHR	-20.2446	growth hormone releasing hormone receptor [Source:HGNC Symbol;Acc:HGNC:4266]	protein_coding
INMT	-20.2446	indolethylamine N-methyltransferase [Source:HGNC Symbol;Acc:HGNC:6069]	protein_coding
INMT-MINDY4	-20.2446	INMT-MINDY4 readthrough (NMD candidate) [Source:HGNC Symbol;Acc:HGNC:41995]	protein_coding
LOC105375222	-20.2446
MINDY4	-20.2446	MINDY lysine 48 deubiquitinase 4 [Source:HGNC Symbol;Acc:HGNC:21916]	protein_coding
EMP1	-20.2862	epithelial membrane protein 1 [Source:HGNC Symbol;Acc:HGNC:3333]	protein_coding
FAM234B	-20.2862	family with sequence similarity 234 member B [Source:HGNC Symbol;Acc:HGNC:29288]	protein_coding
GPRC5D-AS1	-20.2862	GPRC5D and HEBP1 antisense RNA 1 [Source:HGNC Symbol;Acc:HGNC:53599]	antisense_RNA
GSG1	-20.2862	germ cell associated 1 [Source:HGNC Symbol;Acc:HGNC:19716]	protein_coding
HEBP1	-20.2862	heme binding protein 1 [Source:HGNC Symbol;Acc:HGNC:17176]	protein_coding
HTR7P1	-20.2862	5-hydroxytryptamine receptor 7 pseudogene 1 [Source:HGNC Symbol;Acc:HGNC:30411]	transcribed_processed_pseudogene
DAPP1	-21.7729	dual adaptor of phosphotyrosine and 3-phosphoinositides 1 [Source:HGNC Symbol;Acc:HGNC:16500]	protein_coding
DNAJB14	-21.7729	DnaJ heat shock protein family (Hsp40) member B14 [Source:HGNC Symbol;Acc:HGNC:25881]	protein_coding
H2AZ1	-21.7729
LAMTOR3	-21.7729	late endosomal/lysosomal adaptor, MAPK and MTOR activator 3 [Source:HGNC Symbol;Acc:HGNC:15606]	protein_coding
GAPT	-23.89	GRB2 binding adaptor protein, transmembrane [Source:HGNC Symbol;Acc:HGNC:26588]	protein_coding
PLK2	-23.89	polo like kinase 2 [Source:HGNC Symbol;Acc:HGNC:19699]	protein_coding

## Sheet: Genes.BB
genes	D.EV	description	biotype	COSMIC	BushmanLab	PID_C	PID_N
COX7B2	21.5841	cytochrome c oxidase subunit 7B2 [Source:HGNC Symbol;Acc:HGNC:24381]	protein_coding
LINC02460	21.0934	long intergenic non-protein coding RNA 2460 [Source:HGNC Symbol;Acc:HGNC:53396]	lincRNA
CCDC60	20.9496	coiled-coil domain containing 60 [Source:HGNC Symbol;Acc:HGNC:28610]	protein_coding
LINC00934	20.9496	long intergenic non-protein coding RNA 934 [Source:NCBI gene;Acc:144742]	lincRNA
LOC105370025	20.9496
LOC105370027	20.9496
HSPB8	18.7256	heat shock protein family B (small) member 8 [Source:HGNC Symbol;Acc:HGNC:30171]	protein_coding
LOC105370022	18.7256
LOC105370024	18.7256
LOC105370026	18.7256
LOC107984440	18.7256
SRRM4	18.7256	serine/arginine repetitive matrix 4 [Source:HGNC Symbol;Acc:HGNC:29389]	protein_coding
LINC02506	17.911	long intergenic non-protein coding RNA 2506 [Source:HGNC Symbol;Acc:HGNC:53495]	lincRNA
LOC105377651	17.911
ADGRV1	16.7756	adhesion G protein-coupled receptor V1 [Source:HGNC Symbol;Acc:HGNC:17416]	protein_coding
LYSMD3	16.7756	LysM domain containing 3 [Source:HGNC Symbol;Acc:HGNC:26969]	protein_coding
POLR3G	16.7756	RNA polymerase III subunit G [Source:HGNC Symbol;Acc:HGNC:30075]	protein_coding
NR2F1-AS1	16.4896	NR2F1 antisense RNA 1 [Source:HGNC Symbol;Acc:HGNC:48622]	antisense_RNA
GALNT17	15.7206	polypeptide N-acetylgalactosaminyltransferase 17 [Source:HGNC Symbol;Acc:HGNC:16347]	protein_coding
MIR3914-1	15.7206	microRNA 3914-1 [Source:HGNC Symbol;Acc:HGNC:38993]	miRNA
MIR3914-2	15.7206	microRNA 3914-2 [Source:HGNC Symbol;Acc:HGNC:38975]	miRNA
LOC339166	13.7118
WSCD1	13.7118	WSC domain containing 1 [Source:HGNC Symbol;Acc:HGNC:29060]	protein_coding
LOC728392	13.0727
NLRP1	13.0727	NLR family pyrin domain containing 1 [Source:HGNC Symbol;Acc:HGNC:14374]	protein_coding
CASC9	12.8251	cancer susceptibility 9 (non-protein coding) [Source:HGNC Symbol;Acc:HGNC:48906]	lincRNA
HNF4G	12.8251	hepatocyte nuclear factor 4 gamma [Source:HGNC Symbol;Acc:HGNC:5026]	protein_coding
LOC105371508	12.7223
AIPL1	10.549	aryl hydrocarbon receptor interacting protein like 1 [Source:HGNC Symbol;Acc:HGNC:359]	protein_coding
LOC105371509	10.549
PIMREG	10.549	PICALM interacting mitotic regulator [Source:HGNC Symbol;Acc:HGNC:25483]	protein_coding
PITPNM3	10.549	PITPNM family member 3 [Source:HGNC Symbol;Acc:HGNC:21043]	protein_coding
LOC100130111	9.1762
LOC107984856	7.52087
PSMD7-DT	7.52087
LINC01572	6.50314	long intergenic non-protein coding RNA 1572 [Source:HGNC Symbol;Acc:HGNC:51385]	lincRNA
LOC101927978	6.50314
NLRP11	6.12882	NLR family pyrin domain containing 11 [Source:HGNC Symbol;Acc:HGNC:22945]	protein_coding
NLRP13	6.12882	NLR family pyrin domain containing 13 [Source:HGNC Symbol;Acc:HGNC:22937]	protein_coding
NLRP4	6.12882	NLR family pyrin domain containing 4 [Source:HGNC Symbol;Acc:HGNC:22943]	protein_coding
NLRP5	6.12882	NLR family pyrin domain containing 5 [Source:HGNC Symbol;Acc:HGNC:21269]	protein_coding
NLRP8	6.12882	NLR family pyrin domain containing 8 [Source:HGNC Symbol;Acc:HGNC:22940]	protein_coding
RFPL4A	6.12882	ret finger protein like 4A [Source:HGNC Symbol;Acc:HGNC:16449]	protein_coding
RFPL4AL1	6.12882	ret finger protein like 4A like 1 [Source:HGNC Symbol;Acc:HGNC:45147]	protein_coding
MRGPRX1	5.61537	MAS related GPR family member X1 [Source:HGNC Symbol;Acc:HGNC:17962]	protein_coding
PTPN5	5.61537	protein tyrosine phosphatase, non-receptor type 5 [Source:HGNC Symbol;Acc:HGNC:9657]	protein_coding
LINC02563	-7.56589	long intergenic non-protein coding RNA 2563 [Source:HGNC Symbol;Acc:HGNC:52923]	lincRNA
CEP112	-8.0816	centrosomal protein 112 [Source:HGNC Symbol;Acc:HGNC:28514]	protein_coding
MACROD2	-10.4147	MACRO domain containing 2 [Source:HGNC Symbol;Acc:HGNC:16126]	protein_coding
MACROD2-AS1	-10.96	MACROD2 antisense RNA 1 [Source:HGNC Symbol;Acc:HGNC:37193]	antisense_RNA
STX7	-11.1622	syntaxin 7 [Source:HGNC Symbol;Acc:HGNC:11442]	protein_coding
TAAR1	-11.1622	trace amine associated receptor 1 [Source:HGNC Symbol;Acc:HGNC:17734]	protein_coding
TAAR2	-11.1622	trace amine associated receptor 2 (gene/pseudogene) [Source:HGNC Symbol;Acc:HGNC:4514]	protein_coding
TAAR3P	-11.1622	trace amine associated receptor 3, pseudogene [Source:HGNC Symbol;Acc:HGNC:4513]	transcribed_unprocessed_pseudogene
TAAR5	-11.1622	trace amine associated receptor 5 [Source:HGNC Symbol;Acc:HGNC:30236]	protein_coding
TAAR6	-11.1622	trace amine associated receptor 6 [Source:HGNC Symbol;Acc:HGNC:20978]	protein_coding
TAAR8	-11.1622	trace amine associated receptor 8 [Source:HGNC Symbol;Acc:HGNC:14964]	protein_coding
TAAR9	-11.1622	trace amine associated receptor 9 (gene/pseudogene) [Source:HGNC Symbol;Acc:HGNC:20977]	protein_coding
VNN1	-11.1622	vanin 1 [Source:HGNC Symbol;Acc:HGNC:12705]	protein_coding
VNN2	-11.1622	vanin 2 [Source:HGNC Symbol;Acc:HGNC:12706]	protein_coding
VNN3P	-11.1622
MACROD2-IT1	-11.6768	MACROD2 intronic transcript 1 [Source:HGNC Symbol;Acc:HGNC:16201]	sense_intronic
FST	-13.0566	follistatin [Source:HGNC Symbol;Acc:HGNC:3971]	protein_coding				Yes
LOC107986380	-13.0566
CACNA1E	-13.1151	calcium voltage-gated channel subunit alpha1 E [Source:HGNC Symbol;Acc:HGNC:1392]	protein_coding
IER5	-13.6322	immediate early response 5 [Source:HGNC Symbol;Acc:HGNC:5393]	protein_coding
LINC01699	-13.6322	long intergenic non-protein coding RNA 1699 [Source:HGNC Symbol;Acc:HGNC:52487]	lincRNA
LINC01732	-13.6322	long intergenic non-protein coding RNA 1732 [Source:HGNC Symbol;Acc:HGNC:52520]	lincRNA
MR1	-13.6322	major histocompatibility complex, class I-related [Source:HGNC Symbol;Acc:HGNC:4975]	protein_coding
STX6	-13.6322	syntaxin 6 [Source:HGNC Symbol;Acc:HGNC:11441]	protein_coding
IAPP	-13.7148	islet amyloid polypeptide [Source:HGNC Symbol;Acc:HGNC:5329]	protein_coding
PYROXD1	-13.7148	pyridine nucleotide-disulphide oxidoreductase domain 1 [Source:HGNC Symbol;Acc:HGNC:26162]	protein_coding
RECQL	-13.7148	RecQ like helicase [Source:HGNC Symbol;Acc:HGNC:9948]	protein_coding
SLCO1A2	-13.7148	solute carrier organic anion transporter family member 1A2 [Source:HGNC Symbol;Acc:HGNC:10956]	protein_coding
LOC107986646	-13.8091
SGK1	-13.8091	serum/glucocorticoid regulated kinase 1 [Source:HGNC Symbol;Acc:HGNC:10810]	protein_coding	Yes
SLC2A12	-13.8091	solute carrier family 2 member 12 [Source:HGNC Symbol;Acc:HGNC:18067]	protein_coding
CLNK	-14.4252	cytokine dependent hematopoietic cell linker [Source:HGNC Symbol;Acc:HGNC:17438]	protein_coding
ZNF518B	-14.4252	zinc finger protein 518B [Source:HGNC Symbol;Acc:HGNC:29365]	protein_coding
CYTL1	-15.1019	cytokine like 1 [Source:HGNC Symbol;Acc:HGNC:24435]	protein_coding
STK32B	-15.1019	serine/threonine kinase 32B [Source:HGNC Symbol;Acc:HGNC:14217]	protein_coding
CRISP1	-15.5799	cysteine rich secretory protein 1 [Source:HGNC Symbol;Acc:HGNC:304]	protein_coding
DEFB113	-15.5799	defensin beta 113 [Source:HGNC Symbol;Acc:HGNC:18094]	protein_coding
DEFB114	-15.5799	defensin beta 114 [Source:HGNC Symbol;Acc:HGNC:18095]	protein_coding
DEFB133	-15.5799	defensin beta 133 [Source:HGNC Symbol;Acc:HGNC:31331]	protein_coding
LOC101927020	-15.5799
LOC101927048	-15.5799
PGK2	-15.5799	phosphoglycerate kinase 2 [Source:HGNC Symbol;Acc:HGNC:8898]	protein_coding
LINC02498	-16.9888	long intergenic non-protein coding RNA 2498 [Source:HGNC Symbol;Acc:HGNC:53483]	lincRNA

## Sheet: Genes.AB
genes	D.EV	description	biotype	COSMIC	BushmanLab	PID_C	PID_N
BTBD18	-5.58805	BTB domain containing 18 [Source:HGNC Symbol;Acc:HGNC:37214]	protein_coding
CTNND1	-5.58805	catenin delta 1 [Source:HGNC Symbol;Acc:HGNC:2515]	protein_coding	Yes
TMX2-CTNND1	-5.58805	TMX2-CTNND1 readthrough (NMD candidate) [Source:HGNC Symbol;Acc:HGNC:41992]	protein_coding
CLEC16A	-7.19326	C-type lectin domain containing 16A [Source:HGNC Symbol;Acc:HGNC:29013]	protein_coding
LOC105371082	-7.19326
LOC107984859	-7.19326
RMI2	-7.19326	RecQ mediated genome instability 2 [Source:HGNC Symbol;Acc:HGNC:28349]	protein_coding	Yes
LINC02185	-7.78959	long intergenic non-protein coding RNA 2185 [Source:HGNC Symbol;Acc:HGNC:53047]	lincRNA
LINC02186	-7.78959	long intergenic non-protein coding RNA 2186 [Source:HGNC Symbol;Acc:HGNC:53048]	lincRNA
MRTFB	-7.78959
BMP4	-7.94286	bone morphogenetic protein 4 [Source:HGNC Symbol;Acc:HGNC:1071]	protein_coding
LINC02331	-7.94286	long intergenic non-protein coding RNA 2331 [Source:HGNC Symbol;Acc:HGNC:53251]	lincRNA
LOC105370504	-7.94286
MIR5580	-7.94286	microRNA 5580 [Source:HGNC Symbol;Acc:HGNC:43482]	miRNA
LOC105370502	-8.0814
LOC112268134	-8.0814
CD276	-8.42073	CD276 molecule [Source:HGNC Symbol;Acc:HGNC:19137]	protein_coding
INSYN1	-8.42073
NPTN	-8.42073	neuroplastin [Source:HGNC Symbol;Acc:HGNC:17867]	protein_coding
NPTN-IT1	-8.42073	NPTN intronic transcript 1 [Source:HGNC Symbol;Acc:HGNC:45091]	sense_intronic
REC114	-8.42073	REC114 meiotic recombination protein [Source:HGNC Symbol;Acc:HGNC:25065]	protein_coding
MFSD6L	-9.02563	major facilitator superfamily domain containing 6 like [Source:HGNC Symbol;Acc:HGNC:26656]	protein_coding
PIK3R5	-9.02563	phosphoinositide-3-kinase regulatory subunit 5 [Source:HGNC Symbol;Acc:HGNC:30035]	protein_coding
PIK3R5-DT	-9.02563
PIK3R6	-9.02563	phosphoinositide-3-kinase regulatory subunit 6 [Source:HGNC Symbol;Acc:HGNC:27101]	protein_coding
SPDYE4	-9.02563	speedy/RINGO cell cycle regulator family member E4 [Source:HGNC Symbol;Acc:HGNC:35463]	protein_coding
DNAAF2	-9.40144	dynein axonemal assembly factor 2 [Source:HGNC Symbol;Acc:HGNC:20188]	protein_coding
KLHDC1	-9.40144	kelch domain containing 1 [Source:HGNC Symbol;Acc:HGNC:19836]	protein_coding
LRR1	-9.40144	leucine rich repeat protein 1 [Source:HGNC Symbol;Acc:HGNC:19742]	protein_coding
MGAT2	-9.40144	mannosyl (alpha-1,6-)-glycoprotein beta-1,2-N-acetylglucosaminyltransferase [Source:HGNC Symbol;Acc:HGNC:7045]	protein_coding
POLE2	-9.40144	DNA polymerase epsilon 2, accessory subunit [Source:HGNC Symbol;Acc:HGNC:9178]	protein_coding
RN7SL1	-9.40144	RNA, 7SL, cytoplasmic 1 [Source:HGNC Symbol;Acc:HGNC:10038]	misc_RNA
RPL36AL	-9.40144	ribosomal protein L36a like [Source:HGNC Symbol;Acc:HGNC:10346]	protein_coding
RPS29	-9.40144	ribosomal protein S29 [Source:HGNC Symbol;Acc:HGNC:10419]	protein_coding
TSHZ2	-9.5777	teashirt zinc finger homeobox 2 [Source:HGNC Symbol;Acc:HGNC:13010]	protein_coding
LINC01644	-9.61496	long intergenic non-protein coding RNA 1644 [Source:HGNC Symbol;Acc:HGNC:52431]	lincRNA
LOC339685	-9.61496
ENOX1	-9.8199	ecto-NOX disulfide-thiol exchanger 1 [Source:HGNC Symbol;Acc:HGNC:25474]	protein_coding
LINC00898	-9.82617	long intergenic non-protein coding RNA 898 [Source:HGNC Symbol;Acc:HGNC:48581]	lincRNA
LOC284930	-9.82617
TNFSF11	-10.3619	TNF superfamily member 11 [Source:HGNC Symbol;Acc:HGNC:11926]	protein_coding
GNA13	-10.6384	G protein subunit alpha 13 [Source:HGNC Symbol;Acc:HGNC:4381]	protein_coding
LOC100507002	-10.6384
RGS9	-10.6384	regulator of G protein signaling 9 [Source:HGNC Symbol;Acc:HGNC:10004]	protein_coding
ACOD1	-10.724	aconitate decarboxylase 1 [Source:HGNC Symbol;Acc:HGNC:33904]	protein_coding
CLN5	-10.724	ceroid-lipofuscinosis, neuronal 5 [Source:HGNC Symbol;Acc:HGNC:2076]	protein_coding
FBXL3	-10.724	F-box and leucine rich repeat protein 3 [Source:HGNC Symbol;Acc:HGNC:13599]	protein_coding
KCTD12	-10.724	potassium channel tetramerization domain containing 12 [Source:HGNC Symbol;Acc:HGNC:14678]	protein_coding
LOC105370264	-10.724
HCN4	-10.8316	hyperpolarization activated cyclic nucleotide gated potassium channel 4 [Source:HGNC Symbol;Acc:HGNC:16882]	protein_coding
LOC105370890	-10.8316
NEO1	-10.8316	neogenin 1 [Source:HGNC Symbol;Acc:HGNC:7754]	protein_coding
LINC01898	-11.1755	long intergenic non-protein coding RNA 1898 [Source:HGNC Symbol;Acc:HGNC:52717]	lincRNA
LOC105372202	-11.1755
AKAP11	-11.3201	A-kinase anchoring protein 11 [Source:HGNC Symbol;Acc:HGNC:369]	protein_coding
DGKH	-11.3201	diacylglycerol kinase eta [Source:HGNC Symbol;Acc:HGNC:2854]	protein_coding
LINC02341	-11.3201	long intergenic non-protein coding RNA 2341 [Source:HGNC Symbol;Acc:HGNC:53261]	lincRNA
CENPQ	-11.337	centromere protein Q [Source:HGNC Symbol;Acc:HGNC:21347]	protein_coding
GLYATL3	-11.337	glycine-N-acyltransferase like 3 [Source:HGNC Symbol;Acc:HGNC:21349]	protein_coding
MMUT	-11.337
LOC284933	-11.4777
TAFA5	-11.4777
MIR3667	-11.7347	microRNA 3667 [Source:HGNC Symbol;Acc:HGNC:38990]	miRNA
MIR3667HG	-11.7347
ADPGK	-11.7545	ADP dependent glucokinase [Source:HGNC Symbol;Acc:HGNC:25250]	protein_coding
ADPGK-AS1	-11.7545	ADPGK antisense RNA 1 [Source:HGNC Symbol;Acc:HGNC:44144]	antisense_RNA
MIR3201	-11.8949	microRNA 3201 [Source:HGNC Symbol;Acc:HGNC:38235]	miRNA
LOC105372668	-11.9082
LINC00561	-11.9804	long intergenic non-protein coding RNA 561 [Source:HGNC Symbol;Acc:HGNC:43705]	lincRNA
LMO7	-11.9804	LIM domain 7 [Source:HGNC Symbol;Acc:HGNC:6646]	protein_coding
LMO7DN	-11.9804	LMO7 downstream neighbor [Source:HGNC Symbol;Acc:HGNC:44370]	protein_coding
LMO7DN-IT1	-11.9804	LMO7DN intronic transcript 1 [Source:HGNC Symbol;Acc:HGNC:49790]	sense_intronic
DTNA	-12.2865	dystrobrevin alpha [Source:HGNC Symbol;Acc:HGNC:3057]	protein_coding
LOC105372061	-12.2865
MAPRE2	-12.2865	microtubule associated protein RP/EB family member 2 [Source:HGNC Symbol;Acc:HGNC:6891]	protein_coding
LINC01310	-12.4541	long intergenic non-protein coding RNA 1310 [Source:HGNC Symbol;Acc:HGNC:50501]	lincRNA
MIR4535	-12.4541	microRNA 4535 [Source:HGNC Symbol;Acc:HGNC:41629]	miRNA
LOC105373085	-12.4925
ENOX1-AS2	-12.6317	ENOX1 antisense RNA 2 [Source:HGNC Symbol;Acc:HGNC:42397]	antisense_RNA
LINC02295	-12.7014	long intergenic non-protein coding RNA 2295 [Source:HGNC Symbol;Acc:HGNC:53211]	lincRNA
LOC105370654	-12.7014
LOC105370655	-12.7014
LOC105372666	-12.7327
AVL9	-12.9139	AVL9 cell migration associated [Source:HGNC Symbol;Acc:HGNC:28994]	protein_coding
DPY19L1P1	-12.9139	DPY19L1 pseudogene 1 [Source:HGNC Symbol;Acc:HGNC:22395]	unprocessed_pseudogene
MIR550A2	-12.9139	microRNA 550a-2 [Source:HGNC Symbol;Acc:HGNC:32805]	miRNA
MIR550B2	-12.9139
ZNRF2P1	-12.9139	zinc and ring finger 2 pseudogene 1 [Source:HGNC Symbol;Acc:HGNC:42792]	processed_pseudogene
EPSTI1	-12.9304	epithelial stromal interaction 1 [Source:HGNC Symbol;Acc:HGNC:16465]	protein_coding
FAM216B	-12.9304	family with sequence similarity 216 member B [Source:HGNC Symbol;Acc:HGNC:26883]	protein_coding
LINC00428	-12.9304	long intergenic non-protein coding RNA 428 [Source:HGNC Symbol;Acc:HGNC:42763]	lincRNA
LINC01050	-12.9304	long intergenic non-protein coding RNA 1050 [Source:HGNC Symbol;Acc:HGNC:49044]	lincRNA
PTCHD4	-12.9926	patched domain containing 4 [Source:HGNC Symbol;Acc:HGNC:21345]	protein_coding
ADAM3A	-13.2566	ADAM metallopeptidase domain 3A (pseudogene) [Source:HGNC Symbol;Acc:HGNC:209]	transcribed_unitary_pseudogene
LOC100130964	-13.2566
SGCD	-13.4175	sarcoglycan delta [Source:HGNC Symbol;Acc:HGNC:10807]	protein_coding
HMSD	-13.5956	histocompatibility minor serpin domain containing [Source:HGNC Symbol;Acc:HGNC:23037]	protein_coding
LOC105372165	-13.5956
SERPINB10	-13.5956	serpin family B member 10 [Source:HGNC Symbol;Acc:HGNC:8942]	protein_coding
SERPINB2	-13.5956	serpin family B member 2 [Source:HGNC Symbol;Acc:HGNC:8584]	protein_coding
SERPINB7	-13.5956	serpin family B member 7 [Source:HGNC Symbol;Acc:HGNC:13902]	protein_coding
SERPINB8	-13.5956	serpin family B member 8 [Source:HGNC Symbol;Acc:HGNC:8952]	protein_coding
LINC01524	-13.605	long intergenic non-protein coding RNA 1524 [Source:HGNC Symbol;Acc:HGNC:51228]	lincRNA
PPP1R2B	-13.7868
TIMD4	-13.7868	T-cell immunoglobulin and mucin domain containing 4 [Source:HGNC Symbol;Acc:HGNC:25132]	protein_coding
CT69	-14.76
LINC01010	-14.76	long intergenic non-protein coding RNA 1010 [Source:HGNC Symbol;Acc:HGNC:48978]	lincRNA
LOC107986646	-14.76
SGK1	-14.76	serum/glucocorticoid regulated kinase 1 [Source:HGNC Symbol;Acc:HGNC:10810]	protein_coding	Yes
LOC105379340	-15.2552
MIR548H4	-15.2552	microRNA 548h-4 [Source:HGNC Symbol;Acc:HGNC:35345]	miRNA
STMN4	-15.2552	stathmin 4 [Source:HGNC Symbol;Acc:HGNC:16078]	protein_coding
LINC01344	-15.4024	long intergenic non-protein coding RNA 1344 [Source:HGNC Symbol;Acc:HGNC:50554]	lincRNA
ZNF648	-15.4024	zinc finger protein 648 [Source:HGNC Symbol;Acc:HGNC:18190]	protein_coding
LOC101928277	-15.4187
LOC101928304	-15.4187
TMEM232	-15.8108	transmembrane protein 232 [Source:HGNC Symbol;Acc:HGNC:37270]	protein_coding
LINC01550	-15.8665	long intergenic non-protein coding RNA 1550 [Source:HGNC Symbol;Acc:HGNC:20111]	lincRNA
LINC02312	-15.8665	long intergenic non-protein coding RNA 2312 [Source:HGNC Symbol;Acc:HGNC:53231]	lincRNA
CFAP161	-15.9193	cilia and flagella associated protein 161 [Source:HGNC Symbol;Acc:HGNC:26782]	protein_coding
IL16	-15.9193	interleukin 16 [Source:HGNC Symbol;Acc:HGNC:5980]	protein_coding
TLNRD1	-15.9193	talin rod domain containing 1 [Source:HGNC Symbol;Acc:HGNC:13519]	protein_coding
KAZN	-16.1925	kazrin, periplakin interacting protein [Source:HGNC Symbol;Acc:HGNC:29173]	protein_coding
KAZN-AS1	-16.1925
LOC107985468	-16.1925
EFL1	-16.3916	elongation factor like GTPase 1 [Source:HGNC Symbol;Acc:HGNC:25789]	protein_coding
LINC01583	-16.3916	long intergenic non-protein coding RNA 1583 [Source:HGNC Symbol;Acc:HGNC:51425]	lincRNA
LOC105370922	-16.3916
MEX3B	-16.3916	mex-3 RNA binding family member B [Source:HGNC Symbol;Acc:HGNC:25297]	protein_coding
LINC02227	-17.1042	long intergenic non-protein coding RNA 2227 [Source:HGNC Symbol;Acc:HGNC:53096]	lincRNA
LINC01789	-17.3363	long intergenic non-protein coding RNA 1789 [Source:HGNC Symbol;Acc:HGNC:52578]	lincRNA
LINC01885	-17.3363	long intergenic non-protein coding RNA 1885 [Source:HGNC Symbol;Acc:HGNC:52704]	lincRNA
STARD5	-17.458	StAR related lipid transfer domain containing 5 [Source:HGNC Symbol;Acc:HGNC:18065]	protein_coding
TMC3	-17.458	transmembrane channel like 3 [Source:HGNC Symbol;Acc:HGNC:22995]	protein_coding
TMC3-AS1	-17.458	TMC3 antisense RNA 1 [Source:HGNC Symbol;Acc:HGNC:51424]	antisense_RNA
STPG2	-17.4966	sperm tail PG-rich repeat containing 2 [Source:HGNC Symbol;Acc:HGNC:28712]	protein_coding
HPGDS	-17.9164	hematopoietic prostaglandin D synthase [Source:HGNC Symbol;Acc:HGNC:17890]	protein_coding
PDLIM5	-17.9164	PDZ and LIM domain 5 [Source:HGNC Symbol;Acc:HGNC:17468]	protein_coding
SMARCAD1	-17.9164	SWI/SNF-related, matrix-associated actin-dependent regulator of chromatin, subfamily a, containing DEAD/H box 1 [Source:HGNC Symbol;Acc:HGNC:18398]	protein_coding
CCDC26	-18.055	CCDC26 long non-coding RNA [Source:HGNC Symbol;Acc:HGNC:28416]	lincRNA
LINC00976	-18.055	long intergenic non-protein coding RNA 976 [Source:NCBI gene;Acc:106144608]	lincRNA
LINC02267	-18.2246	long intergenic non-protein coding RNA 2267 [Source:HGNC Symbol;Acc:HGNC:53181]	lincRNA
MED30	-18.3406	mediator complex subunit 30 [Source:HGNC Symbol;Acc:HGNC:23032]	protein_coding
EIF4E	-18.3663	eukaryotic translation initiation factor 4E [Source:HGNC Symbol;Acc:HGNC:3287]	protein_coding
METAP1	-18.3663	methionyl aminopeptidase 1 [Source:HGNC Symbol;Acc:HGNC:15789]	protein_coding
MIR3684	-18.3663	microRNA 3684 [Source:HGNC Symbol;Acc:HGNC:38950]	miRNA
LINC00977	-18.4686	long intergenic non-protein coding RNA 977 [Source:HGNC Symbol;Acc:HGNC:48902]	lincRNA
ATOH1	-18.4688	atonal bHLH transcription factor 1 [Source:HGNC Symbol;Acc:HGNC:797]	protein_coding
GRID2	-18.4688	glutamate ionotropic receptor delta type subunit 2 [Source:HGNC Symbol;Acc:HGNC:4576]	protein_coding
MIR3686	-18.5246	microRNA 3686 [Source:HGNC Symbol;Acc:HGNC:38887]	miRNA
UNC5C	-18.5963	unc-5 netrin receptor C [Source:HGNC Symbol;Acc:HGNC:12569]	protein_coding
ATF7IP	-18.8022	activating transcription factor 7 interacting protein [Source:HGNC Symbol;Acc:HGNC:20092]	protein_coding
ADRA1A	-18.8186	adrenoceptor alpha 1A [Source:HGNC Symbol;Acc:HGNC:277]	protein_coding
LOC112268462	-18.8883
LYAR	-18.8883	Ly1 antibody reactive [Source:HGNC Symbol;Acc:HGNC:26021]	protein_coding
NSG1	-18.8883
STX18	-18.8883	syntaxin 18 [Source:HGNC Symbol;Acc:HGNC:15942]	protein_coding
STX18-IT1	-18.8883	STX18 intronic transcript 1 [Source:HGNC Symbol;Acc:HGNC:41415]	sense_intronic
ZBTB49	-18.8883	zinc finger and BTB domain containing 49 [Source:HGNC Symbol;Acc:HGNC:19883]	protein_coding
ADH1A	-19.0208	alcohol dehydrogenase 1A (class I), alpha polypeptide [Source:HGNC Symbol;Acc:HGNC:249]	protein_coding
ADH1B	-19.0208	alcohol dehydrogenase 1B (class I), beta polypeptide [Source:HGNC Symbol;Acc:HGNC:250]	protein_coding
ADH1C	-19.0208	alcohol dehydrogenase 1C (class I), gamma polypeptide [Source:HGNC Symbol;Acc:HGNC:251]	protein_coding
ADH7	-19.0208	alcohol dehydrogenase 7 (class IV), mu or sigma polypeptide [Source:HGNC Symbol;Acc:HGNC:256]	protein_coding
LOC100507053	-19.0208
RAP1GDS1	-19.1367	Rap1 GTPase-GDP dissociation stimulator 1 [Source:HGNC Symbol;Acc:HGNC:9859]	protein_coding	Yes
TSPAN5	-19.1367	tetraspanin 5 [Source:HGNC Symbol;Acc:HGNC:17753]	protein_coding
GLUL	-19.1808	glutamate-ammonia ligase [Source:HGNC Symbol;Acc:HGNC:4341]	protein_coding
LINC00272	-19.1808	long intergenic non-protein coding RNA 272 [Source:HGNC Symbol;Acc:HGNC:26898]	lincRNA
RGSL1	-19.1808	regulator of G protein signaling like 1 [Source:HGNC Symbol;Acc:HGNC:18636]	protein_coding
TEDDM1	-19.1808	transmembrane epididymal protein 1 [Source:HGNC Symbol;Acc:HGNC:30233]	protein_coding
LINC01593	-19.4271	long intergenic non-protein coding RNA 1593 [Source:HGNC Symbol;Acc:HGNC:51583]	lincRNA
LINC01594	-19.4271	long intergenic non-protein coding RNA 1594 [Source:HGNC Symbol;Acc:HGNC:51584]	antisense_RNA
SLC5A7	-19.4271	solute carrier family 5 member 7 [Source:HGNC Symbol;Acc:HGNC:14025]	protein_coding
SULT1C3	-19.4271	sulfotransferase family 1C member 3 [Source:HGNC Symbol;Acc:HGNC:33543]	protein_coding
LOC112268234	-19.4546
NGF	-19.4546	nerve growth factor [Source:HGNC Symbol;Acc:HGNC:7808]	protein_coding
NGF-AS1	-19.4546
CLSTN2	-19.4698	calsyntenin 2 [Source:HGNC Symbol;Acc:HGNC:17448]	protein_coding
CLSTN2-AS1	-19.4698	CLSTN2 antisense RNA 1 [Source:HGNC Symbol;Acc:HGNC:49095]	antisense_RNA
TRIM42	-19.4698	tripartite motif containing 42 [Source:HGNC Symbol;Acc:HGNC:19014]	protein_coding
LINC01322	-19.9359	long intergenic non-protein coding RNA 1322 [Source:HGNC Symbol;Acc:HGNC:50528]	lincRNA
ZMAT4	-20.0026	zinc finger matrin-type 4 [Source:HGNC Symbol;Acc:HGNC:25844]	protein_coding
LOC102723985	-20.027
LOC105370921	-20.027
SMARCAD1-DT	-20.1324
LINC01324	-20.1562	long intergenic non-protein coding RNA 1324 [Source:HGNC Symbol;Acc:HGNC:50530]	lincRNA
SI	-20.1562	sucrase-isomaltase [Source:HGNC Symbol;Acc:HGNC:10856]	protein_coding
LINC01192	-20.2473	long intergenic non-protein coding RNA 1192 [Source:HGNC Symbol;Acc:HGNC:37197]	lincRNA
LOC102724001	-20.4892
ITPRID1	-21.1927
PPP1R17	-21.1927	protein phosphatase 1 regulatory subunit 17 [Source:HGNC Symbol;Acc:HGNC:16973]	protein_coding
ST6GAL2	-21.4513	ST6 beta-galactoside alpha-2,6-sialyltransferase 2 [Source:HGNC Symbol;Acc:HGNC:10861]	protein_coding
OTOL1	-22.1419	otolin 1 [Source:HGNC Symbol;Acc:HGNC:34071]	protein_coding
LINC01686	-22.2269	long intergenic non-protein coding RNA 1686 [Source:HGNC Symbol;Acc:HGNC:27643]	lincRNA
LINC01688	-22.2269	long intergenic non-protein coding RNA 1688 [Source:HGNC Symbol;Acc:HGNC:52475]	lincRNA
RGS16	-22.2269	regulator of G protein signaling 16 [Source:HGNC Symbol;Acc:HGNC:9997]	protein_coding
RGS8	-22.2269	regulator of G protein signaling 8 [Source:HGNC Symbol;Acc:HGNC:16810]	protein_coding
RNASEL	-22.2269	ribonuclease L [Source:HGNC Symbol;Acc:HGNC:10050]	protein_coding
MIR1263	-22.3317	microRNA 1263 [Source:HGNC Symbol;Acc:HGNC:35329]	miRNA
LOC105375224	-22.4083
NEUROD6	-22.4083	neuronal differentiation 6 [Source:HGNC Symbol;Acc:HGNC:13804]	protein_coding
CP	-23.7624	ceruloplasmin [Source:HGNC Symbol;Acc:HGNC:2295]	protein_coding
GYG1	-23.7624	glycogenin 1 [Source:HGNC Symbol;Acc:HGNC:4699]	protein_coding
HLTF	-23.7624	helicase like transcription factor [Source:HGNC Symbol;Acc:HGNC:11099]	protein_coding
HLTF-AS1	-23.7624	HLTF antisense RNA 1 [Source:HGNC Symbol;Acc:HGNC:40554]	antisense_RNA
HPS3	-23.7624	HPS3, biogenesis of lysosomal organelles complex 2 subunit 1 [Source:HGNC Symbol;Acc:HGNC:15597]	protein_coding
LOC101927942	-23.7624
RAP2B	-23.7808	RAP2B, member of RAS oncogene family [Source:HGNC Symbol;Acc:HGNC:9862]	protein_coding
LOC105374171	-24.0304
ADCYAP1R1	-24.1508	ADCYAP receptor type I [Source:HGNC Symbol;Acc:HGNC:242]	protein_coding
LOC107986780	-24.1508
LOC107986782	-24.1508
MBNL1	-24.2219	muscleblind like splicing regulator 1 [Source:HGNC Symbol;Acc:HGNC:6923]	protein_coding
LINC01487	-24.4817	long intergenic non-protein coding RNA 1487 [Source:HGNC Symbol;Acc:HGNC:51139]	lincRNA
MME	-24.4817	membrane metalloendopeptidase [Source:HGNC Symbol;Acc:HGNC:7154]	protein_coding
GRIN2B	-24.6005	glutamate ionotropic receptor NMDA type subunit 2B [Source:HGNC Symbol;Acc:HGNC:4586]	protein_coding
LOC105369668	-24.6005
LOC105374132	-24.693
LOC105375724	-24.9591
SAMD12	-24.9591	sterile alpha motif domain containing 12 [Source:HGNC Symbol;Acc:HGNC:31750]	protein_coding
LINC01559	-25.0478	long intergenic non-protein coding RNA 1559 [Source:HGNC Symbol;Acc:HGNC:26598]	lincRNA
GPR149	-25.0747	G protein-coupled receptor 149 [Source:HGNC Symbol;Acc:HGNC:23627]	protein_coding
COPB2-DT	-25.2287
LINC02108	-25.6595	long intergenic non-protein coding RNA 2108 [Source:HGNC Symbol;Acc:HGNC:52963]	lincRNA
MIR548AE2	-25.6595	microRNA 548ae-2 [Source:HGNC Symbol;Acc:HGNC:41831]	miRNA
RAB3C	-25.6595	RAB3C, member RAS oncogene family [Source:HGNC Symbol;Acc:HGNC:30269]	protein_coding
LNCSRLR	-25.7009	lncRNA sorafenib resistance in renal cell carcinoma associated [Source:HGNC Symbol;Acc:HGNC:52753]	antisense_RNA
PLOD2	-25.7009	procollagen-lysine,2-oxoglutarate 5-dioxygenase 2 [Source:HGNC Symbol;Acc:HGNC:9082]	protein_coding
PLSCR4	-25.7009	phospholipid scramblase 4 [Source:HGNC Symbol;Acc:HGNC:16497]	protein_coding
ARHGEF26-AS1	-25.7546	ARHGEF26 antisense RNA 1 [Source:HGNC Symbol;Acc:HGNC:41048]	processed_transcript
NPHP3-AS1	-25.8729	NPHP3 antisense RNA 1 [Source:HGNC Symbol;Acc:HGNC:24129]	antisense_RNA
PDE1C	-26.0256	phosphodiesterase 1C [Source:HGNC Symbol;Acc:HGNC:8776]	protein_coding
TMEM108	-26.1429	transmembrane protein 108 [Source:HGNC Symbol;Acc:HGNC:28451]	protein_coding
TMEM108-AS1	-26.1429	TMEM108 antisense RNA 1 [Source:HGNC Symbol;Acc:HGNC:50307]	antisense_RNA
P2RY1	-26.4119	purinergic receptor P2Y1 [Source:HGNC Symbol;Acc:HGNC:8539]	protein_coding
LINC02006	-26.9158	long intergenic non-protein coding RNA 2006 [Source:HGNC Symbol;Acc:HGNC:52842]	processed_transcript
LINC02083	-26.9158	long intergenic non-protein coding RNA 2083 [Source:HGNC Symbol;Acc:HGNC:52933]	lincRNA
LINC02877	-26.9158
LOC105374166	-26.9158
LOC102724289	-26.9325
SAMD12-AS1	-26.9972	SAMD12 antisense RNA 1 [Source:NCBI gene;Acc:552860]	lincRNA
PDE4D	-27.5467	phosphodiesterase 4D [Source:HGNC Symbol;Acc:HGNC:8783]	protein_coding
PLSCR2	-28.1915	phospholipid scramblase 2 [Source:HGNC Symbol;Acc:HGNC:16494]	protein_coding
LOC107986138	-28.3839
LOC112268449	-29.4964
LOC440982	-29.4964
ZIC1	-29.4964	Zic family member 1 [Source:HGNC Symbol;Acc:HGNC:12872]	protein_coding
ZIC4	-29.4964	Zic family member 4 [Source:HGNC Symbol;Acc:HGNC:20393]	protein_coding
LOC100130673	-30.3355
LSM5	-30.3355	LSM5 homolog, U6 small nuclear RNA and mRNA degradation associated [Source:HGNC Symbol;Acc:HGNC:17162]	protein_coding
LINC02010	-30.823	long intergenic non-protein coding RNA 2010 [Source:HGNC Symbol;Acc:HGNC:52846]	lincRNA
PLSCR1	-31.5603	phospholipid scramblase 1 [Source:HGNC Symbol;Acc:HGNC:9092]	protein_coding
PLSCR5	-31.5603	phospholipid scramblase family member 5 [Source:HGNC Symbol;Acc:HGNC:19952]	protein_coding
LINC02032	-32.0627	long intergenic non-protein coding RNA 2032 [Source:HGNC Symbol;Acc:HGNC:52866]	lincRNA
LINC02045	-32.0627	long intergenic non-protein coding RNA 2045 [Source:HGNC Symbol;Acc:HGNC:52885]	lincRNA
LINC02046	-33.8298	long intergenic non-protein coding RNA 2046 [Source:HGNC Symbol;Acc:HGNC:52886]	lincRNA
LOC105374150	-33.8298
AGTR1	-37.2572	angiotensin II receptor type 1 [Source:HGNC Symbol;Acc:HGNC:336]	protein_coding
CPA3	-38.0535	carboxypeptidase A3 [Source:HGNC Symbol;Acc:HGNC:2298]	protein_coding
CPB1	-38.0535	carboxypeptidase B1 [Source:HGNC Symbol;Acc:HGNC:2299]	protein_coding
LOC107986045	-38.0535

## Sheet: Genes.BA
genes	D.EV	description	biotype	COSMIC	BushmanLab	PID_C	PID_N
CASP6	31.4536	caspase 6 [Source:HGNC Symbol;Acc:HGNC:1507]	protein_coding
CFI	31.4536	complement factor I [Source:HGNC Symbol;Acc:HGNC:5394]	protein_coding
MCUB	31.4536	mitochondrial calcium uniporter dominant negative beta subunit [Source:HGNC Symbol;Acc:HGNC:26076]	protein_coding
PLA2G12A	31.4536	phospholipase A2 group XIIA [Source:HGNC Symbol;Acc:HGNC:18554]	protein_coding
SEC24B	31.4536	SEC24 homolog B, COPII coat complex component [Source:HGNC Symbol;Acc:HGNC:10704]	protein_coding
LEF1-AS1	30.4097	LEF1 antisense RNA 1 [Source:HGNC Symbol;Acc:HGNC:40339]	processed_transcript
COL25A1	30.0988	collagen type XXV alpha 1 chain [Source:HGNC Symbol;Acc:HGNC:18603]	protein_coding
HADH	30.0229	hydroxyacyl-CoA dehydrogenase [Source:HGNC Symbol;Acc:HGNC:4799]	protein_coding
LEF1	30.0229	lymphoid enhancer binding factor 1 [Source:HGNC Symbol;Acc:HGNC:6551]	protein_coding	Yes
ETNPPL	28.6895	ethanolamine-phosphate phospho-lyase [Source:HGNC Symbol;Acc:HGNC:14404]	protein_coding
COL25A1-DT	28.369
MIR576	28.369	microRNA 576 [Source:HGNC Symbol;Acc:HGNC:32832]	miRNA
SEC24B-AS1	28.369	SEC24B antisense RNA 1 [Source:HGNC Symbol;Acc:HGNC:44003]	antisense_RNA
EGF	27.8055	epidermal growth factor [Source:HGNC Symbol;Acc:HGNC:3229]	protein_coding
GAR1	27.8055	GAR1 ribonucleoprotein [Source:HGNC Symbol;Acc:HGNC:14264]	protein_coding
LRIT3	27.8055	leucine rich repeat, Ig-like and transmembrane domains 3 [Source:HGNC Symbol;Acc:HGNC:24783]	protein_coding
RRH	27.8055	retinal pigment epithelium-derived rhodopsin homolog [Source:HGNC Symbol;Acc:HGNC:10450]	protein_coding
ALPK1	27.6824	alpha kinase 1 [Source:HGNC Symbol;Acc:HGNC:20917]	protein_coding
AP1AR	27.6824	adaptor related protein complex 1 associated regulatory protein [Source:HGNC Symbol;Acc:HGNC:28808]	protein_coding
TIFA	27.6824	TRAF interacting protein with forkhead associated domain [Source:HGNC Symbol;Acc:HGNC:19075]	protein_coding
LARP7	27.4429	La ribonucleoprotein domain family member 7 [Source:HGNC Symbol;Acc:HGNC:24912]	protein_coding
MIR302A	27.4429	microRNA 302a [Source:HGNC Symbol;Acc:HGNC:31623]	miRNA
MIR302B	27.4429	microRNA 302b [Source:HGNC Symbol;Acc:HGNC:31763]	miRNA
MIR302C	27.4429	microRNA 302c [Source:HGNC Symbol;Acc:HGNC:31764]	miRNA
MIR302CHG	27.4429
MIR302D	27.4429	microRNA 302d [Source:HGNC Symbol;Acc:HGNC:31765]	miRNA
MIR367	27.4429	microRNA 367 [Source:HGNC Symbol;Acc:HGNC:31781]	miRNA
NEUROG2	27.4429	neurogenin 2 [Source:HGNC Symbol;Acc:HGNC:13805]	protein_coding
NEUROG2-AS1	27.4429
ZGRF1	27.4429	zinc finger GRF-type containing 1 [Source:HGNC Symbol;Acc:HGNC:25654]	protein_coding
ELOVL6	27.1508	ELOVL fatty acid elongase 6 [Source:HGNC Symbol;Acc:HGNC:15829]	protein_coding
ASCL4	26.7621	achaete-scute family bHLH transcription factor 4 [Source:HGNC Symbol;Acc:HGNC:24311]	protein_coding
LOC101929162	26.7621
LOC728739	26.7621
PRDM4	26.7621	PR/SET domain 4 [Source:HGNC Symbol;Acc:HGNC:9348]	protein_coding
ENPEP	26.187	glutamyl aminopeptidase [Source:HGNC Symbol;Acc:HGNC:3355]	protein_coding
PANCR	26.187	PITX2 adjacent non-coding RNA [Source:HGNC Symbol;Acc:HGNC:52282]	lincRNA
PITX2	26.187	paired like homeodomain 2 [Source:HGNC Symbol;Acc:HGNC:9005]	protein_coding
ANK2	25.754	ankyrin 2 [Source:HGNC Symbol;Acc:HGNC:493]	protein_coding
ANK2-AS1	25.754
MIR1243	25.754	microRNA 1243 [Source:HGNC Symbol;Acc:HGNC:35304]	miRNA
MIR8082	25.754	microRNA 8082 [Source:HGNC Symbol;Acc:HGNC:50111]	miRNA
LOC102723896	24.5112
CMKLR1	24.4758	chemerin chemokine-like receptor 1 [Source:HGNC Symbol;Acc:HGNC:2121]	protein_coding
LINC01498	24.4758	long intergenic non-protein coding RNA 1498 [Source:HGNC Symbol;Acc:HGNC:51164]	antisense_RNA
WSCD2	24.4758	WSC domain containing 2 [Source:HGNC Symbol;Acc:HGNC:29117]	protein_coding
CAMK2D	23.5712	calcium/calmodulin dependent protein kinase II delta [Source:HGNC Symbol;Acc:HGNC:1462]	protein_coding
FAM241A	23.5648
BTBD11	23.0526	BTB domain containing 11 [Source:HGNC Symbol;Acc:HGNC:23844]	protein_coding
PWP1	23.0526	PWP1 homolog, endonuclein [Source:HGNC Symbol;Acc:HGNC:17015]	protein_coding
CWH43	22.7188	cell wall biogenesis 43 C-terminal homolog [Source:HGNC Symbol;Acc:HGNC:26133]	protein_coding
LOC105377383	22.6476
MIR1973	22.6476	microRNA 1973 [Source:HGNC Symbol;Acc:HGNC:37061]	miRNA
LINC00606	22.6447	long intergenic non-protein coding RNA 606 [Source:HGNC Symbol;Acc:HGNC:43931]	lincRNA
LOC105376950	22.6447
SLC6A1	22.6447	solute carrier family 6 member 1 [Source:HGNC Symbol;Acc:HGNC:11042]	protein_coding
SLC6A11	22.6447	solute carrier family 6 member 11 [Source:HGNC Symbol;Acc:HGNC:11044]	protein_coding
ATP2B2	21.888	ATPase plasma membrane Ca2+ transporting 2 [Source:HGNC Symbol;Acc:HGNC:815]	protein_coding
ATP2B2-IT2	21.888	ATP2B2 intronic transcript 2 [Source:HGNC Symbol;Acc:HGNC:41310]	sense_intronic
FGD5P1	21.7872	FYVE, RhoGEF and PH domain containing 5 pseudogene 1 [Source:HGNC Symbol;Acc:HGNC:44498]	transcribed_unprocessed_pseudogene
TPRXL	21.7872	tetrapeptide repeat homeobox like [Source:HGNC Symbol;Acc:HGNC:32178]	transcribed_processed_pseudogene
WNT7A	21.7872	Wnt family member 7A [Source:HGNC Symbol;Acc:HGNC:12786]	protein_coding
LINC01378	21.6879	long intergenic non-protein coding RNA 1378 [Source:HGNC Symbol;Acc:HGNC:50645]	lincRNA
LOC105377369	21.5012
MIR297	21.3796	microRNA 297 [Source:HGNC Symbol;Acc:HGNC:33691]	miRNA
CRY1	21.2736	cryptochrome circadian clock 1 [Source:HGNC Symbol;Acc:HGNC:2384]	protein_coding
PTPRN2	21.1933	protein tyrosine phosphatase, receptor type N2 [Source:HGNC Symbol;Acc:HGNC:9677]	protein_coding
ARSJ	21.0596	arylsulfatase family member J [Source:HGNC Symbol;Acc:HGNC:26286]	protein_coding
TRAM1L1	20.7998	translocation associated membrane protein 1-like 1 [Source:HGNC Symbol;Acc:HGNC:28371]	protein_coding
LOC105375610	20.6816
LOC105375614	20.6816
MIR153-2	20.6816	microRNA 153-2 [Source:HGNC Symbol;Acc:HGNC:31540]	miRNA
CCDC60	20.4027	coiled-coil domain containing 60 [Source:HGNC Symbol;Acc:HGNC:28610]	protein_coding
CIT	20.4027	citron rho-interacting serine/threonine kinase [Source:HGNC Symbol;Acc:HGNC:1985]	protein_coding
LOC105370027	20.4027
MIR1178	20.4027	microRNA 1178 [Source:HGNC Symbol;Acc:HGNC:35259]	miRNA
PRKAB1	20.4027	protein kinase AMP-activated non-catalytic subunit beta 1 [Source:HGNC Symbol;Acc:HGNC:9378]	protein_coding
TMEM233	20.4027	transmembrane protein 233 [Source:HGNC Symbol;Acc:HGNC:37219]	protein_coding
LOC105375613	20.1692
PTPRN2-AS1	20.1692
NDST4	19.6461	N-deacetylase and N-sulfotransferase 4 [Source:HGNC Symbol;Acc:HGNC:20779]	protein_coding
GALNT17	19.3605	polypeptide N-acetylgalactosaminyltransferase 17 [Source:HGNC Symbol;Acc:HGNC:16347]	protein_coding
C4orf3	19.2924	chromosome 4 open reading frame 3 [Source:HGNC Symbol;Acc:HGNC:19225]	protein_coding
FABP2	19.2924	fatty acid binding protein 2 [Source:HGNC Symbol;Acc:HGNC:3556]	protein_coding
GTF2IP12	19.2924	general transcription factor IIi pseudogene 12 [Source:HGNC Symbol;Acc:HGNC:51723]	transcribed_unprocessed_pseudogene
LINC01061	19.2924
PDE5A	19.2924	phosphodiesterase 5A [Source:HGNC Symbol;Acc:HGNC:8784]	protein_coding
SEPTIN7P14	19.2924
USP53	19.2924	ubiquitin specific peptidase 53 [Source:HGNC Symbol;Acc:HGNC:29255]	protein_coding
LOC105377366	19.2218
CEP170P1	19.2029	centrosomal protein 170 pseudogene 1 [Source:HGNC Symbol;Acc:HGNC:28364]	transcribed_unprocessed_pseudogene
LOC729218	19.2029
METTL14	19.2029	methyltransferase like 14 [Source:HGNC Symbol;Acc:HGNC:29330]	protein_coding
METTL14-DT	19.2029
SEC24D	19.2029	SEC24 homolog D, COPII coat complex component [Source:HGNC Symbol;Acc:HGNC:10706]	protein_coding
LOC101929762	19.0068
MYOZ2	19.0068	myozenin 2 [Source:HGNC Symbol;Acc:HGNC:1330]	protein_coding
SYNPO2	19.0068	synaptopodin 2 [Source:HGNC Symbol;Acc:HGNC:17732]	protein_coding
MIR577	18.5396	microRNA 577 [Source:HGNC Symbol;Acc:HGNC:32833]	miRNA
UGT8	18.5396	UDP glycosyltransferase 8 [Source:HGNC Symbol;Acc:HGNC:12555]	protein_coding
CALN1	18.1398	calneuron 1 [Source:HGNC Symbol;Acc:HGNC:13248]	protein_coding
LOC389602	18.0217
RBM33	18.0217	RNA binding motif protein 33 [Source:HGNC Symbol;Acc:HGNC:27223]	protein_coding
SHH	18.0217	sonic hedgehog [Source:HGNC Symbol;Acc:HGNC:10848]	protein_coding
LINC00244	17.7973	long intergenic non-protein coding RNA 244 [Source:HGNC Symbol;Acc:HGNC:13245]	lincRNA
LINC01006	17.7973	long intergenic non-protein coding RNA 1006 [Source:HGNC Symbol;Acc:HGNC:48971]	lincRNA
LMBR1	17.7973	limb development membrane protein 1 [Source:HGNC Symbol;Acc:HGNC:13243]	protein_coding
LOC285889	17.7973
RNF32	17.7973	ring finger protein 32 [Source:HGNC Symbol;Acc:HGNC:17118]	protein_coding
RNF32-AS1	17.7973
LINC02370	17.7759	long intergenic non-protein coding RNA 2370 [Source:HGNC Symbol;Acc:HGNC:27885]	lincRNA
LINC02415	17.7759	long intergenic non-protein coding RNA 2415 [Source:HGNC Symbol;Acc:HGNC:53344]	lincRNA
LOC100128002	17.7759
LOC101929974	17.7759
CASC9	17.4177	cancer susceptibility 9 (non-protein coding) [Source:HGNC Symbol;Acc:HGNC:48906]	lincRNA
CRISPLD1	17.4177	cysteine rich secretory protein LCCL domain containing 1 [Source:HGNC Symbol;Acc:HGNC:18206]	protein_coding
LINC02060	17.1926	long intergenic non-protein coding RNA 2060 [Source:HGNC Symbol;Acc:HGNC:52904]	lincRNA
TMEM161B	17.1926	transmembrane protein 161B [Source:HGNC Symbol;Acc:HGNC:28483]	protein_coding
TMEM161B-DT	17.1926
LHFPL6	16.9349	LHFPL tetraspan subfamily member 6 [Source:HGNC Symbol;Acc:HGNC:6586]	protein_coding	Yes
LOC344967	16.8851
N4BP2	16.8851	NEDD4 binding protein 2 [Source:HGNC Symbol;Acc:HGNC:29851]	protein_coding	Yes
RHOH	16.8851	ras homolog family member H [Source:HGNC Symbol;Acc:HGNC:686]	protein_coding	Yes
LINC02414	16.7576	long intergenic non-protein coding RNA 2414 [Source:HGNC Symbol;Acc:HGNC:53343]	lincRNA
SFSWAP	16.7576	splicing factor SWAP homolog [Source:HGNC Symbol;Acc:HGNC:10790]	protein_coding
LOC105379364	16.6196
LINC02144	16.5866	long intergenic non-protein coding RNA 2144 [Source:HGNC Symbol;Acc:HGNC:53004]	lincRNA
LINC02488	16.5866	long intergenic non-protein coding RNA 2488 [Source:HGNC Symbol;Acc:HGNC:53467]	lincRNA
LINC00461	16.4414	long intergenic non-protein coding RNA 461 [Source:HGNC Symbol;Acc:HGNC:42810]	lincRNA
MEF2C	16.4414	myocyte enhancer factor 2C [Source:HGNC Symbol;Acc:HGNC:6996]	protein_coding				Yes
MEF2C-AS2	16.4414	MEF2C antisense RNA 2 [Source:HGNC Symbol;Acc:HGNC:53115]	antisense_RNA
MIR9-2	16.4414	microRNA 9-2 [Source:HGNC Symbol;Acc:HGNC:31642]	miRNA
NDST3	16.2609	N-deacetylase and N-sulfotransferase 3 [Source:HGNC Symbol;Acc:HGNC:7682]	protein_coding
PRSS12	16.2609	protease, serine 12 [Source:HGNC Symbol;Acc:HGNC:9477]	protein_coding
SNHG8	16.2609	small nucleolar RNA host gene 8 [Source:HGNC Symbol;Acc:HGNC:33098]	lincRNA
SNORA24	16.2609	Small nucleolar RNA SNORA24 [Source:RFAM;Acc:RF00399]	snoRNA
C5orf15	16.1599	chromosome 5 open reading frame 15 [Source:HGNC Symbol;Acc:HGNC:20656]	protein_coding
VDAC1	16.1599	voltage dependent anion channel 1 [Source:HGNC Symbol;Acc:HGNC:12669]	protein_coding
WSPAR	16.1599	WNT signaling pathway activating non-coding RNA [Source:HGNC Symbol;Acc:HGNC:51639]	lincRNA
LINC02459	16.1578	long intergenic non-protein coding RNA 2459 [Source:HGNC Symbol;Acc:HGNC:53395]	lincRNA
LOC105369995	16.1578
ADGRD1	16.1251	adhesion G protein-coupled receptor D1 [Source:HGNC Symbol;Acc:HGNC:19893]	protein_coding
LINC01257	16.1251	long intergenic non-protein coding RNA 1257 [Source:HGNC Symbol;Acc:HGNC:26972]	lincRNA
LOC105377411	16.056
ADGRD1-AS1	15.9487	ADGRD1 antisense RNA 1 [Source:HGNC Symbol;Acc:HGNC:53314]	lincRNA
RAN	15.9487	RAN, member RAS oncogene family [Source:HGNC Symbol;Acc:HGNC:9846]	protein_coding
STX2	15.9487	syntaxin 2 [Source:HGNC Symbol;Acc:HGNC:3403]	protein_coding
ASPA	15.8528	aspartoacylase [Source:HGNC Symbol;Acc:HGNC:756]	protein_coding
OR1E1	15.8528	olfactory receptor family 1 subfamily E member 1 [Source:HGNC Symbol;Acc:HGNC:8189]	protein_coding
OR1E2	15.8528	olfactory receptor family 1 subfamily E member 2 [Source:HGNC Symbol;Acc:HGNC:8190]	protein_coding
OR3A1	15.8528	olfactory receptor family 3 subfamily A member 1 [Source:HGNC Symbol;Acc:HGNC:8282]	protein_coding
OR3A2	15.8528	olfactory receptor family 3 subfamily A member 2 [Source:HGNC Symbol;Acc:HGNC:8283]	protein_coding
OR3A3	15.8528	olfactory receptor family 3 subfamily A member 3 [Source:HGNC Symbol;Acc:HGNC:8284]	protein_coding
OR3A4P	15.8528	olfactory receptor family 3 subfamily A member 4 pseudogene [Source:HGNC Symbol;Acc:HGNC:15510]	transcribed_unprocessed_pseudogene
SPATA22	15.8528	spermatogenesis associated 22 [Source:HGNC Symbol;Acc:HGNC:30705]	protein_coding
FSTL4	15.6641	follistatin like 4 [Source:HGNC Symbol;Acc:HGNC:21389]	protein_coding
CETN3	15.001	centrin 3 [Source:HGNC Symbol;Acc:HGNC:1868]	protein_coding
LINC01339	15.001	long intergenic non-protein coding RNA 1339 [Source:HGNC Symbol;Acc:HGNC:50549]	processed_transcript
LOC731157	15.001
MBLAC2	15.001	metallo-beta-lactamase domain containing 2 [Source:HGNC Symbol;Acc:HGNC:33711]	protein_coding
POLR3G	15.001	RNA polymerase III subunit G [Source:HGNC Symbol;Acc:HGNC:30075]	protein_coding
CAST	14.7796	calpastatin [Source:HGNC Symbol;Acc:HGNC:1515]	protein_coding
ERAP1	14.7796	endoplasmic reticulum aminopeptidase 1 [Source:HGNC Symbol;Acc:HGNC:18173]	protein_coding
ERAP2	14.7796	endoplasmic reticulum aminopeptidase 2 [Source:HGNC Symbol;Acc:HGNC:29499]	protein_coding
LNPEP	14.7796	leucyl and cystinyl aminopeptidase [Source:HGNC Symbol;Acc:HGNC:6656]	protein_coding
COG6	14.6897	component of oligomeric golgi complex 6 [Source:HGNC Symbol;Acc:HGNC:18621]	protein_coding
MIR4305	14.6897	microRNA 4305 [Source:HGNC Symbol;Acc:HGNC:38301]	miRNA
SMYD3	14.6197	SET and MYND domain containing 3 [Source:HGNC Symbol;Acc:HGNC:15513]	protein_coding
CTB-3M24.3	14.5471
MIR1289-2	14.5471	microRNA 1289-2 [Source:HGNC Symbol;Acc:HGNC:35282]	miRNA
LOC105375599	14.458
LINC00051	14.224	long intergenic non-protein coding RNA 51 [Source:HGNC Symbol;Acc:HGNC:32028]	antisense_RNA
MIR4472-1	14.224	microRNA 4472-1 [Source:HGNC Symbol;Acc:HGNC:41644]	miRNA
TSNARE1	14.224	t-SNARE domain containing 1 [Source:HGNC Symbol;Acc:HGNC:26437]	protein_coding
SEM1	14.1685	SEM1, 26S proteasome complex subunit [Source:HGNC Symbol;Acc:HGNC:10845]	protein_coding
SLC25A13	14.1685	solute carrier family 25 member 13 [Source:HGNC Symbol;Acc:HGNC:10983]	protein_coding
EFCAB2	14.1448	EF-hand calcium binding domain 2 [Source:HGNC Symbol;Acc:HGNC:28166]	protein_coding
KIF26B-AS1	14.1448
LOC107985725	14.1448
LINC01234	13.9513	long intergenic non-protein coding RNA 1234 [Source:HGNC Symbol;Acc:HGNC:49757]	lincRNA
TBX5	13.8643	T-box 5 [Source:HGNC Symbol;Acc:HGNC:11604]	protein_coding
TBX5-AS1	13.8643	TBX5 antisense RNA 1 [Source:HGNC Symbol;Acc:HGNC:27402]	antisense_RNA
LOC105370169	13.8235
NHLRC3	13.8235	NHL repeat containing 3 [Source:HGNC Symbol;Acc:HGNC:33751]	protein_coding
PROSER1	13.8235	proline and serine rich 1 [Source:HGNC Symbol;Acc:HGNC:20291]	protein_coding
CATSPERE	13.7914	catsper channel auxiliary subunit epsilon [Source:HGNC Symbol;Acc:HGNC:28491]	protein_coding
DESI2	13.7914	desumoylating isopeptidase 2 [Source:HGNC Symbol;Acc:HGNC:24264]	protein_coding
GDAP1	13.7423	ganglioside induced differentiation associated protein 1 [Source:HGNC Symbol;Acc:HGNC:15968]	protein_coding
JPH1	13.7423	junctophilin 1 [Source:HGNC Symbol;Acc:HGNC:14201]	protein_coding
DLGAP1	13.5859	DLG associated protein 1 [Source:HGNC Symbol;Acc:HGNC:2905]	protein_coding
DLGAP1-AS5	13.5859	DLGAP1 antisense RNA 5 [Source:HGNC Symbol;Acc:HGNC:27586]	antisense_RNA
MIR1257	13.1865	microRNA 1257 [Source:HGNC Symbol;Acc:HGNC:35322]	miRNA
MEF2C-AS1	13.0019	MEF2C antisense RNA 1 [Source:HGNC Symbol;Acc:HGNC:48908]	antisense_RNA
LOC105372473	12.8674
MIMT1	12.8674	MER1 repeat containing imprinted transcript 1 (non-protein coding) [Source:HGNC Symbol;Acc:HGNC:33464]	lincRNA
PEG3	12.8674	paternally expressed 3 [Source:HGNC Symbol;Acc:HGNC:8826]	protein_coding
PEG3-AS1	12.8674
ZIM2	12.8674	zinc finger imprinted 2 [Source:HGNC Symbol;Acc:HGNC:12875]	protein_coding
ZIM2-AS1	12.8674	ZIM2 antisense RNA 1 [Source:HGNC Symbol;Acc:HGNC:51304]	antisense_RNA
AMER2	12.6278	APC membrane recruitment protein 2 [Source:HGNC Symbol;Acc:HGNC:26360]	protein_coding
LINC00463	12.6278	long intergenic non-protein coding RNA 463 [Source:HGNC Symbol;Acc:HGNC:42813]	lincRNA
LINC01053	12.6278	long intergenic non-protein coding RNA 1053 [Source:HGNC Symbol;Acc:HGNC:49047]	antisense_RNA
MTMR6	12.6278	myotubularin related protein 6 [Source:HGNC Symbol;Acc:HGNC:7453]	protein_coding
PABPC3	12.6278	poly(A) binding protein cytoplasmic 3 [Source:HGNC Symbol;Acc:HGNC:8556]	protein_coding
MIR2052HG	12.5984	MIR2052 host gene [Source:HGNC Symbol;Acc:HGNC:51555]	lincRNA
PI15	12.5984	peptidase inhibitor 15 [Source:HGNC Symbol;Acc:HGNC:8946]	protein_coding
C20orf202	12.5805	chromosome 20 open reading frame 202 [Source:HGNC Symbol;Acc:HGNC:37254]	protein_coding
LOC105372493	12.5805
LOC105372496	12.5805
PSMF1	12.5805	proteasome inhibitor subunit 1 [Source:HGNC Symbol;Acc:HGNC:9571]	protein_coding
RAD21L1	12.5805	RAD21 cohesin complex component like 1 [Source:HGNC Symbol;Acc:HGNC:16271]	protein_coding
RSPO4	12.5805	R-spondin 4 [Source:HGNC Symbol;Acc:HGNC:16175]	protein_coding
TMEM74B	12.5805	transmembrane protein 74B [Source:HGNC Symbol;Acc:HGNC:15893]	protein_coding
DLGAP1-AS3	12.5004	DLGAP1 antisense RNA 3 [Source:HGNC Symbol;Acc:HGNC:27317]	antisense_RNA
DLGAP1-AS4	12.5004	DLGAP1 antisense RNA 4 [Source:HGNC Symbol;Acc:HGNC:44333]	antisense_RNA
MIR6718	12.5004	microRNA 6718 [Source:HGNC Symbol;Acc:HGNC:50195]	miRNA
ANKRD6	12.367	ankyrin repeat domain 6 [Source:HGNC Symbol;Acc:HGNC:17280]	protein_coding
LOC105377887	12.367
LYRM2	12.367	LYR motif containing 2 [Source:HGNC Symbol;Acc:HGNC:25229]	protein_coding
MDN1	12.367	midasin AAA ATPase 1 [Source:HGNC Symbol;Acc:HGNC:18302]	protein_coding
MDN1-AS1	12.367
SUDS3	12.34	SDS3 homolog, SIN3A corepressor complex component [Source:HGNC Symbol;Acc:HGNC:29545]	protein_coding
TAOK3	12.34	TAO kinase 3 [Source:HGNC Symbol;Acc:HGNC:18133]	protein_coding
AURKC	11.98	aurora kinase C [Source:HGNC Symbol;Acc:HGNC:11391]	protein_coding
DUXA	11.98	double homeobox A [Source:HGNC Symbol;Acc:HGNC:32179]	protein_coding
USP29	11.98	ubiquitin specific peptidase 29 [Source:HGNC Symbol;Acc:HGNC:18563]	protein_coding
ZIM3	11.98	zinc finger imprinted 3 [Source:HGNC Symbol;Acc:HGNC:16366]	protein_coding
ZNF264	11.98	zinc finger protein 264 [Source:HGNC Symbol;Acc:HGNC:13057]	protein_coding
ZNF805	11.98	zinc finger protein 805 [Source:HGNC Symbol;Acc:HGNC:23272]	protein_coding
ABCC2	11.9036	ATP binding cassette subfamily C member 2 [Source:HGNC Symbol;Acc:HGNC:53]	protein_coding
CUTC	11.9036	cutC copper transporter [Source:HGNC Symbol;Acc:HGNC:24271]	protein_coding
DNMBP	11.9036	dynamin binding protein [Source:HGNC Symbol;Acc:HGNC:30373]	protein_coding
DNMBP-AS1	11.9036	DNMBP antisense RNA 1 [Source:HGNC Symbol;Acc:HGNC:20431]	antisense_RNA
CHUK	11.8805	conserved helix-loop-helix ubiquitous kinase [Source:HGNC Symbol;Acc:HGNC:1974]	protein_coding
CPN1	11.8805	carboxypeptidase N subunit 1 [Source:HGNC Symbol;Acc:HGNC:2312]	protein_coding
CWF19L1	11.8805	CWF19 like 1, cell cycle control (S. pombe) [Source:HGNC Symbol;Acc:HGNC:25613]	protein_coding
ERLIN1	11.8805	ER lipid raft associated 1 [Source:HGNC Symbol;Acc:HGNC:16947]	protein_coding
SNORA12	11.8805	Small nucleolar RNA SNORA12 [Source:RFAM;Acc:RF00586]	snoRNA
LNX2	11.6538	ligand of numb-protein X 2 [Source:HGNC Symbol;Acc:HGNC:20421]	protein_coding
LOC105370128	11.6538
LOC105370129	11.6538
POLR1D	11.6538	RNA polymerase I subunit D [Source:HGNC Symbol;Acc:HGNC:20422]	protein_coding
LOC105378367	11.4225
LRMDA	11.4225	leucine rich melanocyte differentiation associated [Source:HGNC Symbol;Acc:HGNC:23405]	protein_coding
MIR606	11.4225	microRNA 606 [Source:HGNC Symbol;Acc:HGNC:32862]	miRNA
MRGPRX3	11.3973	MAS related GPR family member X3 [Source:HGNC Symbol;Acc:HGNC:17980]	protein_coding
MRGPRX4	11.3973	MAS related GPR family member X4 [Source:HGNC Symbol;Acc:HGNC:17617]	protein_coding
SAA2	11.3973	serum amyloid A2 [Source:HGNC Symbol;Acc:HGNC:10514]	protein_coding
SAA2-SAA4	11.3973	SAA2-SAA4 readthrough [Source:HGNC Symbol;Acc:HGNC:39550]	protein_coding
SAA3P	11.3973	serum amyloid A3 pseudogene [Source:HGNC Symbol;Acc:HGNC:10515]	transcribed_unprocessed_pseudogene
SAA4	11.3973	serum amyloid A4, constitutive [Source:HGNC Symbol;Acc:HGNC:10516]	protein_coding
SAAL1	11.3973	serum amyloid A like 1 [Source:HGNC Symbol;Acc:HGNC:25158]	protein_coding
SERGEF	11.3973	secretion regulating guanine nucleotide exchange factor [Source:HGNC Symbol;Acc:HGNC:17499]	protein_coding
SLC25A51P4	11.3973
TPH1	11.3973	tryptophan hydroxylase 1 [Source:HGNC Symbol;Acc:HGNC:12008]	protein_coding
LINC00654	10.9565	long intergenic non-protein coding RNA 654 [Source:HGNC Symbol;Acc:HGNC:27154]	lincRNA
LINC00658	10.9565	long intergenic non-protein coding RNA 658 [Source:HGNC Symbol;Acc:HGNC:44315]	lincRNA
LOC105372513	10.9565
LOC643406	10.9565
PROKR2	10.9565	prokineticin receptor 2 [Source:HGNC Symbol;Acc:HGNC:15836]	protein_coding
KCNC1	10.7969	potassium voltage-gated channel subfamily C member 1 [Source:HGNC Symbol;Acc:HGNC:6233]	protein_coding
LINC02729	10.7969
MYOD1	10.7969	myogenic differentiation 1 [Source:HGNC Symbol;Acc:HGNC:7611]	protein_coding	Yes
OTOG	10.7969	otogelin [Source:HGNC Symbol;Acc:HGNC:8516]	protein_coding
USH1C	10.7969	USH1 protein network component harmonin [Source:HGNC Symbol;Acc:HGNC:12597]	protein_coding
FLT3	10.6963	fms related tyrosine kinase 3 [Source:HGNC Symbol;Acc:HGNC:3765]	protein_coding	Yes
PAN3	10.6963	PAN3 poly(A) specific ribonuclease subunit [Source:HGNC Symbol;Acc:HGNC:29991]	protein_coding
DEFB125	10.507	defensin beta 125 [Source:HGNC Symbol;Acc:HGNC:18105]	protein_coding
DEFB126	10.507	defensin beta 126 [Source:HGNC Symbol;Acc:HGNC:15900]	protein_coding
DEFB127	10.507	defensin beta 127 [Source:HGNC Symbol;Acc:HGNC:16206]	protein_coding
DEFB128	10.507	defensin beta 128 [Source:HGNC Symbol;Acc:HGNC:18106]	protein_coding
DEFB129	10.507	defensin beta 129 [Source:HGNC Symbol;Acc:HGNC:16218]	protein_coding
LOC100288728	10.4651
OR1A1	10.4651	olfactory receptor family 1 subfamily A member 1 [Source:HGNC Symbol;Acc:HGNC:8179]	protein_coding
OR1A2	10.4651	olfactory receptor family 1 subfamily A member 2 [Source:HGNC Symbol;Acc:HGNC:8180]	protein_coding
OR1D2	10.4651	olfactory receptor family 1 subfamily D member 2 [Source:HGNC Symbol;Acc:HGNC:8183]	protein_coding
OR1D4	10.4651	olfactory receptor family 1 subfamily D member 4 (gene/pseudogene) [Source:HGNC Symbol;Acc:HGNC:8185]	transcribed_unprocessed_pseudogene
OR1D5	10.4651	olfactory receptor family 1 subfamily D member 5 [Source:HGNC Symbol;Acc:HGNC:8186]	protein_coding
OR1G1	10.4651	olfactory receptor family 1 subfamily G member 1 [Source:HGNC Symbol;Acc:HGNC:8204]	protein_coding
RAP1GAP2	10.4651	RAP1 GTPase activating protein 2 [Source:HGNC Symbol;Acc:HGNC:29176]	protein_coding
LOC107984104	10.4295
SIRPB1	10.4295	signal regulatory protein beta 1 [Source:HGNC Symbol;Acc:HGNC:15928]	protein_coding
SIRPB3P	10.4295	signal regulatory protein beta 3, pseudogene [Source:HGNC Symbol;Acc:HGNC:49209]	unprocessed_pseudogene
SIRPD	10.4295	signal regulatory protein delta [Source:HGNC Symbol;Acc:HGNC:16248]	protein_coding
SIRPG	10.4295	signal regulatory protein gamma [Source:HGNC Symbol;Acc:HGNC:15757]	protein_coding
SIRPG-AS1	10.4295	SIRPG antisense RNA 1 [Source:HGNC Symbol;Acc:HGNC:51229]	antisense_RNA
SMIM17	10.3626	small integral membrane protein 17 [Source:HGNC Symbol;Acc:HGNC:27114]	protein_coding
ZFP28	10.3626	ZFP28 zinc finger protein [Source:HGNC Symbol;Acc:HGNC:17801]	protein_coding
ZFP28-DT	10.3626
ZNF470	10.3626	zinc finger protein 470 [Source:HGNC Symbol;Acc:HGNC:22220]	protein_coding
ZNF470-DT	10.3626
ZNF471	10.3626	zinc finger protein 471 [Source:HGNC Symbol;Acc:HGNC:23226]	protein_coding
ZNF667-AS1	10.3626	ZNF667 antisense RNA 1 (head to head) [Source:HGNC Symbol;Acc:HGNC:44321]	lincRNA
ZNF71	10.3626	zinc finger protein 71 [Source:HGNC Symbol;Acc:HGNC:13141]	protein_coding
ZNF71-SMIM17	10.3626
ZNF835	10.3626	zinc finger protein 835 [Source:HGNC Symbol;Acc:HGNC:34332]	protein_coding
GPR12	10.243	G protein-coupled receptor 12 [Source:HGNC Symbol;Acc:HGNC:4466]	protein_coding
GOLGA8B	10.0734	golgin A8 family member B [Source:HGNC Symbol;Acc:HGNC:31973]	protein_coding
LINC02252	10.0734	long intergenic non-protein coding RNA 2252 [Source:HGNC Symbol;Acc:HGNC:53150]	lincRNA
MIR1233-2	10.0734	microRNA 1233-2 [Source:HGNC Symbol;Acc:HGNC:38277]	miRNA
LOXHD1	9.96453	lipoxygenase homology domains 1 [Source:HGNC Symbol;Acc:HGNC:26521]	protein_coding
ST8SIA5	9.96453	ST8 alpha-N-acetyl-neuraminide alpha-2,8-sialyltransferase 5 [Source:HGNC Symbol;Acc:HGNC:17827]	protein_coding
EPPIN	9.73003	epididymal peptidase inhibitor [Source:HGNC Symbol;Acc:HGNC:15932]	protein_coding
EPPIN-WFDC6	9.73003	EPPIN-WFDC6 readthrough [Source:HGNC Symbol;Acc:HGNC:38825]	protein_coding
MIR3617	9.73003	microRNA 3617 [Source:HGNC Symbol;Acc:HGNC:38977]	miRNA
SPINT3	9.73003	serine peptidase inhibitor, Kunitz type 3 [Source:HGNC Symbol;Acc:HGNC:11248]	protein_coding
SPINT4	9.73003	serine peptidase inhibitor, Kunitz type 4 [Source:HGNC Symbol;Acc:HGNC:16130]	protein_coding
WFDC10A	9.73003	WAP four-disulfide core domain 10A [Source:HGNC Symbol;Acc:HGNC:16139]	protein_coding
WFDC10B	9.73003	WAP four-disulfide core domain 10B [Source:HGNC Symbol;Acc:HGNC:20479]	protein_coding
WFDC11	9.73003	WAP four-disulfide core domain 11 [Source:HGNC Symbol;Acc:HGNC:20478]	protein_coding
WFDC13	9.73003	WAP four-disulfide core domain 13 [Source:HGNC Symbol;Acc:HGNC:16131]	protein_coding
WFDC3	9.73003	WAP four-disulfide core domain 3 [Source:HGNC Symbol;Acc:HGNC:15957]	protein_coding
WFDC6	9.73003	WAP four-disulfide core domain 6 [Source:HGNC Symbol;Acc:HGNC:16164]	protein_coding
WFDC8	9.73003	WAP four-disulfide core domain 8 [Source:HGNC Symbol;Acc:HGNC:16163]	protein_coding
WFDC9	9.73003	WAP four-disulfide core domain 9 [Source:HGNC Symbol;Acc:HGNC:20380]	protein_coding
MTUS2	9.6846	microtubule associated scaffold protein 2 [Source:HGNC Symbol;Acc:HGNC:20595]	protein_coding
LOC105372092	9.49007
LOC105372093	9.49007
SLC14A1	9.49007	solute carrier family 14 member 1 (Kidd blood group) [Source:HGNC Symbol;Acc:HGNC:10918]	protein_coding
SLC14A2	9.49007	solute carrier family 14 member 2 [Source:HGNC Symbol;Acc:HGNC:10919]	protein_coding
LOC107984317	9.08679
KIAA1671	8.68649	KIAA1671 [Source:HGNC Symbol;Acc:HGNC:29345]	protein_coding
PIWIL3	8.68649	piwi like RNA-mediated gene silencing 3 [Source:HGNC Symbol;Acc:HGNC:18443]	protein_coding
SGSM1	8.68649	small G protein signaling modulator 1 [Source:HGNC Symbol;Acc:HGNC:29410]	protein_coding
TMEM211	8.68649	transmembrane protein 211 [Source:HGNC Symbol;Acc:HGNC:33725]	protein_coding
LINC02687	7.84113
LINC02696	7.84113
LOC105376654	7.84113
SYT13	7.84113	synaptotagmin 13 [Source:HGNC Symbol;Acc:HGNC:14962]	protein_coding
CHST1	7.3014	carbohydrate sulfotransferase 1 [Source:HGNC Symbol;Acc:HGNC:1969]	protein_coding
LINC02690	7.3014
LOC100507384	7.3014
MIR7154	7.3014	microRNA 7154 [Source:HGNC Symbol;Acc:HGNC:49972]	miRNA
LOC101928875	7.0669
ZBTB16	7.0669	zinc finger and BTB domain containing 16 [Source:HGNC Symbol;Acc:HGNC:12930]	protein_coding	Yes
HS3ST2	6.71497	heparan sulfate-glucosamine 3-sulfotransferase 2 [Source:HGNC Symbol;Acc:HGNC:5195]	protein_coding
LOC107984851	6.71497
LOC101927978	5.80961
ZFHX3	5.80961	zinc finger homeobox 3 [Source:HGNC Symbol;Acc:HGNC:777]	protein_coding	Yes

## Sheet: GSEA.KEGG
ID	Description	NES	pvalue	p.adjust	core_enrichment
hsa00350	Tyrosine metabolism	-2.27	3.21e-07	1.07e-04	HGD/ADH4/ADH5/ADH6/ADH1A/ADH1B/ADH1C/ADH7
hsa00010	Glycolysis / Gluconeogenesis	-2.06	9.55e-06	1.59e-03	LDHB/ADPGK/PDHA2/PGK2/ADH4/ADH5/ADH6/ADH1A/ADH1B/ADH1C/ADH7
hsa00620	Pyruvate metabolism	-1.95	1.47e-04	1.63e-02	LDHB/PDHA2/ADH4/ADH5/ADH6/ADH1A/ADH1B/ADH1C/ADH7
hsa00760	Nicotinate and nicotinamide metabolism	-1.84	1.07e-03	3.86e-02	NT5M/NAMPT/CD38/ENPP1/ENPP3/NUDT12/SIRT1/NMNAT2/NT5C1B/NT5C1B-RDH14/BST1/NMNAT3
hsa00040	Pentose and glucuronate interconversions	1.83	3.63e-04	3.02e-02	UGDH/UGT2B17/XYLB/UGT2B11/UGT2B7/UGT2A1/UGT2A2/UGT2B4/CRYL1/UGT1A10/UGT1A3/UGT1A4/UGT1A5/UGT1A6/UGT1A7/UGT1A8/UGT1A9/UGT2B28/UGT1A1/SORD
hsa00053	Ascorbate and aldarate metabolism	1.8	1.15e-03	3.86e-02	UGDH/UGT2B17/UGT2B11/UGT2B7/UGT2A1/UGT2A2/UGT2B4/UGT1A10/UGT1A3/UGT1A4/UGT1A5/UGT1A6/UGT1A7/UGT1A8/UGT1A9/UGT2B28/UGT1A1
hsa00140	Steroid hormone biosynthesis	1.74	1.10e-03	3.86e-02	SRD5A3/UGT2B17/UGT2B11/UGT2B7/UGT2A1/UGT2A2/UGT2B4/SULT1E1/UGT1A10/UGT1A3/UGT1A4/UGT1A5/UGT1A6/UGT1A7/UGT1A8/UGT1A9/UGT2B28
hsa04710	Circadian rhythm	1.72	1.50e-03	4.54e-02	CRY1/PRKAB1/CLOCK/BHLHE40/SKP1/FBXW11/CUL1/PRKAG3/BTRC/RORC/PER2/NPAS2/RORA
hsa04916	Melanogenesis	1.68	5.99e-04	3.86e-02	LEF1/CAMK2D/WNT7A/KIT/RAF1/WNT8B/FZD10/MITF/TCF7/WNT8A/ADCY1/CTNNB1/GNAI2/WNT2B/CAMK2A/WNT10A/WNT6
hsa04623	Cytosolic DNA-sensing pathway	1.66	3.40e-03	7.07e-02	POLR3G/CHUK/POLR1D/POLR3B/CXCL10/TREX1/IL1B/POLR3A
hsa04650	Natural killer cell mediated cytotoxicity	-1.65	1.15e-03	3.86e-02	SOS1/CD244/PIK3CD/PIK3R3/NFATC2/SOS2/BRAF/PLCG1/IFNG/PIK3R1/PTK2B/KLRD1/KRAS/KLRC1/KLRC2/KLRC3/KLRC4-KLRK1/KLRK1/NRAS/SH3BP2/CASP3/TNFSF10/PIK3CA/PIK3CB/PPP3CA
hsa04614	Renin-angiotensin system	-1.64	1.73e-02	1.78e-01	REN/MME/AGTR1/CPA3
hsa05322	Systemic lupus erythematosus	1.63	1.16e-03	3.86e-02	H2AC13/H2AC14/H2AC15/H2AC16/H2AC17/H2BC13/H2BC14/H2BC15/H2BC17/H3C10/H3C11/H3C12/H4C11/H4C12/H4C13/SNRPB/H2AC11/H2AC12/H2BC11/H2BC12/H4C9/H3-3A/SNRPD3/MACROH2A1/CD28/SSB/CD40/H2BC10/H2BC9/H3C7/H3C8/H4C8/H2AC4/H2AC6/H2AC7/H2AC8/H2BC3/H2BC4/H2BC5/H2BC6/H2BC7/H2BC8/H3C1/H3C2/H3C3/H3C4/H3C6/H4C1/H4C2/H4C3/H4C4/H4C5/H4C6/H4C7/C8A/C8B/LOC102724334/MACROH2A2/FCGR1A/H2AC18/H2AC19/H2AC20/H2AC21/H2BC18/H2B…
hsa05217	Basal cell carcinoma	1.61	3.28e-03	7.07e-02	LEF1/WNT7A/SHH/WNT8B/FZD10/TCF7/WNT8A/CTNNB1/WNT2B/WNT10A/WNT6/POLK/GLI2/APC/WNT5A/PTCH2/FZD5
hsa03020	RNA polymerase	1.59	7.09e-03	1.24e-01	POLR3G/POLR1D/POLR2B/POLR3B/POLR2D/POLR3A/POLR1B
hsa00860	Porphyrin metabolism	1.59	7.04e-03	1.24e-01	UGT2B17/ALAS1/UGT2B11/UGT2B7/UGT2A1/UGT2A2/UGT2B4/UROD/UGT1A10/UGT1A3/UGT1A4/UGT1A5/UGT1A6/UGT1A7/UGT1A8/UGT1A9/UGT2B28/COX15/UGT1A1/EPRS1
hsa04721	Synaptic vesicle cycle	1.58	3.10e-03	7.07e-02	SLC6A1/SLC6A11/STX2/SLC17A8/SLC6A12/SLC6A13/ATP6V0E1/SLC18A3/CLTCL1/SLC32A1/CLTB/CPLX2/ATP6V1C1/SLC6A7/SLC18A2/SLC1A7/SYT1/DNM3
hsa04960	Aldosterone-regulated sodium reabsorption	-1.58	1.86e-02	1.82e-01	PIK3CD/PIK3R3/NEDD4L/SFN/PIK3R1/ATP1B3/ATP1A1/KRAS/NR3C2/SGK1/PIK3CA/PIK3CB
hsa04974	Protein digestion and absorption	-1.57	2.26e-03	6.26e-02	COL1A1/MEP1B/SLC8A1/MEP1A/CELA3B/CPB2/ATP1B3/ATP1A1/COL3A1/COL5A2/SLC38A2/COL6A5/COL6A6/MME/CPA3/CPB1
hsa00980	Metabolism of xenobiotics by cytochrome P450	-1.56	8.89e-03	1.30e-01	MGST1/ADH4/ADH5/ADH6/HPGDS/ADH1A/ADH1B/ADH1C/ADH7
hsa04973	Carbohydrate digestion and absorption	-1.55	1.16e-02	1.43e-01	PIK3CD/PIK3R3/AMY1A/AMY1B/AMY2A/AMY2B/PLCB4/PIK3R1/ATP1B3/ATP1A1/SLC2A2/PIK3CA/PIK3CB/SI
hsa00062	Fatty acid elongation	1.55	2.58e-02	2.10e-01	HADH/ELOVL6/ACOT7/ECHS1/ELOVL4/THEM4/THEM5
hsa00601	Glycosphingolipid biosynthesis - lacto and neolacto series	-1.55	2.45e-02	2.09e-01	ST3GAL4/B3GNT3/FUT9/B4GALT3/B3GNT2/ST3GAL6/FUT7/B4GALT4/ST8SIA1/B3GALNT1
hsa04917	Prolactin signaling pathway	-1.54	1.16e-02	1.43e-01	SOCS3/SOS1/PIK3CD/GSK3B/PIK3R3/SOS2/PRLR/SOCS4/PIK3R1/NFKB1/SOCS1/SLC2A2/KRAS/SOCS6/LHCGR/NRAS/TNFRSF11A/MAPK11/MAPK12/TNFSF11/PIK3CA/PIK3CB
hsa00982	Drug metabolism - cytochrome P450	-1.53	7.96e-03	1.30e-01	MGST1/ADH4/ADH5/ADH6/HPGDS/ADH1A/ADH1B/ADH1C/ADH7
hsa04924	Renin secretion	-1.53	1.28e-02	1.47e-01	PRKACB/GUCY1A1/REN/PLCB4/PTGER2/ADRB3/PDE3A/PRKG2/EDNRA/PPP3CA/AQP1/ADCYAP1R1/PDE1C/AGTR1
hsa00071	Fatty acid degradation	-1.51	2.23e-02	2.06e-01	ACOX3/ACSL1/ADH4/ADH5/ADH6/ADH1A/ADH1B/ADH1C/ADH7
hsa04657	IL-17 signaling pathway	1.51	8.96e-03	1.30e-01	IL17RC/IL17RE/IL13/IL4/IL5/CHUK/TRAF5/CSF2/MAPK8/CXCL10/IL17B/MAPK6/IL17RB/IL1B/IL17D/S100A7/S100A7A/S100A8/S100A9/HSP90B1/MAPK9/CXCL8/MMP9/CXCL1/CXCL5/CXCL6/MAPK1/CCL11/CCL2/CCL7
hsa00830	Retinol metabolism	-1.5	1.72e-02	1.78e-01	ADH4/ADH5/ADH6/ADH1A/ADH1B/ADH1C/ADH7
hsa05034	Alcoholism	1.49	3.20e-03	7.07e-02	HDAC11/RAF1/ATF2/GNG4/H2AC13/H2AC14/H2AC15/H2AC16/H2AC17/H2BC13/H2BC14/H2BC15/H2BC17/H3C10/H3C11/H3C12/H4C11/H4C12/H4C13/HDAC3/GNAI2/H2AC11/H2AC12/H2BC11/H2BC12/H4C9/DRD1/NPY/H3-3A/MACROH2A1/PDYN/ADORA2A/HDAC4/SLC18A2/MAPK1/GNB5/H2BC10/H2BC9/H3C7/H3C8/H4C8/HDAC1/CRH/H2AC4/H2AC6/H2AC7/H2AC8/H2BC3/H2BC4/H2BC5/H2BC6/H2BC7/H2BC8/H3C1/H3C2/H3C3/H3C4/H3C6/H4C1/H4C2/H4C3/H4C4/H4C5/H4C6/H4C7/ADCY5/LOC102…
hsa05220	Chronic myeloid leukemia	-1.48	2.41e-02	2.09e-01	SOS1/RB1/PIK3CD/PIK3R3/BCL2L1/SOS2/MDM2/BRAF/SMAD4/PIK3R1/MYC/NFKB1/KRAS/NRAS/CDKN1B/CTBP1/MECOM/PIK3CA/PIK3CB
hsa04662	B cell receptor signaling pathway	-1.48	2.85e-02	2.18e-01	SOS1/PIK3CD/GSK3B/PIK3R3/NFATC2/SOS2/PIK3R1/NFKB1/MALT1/KRAS/NRAS/RASGRP3/PIK3CA/PIK3CB/PPP3CA/DAPP1
hsa04061	Viral protein interaction with cytokine and cytokine receptor	1.46	1.23e-02	1.46e-01	CCR6/CCR4/ACKR3/CXCL10/CXCL11/CXCL9/CCR8/CX3CR1/IL2/CXCL14/IL37/CXCL13/CXCL8/CSF1R/CXCL1/CXCL5/CXCL6/PF4/PF4V1/PPBP/CXCR1/CXCR2/IL10RA/CXCL12/CCL1/CCL11/CCL13/CCL2/CCL7/CCL8/CCR9/CCR1/CCR3/XCR1/CSF1/CCR2/CCR5
hsa04933	AGE-RAGE signaling pathway in diabetic complications	-1.45	9.83e-03	1.31e-01	PIK3CD/PIK3R3/PLCB4/COL1A1/PLCG1/SMAD4/VCAM1/PIK3R1/NFKB1/KRAS/COL3A1/NRAS/CDKN1B/BCL2/MAPK11/MAPK12/CASP3/VEGFC/PIK3CA/PIK3CB/AGTR1
hsa03008	Ribosome biogenesis in eukaryotes	1.44	2.28e-02	2.06e-01	GAR1/RAN/MDN1/RIOK2/SPATA5/GNL3/NOP10/BMS1/NHP2/TCOF1/IMP4/HEATR1/CSNK2A1/LSG1/REXO5/RNA5S1/RNA5S10/RNA5S11/RNA5S13/RNA5S14/RNA5S15/RNA5S2/RNA5S3/RNA5S4/RNA5S5/RNA5S6/RNA5S7/RNA5S8/RNA5S9
hsa04936	Alcoholic liver disease	-1.44	8.53e-03	1.30e-01	SIRT1/NFKB1/C3AR1/ACOX3/IL17A/IL12A/MIR217/LPIN1/MAPK11/MAPK12/CASP3/IL12B/ADH4/ADH5/ADH6/ADH1A/ADH1B/ADH1C/ADH7
hsa04611	Platelet activation	-1.43	6.28e-03	1.23e-01	VWF/RAP1B/PRKACB/GUCY1A1/PIK3CD/PIK3R3/ARHGEF12/PLCB4/APBB1IP/ROCK2/COL1A1/PPP1CB/FGA/FGB/FGG/PIK3R1/PRKG2/PRKCI/COL3A1/PIK3R5/PIK3R6/MAPK11/MAPK12/ITGA2/GNA13/PIK3CA/PIK3CB/P2RY12/P2RY1
hsa04727	GABAergic synapse	1.41	1.32e-02	1.47e-01	SLC6A1/SLC6A11/GABRB1/GABRA4/GABRA2/GABRG1/CACNA1D/GNG4/GABRR2/ADCY1/SLC6A12/SLC6A13/GNAI2/SLC38A3
hsa05160	Hepatitis C	-1.41	9.41e-03	1.31e-01	SOCS3/YWHAG/SOS1/RB1/RXRA/IFIT1/IFIT1B/PIK3CD/GSK3B/PIK3R3/SOS2/JAK1/BRAF/IFNG/RSAD2/CLDN1/CLDN16/PIK3R1/MYC/NFKB1/CLDN11/PPP2R2A/EIF2AK2/KRAS/EGFR/NRAS/PPP2R2C/CLDN22/CLDN24/CASP3/TLR3/CLDN18/PIK3CA/PIK3CB/RNASEL
hsa05226	Gastric cancer	1.4	1.76e-02	1.78e-01	LEF1/EGF/WNT7A/SHH/RAF1/MLH1/FGF23/FGF6/WNT8B/RARB/FGF2/FZD10/TCF7/WNT8A/TGFBR2/CTNNB1/CCNE2/CDX2/WNT2B/CSNK1A1/CTNNA1/WNT10A/WNT6/POLK/APC/CSNK1A1L/WNT5A/CDH17/FRAT1/FRAT2/MAPK1/FZD5/FGF1
hsa05224	Breast cancer	1.38	2.56e-02	2.10e-01	LEF1/EGF/WNT7A/KIT/RAF1/FGF23/FGF6/WNT8B/IGF1/FGF2/FZD10/TCF7/WNT8A/CTNNB1/FLT4/WNT2B/CSNK1A1/WNT10A/WNT6/POLK/APC/CSNK1A1L/WNT5A/FRAT1/FRAT2/MAPK1/FZD5/FGF1/FGF8/ESR2
hsa04919	Thyroid hormone signaling pathway	-1.35	2.09e-02	1.99e-01	PFKM/HIF1A/PRKACB/RXRA/NOTCH3/PIK3CD/GSK3B/PIK3R3/PLCB4/MDM2/PFKP/PLCG1/MED4/PIK3R1/NCOR1/MYC/SLCO1C1/ATP1B3/ATP1A1/KRAS/BMP4/NRAS/TBC1D4/PLCZ1/PIK3CA/PIK3CB/MED12L/MED30
hsa04514	Cell adhesion molecules	-1.32	2.72e-02	2.16e-01	PECAM1/NRXN1/CD8B2/ALCAM/HLA-DRB5/VCAM1/CLDN1/CLDN16/VTCN1/CD58/NLGN1/NTNG1/CLDN11/CD2/CD276/SDC1/IGSF11/CLDN22/CLDN24/NEO1/NECTIN3/CLDN18
hsa04613	Neutrophil extracellular trap formation	1.32	2.88e-02	2.18e-01	HDAC11/VDAC1/ATG7/RAF1/H2AC13/H2AC14/H2AC15/H2AC16/H2AC17/H2BC13/H2BC14/H2BC15/H2BC17/H3C10/H3C11/H3C12/H4C11/H4C12/H4C13/HDAC3/SELPLG/CAMP/H2AC11/H2AC12/H2BC11/H2BC12/H4C9/VDAC2/H3-3A/MACROH2A1/HDAC4/TLR2/MAPK1/SLC25A31/H2BC10/H2BC9/H3C7/H3C8/H4C8/PPIF/HDAC1/PRKCG/H2AC4/H2AC6/H2AC7/H2AC8/H2BC3/H2BC4/H2BC5/H2BC6/H2BC7/H2BC8/H3C1/H3C2/H3C3/H3C4/H3C6/H4C1/H4C2/H4C3/H4C4/H4C5/H4C6/H4C7/LOC102724334/…
hsa04080	Neuroactive ligand-receptor interaction	-1.19	3.84e-02	2.84e-01	PRLR/PTGDR/PTGER2/ADRB3/FSHR/GZMA/LPAR6/CHRNA2/C3AR1/MLNR/S1PR1/LHCGR/GLRA3/MTNR1A/GLRB/GABRR3/NTSR2/ADRA2C/CRHR2/ADM2/EDNRA/ADRA1A/TAAR1/TAAR2/TAAR5/TAAR6/TAAR8/TAAR9/GHSR/ADRA1B/DRD5/GRID2/IAPP/UTS2B/TSHB/P2RY14/P2RY13/GHRHR/ADCYAP1R1/GRIN2B/P2RY1/AGTR1

## Sheet: GSEA.C2
ID	Description	NES	pvalue	p.adjust	core_enrichment
NIKOLSKY_BREAST_CANCER_16P13_AMPLICON	NIKOLSKY_BREAST_CANCER_16P13_AMPLICON	-2.32079	1e-10	2.621e-07	ANTKMT/C1QTNF8/CACNA1H/CCDC78/CHTF18/CIAO3/CRAMP1/ELOB/EME2/FAHD1/FBXL16/FLYWCH1/FLYWCH2/GFER/GNG13/HAGH/HAGHL/HBA1/HBA2/HBM/HBQ1/HBZ/IFT140/IGFALS/JMJD8/JPT2/KREMEN2/LMF1/LUC7L/MAPK8IP3/MCRIP2/MEIOB/METRN/METTL26/MPG/MRPS34/MSLN/MSRB1/NDUFB10/NHLRC4/NME3/NOXO1/NPRL3/NUBP2/PAQR4/PIGQ/PKMYT1/POLR3K/PRR35/PRSS21/PRSS33/RAB40C/RHBDF1/RHBDL1/RHOT2/RNF151/RPL3L/RPS2/RPUSD1/SNRNP25/SOX8/SPSB3/SRRM2/SST…
NIKOLSKY_BREAST_CANCER_22Q13_AMPLICON	NIKOLSKY_BREAST_CANCER_22Q13_AMPLICON	-2.39764	1e-10	2.621e-07	BRD1/CRELD2/HDAC10/IL17REL/MAPK11/MAPK12/MLC1/MOV10L1/PANX2/PIM3/PLXNB2/SELENOO/TRABD/TTLL8/TUBGCP6/ZBED4
REACTOME_ETHANOL_OXIDATION	REACTOME_ETHANOL_OXIDATION	-2.23192	1.26246e-09	2.20593e-06	ADH1A/ADH1B/ADH1C/ADH4/ADH5/ADH6/ADH7
WP_FATTY_ACID_OMEGA_OXIDATION	WP_FATTY_ACID_OMEGA_OXIDATION	-2.28775	5.22901e-09	6.85262e-06	ADH1A/ADH1B/ADH1C/ADH4/ADH6/ADH7
LASTOWSKA_COAMPLIFIED_WITH_MYCN	LASTOWSKA_COAMPLIFIED_WITH_MYCN	-2.33585	1.28813e-08	1.35048e-05	ALK/CCDC121/CLIP4/CYRIA/DDX1/FOSL2/GPN1/GREB1/GRHL1/KCNF1/KLF11/LOC100506405/LPIN1/LRATD1/MYCN/MYCNOS/NBAS/NOL10/NTSR2/PDIA6/PLB1/PPP1CB-DT/ROCK2/RRM2/SLC4A1AP/SLC66A3/SNTG2-AS1/SUPT7L/TAF1B/TRIB2/TRMT61B/WDR43/YPEL5/ZNF512
HEIDENBLAD_AMPLIFIED_IN_PANCREATIC_CANCER	HEIDENBLAD_AMPLIFIED_IN_PANCREATIC_CANCER	-2.35095	2.38084e-08	2.08006e-05	BCAT1/BHLHE41/C2CD5/CCDC91/CCN3/CMAS/CYC1/ERGIC2/ETNK1/FAR2/FGFR1OP2/KLHL42/MAF1/MAL2/MED21/PPFIBP1/RASSF8/REP15/SSPN/ST8SIA1/TM7SF3/TMTC1
NIKOLSKY_BREAST_CANCER_12Q13_Q21_AMPLICON	NIKOLSKY_BREAST_CANCER_12Q13_Q21_AMPLICON	-2.29873	3.07611e-08	2.30357e-05	AVIL/BEST3/CAND1/CCT2/CNOT2/CPM/CPSF6/CTDSP2/CYP27B1/DYRK2/EEF1AKMT3/FRS2/IFNG/IL22/IL26/KCNMB4/LGR5/LRRC10/LYZ/MARCHF9/MDM1/MDM2/METTL1/NUP107/PTPRB/PTPRR/RAB3IP/RAP1B/SLC35E3/THAP2/TMEM19/TSFM/TSPAN8/YEATS4/ZFC3H1
REACTOME_HCMV_LATE_EVENTS	REACTOME_HCMV_LATE_EVENTS	2.02322	1.60282e-07	0.000105025	CHMP2B/H2AC11/H2AC12/H2AC13/H2AC14/H2AC15/H2AC16/H2AC17/H2AC18/H2AC19/H2AC20/H2AC21/H2AC4/H2AC6/H2AC7/H2AC8/H2BC10/H2BC11/H2BC12/H2BC13/H2BC14/H2BC15/H2BC17/H2BC18/H2BC21/H2BC3/H2BC4/H2BC5/H2BC6/H2BC7/H2BC8/H2BC9/H3C1/H3C10/H3C11/H3C12/H3C13/H3C14/H3C15/H3C2/H3C3/H3C4/H3C6/H3C7/H3C8/H4C1/H4C11/H4C12/H4C13/H4C14/H4C15/H4C2/H4C3/H4C4/H4C5/H4C6/H4C8/H4C9/NDC1/NUP133/NUP155/NUP210/NUP214/NUP35/NUP37/…
KORKOLA_EMBRYONAL_CARCINOMA_UP	KORKOLA_EMBRYONAL_CARCINOMA_UP	-2.26013	2.80453e-07	0.000163348	AK4/ARHGDIB/BCAT1/CLEC7A/DDX47/DERA/DPPA3/ETV6/GABARAPL1/GDF3/GOLT1B/GPRC5A/KLRD1/KRAS/LDHB/MAGOHB/NANOG/PLBD1/RECQL/RESF1/SLC2A3/WBP11/YARS2
REACTOME_HCMV_EARLY_EVENTS	REACTOME_HCMV_EARLY_EVENTS	1.90407	3.44623e-07	0.000180651	DYNC1I1/DYNC1I2/DYNC1LI1/EZH2/H2AC11/H2AC12/H2AC13/H2AC14/H2AC15/H2AC16/H2AC17/H2AC18/H2AC19/H2AC20/H2AC21/H2AC4/H2AC6/H2AC7/H2AC8/H2BC10/H2BC11/H2BC12/H2BC13/H2BC14/H2BC15/H2BC17/H2BC18/H2BC21/H2BC3/H2BC4/H2BC5/H2BC6/H2BC7/H2BC8/H2BC9/H3C1/H3C10/H3C11/H3C12/H3C13/H3C14/H3C15/H3C2/H3C3/H3C4/H3C6/H3C7/H3C8/H4C1/H4C11/H4C12/H4C13/H4C14/H4C15/H4C2/H4C3/H4C4/H4C5/H4C6/H4C8/H4C9/HDAC3/NDC1/NUP133/NUP1…
NIKOLSKY_BREAST_CANCER_8Q12_Q22_AMPLICON	NIKOLSKY_BREAST_CANCER_8Q12_Q22_AMPLICON	1.92296	5.82734e-07	0.000277699	ATP6V1C1/BAALC/CCNE2/CDH17/CFAP418/CHD7/CIBAR1/CLVS1/CNBD1/CPQ/CRISPLD1/CTHRC1/CYP7A1/DCAF13/DPY19L4/ELOC/ESRP1/EYA1/FABP4/FABP5/FABP9/FZD6/GDAP1/GDF6/GEM/HNF4G/IL7/INTS8/JPH1/LACTB2/LY96/MMP16/MTERF3/NCOA2/NDUFAF6/NKAIN3/NSMAF/OTUD6B/PDP1/PEX2/PI15/PIP4P2/PKIA/PLEKHF2/PMP2/PRDM14/PTDSS1/RAB2A/RAD54B/RBM12B/RIMS2/RUNX1T1/SBSPON/SDC2/SDCBP/SLC25A32/SLC26A7/SLCO5A1/STAU2/STMN2/SULF1/TERF1/TMEM64/TM…
REACTOME_HCMV_INFECTION	REACTOME_HCMV_INFECTION	1.87426	8.8996e-07	0.000388764	CHMP2B/DYNC1I1/DYNC1I2/DYNC1LI1/EZH2/H2AC11/H2AC12/H2AC13/H2AC14/H2AC15/H2AC16/H2AC17/H2AC18/H2AC19/H2AC20/H2AC21/H2AC4/H2AC6/H2AC7/H2AC8/H2BC10/H2BC11/H2BC12/H2BC13/H2BC14/H2BC15/H2BC17/H2BC18/H2BC21/H2BC3/H2BC4/H2BC5/H2BC6/H2BC7/H2BC8/H2BC9/H3C1/H3C10/H3C11/H3C12/H3C13/H3C14/H3C15/H3C2/H3C3/H3C4/H3C6/H3C7/H3C8/H4C1/H4C11/H4C12/H4C13/H4C14/H4C15/H4C2/H4C3/H4C4/H4C5/H4C6/H4C8/H4C9/HDAC3/NDC1/NUP1…
KORKOLA_SEMINOMA_DN	KORKOLA_SEMINOMA_DN	-2.14721	1.21074e-06	0.000488207	ATF7IP/CAPZA3/CLEC12B/DNAI7/GPRC5D-AS1/GSG1/H2AJ/LINC02366/PLCZ1/RASSF8/SOX5
NIKOLSKY_BREAST_CANCER_8Q23_Q24_AMPLICON	NIKOLSKY_BREAST_CANCER_8Q23_Q24_AMPLICON	-1.92265	2.15451e-06	0.000806708	AARD/ARHGAP39/BOP1/C8orf33/C8orf82/CCN3/CCN4/COLEC10/CYC1/CYHR1/DSCC1/ENPP2/EPPK1/EXOSC4/EXT1/FOXH1/GLI4/GPAA1/GPT/GRINA/HAS2/HGH1/KIFC2/LRATD2/LRRC14/LRRC24/MAF1/MAFA/MAL2/MED30/MFSD3/MROH1/MYC/NDRG1/NRBP2/OPLAH/PARP10/PLEC/PPP1R16A/PUF60/RAD21/RECQL4/RHPN1/SAMD12/SCX/SHARPIN/SLA/SLC30A8/SPATC1/TAF2/TNFRSF11B/TONSL/TOP1MT/TRIB1/UTP23/ZNF696
REACTOME_HDACS_DEACETYLATE_HISTONES	REACTOME_HDACS_DEACETYLATE_HISTONES	1.9716	2.51908e-06	0.000880335	ARID4B/GATAD2A/H2AC11/H2AC12/H2AC13/H2AC14/H2AC15/H2AC16/H2AC17/H2AC18/H2AC19/H2AC20/H2AC21/H2AC4/H2AC6/H2AC7/H2AC8/H2BC10/H2BC11/H2BC12/H2BC13/H2BC14/H2BC15/H2BC17/H2BC18/H2BC21/H2BC3/H2BC4/H2BC5/H2BC6/H2BC7/H2BC8/H2BC9/H3C1/H3C10/H3C11/H3C12/H3C13/H3C14/H3C15/H3C2/H3C3/H3C4/H3C6/H3C7/H3C8/H4C1/H4C11/H4C12/H4C13/H4C14/H4C15/H4C2/H4C3/H4C4/H4C5/H4C6/H4C8/H4C9/HDAC1/HDAC3/PHF21A/REST/SUDS3
WP_GLUCURONIDATION	WP_GLUCURONIDATION	2.09356	3.03612e-06	0.00099471	PGM2/PGM3/UGDH/UGT1A1/UGT1A10/UGT1A3/UGT1A4/UGT1A5/UGT1A6/UGT1A7/UGT1A8/UGT1A9/UGT2A1/UGT2A2/UGT2B11/UGT2B17/UGT2B28/UGT2B4/UGT2B7
OKAWA_NEUROBLASTOMA_1P36_31_DELETION	OKAWA_NEUROBLASTOMA_1P36_31_DELETION	2.06807	3.78241e-06	0.00116632	ACOT7/AJAP1/CAMTA1/CHD5/DNAJC11/ESPN/GPR153/HES2/HES3/ICMT/KCNAB2/KLHL21/NOL9/NPHP4/PHF13/PLEKHG5/RNF207/RPL22/TAS1R1/THAP3/TNFRSF25/ZBTB48
REACTOME_HATS_ACETYLATE_HISTONES	REACTOME_HATS_ACETYLATE_HISTONES	1.82121	6.4606e-06	0.00188147	ATF2/ATXN7/BRD8/BRPF1/CLOCK/ELP6/EP400/H2AC11/H2AC12/H2AC13/H2AC14/H2AC15/H2AC16/H2AC17/H2AC18/H2AC19/H2AC20/H2AC21/H2AC4/H2AC6/H2AC7/H2AC8/H2BC10/H2BC11/H2BC12/H2BC13/H2BC14/H2BC15/H2BC17/H2BC18/H2BC21/H2BC3/H2BC4/H2BC5/H2BC6/H2BC7/H2BC8/H2BC9/H3C1/H3C10/H3C11/H3C12/H3C13/H3C14/H3C15/H3C2/H3C3/H3C4/H3C6/H3C7/H3C8/H4C1/H4C11/H4C12/H4C13/H4C14/H4C15/H4C2/H4C3/H4C4/H4C5/H4C6/H4C8/H4C9/HAT1/ING5/JAD…
NIKOLSKY_BREAST_CANCER_7P15_AMPLICON	NIKOLSKY_BREAST_CANCER_7P15_AMPLICON	1.95252	6.88192e-06	0.00189869	HOXA1/HOXA10/HOXA11/HOXA13/HOXA2/HOXA3/HOXA4/HOXA5/HOXA6/HOXA7/HOXA9
KEGG_TYROSINE_METABOLISM	KEGG_TYROSINE_METABOLISM	-2.13107	7.50795e-06	0.00196783	ADH1A/ADH1B/ADH1C/ADH4/ADH5/ADH6/ADH7/HGD
WHITE_NEUROBLASTOMA_WITH_1P36.3_DELETION	WHITE_NEUROBLASTOMA_WITH_1P36.3_DELETION	2.01898	1.08197e-05	0.00270081	ACOT7/AJAP1/CAMTA1/CHD5/DNAJC11/ESPN/GPR153/HES2/ICMT/ICMT-DT/KCNAB2/KLHL21/NOL9/PHF13/PLEKHG5/RNF207/RPL22/TAS1R1/TNFRSF25/ZBTB48
SMID_BREAST_CANCER_LUMINAL_B_DN	SMID_BREAST_CANCER_LUMINAL_B_DN	-1.46897	1.26515e-05	0.00301451	ADAMDEC1/ADGRF5/ADH1B/AKR1B10/AQP1/BANK1/CALD1/CAV1/CAV2/CCN2/CCN3/CD2/CD38/CD52/CD69/CD96/CLDN1/CLEC4A/CYP1B1/CYRIA/CYTIP/CYTL1/DSC2/DSC3/DSG3/DTX4/EFEMP1/EGFR/EMCN/ENPP2/EXTL1/FAT1/FERMT2/FHOD3/FNDC3B/GAD2/GIMAP5/GPR171/GPR18/GPR183/GPR19/GSTA1/GUCY1A1/GZMA/GZMK/HACD1/ID1/IDO1/IL12RB2/IRAG2/ITK/KCNG1/KLF5/KLRC1/KLRK1/LDHB/LMO4/LTBP1/LY9/LYZ/MAP1B/MAPRE2/MEOX2/MME/MRAS/MRC1/MYCN/NSG1/P2RY14/PCOL…
KEGG_GLYCOLYSIS_GLUCONEOGENESIS	KEGG_GLYCOLYSIS_GLUCONEOGENESIS	-2.00961	1.51151e-05	0.00344493	ADH1A/ADH1B/ADH1C/ADH4/ADH5/ADH6/ADH7/LDHB/PDHA2/PGK2
DELACROIX_RAR_TARGETS_DN	DELACROIX_RAR_TARGETS_DN	-2.07545	1.64716e-05	0.00359768	CLNK/ECHDC3/EMP1/FIGN/FSTL1/PALMD/PLSCR2
MIKKELSEN_MCV6_HCP_WITH_H3K27ME3	MIKKELSEN_MCV6_HCP_WITH_H3K27ME3	1.53591	2.08122e-05	0.0043639	ABCC8/ABLIM3/ADAMTS2/ADGRB1/ADGRB2/ADORA2A/AFAP1L1/AFF3/AIFM3/AK5/ALOX12/ASIC2/ASIC4/ATP2B2/ATP8A2/BCAN/BSN/C1QL2/CABP7/CACNA1D/CACNA2D2/CACNA2D3/CCK/CDH22/CHAT/COL13A1/COL8A2/CXCL14/DBN1/DPP10/DPYSL4/DRGX/ECEL1/EPB41L3/FEV/FEZF2/FOXE3/FSTL4/FZD10/GABRA4/GDNF/GFRA3/GSX2/HCRTR1/HS3ST2/IGSF21/INSRR/KCND3/KCNH1/KCNMA1/KLHL40/LBX1/LHX5/LRRC75B/LYZL4/MIXL1/MMP9/MYCL/MYOD1/MYRIP/NEFH/NEUROD1/NEUROG1/NK…
REACTOME_RESPONSE_TO_METAL_IONS	REACTOME_RESPONSE_TO_METAL_IONS	1.98952	3.30216e-05	0.00665766	MTF1/SNCB
REACTOME_TRANSCRIPTIONAL_REGULATION_BY_SMALL_RNAS	REACTOME_TRANSCRIPTIONAL_REGULATION_BY_SMALL_RNAS	1.77622	4.05548e-05	0.00787364	AGO2/H2AC14/H2AC18/H2AC19/H2AC20/H2AC4/H2AC6/H2AC7/H2AC8/H2BC10/H2BC11/H2BC12/H2BC13/H2BC14/H2BC15/H2BC17/H2BC21/H2BC3/H2BC4/H2BC5/H2BC6/H2BC7/H2BC8/H2BC9/H3-3A/H3C1/H3C10/H3C11/H3C12/H3C13/H3C14/H3C15/H3C2/H3C3/H3C4/H3C6/H3C7/H3C8/H4C1/H4C11/H4C12/H4C13/H4C14/H4C15/H4C2/H4C3/H4C4/H4C5/H4C6/H4C8/H4C9/NDC1/NUP133/NUP155/NUP210/NUP214/NUP35/NUP37/NUP54/NUP58/NUP88/POLR2B/POLR2D/POLR2F/POM121/RAN/SE…
WP_22Q112_COPY_NUMBER_VARIATION_SYNDROME	WP_22Q112_COPY_NUMBER_VARIATION_SYNDROME	1.74544	4.37732e-05	0.00819497	ACTC1/AIFM3/ALDH4A1/ARVCF/ASF1A/C22orf39/CCDC188/CDC45/CLDN5/CLTCL1/CRKL/CYP26A1/CYP26C1/DEPDC5/DGCR11/DGCR2/DGCR5/DGCR6L/DGCR8/DROSHA/ESS2/FGF8/GBX2/GP1BB/GP9/GSC2/H4C1/H4C11/H4C12/H4C13/H4C2/H4C3/H4C4/H4C5/H4C6/H4C8/H4C9/HDAC3/HIRA/KLHL22/LINC00896/LINC01637/LZTR1/MED15/MIR1306/MIR3618/MIR6816/MRPL40/NKX2-5/NPRL2/PAX3/PI4KA/PITX2/RAF1/RAN/RANBP1/RORC/RTN4R/SCARF2/SEPTIN11/SEPTIN5/SEPTIN8/SERPIN…
TONKS_TARGETS_OF_RUNX1_RUNX1T1_FUSION_HSC_UP	TONKS_TARGETS_OF_RUNX1_RUNX1T1_FUSION_HSC_UP	-1.67459	4.80201e-05	0.00868005	AGTR1/AHR/AMIGO2/ARHGEF12/BAMBI/BBIP1/BNIP3L/CALCRL/CD200/CD226/CD69/CDC42EP3/CLEC2B/COL3A1/DGKE/E2F5/EMP1/EPS8/EVI2A/FAR2/FSTL1/FXR1/GBP2/GDF3/GUCY1A1/HPGDS/HSPB1/ID1/LPAR6/PDCD4/PDLIM5/PLCG1/PPFIBP1/RB1/S1PR1/SERPINB2/SERPINB9/SLC2A3/SLC35G2/SLC7A11/SOX4/SPTBN1/STX6/TAAR2/TCN1/TFPI/TM4SF1/TMEM176B/TRIB2/WSB1/ZBTB20/ZFYVE16/ZNF217
KEGG_PENTOSE_AND_GLUCURONATE_INTERCONVERSIONS	KEGG_PENTOSE_AND_GLUCURONATE_INTERCONVERSIONS	1.98685	5.2003e-05	0.00884942	CRYL1/UGDH/UGT1A1/UGT1A10/UGT1A3/UGT1A4/UGT1A5/UGT1A6/UGT1A7/UGT1A8/UGT1A9/UGT2A1/UGT2B11/UGT2B17/UGT2B28/UGT2B4/UGT2B7/XYLB
REACTOME_INTERLEUKIN_1_FAMILY_SIGNALING	REACTOME_INTERLEUKIN_1_FAMILY_SIGNALING	1.70789	5.28622e-05	0.00884942	BTRC/CHUK/CUL1/FBXW11/IL13/IL1A/IL1B/IL1F10/IL1RN/IL36A/IL36B/IL36G/IL36RN/IL37/IL4/IRAK2/MAPK8/MYD88/NKIRAS1/PSMB1/PSMB2/PSMD6/PSMF1/PTPN18/PTPN23/PTPN4/PTPN5/S100A12/SEM1/SKP1
REACTOME_COPII_MEDIATED_VESICLE_TRANSPORT	REACTOME_COPII_MEDIATED_VESICLE_TRANSPORT	1.87341	5.40217e-05	0.00884942	ANKRD28/AREG/COL7A1/CTSZ/GORASP1/LMAN2/PPP6R1/SAR1B/SEC13/SEC22A/SEC22C/SEC23IP/SEC24A/SEC24B/SEC24D/TRAPPC3/TRAPPC9/USO1
BIOCARTA_NKCELLS_PATHWAY	BIOCARTA_NKCELLS_PATHWAY	-2.01192	7.30372e-05	0.0116019	KLRC1/KLRC2/KLRC3/KLRC4/KLRD1/PIK3CA/PIK3R1/PTK2B
REACTOME_RNA_POLYMERASE_I_TRANSCRIPTION	REACTOME_RNA_POLYMERASE_I_TRANSCRIPTION	1.72271	8.0325e-05	0.0121417	CCNH/ERCC3/ERCC6/GATAD2A/H2AC14/H2AC18/H2AC19/H2AC20/H2AC4/H2AC6/H2AC7/H2AC8/H2BC10/H2BC11/H2BC12/H2BC13/H2BC14/H2BC15/H2BC17/H2BC21/H2BC3/H2BC4/H2BC5/H2BC6/H2BC7/H2BC8/H2BC9/H3-3A/H3C1/H3C10/H3C11/H3C12/H3C13/H3C14/H3C15/H3C2/H3C3/H3C4/H3C6/H3C7/H3C8/H4C1/H4C11/H4C12/H4C13/H4C14/H4C15/H4C2/H4C3/H4C4/H4C5/H4C6/H4C8/H4C9/HDAC1/KAT2B/MNAT1/POLR1A/POLR1B/POLR1D/POLR2F/TAF1C/TBP
KORKOLA_EMBRYONAL_CARCINOMA_DN	KORKOLA_EMBRYONAL_CARCINOMA_DN	-2.00859	8.10685e-05	0.0121417	ATF7IP/CAPZA3/CLEC12B/DNAI7/GSG1/H2AJ/LINC02366/PLCZ1/RASSF8/SOX5
REACTOME_TELOMERE_MAINTENANCE	REACTOME_TELOMERE_MAINTENANCE	1.74935	9.63953e-05	0.0140362	ANKRD28/BLM/CCNA2/GAR1/H2AC14/H2AC4/H2AC6/H2AC7/H2AC8/H2BC10/H2BC11/H2BC12/H2BC13/H2BC14/H2BC15/H2BC17/H2BC3/H2BC4/H2BC5/H2BC6/H2BC7/H2BC8/H2BC9/H3-3A/H4C1/H4C11/H4C12/H4C13/H4C2/H4C3/H4C4/H4C5/H4C6/H4C8/H4C9/NHP2/NOP10/POLR2B/POLR2D/RFC1/RFC5/RUVBL1/SHQ1/TERF1
WNT_SIGNALING	WNT_SIGNALING	1.79136	0.000129234	0.0183093	APC/BCL9/BTRC/CCND2/CSNK1A1/CSNK2A1/CTNNB1/FBXW11/FBXW4/FRAT1/FRZB/FZD5/KREMEN1/LEF1/PITX2/PPP2CA/TBXT/TCF7/WNT10A/WNT2B/WNT5A/WNT6/WNT7A/WNT8A
SHARMA_PILOCYTIC_ASTROCYTOMA_LOCATION_UP	SHARMA_PILOCYTIC_ASTROCYTOMA_LOCATION_UP	1.93756	0.000153359	0.0209627	ADGRV1/ARL1/LUM/LY96/RARB/SGMS2/TIFA/ZFHX4
REACTOME_GENE_SILENCING_BY_RNA	REACTOME_GENE_SILENCING_BY_RNA	1.71585	0.000155961	0.0209627	AGO2/AGO3/DGCR8/DROSHA/ELAC2/H2AC14/H2AC18/H2AC19/H2AC20/H2AC4/H2AC6/H2AC7/H2AC8/H2BC10/H2BC11/H2BC12/H2BC13/H2BC14/H2BC15/H2BC17/H2BC21/H2BC3/H2BC4/H2BC5/H2BC6/H2BC7/H2BC8/H2BC9/H3-3A/H3C1/H3C10/H3C11/H3C12/H3C13/H3C14/H3C15/H3C2/H3C3/H3C4/H3C6/H3C7/H3C8/H4C1/H4C11/H4C12/H4C13/H4C14/H4C15/H4C2/H4C3/H4C4/H4C5/H4C6/H4C8/H4C9/MAEL/MYBL1/NDC1/NUP133/NUP155/NUP210/NUP214/NUP35/NUP37/NUP54/NUP58/NUP88…
REACTOME_RNA_POLYMERASE_I_PROMOTER_ESCAPE	REACTOME_RNA_POLYMERASE_I_PROMOTER_ESCAPE	1.73775	0.00016223	0.0209806	CCNH/ERCC3/H2AC14/H2AC18/H2AC19/H2AC20/H2AC4/H2AC6/H2AC7/H2AC8/H2BC10/H2BC11/H2BC12/H2BC13/H2BC14/H2BC15/H2BC17/H2BC21/H2BC3/H2BC4/H2BC5/H2BC6/H2BC7/H2BC8/H2BC9/H3-3A/H3C1/H3C10/H3C11/H3C12/H3C13/H3C14/H3C15/H3C2/H3C3/H3C4/H3C6/H3C7/H3C8/H4C1/H4C11/H4C12/H4C13/H4C14/H4C15/H4C2/H4C3/H4C4/H4C5/H4C6/H4C8/H4C9/MNAT1/POLR1A/POLR1B/POLR1D/POLR2F/TAF1C/TBP
REACTOME_REGULATION_OF_CHOLESTEROL_BIOSYNTHESIS_BY_SREBP_SREBF	REACTOME_REGULATION_OF_CHOLESTEROL_BIOSYNTHESIS_BY_SREBP_SREBF	1.85213	0.000169192	0.0209806	ACACB/ELOVL6/INSIG1/MTF1/NCOA2/NFYB/RAN/SAR1B/SCAP/SCD/SEC24A/SEC24B/SEC24D
NIKOLSKY_BREAST_CANCER_17Q21_Q25_AMPLICON	NIKOLSKY_BREAST_CANCER_17Q21_Q25_AMPLICON	-1.48022	0.000171452	0.0209806	AATK/ABCC3/ABI3/ACOX1/ACSF2/AFMID/ANKRD40/APOH/ARSG/AXIN2/B4GALNT2/BAHCC1/BAIAP2/BIRC5/BTBD17/C17orf64/C17orf67/CACNA1G/CACNG1/CACNG4/CACNG5/CASKIN2/CD300A/CD79B/CDK5RAP3/CEP112/CEP131/CEP95/CHAD/CHMP6/CLTC/COIL/COL1A1/CSH1/CSH2/CSHL1/DDX42/DDX5/DGKE/DHX40/DLX3/DLX4/DNAI2/EME1/EPN3/EPX/ERN1/FAM117A/FAM20A/FBF1/FTSJ3/GALK1/GDPD1/GH1/GH2/GNA13/GNGT2/GPR142/GPRC5C/H3-3B/HELZ/HLF/HSF5/ICAM2/ITGA3/ITG…
NIKOLSKY_BREAST_CANCER_14Q22_AMPLICON	NIKOLSKY_BREAST_CANCER_14Q22_AMPLICON	-2.00999	0.000172103	0.0209806	DDHD1/ERO1A/FERMT2/FRMD6/GNG2/GNPNAT1/GPR137C/PSMC6/PTGDR/PTGER2/STYX/TXNDC16
SENGUPTA_NASOPHARYNGEAL_CARCINOMA_WITH_LMP1_UP	SENGUPTA_NASOPHARYNGEAL_CARCINOMA_WITH_LMP1_UP	-1.43543	0.00017791	0.0211245	ALCAM/B3GALNT1/B4GALT6/BCL2/BOD1L1/C3orf52/CCDC50/CLDN18/CLSTN2/CMPK2/CP/CRISP3/CTTNBP2/DDHD1/DHX9/DNAJB14/DSC2/DYRK2/EIF5A2/ENPP2/FAIM/FAM98A/FAR2/FBXW7/FNDC3B/FST/GALNT1/GALNT7/HAND2-AS1/IGSF10/IL15/IRAK3/KLF5/KRAS/LIMS1/LINC01806/LMO7/LSM5/LYAR/MBNL1/MBNL2/MDM2/MEOX2/MOCOS/NCEH1/NRXN1/PKP4/PLSCR1/PMAIP1/PRKD3/PRTFDC1/PSME4/PTGS2/PTHLH/PTX3/RAP2A/RPRD1A/RSAD2/SAP30/SCAMP1/SERBP1/SERPINI1/SETD9/…
ROSS_AML_OF_FAB_M7_TYPE	ROSS_AML_OF_FAB_M7_TYPE	-1.88405	0.000183598	0.0211245	ARMC8/CAVIN2/CMAS/HLTF/KCNH2/NEO1/PCCB/PDCD10/PDLIM5/PLOD2/PROS1/RHAG/SERPINI1/TNIK
NIKOLSKY_BREAST_CANCER_8P12_P11_AMPLICON	NIKOLSKY_BREAST_CANCER_8P12_P11_AMPLICON	-1.87479	0.000188665	0.0211245	ADGRA2/ADRB3/ASH2L/BAG4/BRF2/C8orf86/DDHD2/EIF4EBP1/ERLIN2/FGFR1/GOLGA7/GOT1L1/HTRA4/IDO1/IDO2/LETM2/LSM1/NSD3/PLEKHA2/PLPBP/PLPP5/RAB11FIP1/SFRP1/STAR/TACC1/TCIM/TM2D2/ZMAT4/ZNF703
ACEVEDO_LIVER_CANCER_WITH_H3K27ME3_UP	ACEVEDO_LIVER_CANCER_WITH_H3K27ME3_UP	-1.51877	0.000189403	0.0211245	ADGRF1/ADGRF2/ADGRF4/ADGRF5/AGR2/ARHGAP10/ARHGDIB/BICD1/BMPR1B/C3orf52/C6orf141/CALD1/CDH12/CELF2-AS1/CHST2/CLEC12A/CLEC7A/COL3A1/CPB1/CRISP2/CRISP3/CYTIP/ENPP6/F11/GAPT/GDF3/GLRB/GUCY2C/HAVCR2/HOMER1/HSPB3/KIAA1217/KL/KLRC4/KLRK1/MGP/MTX3/PDE6H/PLBD1/PLPPR4/PLSCR2/PRKCQ/RHAG/SERPINB11/SERPINB12/SERPINB13/SERPINB2/SLC16A9/TENM3/TMPRSS7/TNIK/YBX3/ZNF827
REACTOME_M_PHASE	REACTOME_M_PHASE	1.50987	0.000199164	0.0217504	AHCTF1/ANAPC10/ANAPC4/BUB1/BUB3/CC2D1B/CCNB2/CDC16/CDC23/CENPC/CENPJ/CEP135/CEP164/CEP43/CHMP2B/CLASP1/CLASP2/CSNK2A1/DYNC1I1/DYNC1I2/DYNC1LI1/GORASP1/GORASP2/H2AC14/H2AC4/H2AC6/H2AC7/H2AC8/H2BC10/H2BC11/H2BC12/H2BC13/H2BC14/H2BC15/H2BC17/H2BC3/H2BC4/H2BC5/H2BC6/H2BC7/H2BC8/H2BC9/H3-3A/H3C1/H3C10/H3C11/H3C12/H3C2/H3C3/H3C4/H3C6/H3C7/H3C8/H4C1/H4C11/H4C12/H4C13/H4C2/H4C3/H4C4/H4C5/H4C6/H4C8/H4C9/H…
REACTOME_TELOMERE_EXTENSION_BY_TELOMERASE	REACTOME_TELOMERE_EXTENSION_BY_TELOMERASE	1.88101	0.000210515	0.0220353	ANKRD28/CCNA2/GAR1/NHP2/NOP10/SHQ1
LEE_EARLY_T_LYMPHOCYTE_DN	LEE_EARLY_T_LYMPHOCYTE_DN	-1.84589	0.000211185	0.0220353	AMIGO2/ANKRD55/BTLA/CYTIP/GIMAP1/GIMAP4/GIMAP7/GPR171/GPR183/ID2/MAP3K1/S1PR1/SLC2A3/TBC1D4/TNFSF10
TONKS_TARGETS_OF_RUNX1_RUNX1T1_FUSION_ERYTHROCYTE_UP	TONKS_TARGETS_OF_RUNX1_RUNX1T1_FUSION_ERYTHROCYTE_UP	-1.61462	0.000214384	0.0220353	ACSL1/AMIGO2/ANXA2P3/BTG1/C3AR1/CD163/CD180/CD200/CLEC5A/CPM/DKK2/EMP1/ENPP2/ETNK1/EXT1/FNDC3B/GBP2/HSPB1/ID1/IFI44/IFI6/IL1RAP/IRAK3/KLF2/LAMC1/MAF/NDRG1/OLR1/PLK2/PPARD/RUBCNL/SELENOP/SLC7A11/SOCS3/SOX4/TM4SF1/TMEM176A/TMEM176B/TNFRSF21/UPP1/ZNF217
NOUZOVA_TRETINOIN_AND_H4_ACETYLATION	NOUZOVA_TRETINOIN_AND_H4_ACETYLATION	1.6361	0.000225181	0.0227	ARPC4/CCDC174/CHMP2B/COPS5/CWF19L1/DCTN4/DPH3/FBXO38/FBXO38-DT/HOXA1/IP6K2/JPH1/LARP7/LINC00877/LINC02453/MRPS31/ORC4/OXNAD1/RARB/SELENOK/SLC26A6/TADA3/THRAP3/THUMPD3/TTI2/ZGRF1/ZNF518A/ZSCAN9
NIKOLSKY_BREAST_CANCER_11Q12_Q14_AMPLICON	NIKOLSKY_BREAST_CANCER_11Q12_Q14_AMPLICON	-1.64329	0.000243583	0.0240917	AAMDC/ACY3/ALDH3B2/ALG8/AQP11/ARRB1/B3GNT6/B4GAT1/BRMS1/CABP2/CAPN5/CCDC83/CCDC89/CD248/CD5/CD6/CDK2AP2/CHRDL2/CLNS1A/CNIH2/CPSF7/CPT1A/CREBZF/CYB561A3/DDB1/DGAT2/EMSY/GAB2/GSTP1/IGHMBP2/INTS4/KCNE3/KCTD14/KCTD21/KLC2/KLHL35/LRRC32/MRGPRD/MRPL11/MRPL21/MYEOV/MYO7A/NDUFC2/NDUFV1/NDUFV1-DT/NPAS4/NUDT8/OMP/PELI3/PGA3/PGA4/PGA5/PGM2L1/PICALM/POLD3/PPP1R32/RAB1B/RIN1/RNF169/RPS3/RSF1/SDHAF2/SLC15A3/SL…
STARK_HYPPOCAMPUS_22Q11_DELETION_DN	STARK_HYPPOCAMPUS_22Q11_DELETION_DN	1.87309	0.000266651	0.0258849	C22orf39/CLDN5/DGCR2/DGCR6L/DGCR8/ESS2/FOXN3/GP1BB/HIRA/MRPL40/RANBP1/RTN4R/SLC25A1/TANGO2/TRMT2A/UFD1/ZDHHC8
REACTOME_POSITIVE_EPIGENETIC_REGULATION_OF_RRNA_EXPRESSION	REACTOME_POSITIVE_EPIGENETIC_REGULATION_OF_RRNA_EXPRESSION	1.66266	0.000273151	0.0260338	DDX21/ERCC6/GATAD2A/H2AC14/H2AC18/H2AC19/H2AC20/H2AC4/H2AC6/H2AC7/H2AC8/H2BC10/H2BC11/H2BC12/H2BC13/H2BC14/H2BC15/H2BC17/H2BC21/H2BC3/H2BC4/H2BC5/H2BC6/H2BC7/H2BC8/H2BC9/H3-3A/H3C1/H3C10/H3C11/H3C12/H3C13/H3C14/H3C15/H3C2/H3C3/H3C4/H3C6/H3C7/H3C8/H4C1/H4C11/H4C12/H4C13/H4C14/H4C15/H4C2/H4C3/H4C4/H4C5/H4C6/H4C8/H4C9/HDAC1/KAT2B/POLR1A/POLR1B/POLR1D/POLR2F/TAF1C/TBP
REACTOME_SIGNALING_BY_NTRK2_TRKB	REACTOME_SIGNALING_BY_NTRK2_TRKB	-1.91871	0.000303862	0.0283781	FRS2/GAB1/GRIN2B/KRAS/NRAS/NTF3/PIK3CA/PIK3R1/PLCG1/SOS1
REACTOME_SENESCENCE_ASSOCIATED_SECRETORY_PHENOTYPE_SASP	REACTOME_SENESCENCE_ASSOCIATED_SECRETORY_PHENOTYPE_SASP	1.68798	0.00031183	0.0283781	ANAPC10/ANAPC16/ANAPC4/CCNA2/CDC16/CDC23/CXCL8/H2AC14/H2AC18/H2AC19/H2AC20/H2AC4/H2AC6/H2AC7/H2AC8/H2BC10/H2BC11/H2BC12/H2BC13/H2BC14/H2BC15/H2BC17/H2BC21/H2BC3/H2BC4/H2BC5/H2BC6/H2BC7/H2BC8/H2BC9/H3-3A/H3C1/H3C10/H3C11/H3C12/H3C13/H3C14/H3C15/H3C2/H3C3/H3C4/H3C6/H3C7/H3C8/H4C1/H4C11/H4C12/H4C13/H4C14/H4C15/H4C2/H4C3/H4C4/H4C5/H4C6/H4C8/H4C9/IGFBP7/IL1A/MAPK1/RPS6KA2/UBE2E1/VENTX
REACTOME_DISEASES_OF_PROGRAMMED_CELL_DEATH	REACTOME_DISEASES_OF_PROGRAMMED_CELL_DEATH	1.71089	0.000313989	0.0283781	C1QBP/CASP8/CAST/CDC25A/CDC25C/DNMT3B/EZH2/FASLG/GSDME/H2AC14/H2AC18/H2AC19/H2AC20/H2AC4/H2AC6/H2AC7/H2AC8/H2BC10/H2BC11/H2BC12/H2BC13/H2BC14/H2BC15/H2BC17/H2BC21/H2BC3/H2BC4/H2BC5/H2BC6/H2BC7/H2BC8/H2BC9/H3-3A/H3C1/H3C10/H3C11/H3C12/H3C13/H3C14/H3C15/H3C2/H3C3/H3C4/H3C6/H3C7/H3C8/H4C1/H4C11/H4C12/H4C13/H4C14/H4C15/H4C2/H4C3/H4C4/H4C5/H4C6/H4C8/H4C9/LMNB1
REACTOME_GLUCURONIDATION	REACTOME_GLUCURONIDATION	1.86113	0.000347498	0.0306466	UGDH/UGT1A1/UGT1A10/UGT1A3/UGT1A4/UGT1A5/UGT1A6/UGT1A7/UGT1A8/UGT1A9/UGT2A1/UGT2A2/UGT2B11/UGT2B17/UGT2B28/UGT2B4/UGT2B7
REACTOME_CHEMOKINE_RECEPTORS_BIND_CHEMOKINES	REACTOME_CHEMOKINE_RECEPTORS_BIND_CHEMOKINES	1.82016	0.000350781	0.0306466	ACKR3/CCL1/CCL11/CCL13/CCL2/CCL7/CCR1/CCR2/CCR3/CCR4/CCR5/CCR6/CCR8/CCR9/CCRL2/CX3CR1/CXCL1/CXCL10/CXCL11/CXCL12/CXCL13/CXCL5/CXCL6/CXCL8/CXCL9/CXCR1/CXCR2/CXCR6/PF4/PPBP/XCR1
NABA_SECRETED_FACTORS	NABA_SECRETED_FACTORS	1.47878	0.000374696	0.0321993	ANGPT1/ANGPT2/ANGPT4/AREG/BMP8B/BTC/CCL1/CCL11/CCL13/CCL2/CCL7/CCL8/CFC1/CFC1B/CRHBP/CRNN/CSF1/CSF2/CXCL1/CXCL10/CXCL11/CXCL12/CXCL13/CXCL14/CXCL5/CXCL6/CXCL8/CXCL9/EGF/EPGN/EREG/FASLG/FGF1/FGF14/FGF2/FGF23/FGF6/FGF8/FGFBP3/FLG/FLG2/FRZB/GDF10/GDF11/GDF2/GDF9/GDNF/HBEGF/HCFC2/HRNR/IGF1/IL13/IL17B/IL17D/IL1A/IL1B/IL1F10/IL1RN/IL2/IL3/IL36A/IL36B/IL36G/IL36RN/IL37/IL4/IL5/IL9/INHA/INHBB/INSL6/LIF/M…
REACTOME_B_WICH_COMPLEX_POSITIVELY_REGULATES_RRNA_EXPRESSION	REACTOME_B_WICH_COMPLEX_POSITIVELY_REGULATES_RRNA_EXPRESSION	1.69441	0.000396816	0.0335501	DDX21/ERCC6/H2AC14/H2AC18/H2AC19/H2AC20/H2AC4/H2AC6/H2AC7/H2AC8/H2BC10/H2BC11/H2BC12/H2BC13/H2BC14/H2BC15/H2BC17/H2BC21/H2BC3/H2BC4/H2BC5/H2BC6/H2BC7/H2BC8/H2BC9/H3-3A/H3C1/H3C10/H3C11/H3C12/H3C13/H3C14/H3C15/H3C2/H3C3/H3C4/H3C6/H3C7/H3C8/H4C1/H4C11/H4C12/H4C13/H4C14/H4C15/H4C2/H4C3/H4C4/H4C5/H4C6/H4C8/H4C9/KAT2B/POLR1A/POLR1B/POLR1D/POLR2F/TAF1C/TBP
REACTOME_ACTIVATION_OF_ANTERIOR_HOX_GENES_IN_HINDBRAIN_DEVELOPMENT_DURING_EARLY_EMBRYOGENESIS	REACTOME_ACTIVATION_OF_ANTERIOR_HOX_GENES_IN_HINDBRAIN_DEVELOPMENT_DURING_EARLY_EMBRYOGENESIS	1.67112	0.000411754	0.0336807	CNOT6/EZH2/H2AC14/H2AC18/H2AC19/H2AC20/H2AC4/H2AC6/H2AC7/H2AC8/H2BC10/H2BC11/H2BC12/H2BC13/H2BC14/H2BC15/H2BC17/H2BC21/H2BC3/H2BC4/H2BC5/H2BC6/H2BC7/H2BC8/H2BC9/H3-3A/H3C1/H3C10/H3C11/H3C12/H3C13/H3C14/H3C15/H3C2/H3C3/H3C4/H3C6/H3C7/H3C8/H4C1/H4C11/H4C12/H4C13/H4C14/H4C15/H4C2/H4C3/H4C4/H4C5/H4C6/H4C8/H4C9/HDAC3/HOXA1/HOXA2/HOXA3/HOXA4/HOXD1/HOXD3/HOXD4/PAXIP1/PIAS2/POLR2B/POLR2D/POLR2F/RARB
KEGG_ASCORBATE_AND_ALDARATE_METABOLISM	KEGG_ASCORBATE_AND_ALDARATE_METABOLISM	1.85104	0.000414326	0.0336807	UGDH/UGT1A1/UGT1A10/UGT1A3/UGT1A4/UGT1A5/UGT1A6/UGT1A7/UGT1A8/UGT1A9/UGT2A1/UGT2B11/UGT2B17/UGT2B28/UGT2B4/UGT2B7
REACTOME_RHO_GTPASE_EFFECTORS	REACTOME_RHO_GTPASE_EFFECTORS	1.49005	0.000423799	0.0336807	ABI2/AHCTF1/ARPC2/ARPC4/BRK1/BUB1/BUB3/CDC25C/CENPC/CIT/CLASP1/CLASP2/CTNNA1/CTNNB1/DIAPH1/DIAPH3/DVL3/DYNC1I1/DYNC1I2/DYNC1LI1/H2AC14/H2AC4/H2AC6/H2AC7/H2AC8/H2BC10/H2BC11/H2BC12/H2BC13/H2BC14/H2BC15/H2BC17/H2BC3/H2BC4/H2BC5/H2BC6/H2BC7/H2BC8/H2BC9/H3-3A/H3C1/H3C10/H3C11/H3C12/H3C2/H3C3/H3C4/H3C6/H3C7/H3C8/H4C1/H4C11/H4C12/H4C13/H4C2/H4C3/H4C4/H4C5/H4C6/H4C8/H4C9/IQGAP1/IQGAP2/IQGAP3/KIF2C/LIMK2…
WP_STEROL_REGULATORY_ELEMENTBINDING_PROTEINS_SREBP_SIGNALLING	WP_STEROL_REGULATORY_ELEMENTBINDING_PROTEINS_SREBP_SIGNALLING	1.75709	0.000424061	0.0336807	CAMP/CDK8/DBI/INSIG1/PPARG/PPARGC1B/PRKAB1/PRKAG3/RBP4/SAR1B/SCAP/SCD/SEC13/SEC24A/SEC24B/SEC24D/SEC31B
REACTOME_RUNX1_REGULATES_TRANSCRIPTION_OF_GENES_INVOLVED_IN_DIFFERENTIATION_OF_HSCS	REACTOME_RUNX1_REGULATES_TRANSCRIPTION_OF_GENES_INVOLVED_IN_DIFFERENTIATION_OF_HSCS	1.65419	0.000434601	0.0340026	CCNH/GATA2/H2AC14/H2AC18/H2AC19/H2AC20/H2AC4/H2AC6/H2AC7/H2AC8/H2BC10/H2BC11/H2BC12/H2BC13/H2BC14/H2BC15/H2BC17/H2BC21/H2BC3/H2BC4/H2BC5/H2BC6/H2BC7/H2BC8/H2BC9/H3-3A/H3C1/H3C10/H3C11/H3C12/H3C13/H3C14/H3C15/H3C2/H3C3/H3C4/H3C6/H3C7/H3C8/H4C1/H4C11/H4C12/H4C13/H4C14/H4C15/H4C2/H4C3/H4C4/H4C5/H4C6/H4C8/H4C9/MNAT1/MYB/PSMB1/PSMB2/PSMB4/PSMD1/PSMD4/PSMD6/PSMF1/SEM1/TAL1/TCF12/TP73
KEGG_MELANOGENESIS	KEGG_MELANOGENESIS	1.67139	0.000450293	0.0347123	ADCY1/CAMK2A/CAMK2D/CTNNB1/FZD10/GNAI2/KIT/LEF1/MITF/RAF1/TCF7/WNT10A/WNT2B/WNT6/WNT7A/WNT8A/WNT8B
LASTOWSKA_NEUROBLASTOMA_COPY_NUMBER_UP	LASTOWSKA_NEUROBLASTOMA_COPY_NUMBER_UP	-1.54635	0.000458396	0.0348248	ABCC3/AKAP1/ANKRD40/ATPAF2/AXIN2/BIRC5/BIRC6/CEP95/DHX57/EME1/EPN2/GEN1/GPATCH11/GPRC5C/ICAM2/LBH/LRRC59/LUC7L3/MED9/MKS1/MRPL27/MRPS23/MSI2/NCOR1/NME1/NME2/NTN1/PHB/PIGL/PMP22/POLG2/PRR11/RAD51C/RASD1/RNF135/SCPEP1/SLC30A6/SMC6/SMG8/SMURF2/SOS1/SRSF1/SUPT4H1/TK1/TMEM199/TMEM97/TNFAIP1/TOM1L2/TRPV2/VTN/WSB1
REACTOME_MITOTIC_PROPHASE	REACTOME_MITOTIC_PROPHASE	1.64204	0.000468117	0.0350553	ARPP19/CCNB2/CNEP1R1/CTDNEP1/GORASP1/GORASP2/H2AC14/H2AC18/H2AC19/H2AC20/H2AC4/H2AC6/H2AC7/H2AC8/H2BC10/H2BC11/H2BC12/H2BC13/H2BC14/H2BC15/H2BC17/H2BC21/H2BC3/H2BC4/H2BC5/H2BC6/H2BC7/H2BC8/H2BC9/H3-3A/H3C1/H3C10/H3C11/H3C12/H3C13/H3C14/H3C15/H3C2/H3C3/H3C4/H3C6/H3C7/H3C8/H4C1/H4C11/H4C12/H4C13/H4C14/H4C15/H4C2/H4C3/H4C4/H4C5/H4C6/H4C8/H4C9/LMNB1/LPIN2/MAPK1/MCPH1/NCAPD3/NCAPG2/NDC1/NUP133/NUP155/…
REACTOME_FORMATION_OF_THE_BETA_CATENIN_TCF_TRANSACTIVATING_COMPLEX	REACTOME_FORMATION_OF_THE_BETA_CATENIN_TCF_TRANSACTIVATING_COMPLEX	1.69769	0.000523755	0.0381695	BCL9/CTNNB1/H2AC14/H2AC18/H2AC19/H2AC20/H2AC4/H2AC6/H2AC7/H2AC8/H2BC10/H2BC11/H2BC12/H2BC13/H2BC14/H2BC15/H2BC17/H2BC21/H2BC3/H2BC4/H2BC5/H2BC6/H2BC7/H2BC8/H2BC9/H3-3A/H3C1/H3C10/H3C11/H3C12/H3C13/H3C14/H3C15/H3C2/H3C3/H3C4/H3C6/H3C7/H3C8/H4C1/H4C11/H4C12/H4C13/H4C14/H4C15/H4C2/H4C3/H4C4/H4C5/H4C6/H4C8/H4C9/HDAC1/LEF1/LEO1/RUVBL1/TCF7/TRRAP
REACTOME_ERCC6_CSB_AND_EHMT2_G9A_POSITIVELY_REGULATE_RRNA_EXPRESSION	REACTOME_ERCC6_CSB_AND_EHMT2_G9A_POSITIVELY_REGULATE_RRNA_EXPRESSION	1.72924	0.000524266	0.0381695	ERCC6/GATAD2A/H2AC14/H2AC18/H2AC19/H2AC20/H2AC4/H2AC6/H2AC7/H2AC8/H2BC10/H2BC11/H2BC12/H2BC13/H2BC14/H2BC15/H2BC17/H2BC21/H2BC3/H2BC4/H2BC5/H2BC6/H2BC7/H2BC8/H2BC9/H3-3A/H3C1/H3C10/H3C11/H3C12/H3C13/H3C14/H3C15/H3C2/H3C3/H3C4/H3C6/H3C7/H3C8/H4C1/H4C11/H4C12/H4C13/H4C14/H4C15/H4C2/H4C3/H4C4/H4C5/H4C6/H4C8/H4C9/HDAC1
KORKOLA_CHORIOCARCINOMA_DN	KORKOLA_CHORIOCARCINOMA_DN	-1.86867	0.000537536	0.0385995	CAPZA3/CLEC12B/DNAI7/GSG1/H2AJ/PLCZ1/RASSF8/SOX5
REACTOME_DNA_METHYLATION	REACTOME_DNA_METHYLATION	1.7554	0.000553024	0.039175	DNMT3B/H2AC14/H2AC18/H2AC19/H2AC20/H2AC4/H2AC6/H2AC7/H2AC8/H2BC10/H2BC11/H2BC12/H2BC13/H2BC14/H2BC15/H2BC17/H2BC21/H2BC3/H2BC4/H2BC5/H2BC6/H2BC7/H2BC8/H2BC9/H3-3A/H3C1/H3C10/H3C11/H3C12/H3C13/H3C14/H3C15/H3C2/H3C3/H3C4/H3C6/H3C7/H3C8/H4C1/H4C11/H4C12/H4C13/H4C14/H4C15/H4C2/H4C3/H4C4/H4C5/H4C6/H4C8/H4C9
PETRETTO_LEFT_VENTRICLE_MASS_QTL_CIS_DN	PETRETTO_LEFT_VENTRICLE_MASS_QTL_CIS_DN	1.77	0.000636777	0.0443288	FAF2/KLHL3/NSD1/SFXN1/TSPAN17/ZNF346
REACTOME_EXTENSION_OF_TELOMERES	REACTOME_EXTENSION_OF_TELOMERES	1.76344	0.000647762	0.0443288	ANKRD28/CCNA2/GAR1/NHP2/NOP10/RFC1/RFC5/SHQ1
REACTOME_ER_TO_GOLGI_ANTEROGRADE_TRANSPORT	REACTOME_ER_TO_GOLGI_ANTEROGRADE_TRANSPORT	1.57417	0.000651148	0.0443288	ANK2/ANKRD28/AREG/ARF1/ARF4/ARFGAP1/CAPZA1/COG6/COL7A1/COPG1/CTSZ/DCTN4/DYNC1I1/DYNC1I2/DYNC1LI1/GORASP1/LMAN2/PPP6R1/SAR1B/SEC13/SEC22A/SEC22C/SEC23IP/SEC24A/SEC24B/SEC24C/SEC24D/SPTB/TMED9/TMEM115/TRAPPC3/TRAPPC9/TUBA3D/TUBA3E/TUBA4A/TUBA4B/TUBA8/TUBB1/TUBB8B/USO1
SMID_BREAST_CANCER_RELAPSE_IN_BONE_DN	SMID_BREAST_CANCER_RELAPSE_IN_BONE_DN	-1.46087	0.000677199	0.0455113	BCL11A/CD52/CDH19/CDV3/CLDN1/CLIP4/COL2A1/CP/CYP39A1/DSC2/DSC3/DSG1/EGFR/EPHX3/FGFBP1/FOXC1/GAD2/GALNT14/GDI2/GPR19/IL12RB2/KCNG1/KLF5/LDHB/LGR5/LMO4/LTBP1/MRAS/NSD2/PDPN/PLOD2/PRELP/PRKD3/PTGFR/PTGS2/PTPRF/PTX3/QPCT/RARRES1/RBP1/RUNX3/SCRG1/SERPINB2/SFRP1/SLC25A37/SLC2A3/SLC43A3/SMPDL3B/SOSTDC1/SOX11/SSRP1/ST8SIA1/SYCP1/TM4SF1/TNFRSF11B/TNFRSF21/VEGFA/WWTR1/YBX3/ZIC1
REACTOME_ANTIGEN_PRESENTATION_FOLDING_ASSEMBLY_AND_PEPTIDE_LOADING_OF_CLASS_I_MHC	REACTOME_ANTIGEN_PRESENTATION_FOLDING_ASSEMBLY_AND_PEPTIDE_LOADING_OF_CLASS_I_MHC	1.85568	0.000743809	0.049355	ERAP1/ERAP2/SEC13/SEC24B/SEC24D
MODY_HIPPOCAMPUS_PRENATAL	MODY_HIPPOCAMPUS_PRENATAL	1.74811	0.000770468	0.0504849	CCNB2/CCND2/HNRNPA0/NEUROG2/NFYB/RBPJ/RPL34/RPL9/RPS8
REACTOME_MEIOTIC_RECOMBINATION	REACTOME_MEIOTIC_RECOMBINATION	1.68064	0.000781373	0.0505673	BLM/H2AC14/H2AC18/H2AC19/H2AC20/H2AC4/H2AC6/H2AC7/H2AC8/H2BC10/H2BC11/H2BC12/H2BC13/H2BC14/H2BC15/H2BC17/H2BC21/H2BC3/H2BC4/H2BC5/H2BC6/H2BC7/H2BC8/H2BC9/H3-3A/H3C1/H3C10/H3C11/H3C12/H3C13/H3C14/H3C15/H3C2/H3C3/H3C4/H3C6/H3C7/H3C8/H4C1/H4C11/H4C12/H4C13/H4C14/H4C15/H4C2/H4C3/H4C4/H4C5/H4C6/H4C8/H4C9/MLH1/RAD50/TEX15
REACTOME_TRANSPORT_OF_ORGANIC_ANIONS	REACTOME_TRANSPORT_OF_ORGANIC_ANIONS	-1.84538	0.000818857	0.0523469	SLCO1A2/SLCO1B1/SLCO1B3/SLCO1C1/SLCO2A1
REACTOME_ACTIVATED_PKN1_STIMULATES_TRANSCRIPTION_OF_AR_ANDROGEN_RECEPTOR_REGULATED_GENES_KLK2_AND_KLK3	REACTOME_ACTIVATED_PKN1_STIMULATES_TRANSCRIPTION_OF_AR_ANDROGEN_RECEPTOR_REGULATED_GENES_KLK2_AND_KLK3	1.72631	0.000838358	0.0529478	H2AC14/H2AC18/H2AC19/H2AC20/H2AC4/H2AC6/H2AC7/H2AC8/H2BC10/H2BC11/H2BC12/H2BC13/H2BC14/H2BC15/H2BC17/H2BC21/H2BC3/H2BC4/H2BC5/H2BC6/H2BC7/H2BC8/H2BC9/H3-3A/H3C1/H3C10/H3C11/H3C12/H3C13/H3C14/H3C15/H3C2/H3C3/H3C4/H3C6/H3C7/H3C8/H4C1/H4C11/H4C12/H4C13/H4C14/H4C15/H4C2/H4C3/H4C4/H4C5/H4C6/H4C8/H4C9/NCOA2
KEGG_NICOTINATE_AND_NICOTINAMIDE_METABOLISM	KEGG_NICOTINATE_AND_NICOTINAMIDE_METABOLISM	-1.84719	0.000848523	0.0529519	BST1/CD38/ENPP1/ENPP3/NAMPT/NMNAT1/NMNAT2/NMNAT3/NMRK1/NT5C1B/NT5C3A/NT5M/NUDT12
KEGG_SYSTEMIC_LUPUS_ERYTHEMATOSUS	KEGG_SYSTEMIC_LUPUS_ERYTHEMATOSUS	1.58497	0.000909413	0.056084	ACTN2/C8A/C8B/CD28/CD40/FCGR1A/FCGR2A/FCGR2B/FCGR2C/FCGR3A/FCGR3B/H2AC11/H2AC12/H2AC13/H2AC14/H2AC15/H2AC16/H2AC17/H2AC18/H2AC19/H2AC20/H2AC21/H2AC4/H2AC6/H2AC7/H2AC8/H2BC10/H2BC11/H2BC12/H2BC13/H2BC14/H2BC15/H2BC17/H2BC18/H2BC21/H2BC3/H2BC4/H2BC5/H2BC6/H2BC7/H2BC8/H2BC9/H3-3A/H3C1/H3C10/H3C11/H3C12/H3C13/H3C14/H3C15/H3C2/H3C3/H3C4/H3C6/H3C7/H3C8/H4C1/H4C11/H4C12/H4C13/H4C14/H4C15/H4C2/H4C3/H4C4/…
KEGG_CYTOSOLIC_DNA_SENSING_PATHWAY	KEGG_CYTOSOLIC_DNA_SENSING_PATHWAY	1.73475	0.000929302	0.0562014	CHUK/CXCL10/IL1B/POLR1D/POLR3A/POLR3B/POLR3G/TREX1
KEGG_NATURAL_KILLER_CELL_MEDIATED_CYTOTOXICITY	KEGG_NATURAL_KILLER_CELL_MEDIATED_CYTOTOXICITY	-1.63903	0.000932758	0.0562014	BRAF/CASP3/CD244/IFNG/KLRC1/KLRC2/KLRC3/KLRD1/KLRK1/KRAS/NFATC2/NRAS/PIK3CA/PIK3CB/PIK3CD/PIK3R1/PIK3R3/PIK3R5/PLCG1/PPP3CA/PTK2B/SH3BP2/SOS1/SOS2/TNFSF10
BOYLAN_MULTIPLE_MYELOMA_C_D_DN	BOYLAN_MULTIPLE_MYELOMA_C_D_DN	-1.43943	0.000958362	0.0570879	ALCAM/AMY2A/B3GALNT1/BASP1/C7orf57/CD9/CLEC4E/CORO2B/CP/CRELD2/CRISP3/DCLRE1B/DNAJB14/DSG2/ENPP1/FNDC3B/FOSL2/GBP6/GCA/GIMAP4/GIMAP8/GPM6A/GPR160/GPR183/GZMA/ID2/INPP4B/ITGA1/ITK/ITPRIPL2/KDF1/KIAA1217/KLRC1/KLRC4-KLRK1/KLRD1/KRBA1/LDHB/LYZ/MFSD4A/MPO/P2RY14/PIK3CB/PLCB4/PLSCR1/PRKCQ/PRLR/PTPN22/PYGL/RASGRP3/RGCC/RHOB/SCAMP1/SELENOP/SMAD1/SPAG6/ST8SIA6/STAT4/TENT5C/TMEM154/TMEM176A/TMEM176B/TNS3/…
REACTOME_SIGNALING_BY_ERYTHROPOIETIN	REACTOME_SIGNALING_BY_ERYTHROPOIETIN	-1.83537	0.000989041	0.0582534	GAB1/KRAS/NRAS/PIK3CA/PIK3CB/PIK3CD/PIK3R1/PIK3R5/PLCG1/SOS1
REACTOME_NEGATIVE_EPIGENETIC_REGULATION_OF_RRNA_EXPRESSION	REACTOME_NEGATIVE_EPIGENETIC_REGULATION_OF_RRNA_EXPRESSION	1.60309	0.00101292	0.0588275	ARID4B/CCNH/DNMT3B/ERCC3/H2AC14/H2AC18/H2AC19/H2AC20/H2AC4/H2AC6/H2AC7/H2AC8/H2BC10/H2BC11/H2BC12/H2BC13/H2BC14/H2BC15/H2BC17/H2BC21/H2BC3/H2BC4/H2BC5/H2BC6/H2BC7/H2BC8/H2BC9/H3-3A/H3C1/H3C10/H3C11/H3C12/H3C13/H3C14/H3C15/H3C2/H3C3/H3C4/H3C6/H3C7/H3C8/H4C1/H4C11/H4C12/H4C13/H4C14/H4C15/H4C2/H4C3/H4C4/H4C5/H4C6/H4C8/H4C9/HDAC1/MNAT1/POLR1A/POLR1B/POLR1D/POLR2F/SAP130/SUDS3/TAF1C/TBP
REACTOME_SIRT1_NEGATIVELY_REGULATES_RRNA_EXPRESSION	REACTOME_SIRT1_NEGATIVELY_REGULATES_RRNA_EXPRESSION	1.67971	0.00102123	0.0588275	H2AC14/H2AC18/H2AC19/H2AC20/H2AC4/H2AC6/H2AC7/H2AC8/H2BC10/H2BC11/H2BC12/H2BC13/H2BC14/H2BC15/H2BC17/H2BC21/H2BC3/H2BC4/H2BC5/H2BC6/H2BC7/H2BC8/H2BC9/H3-3A/H3C1/H3C10/H3C11/H3C12/H3C13/H3C14/H3C15/H3C2/H3C3/H3C4/H3C6/H3C7/H3C8/H4C1/H4C11/H4C12/H4C13/H4C14/H4C15/H4C2/H4C3/H4C4/H4C5/H4C6/H4C8/H4C9/TAF1C/TBP
REACTOME_NONHOMOLOGOUS_END_JOINING_NHEJ	REACTOME_NONHOMOLOGOUS_END_JOINING_NHEJ	1.71406	0.00108447	0.0617915	BARD1/H2BC10/H2BC11/H2BC12/H2BC13/H2BC14/H2BC15/H2BC17/H2BC3/H2BC4/H2BC5/H2BC6/H2BC7/H2BC8/H2BC9/H4C1/H4C11/H4C12/H4C13/H4C2/H4C3/H4C4/H4C5/H4C6/H4C8/H4C9/PAXIP1/POLL/RAD50/TDP1/UIMC1
REACTOME_NUCLEOTIDE_LIKE_PURINERGIC_RECEPTORS	REACTOME_NUCLEOTIDE_LIKE_PURINERGIC_RECEPTORS	-1.86668	0.00111781	0.063006	LPAR6/P2RY1/P2RY12/P2RY13/P2RY14
REACTOME_TRANSCRIPTIONAL_REGULATION_OF_GRANULOPOIESIS	REACTOME_TRANSCRIPTIONAL_REGULATION_OF_GRANULOPOIESIS	1.63433	0.00115706	0.0645245	CSF3R/GATA2/H2AC14/H2AC18/H2AC19/H2AC20/H2AC4/H2AC6/H2AC7/H2AC8/H2BC10/H2BC11/H2BC12/H2BC13/H2BC14/H2BC15/H2BC17/H2BC21/H2BC3/H2BC4/H2BC5/H2BC6/H2BC7/H2BC8/H2BC9/H3-3A/H3C1/H3C10/H3C11/H3C12/H3C13/H3C14/H3C15/H3C2/H3C3/H3C4/H3C6/H3C7/H3C8/H4C1/H4C11/H4C12/H4C13/H4C14/H4C15/H4C2/H4C3/H4C4/H4C5/H4C6/H4C8/H4C9/LEF1/MYB/TAL1
REACTOME_RHO_GTPASES_ACTIVATE_PKNS	REACTOME_RHO_GTPASES_ACTIVATE_PKNS	1.64835	0.00121693	0.0671488	CDC25C/H2AC14/H2AC18/H2AC19/H2AC20/H2AC4/H2AC6/H2AC7/H2AC8/H2BC10/H2BC11/H2BC12/H2BC13/H2BC14/H2BC15/H2BC17/H2BC21/H2BC3/H2BC4/H2BC5/H2BC6/H2BC7/H2BC8/H2BC9/H3-3A/H3C1/H3C10/H3C11/H3C12/H3C13/H3C14/H3C15/H3C2/H3C3/H3C4/H3C6/H3C7/H3C8/H4C1/H4C11/H4C12/H4C13/H4C14/H4C15/H4C2/H4C3/H4C4/H4C5/H4C6/H4C8/H4C9/MYH10/MYH9/MYL12B/NCOA2/PPP1R12A/RHOA/RHOC/YWHAB/YWHAH
CHIARADONNA_NEOPLASTIC_TRANSFORMATION_CDC25_UP	CHIARADONNA_NEOPLASTIC_TRANSFORMATION_CDC25_UP	-1.58305	0.00127465	0.069601	ADAM19/APBB1IP/EMB/HMGN2/IGSF10/LMO7/LOXL1/LXN/MAN2A1/MGP/NOCT/PDPN/PFN2/PHLDB2/PLSCR1/PTX3/SLC38A2/SPCS3/TMEM176A/TMEM176B/TOP1/VCAM1/XDH
REACTOME_MHC_CLASS_II_ANTIGEN_PRESENTATION	REACTOME_MHC_CLASS_II_ANTIGEN_PRESENTATION	1.61251	0.00129806	0.0697749	ACTR1B/AP1B1/AP1G1/AP2M1/ARF1/CAPZA1/CD74/DCTN4/DNM3/DYNC1I1/DYNC1I2/DYNC1LI1/KIF11/KIF20A/KIF26A/KIF2C/KIF3A/RAB7A/SAR1B/SEC13/SEC24A/SEC24B/SEC24C/SEC24D/TUBA3D/TUBA3E/TUBA4A/TUBA4B/TUBA8/TUBB1/TUBB8B
ACEVEDO_LIVER_CANCER_WITH_H3K9ME3_DN	ACEVEDO_LIVER_CANCER_WITH_H3K9ME3_DN	1.65197	0.00130445	0.0697749	ANKRD36/BTBD8/C4orf33/C7orf33/CA8/DRAM1/ENAM/H2AC11/H2AC12/H2AC13/H2AC14/H2AC15/H2AC16/H2AC17/H2AC4/H2AC8/H2BC11/H2BC12/H2BC15/H4C1/H4C11/H4C12/H4C13/H4C2/H4C3/H4C4/H4C5/H4C6/H4C8/H4C9/HAT1/HOXA1/HOXA13/HOXA7/LCT/MMS22L/MTHFD1L/MYBL1/NCAPG2/NUP210L/RALGAPB/REXO5/SLC25A12/SLC26A2/SLC28A2/TMEM237/TRAPPC9/UTP20/ZNF134/ZNF385B
BIOCARTA_ERYTH_PATHWAY	BIOCARTA_ERYTH_PATHWAY	1.80838	0.0013517	0.0715716	CSF2/FLT3/IGF1/IL1A/IL3/IL9
BROWNE_INTERFERON_RESPONSIVE_GENES	BROWNE_INTERFERON_RESPONSIVE_GENES	-1.68668	0.0013991	0.0733407	EIF2AK2/GBP1/GBP2/GCH1/IDO1/IFI44/IFI44L/IFI6/IFIT2/IFIT3/IFIT5/IL15/IL15RA/ISG15/NMI/PLSCR1/PML/RGL1/RSAD2/THEMIS2/TLR3/TNFSF10/TYMP/UBE2L6/ZBTB20
REACTOME_CELL_CYCLE_CHECKPOINTS	REACTOME_CELL_CYCLE_CHECKPOINTS	1.47812	0.00144914	0.075212	AHCTF1/ANAPC10/ANAPC4/ATRIP/BARD1/BLM/BUB1/BUB3/CCNA2/CCNB2/CCNE2/CDC16/CDC23/CDC25A/CDC25C/CDC45/CENPC/CLASP1/CLASP2/CLSPN/DYNC1I1/DYNC1I2/DYNC1LI1/H2BC10/H2BC11/H2BC12/H2BC13/H2BC14/H2BC15/H2BC17/H2BC3/H2BC4/H2BC5/H2BC6/H2BC7/H2BC8/H2BC9/H4C1/H4C11/H4C12/H4C13/H4C2/H4C3/H4C4/H4C5/H4C6/H4C8/H4C9/KIF2C/MAD2L1/MCM2/MCM6/MCM8/MIS12/NSL1/NUP133/NUP37/ORC1/ORC2/ORC4/PCBP4/PPP2CA/PPP2CB/PPP2R5A/PPP2R5…
REACTOME_DAP12_SIGNALING	REACTOME_DAP12_SIGNALING	-1.84832	0.00154603	0.0794536	KLRC2/KLRD1/KLRK1/KRAS/NRAS/PIK3CA/PIK3CB/PIK3R1/PLCG1
REACTOME_EPIGENETIC_REGULATION_OF_GENE_EXPRESSION	REACTOME_EPIGENETIC_REGULATION_OF_GENE_EXPRESSION	1.52947	0.00158556	0.080694	ARID4B/CCNH/DDX21/DNMT3B/ERCC3/ERCC6/EZH2/GATAD2A/H2AC14/H2AC18/H2AC19/H2AC20/H2AC4/H2AC6/H2AC7/H2AC8/H2BC10/H2BC11/H2BC12/H2BC13/H2BC14/H2BC15/H2BC17/H2BC21/H2BC3/H2BC4/H2BC5/H2BC6/H2BC7/H2BC8/H2BC9/H3-3A/H3C1/H3C10/H3C11/H3C12/H3C13/H3C14/H3C15/H3C2/H3C3/H3C4/H3C6/H3C7/H3C8/H4C1/H4C11/H4C12/H4C13/H4C14/H4C15/H4C2/H4C3/H4C4/H4C5/H4C6/H4C8/H4C9/HDAC1/KAT2B/MNAT1/POLR1A/POLR1B/POLR1D/POLR2F/SAP130…
MEISSNER_NPC_HCP_WITH_H3K4ME2_AND_H3K27ME3	MEISSNER_NPC_HCP_WITH_H3K4ME2_AND_H3K27ME3	1.43636	0.00160176	0.080735	ADAMTS2/ADGRB1/AFF3/AMER3/ATP2B2/B3GNT7/BAIAP2L1/BICDL1/C1QL2/CABP7/CACNA2D2/CADPS/CDK5R2/CHAT/CHRNA4/COL13A1/CRTAC1/CRYBA2/CXCL14/CYP26A1/DACT2/DLX5/DNAH11/DPP10/DSCAML1/ECEL1/EIF4E3/EVX1/FAM89A/FEV/FFAR4/FGF8/FLT3/FOXE3/GABRA5/GABRB1/GABRG3/GATA2/GDNF/GJD2/GNG4/GPR27/GRIK3/GSX1/HCRTR1/HMX2/HMX3/HOXA13/IGSF21/KCNA1/KCNH1/KCNH8/KCTD8/LBX1/MSX2/MYRIP/NEFH/NKX6-1/NOG/NPAS2/P4HA2/PAX2/PAX3/PITX1/POD…
YANG_BREAST_CANCER_ESR1_DN	YANG_BREAST_CANCER_ESR1_DN	-1.81301	0.00169897	0.0848191	BCL11A/LBR/LDHB/PLCH1/PROM1/RAP2B/RARRES1/SFRP1/SLC25A37/SOX11
REACTOME_CHROMOSOME_MAINTENANCE	REACTOME_CHROMOSOME_MAINTENANCE	1.52112	0.00177069	0.0875656	ANKRD28/BLM/CCNA2/CENPC/GAR1/H2AC14/H2AC4/H2AC6/H2AC7/H2AC8/H2BC10/H2BC11/H2BC12/H2BC13/H2BC14/H2BC15/H2BC17/H2BC3/H2BC4/H2BC5/H2BC6/H2BC7/H2BC8/H2BC9/H3-3A/H4C1/H4C11/H4C12/H4C13/H4C2/H4C3/H4C4/H4C5/H4C6/H4C8/H4C9/HJURP/NHP2/NOP10/POLR2B/POLR2D/RFC1/RFC5/RUVBL1/SHQ1/TERF1
BLANCO_MELO_MERS_COV_INFECTION_MCR5_CELLS_DN	BLANCO_MELO_MERS_COV_INFECTION_MCR5_CELLS_DN	-1.7637	0.00183583	0.0891538	ADH1B/CYTL1/DNAJC12/FLJ20021/GPRC5A/MIR614/PNMA2/RGCC/SELENOP/TMEM176A
ACEVEDO_LIVER_CANCER_WITH_H3K27ME3_DN	ACEVEDO_LIVER_CANCER_WITH_H3K27ME3_DN	1.4996	0.00185382	0.0891538	ACTR3BP2/ANKRD36B/ANKRD36C/ATP8A2/CELF3/CPLX2/E2F7/FAM170B/FAM89A/FSIP1/H2AC11/H2AC12/H2AC13/H2AC14/H2AC15/H2AC16/H2AC17/H2AC4/H2AC8/H2BC10/H2BC11/H2BC12/H2BC17/H2BC4/H2BC5/H2BC6/H2BC7/H2BC8/H4C1/H4C11/H4C12/H4C13/H4C2/H4C3/H4C4/H4C5/H4C6/H4C8/H4C9/KATNAL2/LYST/MRPL1/MYF6/NBPF15/NUCB2/OR4K13/PCDHGA10/PCDHGA11/PCDHGA6/PCDHGA7/PCDHGA8/PCDHGA9/PCDHGB3/PCDHGB4/PCDHGB5/PCDHGB6/PCDHGB7/PCDHGC3/PCDHGC4/…
AMIT_EGF_RESPONSE_40_HELA	AMIT_EGF_RESPONSE_40_HELA	-1.71586	0.00185383	0.0891538	ATL2/BTG2/CCNL1/CDKN2AIP/HES1/ID1/MBNL1/MBNL2/PALMD/PTGS2/SGK1/SLC2A3/UBE4B
REACTOME_CONDENSATION_OF_PROPHASE_CHROMOSOMES	REACTOME_CONDENSATION_OF_PROPHASE_CHROMOSOMES	1.62604	0.00198749	0.0941452	H2AC14/H2AC18/H2AC19/H2AC20/H2AC4/H2AC6/H2AC7/H2AC8/H2BC10/H2BC11/H2BC12/H2BC13/H2BC14/H2BC15/H2BC17/H2BC21/H2BC3/H2BC4/H2BC5/H2BC6/H2BC7/H2BC8/H2BC9/H3-3A/H3C1/H3C10/H3C11/H3C12/H3C13/H3C14/H3C15/H3C2/H3C3/H3C4/H3C6/H3C7/H3C8/H4C1/H4C11/H4C12/H4C13/H4C14/H4C15/H4C2/H4C3/H4C4/H4C5/H4C6/H4C8/H4C9/MCPH1/NCAPD3/NCAPG2
KORKOLA_SEMINOMA_UP	KORKOLA_SEMINOMA_UP	-1.75629	0.00199354	0.0941452	AK4/ARHGDIB/CD9/CREBL2/DERA/DPPA3/FGD4/GABARAPL1/GOLT1B/GPRC5A/LDHB/NANOG/PLBD1/RECQL/RESF1/SLC2A3
REACTOME_CLASS_I_MHC_MEDIATED_ANTIGEN_PROCESSING_PRESENTATION	REACTOME_CLASS_I_MHC_MEDIATED_ANTIGEN_PROCESSING_PRESENTATION	1.42557	0.00204881	0.0958918	ARIH2/ASB18/ASB4/ATG7/BTRC/CD14/CDC16/CDC23/CHUK/CUL1/DCAF1/ELOC/ERAP1/ERAP2/FBXW11/FBXW12/HECTD3/KBTBD8/KLHL2/KLHL3/KLHL41/KLHL5/LNPEP/LNX1/LY96/MYD88/PSMB1/PSMB2/PSMD6/PSMF1/RCHY1/RNF123/RNF130/RNF14/RNF6/S100A8/S100A9/SAR1B/SEC13/SEC24A/SEC24B/SEC24D/SEM1/SKP1/TLR1/TLR6/TRAIP/TRIM41/TRIM71/UBA3/UBA6/UBA7/UBE2B/UBE2D2/UBE2E1/UBE2E2/UBE2E3/UBE2J1/UBE2K/UBE2W/UBE3C/UBE3D/VHL/ZBTB16
GENTILE_UV_LOW_DOSE_UP	GENTILE_UV_LOW_DOSE_UP	-1.81164	0.00207713	0.0963566	BTG2/CCDC86/CCNE1/GPRC5A/ISG15/PLK2/PMAIP1/PPP1R8/SOX4/TOB1/ZNF263
PASINI_SUZ12_TARGETS_DN	PASINI_SUZ12_TARGETS_DN	-1.38517	0.00229952	0.105738	AMOTL2/BMP4/BTG2/CALD1/CAV1/CAV2/CD24/CD276/COL1A1/COL3A1/CRMP1/CYFIP2/DCBLD2/DPYSL2/DYRK2/EFEMP1/FARP1/FLRT3/FOSL2/GAP43/GMFB/GNG2/GPRC5A/GRB10/HACD1/ID2/IER5/ITGA3/JAG1/KLHDC2/KPNA4/LRATD2/MYC/NEFL/PDLIM3/PDLIM5/PHLDB2/PIK3R3/PKP2/PLK2/PLOD2/PROM1/PTPN12/RAP2B/RBP1/RHOB/RYK/SAMD4A/SCOC/SDC1/SFN/SKIL/SLC39A6/SOCS6/SOX11/SPSB1/STX6/TENM3/TPM4/TRIB1/TSPAN2/VIM/WWTR1
REACTOME_SIGNALING_BY_NTRK3_TRKC	REACTOME_SIGNALING_BY_NTRK3_TRKC	-1.84478	0.00232391	0.105889	KRAS/NRAS/NTF3/PIK3CA/PIK3R1/PLCG1/PTPRO/SOS1
VECCHI_GASTRIC_CANCER_ADVANCED_VS_EARLY_UP	VECCHI_GASTRIC_CANCER_ADVANCED_VS_EARLY_UP	-1.42974	0.00234322	0.105889	AMIGO2/BCAT1/BICD1/BMPR1B/C3AR1/CALD1/CAV2/CCDC88A/CD163/CEMIP/COL5A2/CYP1B1/CYP7B1/EDNRA/EFEMP1/ESM1/FKBP14/FRMD6/FSTL1/GNB4/GUCY1A1/HAVCR2/HDGFL3/IL1RAP/JMY/MAFB/MGP/MIR1245A/MOXD1/PCED1B/PDE3A/PIK3R5/PLOD2/PLXDC2/PRELP/RARRES1/SALL4/SFMBT2/SFRP2/SFRP4/SLC2A3/SNAI2/TAFA5/THBS4/TNFAIP6/TRPC1/WWTR1/ZNF532
REACTOME_NA_CL_DEPENDENT_NEUROTRANSMITTER_TRANSPORTERS	REACTOME_NA_CL_DEPENDENT_NEUROTRANSMITTER_TRANSPORTERS	1.75363	0.00243834	0.108717	SLC6A1/SLC6A11/SLC6A12/SLC6A13/SLC6A6
WP_GABA_RECEPTOR_SIGNALING	WP_GABA_RECEPTOR_SIGNALING	1.74022	0.00244728	0.108717	GABRA2/GABRA4/GABRB1/GABRG1/SLC6A1/SLC6A11
REACTOME_PRC2_METHYLATES_HISTONES_AND_DNA	REACTOME_PRC2_METHYLATES_HISTONES_AND_DNA	1.66662	0.0028667	0.122529	DNMT3B/EZH2/H2AC14/H2AC18/H2AC19/H2AC20/H2AC4/H2AC6/H2AC7/H2AC8/H2BC10/H2BC11/H2BC12/H2BC13/H2BC14/H2BC15/H2BC17/H2BC21/H2BC3/H2BC4/H2BC5/H2BC6/H2BC7/H2BC8/H2BC9/H3-3A/H3C1/H3C10/H3C11/H3C12/H3C13/H3C14/H3C15/H3C2/H3C3/H3C4/H3C6/H3C7/H3C8/H4C1/H4C11/H4C12/H4C13/H4C14/H4C15/H4C2/H4C3/H4C4/H4C5/H4C6/H4C8/H4C9
WP_WNT_SIGNALING_IN_KIDNEY_DISEASE	WP_WNT_SIGNALING_IN_KIDNEY_DISEASE	1.71216	0.00287228	0.122529	CTNNB1/DVL1/DVL2/DVL3/FZD5/FZD6/MAPK8/MAPK9/MIR6808/RHOA/WNT10A/WNT2B/WNT3A/WNT5A/WNT6/WNT7A
REACTOME_CELLULAR_SENESCENCE	REACTOME_CELLULAR_SENESCENCE	1.48567	0.00287296	0.122529	AGO3/ANAPC10/ANAPC16/ANAPC4/ASF1A/CCNA2/CCNE2/CDC16/CDC23/CXCL8/EP400/EZH2/H1-0/H1-1/H1-2/H1-3/H1-4/H1-5/H2AC14/H2AC18/H2AC19/H2AC20/H2AC4/H2AC6/H2AC7/H2AC8/H2BC10/H2BC11/H2BC12/H2BC13/H2BC14/H2BC15/H2BC17/H2BC21/H2BC3/H2BC4/H2BC5/H2BC6/H2BC7/H2BC8/H2BC9/H3-3A/H3C1/H3C10/H3C11/H3C12/H3C13/H3C14/H3C15/H3C2/H3C3/H3C4/H3C6/H3C7/H3C8/H4C1/H4C11/H4C12/H4C13/H4C14/H4C15/H4C2/H4C3/H4C4/H4C5/H4C6/H4C8/H4…
REACTOME_ADORA2B_MEDIATED_ANTI_INFLAMMATORY_CYTOKINES_PRODUCTION	REACTOME_ADORA2B_MEDIATED_ANTI_INFLAMMATORY_CYTOKINES_PRODUCTION	-1.47256	0.00289197	0.122529	ADCYAP1R1/ADM2/ADRB3/CRHR2/DRD5/FSHR/GHRHR/GNB4/GPR15/IAPP/LHCGR/PTGDR/PTGER2/PTHLH/TAAR1/TAAR2/TAAR5/TAAR6/TAAR8/TAAR9/TSHB
REACTOME_SIGNALING_BY_MET	REACTOME_SIGNALING_BY_MET	-1.62512	0.00290825	0.122529	ARF6/COL1A1/COL2A1/COL3A1/COL5A2/GAB1/HGFAC/ITGA2/ITGA3/KRAS/LAMA2/LAMC1/LAMC2/NRAS/PIK3CA/PIK3R1/PTPRJ/RAP1B/RPS27A/SOS1/STAM/TNS3/UBB
VART_KSHV_INFECTION_ANGIOGENIC_MARKERS_DN	VART_KSHV_INFECTION_ANGIOGENIC_MARKERS_DN	1.50942	0.00291323	0.122529	ADGRB1/ANGPT1/C10orf55/CCL2/CXCL1/CXCL5/CXCL8/CXCR2/EFNA5/EGF/EPHA10/EPHA3/EPHA5/EREG/F2RL1/FGF2/FGF6/FGFR4/FLT4/FRZB/FZD10/FZD5/IGF1/NPPB/NRP2/NUDT6/OSM/PDGFRA/PDGFRB/PLG/PROK2/RAMP1/SDAD1-AS1/SFRP5/STAB1/THBS1/WNT2B/WNT7A
JAEGER_METASTASIS_UP	JAEGER_METASTASIS_UP	-1.70411	0.00293854	0.122529	ENPP1/EPS8/HLTF/MME/NCAPG/PLOD2/SCHIP1/SMC4/STC1/TACC3/THBS4
REACTOME_ESTROGEN_DEPENDENT_GENE_EXPRESSION	REACTOME_ESTROGEN_DEPENDENT_GENE_EXPRESSION	1.49246	0.00295496	0.122529	AGO2/AGO3/ATF2/CHD1/CXCL12/CXXC5/EBAG9/ESR1/GTF2A2/H2AC14/H2AC18/H2AC19/H2AC20/H2AC4/H2AC6/H2AC7/H2AC8/H2BC10/H2BC11/H2BC12/H2BC13/H2BC14/H2BC15/H2BC17/H2BC21/H2BC3/H2BC4/H2BC5/H2BC6/H2BC7/H2BC8/H2BC9/H3-3A/H3C1/H3C10/H3C11/H3C12/H3C13/H3C14/H3C15/H3C2/H3C3/H3C4/H3C6/H3C7/H3C8/H4C1/H4C11/H4C12/H4C13/H4C14/H4C15/H4C2/H4C3/H4C4/H4C5/H4C6/H4C8/H4C9/HDAC1/KAT2B/KCTD6/MOV10/MYB/NCOA2/POLR2B/POLR2D/POL…
REACTOME_INHIBITION_OF_DNA_RECOMBINATION_AT_TELOMERE	REACTOME_INHIBITION_OF_DNA_RECOMBINATION_AT_TELOMERE	1.59215	0.00296855	0.122529	H2AC14/H2AC18/H2AC19/H2AC20/H2AC4/H2AC6/H2AC7/H2AC8/H2BC10/H2BC11/H2BC12/H2BC13/H2BC14/H2BC15/H2BC17/H2BC21/H2BC3/H2BC4/H2BC5/H2BC6/H2BC7/H2BC8/H2BC9/H3-3A/H4C1/H4C11/H4C12/H4C13/H4C14/H4C15/H4C2/H4C3/H4C4/H4C5/H4C6/H4C8/H4C9/POLR2B/POLR2D/POLR2F/TERF1
PID_PI3KCI_PATHWAY	PID_PI3KCI_PATHWAY	-1.67192	0.00318401	0.13038	ARF6/DAPP1/FGR/ITK/KRAS/NRAS/PIK3CA/PIK3CB/PIK3CD/PIK3R1/PIK3R3/PIK3R5/PIK3R6/PLCG1/PLEKHA2/SGK1
NIKOLSKY_BREAST_CANCER_7Q21_Q22_AMPLICON	NIKOLSKY_BREAST_CANCER_7Q21_Q22_AMPLICON	1.59839	0.00320852	0.13038	ANKIB1/ASB4/ASNS/BAIAP2L1/BHLHA15/BRI3/DLX5/DLX6/DYNC1I1/GATAD1/LMTK2/NPTX2/OCM2/PDK4/PEX1/SDHAF3/SEM1/SLC25A13/TAC1/TECPR1/TMEM130/TRRAP
WP_BREAST_CANCER_PATHWAY	WP_BREAST_CANCER_PATHWAY	1.48859	0.0032413	0.130536	APC/CETN3/CSNK1A1/CSNK1A1L/CSNK2A1/CTNNB1/EGF/ESR2/FGF1/FGF2/FGF23/FGF6/FGF8/FLT4/FRAT1/FRAT2/FZD10/FZD5/IGF1/KIT/LEF1/MAPK1/PARP1/POLK/RAD50/RAF1/SKP1/TCF7/WNT10A/WNT2B/WNT5A/WNT6/WNT7A
ANDERSEN_CHOLANGIOCARCINOMA_CLASS2	ANDERSEN_CHOLANGIOCARCINOMA_CLASS2	-1.44021	0.00328678	0.130536	ADGRF1/ANLN/APOBEC1/BCL2L15/BHLHE41/CEMIP/DAPP1/DLGAP5/FGFBP1/GPR160/GPR87/GPRC5A/HSH2D/ITGA2/KLF5/LAMC2/LEMD1/LGALS3/MECOM/OLR1/PLAUR/PLBD1/PMAIP1/QPCT/S100P/SAPCD2/SERPINB2/SERPINB5/SFN/SMPDL3B/STYK1/TSPAN1/VDR/ZBED2
REACTOME_PHASE_I_FUNCTIONALIZATION_OF_COMPOUNDS	REACTOME_PHASE_I_FUNCTIONALIZATION_OF_COMPOUNDS	-1.56386	0.00328704	0.130536	AADAC/ADH1A/ADH1B/ADH1C/ADH4/ADH5/ADH6/ADH7/AHR/ALDH1A1/ALDH3A1/AOC1/ARNT2/BPHL/CES2/CES3/CMBL/CYP1B1/CYP24A1/CYP27B1/CYP2W1/CYP39A1/CYP3A4/CYP3A43/CYP4F11/CYP4F12/CYP4F2/CYP4F22/CYP4F3/CYP4F8/CYP4V2/CYP7B1/FMO1/FMO2/FMO3/MTARC1/MTARC2/NCOA1/NQO2/POMC/POR/RXRA
VANDESLUIS_COMMD1_TARGETS_GROUP_3_UP	VANDESLUIS_COMMD1_TARGETS_GROUP_3_UP	-1.5667	0.0033401	0.131645	ADM/ALPK3/APOA2/BNIP3L/CA7/DSG2/EGLN3/ERO1A/EZR/HAS2/ITGA3/LIN28A/PKP2/PLEKHA2/SLC13A4/SNCA/TF/TRIM25/TSPAN8/UPP1
WP_15Q133_COPY_NUMBER_VARIATION_SYNDROME	WP_15Q133_COPY_NUMBER_VARIATION_SYNDROME	1.68058	0.00341295	0.13265	FANCD2/GOLGA8H/GRM6/KAT2B/MIR211/OTUD7A/ULK4P2
KEGG_RNA_POLYMERASE	KEGG_RNA_POLYMERASE	1.65604	0.0034162	0.13265	POLR1B/POLR1D/POLR2B/POLR2D/POLR3A/POLR3B/POLR3G
WANG_BARRETTS_ESOPHAGUS_AND_ESOPHAGUS_CANCER_UP	WANG_BARRETTS_ESOPHAGUS_AND_ESOPHAGUS_CANCER_UP	-1.76845	0.00362882	0.13987	AADAT/AGR2/HGD/LAMC2/LYZ/NR0B2/TSPAN8
LIU_PROSTATE_CANCER_UP	LIU_PROSTATE_CANCER_UP	-1.53738	0.0037377	0.142817	ALDH1A3/BZW2/DNPH1/EPCAM/FARP1/FLJ20021/GALNT7/GGCT/GLYATL1/GMDS/GUCY1A1/NME2/PDLIM5/PPP3CA/RPL22L1/SAMD5/SERP1/SH3RF1/SLC43A1/SOX4/SRPRB/TBC1D4/TMTC4/TRIB1/TSPAN13
REACTOME_METAL_ION_SLC_TRANSPORTERS	REACTOME_METAL_ION_SLC_TRANSPORTERS	-1.73977	0.00376907	0.142817	CP/SLC30A2/SLC30A5/SLC30A6/SLC30A7/SLC30A8/SLC39A10/SLC39A6/SLC39A8/SLC40A1/SLC41A1
REACTOME_RUNX1_REGULATES_GENES_INVOLVED_IN_MEGAKARYOCYTE_DIFFERENTIATION_AND_PLATELET_FUNCTION	REACTOME_RUNX1_REGULATES_GENES_INVOLVED_IN_MEGAKARYOCYTE_DIFFERENTIATION_AND_PLATELET_FUNCTION	1.57281	0.00378703	0.142817	AGO3/H2AC14/H2AC18/H2AC19/H2AC20/H2AC4/H2AC6/H2AC7/H2AC8/H2BC10/H2BC11/H2BC12/H2BC13/H2BC14/H2BC15/H2BC17/H2BC21/H2BC3/H2BC4/H2BC5/H2BC6/H2BC7/H2BC8/H2BC9/H3-3A/H3C1/H3C10/H3C11/H3C12/H3C13/H3C14/H3C15/H3C2/H3C3/H3C4/H3C6/H3C7/H3C8/H4C1/H4C11/H4C12/H4C13/H4C14/H4C15/H4C2/H4C3/H4C4/H4C5/H4C6/H4C8/H4C9/HDAC1/KAT2B/MOV10/PF4/THBS1
NIKOLSKY_BREAST_CANCER_16Q24_AMPLICON	NIKOLSKY_BREAST_CANCER_16Q24_AMPLICON	1.62074	0.00385532	0.144354	ACSF3/APRT/BANP/C16orf74/CBFA2T3/CDH15/CDK10/CDT1/CENPBD1P/CHMP1A/COX4I1/CPNE7/DBNDD1/DEF8/DPEP1/EMC8/FANCA/GALNS/GAS8/GAS8-AS1/GINS2/GSE1/JPH3/KLHDC4/MAP1LC3B/MC1R/PABPN1L/PIEZO1/PRDM7/RPL13/SPATA2L/SPATA33/SPG7/SPIRE2/TCF25/TRAPPC2L/TUBB3/VPS9D1/ZCCHC14/ZNF276/ZNF778
AMIT_SERUM_RESPONSE_120_MCF10A	AMIT_SERUM_RESPONSE_120_MCF10A	-1.60058	0.00390936	0.144877	ATP8B1/C3orf52/CD55/DAPP1/DUSP10/EZR/FEM1B/FERMT2/GBP1/ID1/ID2/IFIT5/IRS2/JUNB/KLF5/PDLIM5/PIM1/PLAUR/RAP2B/SCHIP1/SETD3/SKIL/STX12/SUN1
KORKOLA_TERATOMA_UP	KORKOLA_TERATOMA_UP	-1.84022	0.00392456	0.144877	A2M/ARHGDIB/CLEC2B/CLEC7A/EMP1/ETV6/MGP/RECQL/SLC2A3/WBP11
PHONG_TNF_RESPONSE_VIA_P38_PARTIAL	PHONG_TNF_RESPONSE_VIA_P38_PARTIAL	-1.43263	0.00399065	0.145169	ALCAM/ARL14/C3orf52/CDH19/DLEU1/DUSP10/EGFR/FLRT3/FNDC3B/FOSL2/GABARAPL1/GPRC5A/ID1/ID2/IL6ST/IRGQ/KLRC1/LAMC1/LBH/LGR5/LITAF/NAMPT/NEDD4L/NKX3-1/NUAK2/PLAUR/PLK2/PMAIP1/PTHLH/PTX3/RXRA/SERPINB2/SNCA/TANK/TCIM/TIPARP/TNFAIP3/TNFRSF21/TNS3/TOB1/TRIB2/TSC22D2/TTC27/VDR
HERNANDEZ_MITOTIC_ARREST_BY_DOCETAXEL_1_UP	HERNANDEZ_MITOTIC_ARREST_BY_DOCETAXEL_1_UP	-1.75343	0.00400107	0.145169	ADGRF2/BCHE/RGCC/SGK1/TNFRSF11B/VEGFC
ELLWOOD_MYC_TARGETS_DN	ELLWOOD_MYC_TARGETS_DN	1.64143	0.00402151	0.145169	DNAJC10/EGF/INPP5B/NR1D2/PEX2/SATB1/SMIM14
WP_VITAMIN_A_AND_CAROTENOID_METABOLISM	WP_VITAMIN_A_AND_CAROTENOID_METABOLISM	-1.67284	0.00404324	0.145169	ADH1A/ADH4/LRAT/RBP1/RBP2/RXRA
REACTOME_METABOLISM_OF_VITAMINS_AND_COFACTORS	REACTOME_METABOLISM_OF_VITAMINS_AND_COFACTORS	-1.40223	0.00414222	0.1476	AKR1B10/APOB/BST1/CD38/CUBN/CYB5A/DHFR/DHFR2/ENPP1/ENPP2/ENPP3/GCH1/HSPG2/LRAT/MMAA/MMUT/MOCOS/MOCS2/MOCS3/NMNAT2/NMNAT3/NUDT12/PARP10/PARP8/PCCB/PDSS1/PRKG2/PTGS2/RBP1/RBP2/SDC1/SLC2A3/TTR/VNN1/VNN2
REACTOME_DNA_DAMAGE_TELOMERE_STRESS_INDUCED_SENESCENCE	REACTOME_DNA_DAMAGE_TELOMERE_STRESS_INDUCED_SENESCENCE	1.56958	0.00416725	0.1476	ASF1A/CCNA2/CCNE2/EP400/H1-1/H1-2/H1-3/H1-4/H1-5/H2AC14/H2AC4/H2AC6/H2AC7/H2AC8/H2BC10/H2BC11/H2BC12/H2BC13/H2BC14/H2BC15/H2BC17/H2BC3/H2BC4/H2BC5/H2BC6/H2BC7/H2BC8/H2BC9/H4C1/H4C11/H4C12/H4C13/H4C2/H4C3/H4C4/H4C5/H4C6/H4C8/H4C9/HIRA/LMNB1/RAD50/TERF1
KEGG_STEROID_HORMONE_BIOSYNTHESIS	KEGG_STEROID_HORMONE_BIOSYNTHESIS	1.66474	0.00428533	0.150626	SRD5A3/SULT1E1/UGT1A10/UGT1A3/UGT1A4/UGT1A5/UGT1A6/UGT1A7/UGT1A8/UGT1A9/UGT2A1/UGT2B11/UGT2B17/UGT2B28/UGT2B4/UGT2B7
SMIRNOV_RESPONSE_TO_IR_2HR_UP	SMIRNOV_RESPONSE_TO_IR_2HR_UP	-1.64882	0.00431017	0.150626	AEN/C16orf72/ELK4/ID2/IER5/KLF5/MDM2/NUDT15/NUP160/PHF14/PIM1/PLK2/PMAIP1/PPP4R3B/RAB11FIP1/RGS16/RRAD/SENP6/SGK1/SLC7A11
KEGG_CHRONIC_MYELOID_LEUKEMIA	KEGG_CHRONIC_MYELOID_LEUKEMIA	-1.60823	0.00441232	0.153175	BCL2L1/BRAF/CBLB/CDKN1B/CTBP1/KRAS/MDM2/MECOM/MYC/NFKB1/NRAS/PIK3CA/PIK3CB/PIK3CD/PIK3R1/PIK3R3/PIK3R5/RB1/SMAD4/SOS1/SOS2
SANA_TNF_SIGNALING_DN	SANA_TNF_SIGNALING_DN	-1.53415	0.00451017	0.155493	ARHGDIB/ATP1B3/CALCRL/CAVIN2/CCN2/EFEMP1/EMCN/GIMAP6/GIMAP7/KCTD12/LDB2/MMRN1/PALMD/PECAM1/RPS3A/SASH1/SRSF7/TM4SF1/TPT1/ZNF521
REACTOME_TOLL_LIKE_RECEPTOR_9_TLR9_CASCADE	REACTOME_TOLL_LIKE_RECEPTOR_9_TLR9_CASCADE	1.54048	0.00453922	0.155493	ATF2/BTRC/CD14/CHUK/CUL1/DUSP7/FBXW11/IRAK2/LY96/MAPK8/MAPK9/MEF2C/MYD88/NKIRAS1/PPP2CA/RBSN/RPS6KA2/S100A12/SKP1/TLR9
KEGG_HEDGEHOG_SIGNALING_PATHWAY	KEGG_HEDGEHOG_SIGNALING_PATHWAY	1.63624	0.00456809	0.155493	BMP8B/BTRC/CSNK1A1/CSNK1A1L/CSNK1G3/FBXW11/GLI2/LRP2/PTCH2/SHH/WNT10A/WNT2B/WNT5A/WNT6/WNT7A/WNT8A/WNT8B
COLINA_TARGETS_OF_4EBP1_AND_4EBP2	COLINA_TARGETS_OF_4EBP1_AND_4EBP2	-1.30848	0.00460665	0.155794	ABCB1/ABCG2/ANLN/ASNSD1/AUP1/BCAT1/BICC1/BIRC5/CCNB1/CELF2/CENPH/CNMD/COL2A1/COMMD3-BMI1/CP/CR1L/DLGAP5/DNAJC15/DNAJC19/ECT2/EMB/F3/FGF7/FOXC1/FOXD1/FST/GALM/GBP2/GBP4/GPAA1/ID2/ID4/IFI44/IFIT2/IFT20/ISG15/ITIH2/KRT32/KYAT3/LPAR6/LXN/MAPRE2/MFSD1/MGST1/MME/MTREX/NAMPT/NDC80/NEO1/NFKB1/NSG1/NUDT5/OSR1/PAFAH2/PDPN/PFN2/PLOD2/PLSCR2/PPFIBP2/PPP1R8/PTPRF/RAB28/RAP2A/SASH1/SCARA3/SFRP4/SLC29A1/SMPDL3B…
CHNG_MULTIPLE_MYELOMA_HYPERPLOID_UP	CHNG_MULTIPLE_MYELOMA_HYPERPLOID_UP	1.62621	0.00470038	0.156592	NCBP2/QARS1/RPL14/RPL15/RPL21/RPL29/RPL32/RPL35A/RPS13/RPS14/RPSA/UBA7
REACTOME_MITOTIC_METAPHASE_AND_ANAPHASE	REACTOME_MITOTIC_METAPHASE_AND_ANAPHASE	1.41801	0.00470506	0.156592	AHCTF1/ANAPC10/ANAPC4/BUB1/BUB3/CC2D1B/CCNB2/CDC16/CDC23/CENPC/CHMP2B/CLASP1/CLASP2/DYNC1I1/DYNC1I2/DYNC1LI1/IST1/KIF2C/LMNB1/MAD2L1/MAPRE1/MIS12/NDC1/NDEL1/NSL1/NUP133/NUP155/NUP35/NUP37/NUP54/NUP58/PDS5A/PPP2CA/PPP2CB/PPP2R5A/PPP2R5E/PSMB1/PSMB2/PSMB4/PSMD1/PSMD4/PSMD6/PSMF1/RAN/SEC13/SEM1/SGO1/SGO2/TMPO/TUBA3D/TUBA3E/TUBA4A/TUBA4B/TUBA8/TUBB1/TUBB8B/UBE2E1/ZW10
GAUSSMANN_MLL_AF4_FUSION_TARGETS_A_UP	GAUSSMANN_MLL_AF4_FUSION_TARGETS_A_UP	1.46491	0.00479447	0.156592	ANKRD28/ANKRD50/APC/ARRDC3/ARSJ/BRD8/C12orf42/CCL2/CCL7/CRYL1/CXCL12/DTL/EGR1/EN1/FLT1/GAS2L3/GNPDA2/GSDME/HBEGF/HOXA10/HOXA7/HTRA1/IGFBP7/LYSMD2/MATR3/MYH9/MYO5A/NAV3/NID1/NIPAL1/NR2C2/P4HTM/PACC1/PITX2/RMDN1/RNF130/RPL15/SETD5/SLC20A1/SMOC2/SORD/TDRKH/THBS2/THOC1/TNFAIP8/USP14/WDR33/WIPF1/YTHDC2/ZMYM2/ZNF22/ZNF454/ZNF518A
MIKKELSEN_MEF_HCP_WITH_H3_UNMETHYLATED	MIKKELSEN_MEF_HCP_WITH_H3_UNMETHYLATED	1.4776	0.00479774	0.156592	BCL2L10/BHLHA15/C3orf62/C5orf47/CAMK2A/CLVS1/CRYBB3/CRYGA/DLGAP1/DNAJB8/DND1/DPP6/DUSP13/FGF6/FSTL5/FXYD2/GDAP1/HMGCLL1/HOXA3/HTR5A/KCNJ11/LDHAL6B/LY6K/NSD1/NXPH2/PCDHA1/PCDHA10/PCDHA11/PCDHA13/PCDHA2/PCDHA3/PCDHA4/PCDHA5/PCDHA6/PCDHA7/PCDHA9/PCDHAC1/PCDHB1/PCDHB10/PCDHB14/PCDHB18P/PCDHB5/PCDHB7/PLCE1/PRSS44P/PRSS45P/RBP3/RCVRN/RNF17/RPH3A/SCG3/SLC25A31/SPAG16/SPEG/SYCP2/SYNPR/THSD7B/TKTL2/TRPC3/…
KEGG_FATTY_ACID_METABOLISM	KEGG_FATTY_ACID_METABOLISM	-1.6134	0.00485637	0.156592	ACOX3/ACSL1/ADH1A/ADH1B/ADH1C/ADH4/ADH5/ADH6/ADH7
TAKADA_GASTRIC_CANCER_COPY_NUMBER_DN	TAKADA_GASTRIC_CANCER_COPY_NUMBER_DN	-1.67636	0.00487078	0.156592	CYSLTR2/FNDC3A/RB1/RCBTB2/RGS16/RGSL1/RNASEL
HIRSCH_CELLULAR_TRANSFORMATION_SIGNATURE_UP	HIRSCH_CELLULAR_TRANSFORMATION_SIGNATURE_UP	-1.37841	0.00488102	0.156592	ARNTL2/BCL2L1/CARHSP1/CLEC2B/DTWD1/EPN2/ETHE1/EVI2A/EVI2B/FBXL5/FST/GCH1/HEXA/HIF1A/HTRA2/IL15RA/IL1RAP/IRF2/IVNS1ABP/KCNG1/KLF2/LHFPL2/MME/MOCOS/NEDD4L/NMI/OLR1/PARP8/PCGF1/PELI1/PGS1/PLAUR/PLSCR1/PMAIP1/PROS1/PTX3/PYGL/RAB29/S1PR1/SERPINB1/SIAH2/SLC2A3/SLC33A1/SLC35G2/SLC39A8/SOCS3/STAM/STC1/STON1/STON1-GTF2A1L/TM4SF1/TNFAIP1/TNFRSF21/UPP1/VEGFA/VRK2/YBX3
REACTOME_POSTMITOTIC_NUCLEAR_PORE_COMPLEX_NPC_REFORMATION	REACTOME_POSTMITOTIC_NUCLEAR_PORE_COMPLEX_NPC_REFORMATION	1.61638	0.00488482	0.156592	AHCTF1/NUP35/NUP37/NUP54/NUP58/RAN/SEC13
PETRETTO_CARDIAC_HYPERTROPHY	PETRETTO_CARDIAC_HYPERTROPHY	-1.68894	0.00489911	0.156592	ABAT/COL5A2/EFEMP1/ENPP2/FSTL1/LOXL1/MFAP5/PDLIM3/RTN4/ST3GAL6/TM4SF1
QUINTENS_EMBRYONIC_BRAIN_RESPONSE_TO_IR	QUINTENS_EMBRYONIC_BRAIN_RESPONSE_TO_IR	-1.5529	0.0049541	0.157203	DDIT4L/DENND2C/GPR75/H2AJ/LPIN1/MAB21L3/PLK2/PMAIP1/PVT1/RAP2A/RAP2B/SLC66A3/STOX2/TM7SF3/TMEM19/ZMAT3
WP_SPHINGOLIPID_METABOLISM_INTEGRATED_PATHWAY	WP_SPHINGOLIPID_METABOLISM_INTEGRATED_PATHWAY	1.67942	0.00497819	0.157203	ASAH1/CERS6/SGMS2/UGT8
WOTTON_RUNX_TARGETS_DN	WOTTON_RUNX_TARGETS_DN	-1.67016	0.00504629	0.158399	ALCAM/CEBPD/EGLN3/FNDC3A/ID2/NR3C1/PLOD2/PXYLP1/RNF144A/XDH
REACTOME_ALPHA_PROTEIN_KINASE_1_SIGNALING_PATHWAY	REACTOME_ALPHA_PROTEIN_KINASE_1_SIGNALING_PATHWAY	1.6999	0.00523696	0.163406	ALPK1/TIFA
ZHANG_RESPONSE_TO_IKK_INHIBITOR_AND_TNF_UP	ZHANG_RESPONSE_TO_IKK_INHIBITOR_AND_TNF_UP	-1.37908	0.00526885	0.163428	AMOTL2/ANKRD12/ARL14/BCL2A1/BTG1/BTG2/C3orf52/CCN3/CLDN1/CLDN18/CLIP4/CLN5/CMPK2/DAPP1/ERN1/GBP3/GCH1/GRHL3/GSAP/IFIH1/IFIT1/IFIT3/IGFL1/IL15/INHBA/ISG20/LACC1/LAMA2/LPAR6/LYPD3/MAST4/NCK1/NEDD4L/NFKB1/NFKBIZ/NUAK2/NUB1/OLR1/PELI1/PLAUR/PPARD/PSEN1/PTAFR/PTX3/RAB11FIP1/RAB3IP/SAMD4A/SERPINB1/SERPINB9/SGK1/SNX9/SOCS3/SPSB1/STARD5/STYK1/TAF4B/TANK/TCIM/TM4SF1/TMEM171/TNFAIP3/TNFAIP6/TNFSF10
NIKOLSKY_BREAST_CANCER_1Q32_AMPLICON	NIKOLSKY_BREAST_CANCER_1Q32_AMPLICON	-1.75614	0.00534402	0.164784	DYRK3/EIF2D/FCAMR/FCMR/IL10/IL19/IL20/IL24/MAPKAPK2/PIGR/RASSF5
REACTOME_TRANSCRIPTIONAL_REGULATION_BY_VENTX	REACTOME_TRANSCRIPTIONAL_REGULATION_BY_VENTX	1.64076	0.00539439	0.164977	AGO3/ANAPC10/CDC16/CDC23/CSF1R/CTNNB1/LEF1/MOV10/UBE2E1/VENTX
NIKOLSKY_BREAST_CANCER_20Q11_AMPLICON	NIKOLSKY_BREAST_CANCER_20Q11_AMPLICON	1.58918	0.00545949	0.164977	AAR2/ACSS2/CEP250/CNBD2/CPNE1/DLGAP4/EDEM2/EIF6/EPB41L1/ERGIC3/FAM83C/GDF5/GGT7/GSS/MMP24/MYH7B/NCOA6/NFS1/PHF20/PROCR/RBM12/RBM39/ROMO1/SCAND1/SPAG4/TRPC4AP/UQCC1
KEGG_BASAL_CELL_CARCINOMA	KEGG_BASAL_CELL_CARCINOMA	1.62831	0.00546971	0.164977	APC/CTNNB1/FZD10/FZD5/GLI2/LEF1/PTCH2/SHH/TCF7/WNT10A/WNT2B/WNT5A/WNT6/WNT7A/WNT8A/WNT8B
HECKER_IFNB1_TARGETS	HECKER_IFNB1_TARGETS	-1.48064	0.00550658	0.164977	C3AR1/CD163/CHI3L1/CLU/CMPK2/CMTM2/CYP4F3/EGR2/EIF2AK2/EPSTI1/GBP1/GZMB/HERC5/HERC6/IFI44/IFI44L/IFI6/IFIT1/IFIT2/IFIT3/IFIT5/ISG15/JUP/KLRD1/LAP3/MS4A4A/PLSCR1/PNPT1/PROS1/RSAD2/SAMD9/SAMD9L/SCO2/SERPING1/SPON2/TMEM140/TNFAIP6/TYMP/ZBP1
REACTOME_BASE_EXCISION_REPAIR	REACTOME_BASE_EXCISION_REPAIR	1.49334	0.00550763	0.164977	ADPRS/H2AC14/H2AC18/H2AC19/H2AC20/H2AC4/H2AC6/H2AC7/H2AC8/H2BC10/H2BC11/H2BC12/H2BC13/H2BC14/H2BC15/H2BC17/H2BC21/H2BC3/H2BC4/H2BC5/H2BC6/H2BC7/H2BC8/H2BC9/H4C1/H4C11/H4C12/H4C13/H4C14/H4C15/H4C2/H4C3/H4C4/H4C5/H4C6/H4C8/H4C9/LIG3/MBD4/NEIL2/OGG1/PARG/PARP1/PCNA/RFC1/RFC5/TDG/TERF1/UNG
REACTOME_METALLOPROTEASE_DUBS	REACTOME_METALLOPROTEASE_DUBS	1.61753	0.00557417	0.165109	BARD1/H2AC11/H2AC12/H2AC13/H2AC14/H2AC15/H2AC16/H2AC17/H2AC18/H2AC19/H2AC20/H2AC21/H2AC4/H2AC6/H2AC7/H2AC8/KAT2B/MYSM1/NLRP3/UIMC1
SHEN_SMARCA2_TARGETS_DN	SHEN_SMARCA2_TARGETS_DN	1.39412	0.00559075	0.165109	ABCC2/ACTL8/ADRA2B/AIPL1/ALPP/AMBN/ASIC4/BCAN/BTNL3/CAMK2A/CAMKV/CHRM5/CIBAR1/CNGB3/COA7/CRYGB/DAO/DGCR5/DIAPH1/FAM153B/FASLG/FGF1/FGF23/GABRA1/GABRR2/GCNT4/GJA8/GJD2/GPR12/GPR31/H2BC13/HTR4/IL1RN/IL36A/INKA2/IRF4/KCNK10/KMO/LINC02809/LZTS1/MAP3K19/MC2R/MEPE/MYH13/NNAT/NPPA/OR1D2/OR3A3/OSBP2/PDE6A/PRDM14/PRDM16/REEP2/RHBDD3/SLC14A2/SLC1A7/SLC6A13/SMAD5-AS1/SMR3B/SPTB/STK32C/SULT1B1/TCL6/TCP10L3/T…
WP_SPHINGOLIPID_METABOLISM_GENERAL_OVERVIEW	WP_SPHINGOLIPID_METABOLISM_GENERAL_OVERVIEW	1.66774	0.00560653	0.165109	ASAH1/CERS6/SGMS2/UGT8
REACTOME_TCF_DEPENDENT_SIGNALING_IN_RESPONSE_TO_WNT	REACTOME_TCF_DEPENDENT_SIGNALING_IN_RESPONSE_TO_WNT	1.41671	0.00567925	0.166316	APC/BCL9/BTRC/CSNK1A1/CSNK2A1/CTNNB1/DVL3/FRAT1/FRAT2/FZD5/FZD6/H2AC14/H2AC4/H2AC6/H2AC7/H2AC8/H2BC10/H2BC11/H2BC12/H2BC13/H2BC14/H2BC15/H2BC17/H2BC3/H2BC4/H2BC5/H2BC6/H2BC7/H2BC8/H2BC9/H3-3A/H3C1/H3C10/H3C11/H3C12/H3C2/H3C3/H3C4/H3C6/H3C7/H3C8/H4C1/H4C11/H4C12/H4C13/H4C2/H4C3/H4C4/H4C5/H4C6/H4C8/H4C9/HDAC1/KREMEN1/LEF1/LEO1/PPP2CA/PPP2CB/PPP2R5A/PPP2R5E/PSMB1/PSMB2/PSMB4/PSMD1/PSMD4/PSMD6/PSMF1/…
WANG_MLL_TARGETS	WANG_MLL_TARGETS	-1.31949	0.00583308	0.169872	ADAM19/ADH1B/AMIGO2/ARHGAP18/ARHGDIB/ASB15/BNC1/CCDC68/CCDC80/CLIP4/CPZ/DAPP1/DEF6/DPYD/EBF1/EMB/ENPP1/ENPP3/ETV1/FGF10/FNDC3A/FOXD1/GATA3/GRB10/GRIP1/HTR2A/ITIH2/KCTD12/LDHB/LPXN/MAF/MAFB/MGP/MME/NR4A2/PNMA2/PPM1L/PTGFR/PTHLH/PTPN22/RGS16/RNF144A/RSRC1/S1PR1/SASH1/SELENOP/SERPINB10/SFRP1/SFRP2/SH3TC1/SHOX2/SLCO2A1/SMPDL3B/SOX5/SPON2/STOX2/TGFBR3/TMEM140/UGP2/VEGFC
WP_SARSCOV2_MITOCHONDRIAL_INTERACTIONS	WP_SARSCOV2_MITOCHONDRIAL_INTERACTIONS	-1.71565	0.00604214	0.174655	AGTR1/IFIH1/NFKB1/TLR3
CHARAFE_BREAST_CANCER_LUMINAL_VS_BASAL_DN	CHARAFE_BREAST_CANCER_LUMINAL_VS_BASAL_DN	-1.24735	0.00606569	0.174655	AKR1B10/ARNTL2/ATP1A1/ATP1B3/BNC1/CALD1/CAV1/CAV2/CCDC80/CCDC88A/CD58/CDC42EP3/CLIP4/DCBLD2/DCTD/DPYD/DSC3/DSG2/DSG3/EGFR/EMP1/EXT1/FGFBP1/FNDC3B/FRMD6/FST/FSTL1/GPX8/GTF2B/IFI44/IFIT3/IL15/IL1RAP/IL20RB/ITGA1/JAG1/KLF5/KLHL29/LAMC1/LAMC2/LBH/MBNL1/MBNL2/MME/MYO1B/NABP1/NCK1/NMI/NR3C1/NUDT15/PHLDB2/PIK3CD/PKP2/PLSCR1/PRKD3/PTGS2/PTK7/RGCC/RGL1/RNF145/RUNX3/SCHIP1/SCPEP1/SERPINB2/SERPINB5/SFN/SFRP…
CHIARADONNA_NEOPLASTIC_TRANSFORMATION_KRAS_CDC25_DN	CHIARADONNA_NEOPLASTIC_TRANSFORMATION_KRAS_CDC25_DN	-1.64446	0.00609727	0.174655	CCDC80/EMB/IGSF10/LOXL1/LXN/MAN2A1/MGP/NSG1/PROS1/PTGS2/PTX3/TMEM176A/TMEM176B/VCAM1/VDR
HSIAO_LIVER_SPECIFIC_GENES	HSIAO_LIVER_SPECIFIC_GENES	-1.37418	0.00621128	0.176186	AADAC/ACSL1/ADH1A/ADH1B/ADH4/ADH6/AGTR1/APOB/APOH/BHMT/CP/CPB2/CYB5A/CYP4F2/DHCR24/F11/FGA/FGB/FGG/FST/GCH1/GPT/GSTA1/GSTA2/GYS2/HGD/HGFAC/ITIH2/KLKB1/MGST1/MMUT/MTTP/NR0B2/PCCB/PLOD2/PROS1/PYGL/PZP/RARRES2/SC5D/SELENOP/SLC2A2/TF/TFPI/TM4SF4/TTR
AMIT_EGF_RESPONSE_60_HELA	AMIT_EGF_RESPONSE_60_HELA	-1.60324	0.00621793	0.176186	CCN2/FOSL2/FOXC1/FXR1/GPRC5A/HES1/MBNL2/NAA15/NR4A2/PLSCR1/PMAIP1/RHOB/RUNX3/SLC2A3/SNAI2/TIPARP/VEGFA
NIKOLSKY_BREAST_CANCER_17P11_AMPLICON	NIKOLSKY_BREAST_CANCER_17P11_AMPLICON	-1.74885	0.00638676	0.179776	ALDH3A1/ALDH3A2/B9D1/EPN2/MAPK7/MFAP4/RNF112/SLC47A1/SLC47A2
MARCINIAK_ER_STRESS_RESPONSE_VIA_CHOP	MARCINIAK_ER_STRESS_RESPONSE_VIA_CHOP	-1.70351	0.00641321	0.179776	ADH7/CLCN3/ERO1A/PTX3/WFS1
BOYAULT_LIVER_CANCER_SUBCLASS_G123_DN	BOYAULT_LIVER_CANCER_SUBCLASS_G123_DN	1.63859	0.00657901	0.183437	ACAA1/ALAS1/ASPA/CFI/HADH/HYAL1/ITIH4/PSD3/SLC4A4/SLC6A12
SCHAEFFER_PROSTATE_DEVELOPMENT_48HR_UP	SCHAEFFER_PROSTATE_DEVELOPMENT_48HR_UP	-1.27075	0.00661382	0.183437	ADAMDEC1/ADH1B/AGR2/AGTR1/AOC1/ATP1A1/BCL2/BCL2L1/CALCRL/CAMK4/CD24/CEMIP/COLGALT2/CPM/CYP7B1/DDIT4L/DYNLT1/EFEMP1/EMB/EMP2/ESM1/FAM110C/FAM149A/FGF12/FGFR3/FKBP5/GATA3/GGACT/GLUL/GRP/GSTA1/GSTA3/HHIP/HPGD/ID1/ID2/ITM2B/KCNMB4/KCTD12/LMO4/LPAR6/LRRC26/MAFB/MANBA/NKX3-1/OTULINL/PCOLCE2/PLA1A/PLSCR1/PLSCR2/PNPT1/PROS1/PSAPL1/RAB3IP/RPRM/RSPO3/SEC11C/SFRP2/SGK1/SH3YL1/SLC25A30/SLC2A12/SLC39A8/SLCO2A…
REACTOME_RA_BIOSYNTHESIS_PATHWAY	REACTOME_RA_BIOSYNTHESIS_PATHWAY	-1.68306	0.00673743	0.184599	ADH1A/ADH1C/ADH4/RDH14
WP_GLOBO_SPHINGOLIPID_METABOLISM	WP_GLOBO_SPHINGOLIPID_METABOLISM	-1.69856	0.00675298	0.184599	B3GALNT1/ST6GAL2/ST8SIA1
WP_DEVELOPMENT_OF_URETERIC_COLLECTION_SYSTEM	WP_DEVELOPMENT_OF_URETERIC_COLLECTION_SYSTEM	1.60349	0.00677273	0.184599	CTNNB1/FAT4/FREM2/GDF11/GDNF/GLI2/HOXA11/PAX2/RARB/RET/ROBO1/ROBO2/SHH/SPRY1
REACTOME_ERYTHROPOIETIN_ACTIVATES_PHOSPHOINOSITIDE_3_KINASE_PI3K	REACTOME_ERYTHROPOIETIN_ACTIVATES_PHOSPHOINOSITIDE_3_KINASE_PI3K	-1.71117	0.00679656	0.184599	GAB1/IRS2/PIK3CA/PIK3CB/PIK3CD/PIK3R1/PIK3R5
REACTOME_MYD88_INDEPENDENT_TLR4_CASCADE	REACTOME_MYD88_INDEPENDENT_TLR4_CASCADE	1.47553	0.0068812	0.185934	ATF2/BTRC/CD14/CHUK/CUL1/DUSP7/FBXW11/IRAK2/LY96/MAPK8/MAPK9/MEF2C/NKIRAS1/PPP2CA/RPS6KA2/S100A12/SKP1/UBE2D2
REACTOME_WNT_LIGAND_BIOGENESIS_AND_TRAFFICKING	REACTOME_WNT_LIGAND_BIOGENESIS_AND_TRAFFICKING	1.65136	0.00707403	0.189143	VPS26A/WNT10A/WNT2B/WNT5A/WNT6/WNT7A/WNT8A/WNT8B
KUROZUMI_RESPONSE_TO_ONCOCYTIC_VIRUS_AND_CYCLIC_RGD	KUROZUMI_RESPONSE_TO_ONCOCYTIC_VIRUS_AND_CYCLIC_RGD	1.6454	0.00707958	0.189143	CCL11/CCR1/CCR4/CCR5/CCR8/CCR9/CXCL11/CXCL9/CXCR1/CXCR2/IL10RA/IL13/IL36RN
TAKEDA_TARGETS_OF_NUP98_HOXA9_FUSION_6HR_DN	TAKEDA_TARGETS_OF_NUP98_HOXA9_FUSION_6HR_DN	-1.62355	0.00714315	0.189143	AQP1/CD200/CD80/HTRA3/NR4A2/RGCC/RHOB/SLC1A6/SLC25A37/TM4SF1/TPT1-AS1/TRIB2
WP_SIMPLIFIED_DEPICTION_OF_MYD88_DISTINCT_INPUTOUTPUT_PATHWAY	WP_SIMPLIFIED_DEPICTION_OF_MYD88_DISTINCT_INPUTOUTPUT_PATHWAY	1.70019	0.0071443	0.189143	IL1A/MYD88/TIFA/TLR1/TLR10/TLR6/TLR9
VANTVEER_BREAST_CANCER_ESR1_DN	VANTVEER_BREAST_CANCER_ESR1_DN	-1.39047	0.00719188	0.189446	ABRACL/ADM/ANLN/ATP1B3/BCL11A/BCL2A1/CD180/CEBPG/CHST2/CYB5R2/DSC2/FNDC3B/FOXC1/GBP1/GMPS/GOLT1B/HEBP2/HIF1A/IDO1/IL15RA/IQCJ-SCHIP1/LDHB/LMO4/LPIN1/LPXN/MAPRE2/MEMO1/MRAS/MYBL2/MYO10/NCK1/NDRG1/NMI/PDIA6/PFKP/PIM1/PLSCR1/PPP1CB/PROM1/PSME4/RAB6B/RARRES1/RBMS1/RSRC1/RSU1/SAMD4A/SERBP1/SLC43A3/SNN/SRSF7/ST8SIA1/TBPL1/THEMIS2/TM4SF1/TNFAIP3/TNFRSF21/TOPBP1/UCHL3/UGP2
REACTOME_SIGNALING_BY_WNT	REACTOME_SIGNALING_BY_WNT	1.36756	0.00728412	0.190872	AGO2/AGO3/AP2M1/APC/BCL9/BTRC/CAMK2A/CLTB/CSNK1A1/CSNK2A1/CTNNB1/CUL1/DVL3/FRAT1/FRAT2/FZD5/FZD6/GNB5/GNG12/GNG4/H2AC14/H2AC4/H2AC6/H2AC7/H2AC8/H2BC10/H2BC11/H2BC12/H2BC13/H2BC14/H2BC15/H2BC17/H2BC3/H2BC4/H2BC5/H2BC6/H2BC7/H2BC8/H2BC9/H3-3A/H3C1/H3C10/H3C11/H3C12/H3C2/H3C3/H3C4/H3C6/H3C7/H3C8/H4C1/H4C11/H4C12/H4C13/H4C2/H4C3/H4C4/H4C5/H4C6/H4C8/H4C9/HDAC1/ITPR1/KREMEN1/LEF1/LEO1/MOV10/PDE6A/PPP2C…
REACTOME_G2_M_CHECKPOINTS	REACTOME_G2_M_CHECKPOINTS	1.42047	0.00731882	0.190872	ATRIP/BARD1/BLM/CCNB2/CDC25A/CDC25C/CDC45/CLSPN/H2BC10/H2BC11/H2BC12/H2BC13/H2BC14/H2BC15/H2BC17/H2BC3/H2BC4/H2BC5/H2BC6/H2BC7/H2BC8/H2BC9/H4C1/H4C11/H4C12/H4C13/H4C2/H4C3/H4C4/H4C5/H4C6/H4C8/H4C9/MCM2/MCM6/MCM8/ORC1/ORC2/ORC4/PSMB1/PSMB2/PSMB4/PSMD1/PSMD4/PSMD6/PSMF1/RAD50/RFC5/SEM1/UIMC1/YWHAH
WP_HEAD_AND_NECK_SQUAMOUS_CELL_CARCINOMA	WP_HEAD_AND_NECK_SQUAMOUS_CELL_CARCINOMA	-1.52805	0.00756287	0.19626	EGFR/EIF4E/EIF4EBP1/FAT1/FGFR3/GAB1/KRAS/LOC101928143/NFKB1/NRAS/NUMB/PIK3CA/PIK3CB/PIK3R1/PIK3R5/PRKAA2/RB1/SMAD4/TP63/VEGFA
WP_HISTONE_MODIFICATIONS	WP_HISTONE_MODIFICATIONS	1.54404	0.00771522	0.199228	H3-3A/H3C1/H3C10/H3C11/H3C12/H3C2/H3C3/H3C4/H3C6/H3C7/H3C8/H4C1/H4C11/H4C12/H4C13/H4C2/H4C3/H4C4/H4C5/H4C6/H4C7/H4C8/H4C9/NSD1/SETD2/SETD5/SETMAR/SMYD1/SMYD2/SMYD3
WP_CARDIAC_PROGENITOR_DIFFERENTIATION	WP_CARDIAC_PROGENITOR_DIFFERENTIATION	1.57964	0.00782568	0.200154	ACTC1/FGF2/IGF1/KDR/KIT/LIN28B/MEF2C/MIXL1/NKX2-5/NOG/PDGFRA/SCN5A/SIRPA/SOX1/TBX5/TBXT
ROVERSI_GLIOMA_LOH_REGIONS	ROVERSI_GLIOMA_LOH_REGIONS	-1.58148	0.00782748	0.200154	ABCC9/ATF7IP/DDHD1/EMP1/FERMT2/GNPNAT1/GPRC5A/GPRC5D/GRIN2B/GSG1/GUCY2C/HEBP1/KCNJ8/LDHB/PDPN/PPFIBP1/PRDM2/PSMC6/STYX
MOHANKUMAR_HOXA1_TARGETS_DN	MOHANKUMAR_HOXA1_TARGETS_DN	-1.40121	0.00794363	0.202138	ALCAM/C3orf52/CLGN/DSC2/FGF12/FGG/GRHL3/HPGD/IGSF3/LAMC2/LINC01587/LOC730101/MAFB/MATN3/MYCN/NMI/PHLDB2/PLD1/PLPP1/PROS1/PVT1/RNF150/S100P/SEMA5A/SERPINB5/SGK1/SLC22A15/SLC2A9/SLC8A1/SLCO2A1/SLITRK3/TNIK
REACTOME_INTERLEUKIN_17_SIGNALING	REACTOME_INTERLEUKIN_17_SIGNALING	1.55848	0.00827762	0.20962	ATF2/BTRC/CHUK/CUL1/DUSP7/FBXW11/IL17RB/IL17RC/IL17RE/IRAK2/MAPK8/MAPK9/MEF2C/PPP2CA/RPS6KA2/SKP1
FIGUEROA_AML_METHYLATION_CLUSTER_3_UP	FIGUEROA_AML_METHYLATION_CLUSTER_3_UP	1.41632	0.00842781	0.212397	BLOC1S1/BTAF1/C3orf38/CDK8/CRHBP/CYP26C1/DNM3/DPYSL4/DYNC1LI1/EREG/FAM83B/KATNIP/MATR3/MSRB3/NEUROG1/NNAT/NRP2/PCDHA11/PCDHB10/PCDHB11/PCDHB14/PCDHB16/PCDHB17P/PCDHB18P/PCDHB8/PCDHB9/PCDHGA11/PCDHGA5/PCDHGA8/PCDHGB4/PCDHGB7/PIAS2/PIGZ/PPP2CA/PRR18/SLC39A14/TAFA4/THEM4/TLR2/TMEM263/ZBTB14/ZFP28/ZFP3/ZNF154/ZNF264/ZNF343/ZNF582/ZNF667/ZSCAN1
YAO_HOXA10_TARGETS_VIA_PROGESTERONE_UP	YAO_HOXA10_TARGETS_VIA_PROGESTERONE_UP	-1.54073	0.00855736	0.21463	ACTB/ADM/AKAP8L/AQP1/ATP1A2/B3GALNT1/BCL2/CAVIN2/CDH16/CES2/CHERP/DTD2/ELN/ENPP2/GAS6/GSTA3/ID1/IGFBP3/INMT/KCNAB1/KLK1/LAMA2/LEPR/MEIS1/PDPN/PIK3R1/PROS1/RARRES2/RBP1/REM1/SENP6/SHD/TTC14/USE1/XDH
REACTOME_CARGO_CONCENTRATION_IN_THE_ER	REACTOME_CARGO_CONCENTRATION_IN_THE_ER	1.59713	0.00876834	0.217874	AREG/COL7A1/LMAN2/SAR1B/SEC24A/SEC24B/SEC24D
CUI_TCF21_TARGETS_DN	CUI_TCF21_TARGETS_DN	1.62929	0.00878323	0.217874	ART3/EGF/FAM241A/GABRA4/GALC/IQGAP2/LRRFIP1/MERTK/PARP4/PDE10A/SCD/SLC12A2
ACEVEDO_LIVER_CANCER_WITH_H3K9ME3_UP	ACEVEDO_LIVER_CANCER_WITH_H3K9ME3_UP	-1.42167	0.00884782	0.217874	ABCA13/CAPN13/CCDC54/CLNK/CLRN1/ENOX1/GALNT5/IGSF11/IRF2/KCNMB2/MEP1A/MLF1/MME/PKHD1/PLBD1/PPP2R3A/SERPINB3/SERPINB4/SIRT1/SULT1C2/TMEM108/UPK1B/ZPLD1
REACTOME_ANTI_INFLAMMATORY_RESPONSE_FAVOURING_LEISHMANIA_PARASITE_INFECTION	REACTOME_ANTI_INFLAMMATORY_RESPONSE_FAVOURING_LEISHMANIA_PARASITE_INFECTION	-1.37764	0.00888198	0.217874	ADCYAP1R1/ADM2/ADRB3/CALCRL/CD163/CRHR2/DRD5/FSHR/GHRHR/GNB4/GPR15/IAPP/LHCGR/PLCG1/PLK2/PTGDR/PTGER2/PTHLH/TAAR1/TAAR2/TAAR5/TAAR6/TAAR8/TAAR9/TSHB
PID_WNT_NONCANONICAL_PATHWAY	PID_WNT_NONCANONICAL_PATHWAY	1.58976	0.0088945	0.217874	CAMK2A/CHD7/CSNK1A1/CTHRC1/DVL1/DVL2/DVL3/FZD5/FZD6/MAPK8/MAPK9/PPARG/PRKCZ/RHOA/ROCK1/WNT5A
REACTOME_GAP_JUNCTION_ASSEMBLY	REACTOME_GAP_JUNCTION_ASSEMBLY	1.6214	0.00893996	0.217969	GJA1/GJA5/GJA8/GJA9/GJB7/GJC2/GJD2/TUBA3D/TUBA3E/TUBA4A/TUBA4B/TUBA8/TUBB1/TUBB8B
REACTOME_PROCESSING_OF_DNA_DOUBLE_STRAND_BREAK_ENDS	REACTOME_PROCESSING_OF_DNA_DOUBLE_STRAND_BREAK_ENDS	1.45685	0.00898784	0.218122	ATRIP/BARD1/BLM/CCNA2/CLSPN/H2BC10/H2BC11/H2BC12/H2BC13/H2BC14/H2BC15/H2BC17/H2BC3/H2BC4/H2BC5/H2BC6/H2BC7/H2BC8/H2BC9/H4C1/H4C11/H4C12/H4C13/H4C2/H4C3/H4C4/H4C5/H4C6/H4C8/H4C9/PPP4R2/RAD50/RFC5/UIMC1
YIH_RESPONSE_TO_ARSENITE_C4	YIH_RESPONSE_TO_ARSENITE_C4	-1.6849	0.00907964	0.218966	EGFR/EIF4E/ETV6/MYCN/NCK1
WP_RELATIONSHIP_BETWEEN_INFLAMMATION_COX2_AND_EGFR	WP_RELATIONSHIP_BETWEEN_INFLAMMATION_COX2_AND_EGFR	-1.64735	0.00917104	0.218966	BRAF/EGFR/KRAS/NRAS/PIK3CA/PIK3CB/PIK3CD/PLA1A/PTGER2/PTGS2
REACTOME_REGULATION_OF_EXPRESSION_OF_SLITS_AND_ROBOS	REACTOME_REGULATION_OF_EXPRESSION_OF_SLITS_AND_ROBOS	1.4323	0.00920447	0.218966	DAG1/ELOC/HOXA2/MAGOH/NCBP2/PSMB1/PSMB2/PSMD6/PSMF1/ROBO1/ROBO2/RPL14/RPL15/RPL21/RPL26L1/RPL29/RPL32/RPL34/RPL35A/RPL37A/RPL9/RPLP0/RPS13/RPS14/RPS24/RPS8/RPSA/SEM1/SLIT1/UPF3A/USP33
TAKEDA_TARGETS_OF_NUP98_HOXA9_FUSION_6HR_UP	TAKEDA_TARGETS_OF_NUP98_HOXA9_FUSION_6HR_UP	-1.44716	0.00921005	0.218966	C3orf80/CALCRL/CAVIN2/CD69/CEP70/FEZ2/FIGN/FRMD6/GLYATL2/HPGD/INPP4B/KLF5/LPAR6/MECOM/MSX1/OLFM3/P2RY12/PCOLCE2/SERPINI1/SLC25A36/STAT4
REACTOME_NF_KB_IS_ACTIVATED_AND_SIGNALS_SURVIVAL	REACTOME_NF_KB_IS_ACTIVATED_AND_SIGNALS_SURVIVAL	-1.69361	0.00926359	0.218966	NFKB1/NGF/NGFR/RPS27A/UBB
WHITFIELD_CELL_CYCLE_M_G1	WHITFIELD_CELL_CYCLE_M_G1	-1.47358	0.00935887	0.218966	AFAP1/CD24/CDKN3/CEP70/DEXI/FRS2/FXR1/GRPEL1/IFIT1/IFIT2/KRAS/LYAR/MRPL19/NUCKS1/PLK2/PPP2R2A/PSEN1/RAD21/SLC39A10/TLE3/TOP1/TSC22D1/TULP4/UBE2D3/USP6NL/VANGL1/ZNF24
REACTOME_SWITCHING_OF_ORIGINS_TO_A_POST_REPLICATIVE_STATE	REACTOME_SWITCHING_OF_ORIGINS_TO_A_POST_REPLICATIVE_STATE	1.45845	0.00936494	0.218966	ANAPC10/ANAPC4/CCNA2/CCNE2/CDC16/CDC23/CUL1/MCM2/MCM6/MCM8/ORC1/ORC2/ORC4/PSMB1/PSMB2/PSMB4/PSMD1/PSMD4/PSMD6/PSMF1/SEM1/SKP1/UBE2E1
SCHUETZ_BREAST_CANCER_DUCTAL_INVASIVE_DN	SCHUETZ_BREAST_CANCER_DUCTAL_INVASIVE_DN	-1.46551	0.00937778	0.218966	AMY1A/DNAJC12/DSC3/DTNA/FAM234B/GALNT7/GPR87/IER5/LETM1/LRBA/MAST4/MRPS30/PLK2/PROM1/PTPRF/RAB11FIP1/SLC27A2/TM4SF1/TP63/WFS1
WP_IL7_SIGNALING_PATHWAY	WP_IL7_SIGNALING_PATHWAY	-1.65702	0.00943688	0.218966	BCL2L1/CDKN1B/GSK3B/IL2RA/JAK1/MYC/PIK3R1/PTK2B
MYLLYKANGAS_AMPLIFICATION_HOT_SPOT_22	MYLLYKANGAS_AMPLIFICATION_HOT_SPOT_22	1.60224	0.00944037	0.218966	BCR/CLTCL1/EWSR1/MN1/MYH9/NF2/PATZ1/SEPTIN5
REACTOME_DISASSEMBLY_OF_THE_DESTRUCTION_COMPLEX_AND_RECRUITMENT_OF_AXIN_TO_THE_MEMBRANE	REACTOME_DISASSEMBLY_OF_THE_DESTRUCTION_COMPLEX_AND_RECRUITMENT_OF_AXIN_TO_THE_MEMBRANE	1.57937	0.00949313	0.21922	APC/CSNK1A1/CTNNB1/DVL1/DVL2/DVL3/FRAT1/FRAT2/FZD5/PPP2CA/PPP2CB/PPP2R5A/PPP2R5E/WNT3A/WNT8A/WNT8B
BIOCARTA_STEM_PATHWAY	BIOCARTA_STEM_PATHWAY	1.67803	0.00959371	0.220571	CSF2/CXCL8/IL2/IL3/IL4/IL5/IL9
WP_ECTODERM_DIFFERENTIATION	WP_ECTODERM_DIFFERENTIATION	-1.39201	0.00967726	0.22152	ARHGAP10/BMP4/CLDN11/CTBP1/GREB1/HDAC10/HMGB2/JAKMIP1/LDB2/MAFB/MIR15B/MKS1/MYC/NLGN1/PTPRB/RRBP1/SCHIP1/SKIL/SLC7A14-AS1/SMAD4/SNCA/SOX2/STC1/TNFRSF11B/TRIM33/TSC22D1/TTC14
SMID_BREAST_CANCER_RELAPSE_IN_BRAIN_UP	SMID_BREAST_CANCER_RELAPSE_IN_BRAIN_UP	-1.66	0.00996757	0.227174	CP/EGFR/LDHB/PTX3/RARRES1/SCRG1/SFRP1/ST8SIA1/TNFRSF21/VSNL1/WWTR1
REACTOME_MEIOSIS	REACTOME_MEIOSIS	1.43334	0.0100249	0.227491	BLM/H2AC14/H2AC18/H2AC19/H2AC20/H2AC4/H2AC6/H2AC7/H2AC8/H2BC10/H2BC11/H2BC12/H2BC13/H2BC14/H2BC15/H2BC17/H2BC21/H2BC3/H2BC4/H2BC5/H2BC6/H2BC7/H2BC8/H2BC9/H3-3A/H3C1/H3C10/H3C11/H3C12/H3C13/H3C14/H3C15/H3C2/H3C3/H3C4/H3C6/H3C7/H3C8/H4C1/H4C11/H4C12/H4C13/H4C14/H4C15/H4C2/H4C3/H4C4/H4C5/H4C6/H4C8/H4C9/LMNB1/MLH1/RAD50/SYCP2/TERF1/TEX15
SAKAI_TUMOR_INFILTRATING_MONOCYTES_UP	SAKAI_TUMOR_INFILTRATING_MONOCYTES_UP	1.6182	0.0102382	0.23133	BTRC/CDC42BPA/FLNB/GRIP2/ITGA9/MAPK8/NPHP4/WASF3
BLANCO_MELO_BETA_INTERFERON_TREATED_BRONCHIAL_EPITHELIAL_CELLS_UP	BLANCO_MELO_BETA_INTERFERON_TREATED_BRONCHIAL_EPITHELIAL_CELLS_UP	-1.2572	0.0104753	0.234344	AIDA/ANTXR2/ARL14/ARL5B/ARNTL2/BPGM/C17orf67/C3orf52/CLDN1/CLDN16/CORO2B/CPEB2/CYFIP2/DAPP1/EDNRA/EIF2AK2/ELK4/ESM1/FST/GALM/GBP5/GNB4/H3-5/HSH2D/IDO1/IFIH1/IFIT1/IFIT2/IFIT3/IFIT5/IL15/IL16/IL6ST/IRF2/ITGA1/ITGA2/KCTD12/LAP3/LCP1/LRATD2/MALT1/MIR614/MSX1/NECTIN3/NKX3-1/NMI/NMNAT2/NOCT/NT5C3A/PLAUR/PLSCR1/PMAIP1/PNPT1/PTGS2/PTK2B/RASA2/RASGRP3/RASSF8/RBM43/ROCK2/SKIL/SLC2A12/SLC39A10/SMURF2/SNORD…
REACTOME_TRANSCRIPTIONAL_REGULATION_BY_RUNX1	REACTOME_TRANSCRIPTIONAL_REGULATION_BY_RUNX1	1.36244	0.0105324	0.234344	AGO2/AGO3/AUTS2/CCND2/CCNH/CLDN5/CSF2/CSNK2A1/CTLA4/GATA2/H2AC14/H2AC4/H2AC6/H2AC7/H2AC8/H2BC10/H2BC11/H2BC12/H2BC13/H2BC14/H2BC15/H2BC17/H2BC3/H2BC4/H2BC5/H2BC6/H2BC7/H2BC8/H2BC9/H3-3A/H3C1/H3C10/H3C11/H3C12/H3C2/H3C3/H3C4/H3C6/H3C7/H3C8/H4C1/H4C11/H4C12/H4C13/H4C2/H4C3/H4C4/H4C5/H4C6/H4C8/H4C9/HDAC1/IL2/IL3/KAT2B/KCTD6/LIFR/MNAT1/MOV10/MYB/PBRM1/PF4/PHC2/PSMB1/PSMB2/PSMB4/PSMD1/PSMD4/PSMD6/PSMF…
KEGG_B_CELL_RECEPTOR_SIGNALING_PATHWAY	KEGG_B_CELL_RECEPTOR_SIGNALING_PATHWAY	-1.498	0.0105405	0.234344	DAPP1/GSK3B/KRAS/MALT1/NFATC2/NFKB1/NRAS/PIK3CA/PIK3CB/PIK3CD/PIK3R1/PIK3R3/PIK3R5/PPP3CA/RASGRP3/SOS1/SOS2
REACTOME_DNA_REPAIR	REACTOME_DNA_REPAIR	1.3283	0.0105504	0.234344	ACTR5/ACTR8/ADPRS/ALKBH2/AQR/ASCC1/ASCC2/ASCC3/ATRIP/BAP1/BARD1/BLM/CCNA2/CCNH/CHD1L/CHEK2/CLSPN/COPS4/COPS5/COPS7B/COPS8/CUL4A/DCLRE1A/DTL/ERCC3/ERCC6/FAAP20/FANCD2/H2AC14/H2AC18/H2AC19/H2AC20/H2AC4/H2AC6/H2AC7/H2AC8/H2BC10/H2BC11/H2BC12/H2BC13/H2BC14/H2BC15/H2BC17/H2BC21/H2BC3/H2BC4/H2BC5/H2BC6/H2BC7/H2BC8/H2BC9/H4C1/H4C11/H4C12/H4C13/H4C14/H4C15/H4C2/H4C3/H4C4/H4C5/H4C6/H4C8/H4C9/ISY1/LIG3/MAP…
WP_CELL_DIFFERENTIATION_INDEX	WP_CELL_DIFFERENTIATION_INDEX	1.5728	0.0106789	0.235565	MEF2C/MIR128-1/MIR26A1/MIR302A/MIR302C/MIR302D/MYOD1
PID_TOLL_ENDOGENOUS_PATHWAY	PID_TOLL_ENDOGENOUS_PATHWAY	1.64444	0.0107172	0.235565	CD14/CHUK/IRAK2/LY96/MYD88/RHOA/S100A8/S100A9/TLR1/TLR6
BOYAULT_LIVER_CANCER_SUBCLASS_G23_UP	BOYAULT_LIVER_CANCER_SUBCLASS_G23_UP	-1.56517	0.0107786	0.235565	CENPU/DLGAP5/ECT2/H2AZ1/HLTF/MCM3/MEMO1/SFN/SLBP/SLC38A1/SLC39A6/TFPI
REACTOME_BASE_EXCISION_REPAIR_AP_SITE_FORMATION	REACTOME_BASE_EXCISION_REPAIR_AP_SITE_FORMATION	1.51024	0.0107851	0.235565	H2AC14/H2AC18/H2AC19/H2AC20/H2AC4/H2AC6/H2AC7/H2AC8/H2BC10/H2BC11/H2BC12/H2BC13/H2BC14/H2BC15/H2BC17/H2BC21/H2BC3/H2BC4/H2BC5/H2BC6/H2BC7/H2BC8/H2BC9/H4C1/H4C11/H4C12/H4C13/H4C14/H4C15/H4C2/H4C3/H4C4/H4C5/H4C6/H4C8/H4C9/MBD4/NEIL2/OGG1/TDG/TERF1/UNG
COLDREN_GEFITINIB_RESISTANCE_UP	COLDREN_GEFITINIB_RESISTANCE_UP	1.51143	0.0108653	0.236331	ARMH3/BMS1/COX15/CRTAP/CSGALNACT2/DLX1/IDE/IKBIP/JAM3/MLLT11/NSMAF/P3H1/PPIF/PRELID1/PTPRG/RAD50/SELENOM/SLC39A14/SLC7A1/SUPV3L1/TMEM158/TRAF5/TRNT1/TTL/TWNK/ZEB1
KEGG_ALDOSTERONE_REGULATED_SODIUM_REABSORPTION	KEGG_ALDOSTERONE_REGULATED_SODIUM_REABSORPTION	-1.61366	0.0109839	0.237924	ATP1A1/ATP1B3/KRAS/NEDD4L/NR3C2/PIK3CA/PIK3CB/PIK3CD/PIK3R1/PIK3R3/PIK3R5/SFN/SGK1
REACTOME_NUCLEAR_ENVELOPE_NE_REASSEMBLY	REACTOME_NUCLEAR_ENVELOPE_NE_REASSEMBLY	1.52353	0.011053	0.238436	AHCTF1/CC2D1B/CCNB2/CHMP2B/LMNB1/NDC1/NUP133/NUP35/NUP37/NUP54/NUP58/PPP2CA/RAN/SEC13/TMPO/TUBA3D/TUBA3E/TUBA4A/TUBA4B/TUBB1/TUBB8B
RAMPON_ENRICHED_LEARNING_ENVIRONMENT_EARLY_DN	RAMPON_ENRICHED_LEARNING_ENVIRONMENT_EARLY_DN	1.63259	0.0112136	0.240104	CASP6/CIT/DNAJB6
HASINA_NOL7_TARGETS_UP	HASINA_NOL7_TARGETS_UP	-1.69532	0.011222	0.240104	ADM/F3/HIF1A/NEO1/PLAUR/SOS2/TFPI
WP_1Q211_COPY_NUMBER_VARIATION_SYNDROME	WP_1Q211_COPY_NUMBER_VARIATION_SYNDROME	1.56448	0.0113792	0.242478	ACP6/BCL9/CHD1L/CTNNB1/GJA5/GJA8/LINC00624/PRKAB1/PRKAG3
REACTOME_GAP_JUNCTION_TRAFFICKING_AND_REGULATION	REACTOME_GAP_JUNCTION_TRAFFICKING_AND_REGULATION	1.52953	0.0114566	0.243139	AP2M1/CLTB/CLTCL1/GJA1/GJA5/GJA8/GJA9/GJB7/GJC2/GJD2/TUBA3D/TUBA3E/TUBA4A/TUBA4B/TUBA8/TUBB1/TUBB8B
SHETH_LIVER_CANCER_VS_TXNIP_LOSS_PAM5	SHETH_LIVER_CANCER_VS_TXNIP_LOSS_PAM5	1.42763	0.0115213	0.243289	AIPL1/AQR/CHN1/CIT/ELOVL4/EPYC/IP6K1/KCND3/LDHC/LRP2/MCUB/MITF/MLPH/OTUD7A/PCDHB14/PI15/RHOH/RNF17/SOWAHA/SP4/TTI2/UBE2E3/ZNF474
REACTOME_PEPTIDE_LIGAND_BINDING_RECEPTORS	REACTOME_PEPTIDE_LIGAND_BINDING_RECEPTORS	1.39534	0.0115982	0.243289	ACKR3/AGT/CCK/CCL1/CCL11/CCL13/CCL2/CCL7/CCR1/CCR2/CCR3/CCR4/CCR5/CCR6/CCR8/CCR9/CCRL2/CX3CR1/CXCL1/CXCL10/CXCL11/CXCL12/CXCL13/CXCL5/CXCL6/CXCL8/CXCL9/CXCR1/CXCR2/CXCR6/EDN3/F2R/F2RL1/F2RL2/GHRL/HCRTR1/HCRTR2/KNG1/MC2R/MC5R/NMS/NMU/NMUR1/NPFFR1/NPFFR2/NPS/NPY/NPY1R/NPY5R/OXTR/PDYN/PF4/PMCH/PPBP/PRLH/PRLHR/PROK2/PROKR2/QRFPR/RXFP2/TAC1/TACR3/XCR1
KEGG_PORPHYRIN_AND_CHLOROPHYLL_METABOLISM	KEGG_PORPHYRIN_AND_CHLOROPHYLL_METABOLISM	1.58243	0.0116029	0.243289	ALAS1/COX15/EPRS1/FTMT/UGT1A1/UGT1A10/UGT1A3/UGT1A4/UGT1A5/UGT1A6/UGT1A7/UGT1A8/UGT1A9/UGT2A1/UGT2B11/UGT2B17/UGT2B28/UGT2B4/UGT2B7/UROD
MARTIN_VIRAL_GPCR_SIGNALING_DN	MARTIN_VIRAL_GPCR_SIGNALING_DN	-1.52159	0.0117484	0.245359	BFSP2/BRD1/DGKQ/EXTL1/HTR1B/HTT/LSM6/MAN2A1/MRPS22/NEBL/NOD1/OR5B12/PANX2/PSPH/SLCO1A2/SMPD3/TF/UBN1/UNCX/ZNF622
REACTOME_BETA_CATENIN_PHOSPHORYLATION_CASCADE	REACTOME_BETA_CATENIN_PHOSPHORYLATION_CASCADE	1.65622	0.011891	0.245414	APC/CSNK1A1/CTNNB1/FRAT1/FRAT2/PPP2CA/PPP2CB/PPP2R5A/PPP2R5E
WP_PI3KAKTMTOR_SIGNALING_PATHWAY_AND_THERAPEUTIC_OPPORTUNITIES	WP_PI3KAKTMTOR_SIGNALING_PATHWAY_AND_THERAPEUTIC_OPPORTUNITIES	-1.56174	0.0119063	0.245414	CDKN1B/EIF4EBP1/FOXO3/GRB10/GSK3B/KRAS/NOS3/NRAS/PIK3CA/PIK3CB/PIK3R1/PIK3R3/RHEB/RPTOR/TFEB
REACTOME_SUMOYLATION_OF_CHROMATIN_ORGANIZATION_PROTEINS	REACTOME_SUMOYLATION_OF_CHROMATIN_ORGANIZATION_PROTEINS	1.50854	0.0119122	0.245414	H4C1/H4C11/H4C12/H4C13/H4C2/H4C3/H4C4/H4C5/H4C6/H4C8/H4C9/HDAC1/HDAC4/NDC1/NUP133/NUP155/NUP210/NUP35/NUP37/NUP54/NUP58/NUP88/PHC2/PIAS2/SATB1/SEC13
AMIT_SERUM_RESPONSE_240_MCF10A	AMIT_SERUM_RESPONSE_240_MCF10A	-1.53929	0.0120273	0.245414	ALDH1A3/B3GNT2/B4GALT4/BCL2L1/CLDN1/DSG3/EMP1/EZR/FST/GBP1/ITGA2/ITGA5/ITGB6/LRRC8B/PDLIM5/PKP2/SERPINB2/TM4SF1/TNFRSF21
IIZUKA_LIVER_CANCER_PROGRESSION_G1_G2_UP	IIZUKA_LIVER_CANCER_PROGRESSION_G1_G2_UP	-1.66324	0.0120508	0.245414	ADH1A/GABARAPL1/KCNJ8/PDLIM5
REACTOME_TICAM1_DEPENDENT_ACTIVATION_OF_IRF3_IRF7	REACTOME_TICAM1_DEPENDENT_ACTIVATION_OF_IRF3_IRF7	-1.66222	0.0120508	0.245414	RPS27A/TANK/TLR3/UBB
RICKMAN_HEAD_AND_NECK_CANCER_A	RICKMAN_HEAD_AND_NECK_CANCER_A	-1.41035	0.0120787	0.245414	AFAP1-AS1/ARNT2/BCL2/CD200/CENPV/CLDN11/CYP24A1/EDAR/ERP27/FABP6/GPR158/HPGD/LGR5/LSAMP/MOXD1/MYCN/PCOLCE2/PTX3/RSPO3/SFRP1/SOSTDC1/TCIM/TMEM108/TNFRSF11B/TSPAN2/TSPAN8
RADAEVA_RESPONSE_TO_IFNA1_UP	RADAEVA_RESPONSE_TO_IFNA1_UP	-1.6436	0.0121657	0.245542	BCL2/CASP3/CDKN1B/IFI44/IFI44L/IFI6/IL12RB2/ISG15/MXD4/PHB/PLSCR1/PRKCQ/SOCS1/TNFSF10/UBE2D3/UBE2L6/VCAM1
BOSCO_TH1_CYTOTOXIC_MODULE	BOSCO_TH1_CYTOTOXIC_MODULE	-1.40717	0.0121787	0.245542	ACOD1/ADAM19/ADAM3A/ARNT2/BCL2/CD163L1/CD38/CEMIP/CMPK2/ENPP2/GBP6/GIMAP4/GIMAP5/GIMAP7/GIMAP8/GPR171/GZMK/IDO1/IFNG/IL12RB2/IL15/IL2RA/KLHDC1/KLRD1/PRKCQ/PTGER2/RGL1/RUNX3/SOCS1/STAT4/TRAT1
RICKMAN_HEAD_AND_NECK_CANCER_B	RICKMAN_HEAD_AND_NECK_CANCER_B	-1.56927	0.0122275	0.245582	BCHE/EYA4/HPS3/IGSF11/MFAP5/MIR1245A/PLAAT1/SFRP4/ZIC1
SCHAEFFER_PROSTATE_DEVELOPMENT_AND_CANCER_BOX5_UP	SCHAEFFER_PROSTATE_DEVELOPMENT_AND_CANCER_BOX5_UP	-1.65866	0.0123787	0.246281	ALDH1A1/EHBP1/EMCN/SFRP1
MIKKELSEN_ES_HCP_WITH_H3K27ME3	MIKKELSEN_ES_HCP_WITH_H3K27ME3	1.56766	0.012385	0.246281	HOXA3/INSRR/KCND3/NR2F1/PCDHA2/PCDHA3/PCDHA4/PCDHB11/PCDHB14/PCDHB15/PCDHB16/PCDHB18P/PCDHB7/TAL1/TBX5/ZNF804A
TIEN_INTESTINE_PROBIOTICS_6HR_DN	TIEN_INTESTINE_PROBIOTICS_6HR_DN	-1.32728	0.0124784	0.246281	AMOTL2/ATP2C1/BTG1/CALD1/CDC42EP3/DDX1/DERA/DHX29/EMP2/ETNK1/FERMT2/FNDC3B/FXR1/GABARAPL1/ID2/KIDINS220/KIN/MFSD1/MOCS2/PLEKHA5/PSME4/RECQL/RNF7/SELENOP/SGK1/SPAST/TSC22D1/TTC1/UPP1/WWC2/WWTR1/YEATS4
CHIN_BREAST_CANCER_COPY_NUMBER_UP	CHIN_BREAST_CANCER_COPY_NUMBER_UP	-1.63481	0.0124934	0.246281	CYP24A1/E2F5/EXT1/LAMC2/MOS/MYBL2/MYC/PTGS2/PTPN1/ZNF217
ROZANOV_MMP14_TARGETS_SUBSET	ROZANOV_MMP14_TARGETS_SUBSET	-1.62246	0.0124973	0.246281	CALD1/EFEMP1/ERO1A/HHIP/HIF1A/LOXL3/NR3C1/PLOD2/TNFRSF11B
KEGG_RETINOL_METABOLISM	KEGG_RETINOL_METABOLISM	-1.48741	0.012688	0.248166	ADH1A/ADH1B/ADH1C/ADH4/ADH5/ADH6/ADH7
REACTOME_DECTIN_1_MEDIATED_NONCANONICAL_NF_KB_SIGNALING	REACTOME_DECTIN_1_MEDIATED_NONCANONICAL_NF_KB_SIGNALING	1.54325	0.0127143	0.248166	BTRC/CHUK/CUL1/FBXW11/PSMB1/PSMB2/PSMD6/PSMF1/SEM1/SKP1/UBA3
KEGG_METABOLISM_OF_XENOBIOTICS_BY_CYTOCHROME_P450	KEGG_METABOLISM_OF_XENOBIOTICS_BY_CYTOCHROME_P450	-1.43858	0.0127736	0.248166	ADH1A/ADH1B/ADH1C/ADH4/ADH5/ADH6/ADH7/MGST1
REACTOME_DNA_DOUBLE_STRAND_BREAK_RESPONSE	REACTOME_DNA_DOUBLE_STRAND_BREAK_RESPONSE	1.47202	0.0127838	0.248166	BAP1/BARD1/H2BC10/H2BC11/H2BC12/H2BC13/H2BC14/H2BC15/H2BC17/H2BC3/H2BC4/H2BC5/H2BC6/H2BC7/H2BC8/H2BC9/H4C1/H4C11/H4C12/H4C13/H4C2/H4C3/H4C4/H4C5/H4C6/H4C8/H4C9/MAPK8/RAD50/UIMC1
WP_PATHWAYS_REGULATING_HIPPO_SIGNALING	WP_PATHWAYS_REGULATING_HIPPO_SIGNALING	1.48013	0.0128476	0.248166	CDH17/CDH22/CSF1R/CTNNB1/FGFR4/FLT1/FLT3/FLT4/GNAI2/KDR/KIT/LEF1/MST1/NF2/NTRK1/PDGFRA/PDGFRB/PRKAB1/PRKAG3/PRKAR2A/PRKCD/RHOA/TCF7
GARGALOVIC_RESPONSE_TO_OXIDIZED_PHOSPHOLIPIDS_PINK_DN	GARGALOVIC_RESPONSE_TO_OXIDIZED_PHOSPHOLIPIDS_PINK_DN	-1.58117	0.0129179	0.248166	ACKR4/EHD3/GIMAP2/GIMAP6/GIMAP7/GIMAP8/HS3ST1/LPAR6/MYCN/PALMD/TMEM140/TNFSF10
BOYLAN_MULTIPLE_MYELOMA_PCA1_UP	BOYLAN_MULTIPLE_MYELOMA_PCA1_UP	-1.43069	0.0129243	0.248166	ALCAM/AMY2A/B3GALNT1/BASP1/CD9/CP/CRISP3/GBP6/GIMAP4/GIMAP8/GPM6A/GPR160/ITGA1/ITK/KLRC1/LYZ/MFSD4A/MPO/PLSCR1/PRG2/PRLR/RASGRP3/SPAG6/STAT4/TENT5C/TMEM176A/XDH
LEE_LIVER_CANCER_SURVIVAL_DN	LEE_LIVER_CANCER_SURVIVAL_DN	-1.315	0.0132031	0.252594	ACTL6A/AGRN/ANLN/ARHGAP18/ATP5F1C/BCAT1/BZW2/CCDC6/CCNB1/CCT5/CD2AP/CENPU/DLGAP5/DSG2/DYNLT1/DYRK2/ECT2/HIF1A/HMGB2/HNRNPA1/ITGB1BP1/KLF5/LRRCC1/LSM8/LXN/LYAR/MFSD10/OPLAH/PELI1/PFDN4/RALA/RBM17/RMI2/RPS3A/SLBP/SNRPB2/TOPBP1/UBE2T/YBX3/ZADH2/ZNF532
REACTOME_INTERACTION_BETWEEN_L1_AND_ANKYRINS	REACTOME_INTERACTION_BETWEEN_L1_AND_ANKYRINS	1.546	0.0132677	0.252906	ANK2/SCN10A/SCN11A/SCN5A
DING_LUNG_CANCER_EXPRESSION_BY_COPY_NUMBER	DING_LUNG_CANCER_EXPRESSION_BY_COPY_NUMBER	-1.46089	0.0134535	0.25552	ARMC8/CMAS/DBR1/DCTD/FXR1/GOLGA7/IPO8/KPNA4/MAP3K1/MFN1/MRPL47/MYNN/NDUFB5/PHC3/PIK3CA/PNPT1/PRKCI/RYK/SIAH2/TRIM35
ZHANG_ANTIVIRAL_RESPONSE_TO_RIBAVIRIN_DN	ZHANG_ANTIVIRAL_RESPONSE_TO_RIBAVIRIN_DN	-1.58613	0.0135256	0.255927	AADAC/AHR/CAV2/CDC14A/CYP1B1/DUSP10/GATA3/IL15/ITPR3/MAP4K5/NCF2/PLK2/PTGER2/RAPGEF3/SMAD1/TFDP1/UBE2D3/VEGFC
ROY_WOUND_BLOOD_VESSEL_DN	ROY_WOUND_BLOOD_VESSEL_DN	-1.61593	0.0135726	0.255927	ATP8B1/KLF5/PROM1/RNF43/S100P/SFRP1
MILI_PSEUDOPODIA_CHEMOTAXIS_UP	MILI_PSEUDOPODIA_CHEMOTAXIS_UP	1.4632	0.0137036	0.256625	AKAP12/APC/C1orf216/CCND2/CMC1/COA5/COX20/CPLX2/EIF3A/EIF3E/GOLGA4/HNRNPA3/HSPB11/IGIP/KCTD10/KIF1C/MATR3/NBEAL1/NCL/PALLD/PGGT1B/SCAPER/SSB/TRAK2/UPF3A/VCPIP1/XAF1/ZEB1/ZEB2
FARMER_BREAST_CANCER_CLUSTER_5	FARMER_BREAST_CANCER_CLUSTER_5	-1.61576	0.0137075	0.256625	CYB561/DCAF7/DHX40/FTSJ3/MTMR4/POLG2/PPM1D/PTRH2/RAD51C/RNF43/RPS6KB1/SMARCD2/SMG8/SUPT4H1/TACO1/TRIM37/TUBD1/VMP1
KEGG_NEUROACTIVE_LIGAND_RECEPTOR_INTERACTION	KEGG_NEUROACTIVE_LIGAND_RECEPTOR_INTERACTION	-1.31012	0.0137891	0.257233	ADCYAP1R1/ADRA1A/ADRA1B/ADRA2C/ADRB3/AGTR1/C3AR1/CHRNA2/CRHR2/DRD5/EDNRA/FSHR/GHRHR/GHSR/GLRA3/GLRB/GRID2/GRIN2B/GZMA/LHCGR/LPAR6/MLNR/MTNR1A/NTSR2/P2RY1/P2RY13/P2RY14/PRLR/PTGDR/PTGER2/S1PR1/TAAR1/TAAR2/TAAR5/TAAR6/TAAR8/TAAR9/TSHB
REACTOME_TOLL_LIKE_RECEPTOR_TLR1_TLR2_CASCADE	REACTOME_TOLL_LIKE_RECEPTOR_TLR1_TLR2_CASCADE	1.47051	0.0140483	0.260677	ATF2/BTRC/CD14/CHUK/CUL1/DUSP7/FBXW11/IRAK2/LY96/MAPK8/MAPK9/MEF2C/MYD88/NKIRAS1/PPP2CA/RPS6KA2/S100A12/S100A8/S100A9/SKP1/TLR1/TLR6
JAATINEN_HEMATOPOIETIC_STEM_CELL_DN	JAATINEN_HEMATOPOIETIC_STEM_CELL_DN	-1.30497	0.0140732	0.260677	ANKRD55/BCL2L11/BPGM/CALD1/CAMK4/CD163/CD2/CEBPD/CITED2/CLEC4A/CLEC7A/CYP1B1/CYP4F3/DOCK9/FCN1/FGFBP2/FGR/GABARAPL1/GIMAP4/GPR18/GYPA/GZMA/GZMK/ITK/KCTD12/KLF2/KLRC1/KLRF1/KLRK1/LBH/LGALS3/LY9/LYZ/MPEG1/NCF2/NPL/PIK3R5/PLBD1/PTGDR/QPCT/RASGRF2/RGCC/RHAG/RHD/SERPINB2/SGK1/SLC25A37/SLC2A3/SNCA/SPON2/TENT5C/TFDP1/TGFBR3/TNFAIP3/TOB1/TRAT1/UPP1/XCL1
REACTOME_ERYTHROCYTES_TAKE_UP_CARBON_DIOXIDE_AND_RELEASE_OXYGEN	REACTOME_ERYTHROCYTES_TAKE_UP_CARBON_DIOXIDE_AND_RELEASE_OXYGEN	-1.65237	0.014151	0.261196	AQP1/CYB5R1/CYB5R2/HBA1/HBA2/RHAG
REACTOME_ROLE_OF_LAT2_NTAL_LAB_ON_CALCIUM_MOBILIZATION	REACTOME_ROLE_OF_LAT2_NTAL_LAB_ON_CALCIUM_MOBILIZATION	-1.64403	0.0143146	0.263289	FCER1G/LAT2/LYN/MS4A2/PIK3CA/PIK3CB/PIK3R1/PIK3R2/SOS1/SYK
LIANG_HEMATOPOIESIS_STEM_CELL_NUMBER_SMALL_VS_HUGE_UP	LIANG_HEMATOPOIESIS_STEM_CELL_NUMBER_SMALL_VS_HUGE_UP	-1.54544	0.0143696	0.263375	CLCN3/EIF4E/GCLM/GSTA1/LXN/PLSCR2/QDPR/SCAMP1/STX7/TLCD4/TPM4/UBE2D3
HOSHIDA_LIVER_CANCER_SUBCLASS_S2	HOSHIDA_LIVER_CANCER_SUBCLASS_S2	1.42372	0.0144743	0.264079	AFP/ATF2/ATP2B2/ATP5PB/CSNK2A1/CTNNB1/DDX18/FGFR4/FLNB/GCN1/HMGCR/HNRNPU/KLF3/MAPK6/NCOA4/PEG3/PLXNB1/PPARG/PRDX3/RAB4A/RPS24/SMARCC1/SSB/TARBP1/TBCE/TIAL1/UBE2K
POS_HISTAMINE_RESPONSE_NETWORK	POS_HISTAMINE_RESPONSE_NETWORK	-1.62793	0.0145087	0.264079	ACP3/ADH7/GARS1/IL15/LOXL1/PFN2/UPP1
JECHLINGER_EPITHELIAL_TO_MESENCHYMAL_TRANSITION_DN	JECHLINGER_EPITHELIAL_TO_MESENCHYMAL_TRANSITION_DN	-1.45081	0.0146506	0.264882	ATP1A1/BMP4/BTG2/CCN2/CTNND1/EGR2/EPCAM/F3/HMGA2/ID1/ID2/ID4/INMT/KLF2/NUMB/PLK2/SERPINB5/SGK1/TSC22D1
REACTOME_DEGRADATION_OF_BETA_CATENIN_BY_THE_DESTRUCTION_COMPLEX	REACTOME_DEGRADATION_OF_BETA_CATENIN_BY_THE_DESTRUCTION_COMPLEX	1.44156	0.0146893	0.264882	APC/BTRC/CSNK1A1/CTNNB1/CUL1/FRAT1/FRAT2/HDAC1/LEF1/PPP2CA/PPP2CB/PPP2R5A/PPP2R5E/PSMB1/PSMB2/PSMB4/PSMD1/PSMD4/PSMD6/PSMF1/SEM1/SKP1/TCF7
REACTOME_SIGNALLING_TO_RAS	REACTOME_SIGNALLING_TO_RAS	-1.60687	0.0147044	0.264882	KRAS/MAPK11/MAPK12/MAPKAPK2/NGF/NRAS/RALA/SOS1
REACTOME_HDMS_DEMETHYLATE_HISTONES	REACTOME_HDMS_DEMETHYLATE_HISTONES	1.52531	0.0148845	0.267207	H3C1/H3C10/H3C11/H3C12/H3C13/H3C14/H3C15/H3C2/H3C3/H3C4/H3C6/H3C7/H3C8/H4C1/H4C11/H4C12/H4C13/H4C14/H4C15/H4C2/H4C3/H4C4/H4C5/H4C6/H4C8/H4C9/KDM3A/KDM3B
BARRIER_CANCER_RELAPSE_NORMAL_SAMPLE_UP	BARRIER_CANCER_RELAPSE_NORMAL_SAMPLE_UP	-1.60688	0.014978	0.26771	ADAM28/AMPD1/ATP5F1C/CEP70/CLINT1/CPA3/CREBL2/IRAG2/LRRC31/MAPRE2/PTGER2
PID_TRKR_PATHWAY	PID_TRKR_PATHWAY	-1.44553	0.0150146	0.26771	DYNLT1/ELMO1/FAIM/FRS2/GAB1/KRAS/NEDD4L/NGF/NRAS/NTF3/PIK3CA/PIK3R1/PLCG1/PRKCI/RAP1B/RHOG/SOS1
NIKOLSKY_BREAST_CANCER_19Q13.1_AMPLICON	NIKOLSKY_BREAST_CANCER_19Q13.1_AMPLICON	1.57038	0.015142	0.268494	ZFP30/ZNF260/ZNF345/ZNF382/ZNF383/ZNF420/ZNF461/ZNF527/ZNF529/ZNF540/ZNF567/ZNF568/ZNF569/ZNF570/ZNF571/ZNF585A/ZNF585B/ZNF781/ZNF790/ZNF793/ZNF829/ZNF875
ZWANG_CLASS_1_TRANSIENTLY_INDUCED_BY_EGF	ZWANG_CLASS_1_TRANSIENTLY_INDUCED_BY_EGF	-1.1932	0.015206	0.268494	ACOX3/ACTBL2/ADAMTSL2/AHR/AMOTL2/ANKRD12/ARHGAP21/ARL13B/ARL15/ATL1/ATP9A/B3GNT2/B4GALT4/BCL2L1/BNC1/BTG1/CALD1/CBLB/CCDC68/CD244/CDV3/CEBPG/CIBAR1P2/CNN3/CREBZF/CRYBG2/DENND2C/DIPK2A/DUSP10/EIF5A2/EXT1/FBXL3/FHIP1A/FOXC1/FOXD1/FST/GAPT/GDF3/GHSR/GPRC5A/HIF1A/HOMER1/HSH2D/ID1/IER5/IFIT5/IL6ST/ING2/KIAA1217/LAMC2/LBH/LEKR1/LRCH1/MOCS3/MYC/NABP1/NEDD4L/NOCT/NPHP3/NUFIP1/OR4F15/OTX2/PDLIM5/PIM3/PMAI…
MEISSNER_NPC_HCP_WITH_H3K27ME3	MEISSNER_NPC_HCP_WITH_H3K27ME3	1.4507	0.0152123	0.268494	ALX1/ATP12A/ATP2B2/BHLHE23/CA10/CDX2/DIO3/FEZF2/FOXL1/FOXN4/FSTL4/GPR139/GRM7/GSX2/HES2/HOXA10/HOXA11/HOXB4/HOXB5/HOXB6/HOXB7/HOXB9/HOXD10/HOXD12/HOXD9/KCNK15/LHX5/MIXL1/NEUROG3/NKX2-5/PAX7/PDX1/PRKCZ/RIPK4/SCNN1G/SFRP5/VSTM2L/WNT10A
REACTOME_DISEASES_OF_SIGNAL_TRANSDUCTION_BY_GROWTH_FACTOR_RECEPTORS_AND_SECOND_MESSENGERS	REACTOME_DISEASES_OF_SIGNAL_TRANSDUCTION_BY_GROWTH_FACTOR_RECEPTORS_AND_SECOND_MESSENGERS	1.32134	0.015537	0.273305	AGGF1/AGTRAP/APC/AREG/ATG7/BCR/BTC/CAMK2A/CAMK2D/CAMK2G/CD28/CDK8/CEP43/CHUK/CLCN6/CSNK1A1/CTNNB1/CUL1/DERL2/DUSP7/EGF/EPGN/EREG/ESR2/ESRP1/FGF1/FGF2/FGF23/FGF6/FGF8/FGFR4/FIP1L1/FKBP1A/FLT3/FOXO1/FZD5/FZD6/GOLGA4/HBEGF/HDAC1/HDAC11/HDAC3/HDAC4/ICOS/IQGAP1/JAK2/KAT2B/KDR/KIT/KLB/KREMEN1/KSR2/LCK/LRRFIP1/MAPK1/NCBP2/NRG2/PAPSS1/PDGFRA/PDGFRB/PEBP1/PIK3AP1/POLR2B/POLR2D/PPP2CA/PPP2CB/PPP2R5A/PPP2R5…
KIM_MYCN_AMPLIFICATION_TARGETS_DN	KIM_MYCN_AMPLIFICATION_TARGETS_DN	-1.39869	0.0156861	0.274616	ASTE1/B4GALT4/BEST3/CCNL1/CEP70/COL1A1/DZIP3/FAM111A/GCA/GOLT1B/KIN/KLF5/LMO7/MFSD1/MORN2/PLEKHA2/PLEKHA5/PPP2R3A/RASA2/RECQL/SLC35A5/TFDP2/TMBIM4/TMEM19
REACTOME_PHOSPHOLIPASE_C_MEDIATED_CASCADE_FGFR4	REACTOME_PHOSPHOLIPASE_C_MEDIATED_CASCADE_FGFR4	1.58154	0.0157555	0.274616	FGF2/FGF23/FGF6/FGFR4/KLB
REACTOME_VISUAL_PHOTOTRANSDUCTION	REACTOME_VISUAL_PHOTOTRANSDUCTION	-1.40412	0.0157687	0.274616	AKR1B10/APOB/CYP4V2/GRK4/GRK7/GUCA1C/HSPG2/LRAT/METAP1/PDE6B/PRKCQ/RBP1/RBP2/RGS9/SDC1/TTR
NIKOLSKY_BREAST_CANCER_1Q21_AMPLICON	NIKOLSKY_BREAST_CANCER_1Q21_AMPLICON	1.52665	0.0158483	0.274687	LINGO4/MRPL9/OAZ3/RORC/TDRKH/THEM4/THEM5
REACTOME_METABOLISM_OF_ANGIOTENSINOGEN_TO_ANGIOTENSINS	REACTOME_METABOLISM_OF_ANGIOTENSINOGEN_TO_ANGIOTENSINS	-1.63846	0.0159506	0.274687	CPA3/CPB1/CPB2/MME
BIOCARTA_IL7_PATHWAY	BIOCARTA_IL7_PATHWAY	-1.66026	0.0160336	0.274687	BCL2/JAK1/NMI/PIK3CA/PIK3R1/PTK2B
REACTOME_PRE_NOTCH_EXPRESSION_AND_PROCESSING	REACTOME_PRE_NOTCH_EXPRESSION_AND_PROCESSING	1.43917	0.0160378	0.274687	AGO2/AGO3/H2AC14/H2AC18/H2AC19/H2AC20/H2AC4/H2AC6/H2AC7/H2AC8/H2BC10/H2BC11/H2BC12/H2BC13/H2BC14/H2BC15/H2BC17/H2BC21/H2BC3/H2BC4/H2BC5/H2BC6/H2BC7/H2BC8/H2BC9/H3-3A/H3C1/H3C10/H3C11/H3C12/H3C13/H3C14/H3C15/H3C2/H3C3/H3C4/H3C6/H3C7/H3C8/H4C1/H4C11/H4C12/H4C13/H4C14/H4C15/H4C2/H4C3/H4C4/H4C5/H4C6/H4C8/H4C9/KAT2B/MIR302A/MOV10/RBPJ/SNW1
REACTOME_CHROMATIN_MODIFYING_ENZYMES	REACTOME_CHROMATIN_MODIFYING_ENZYMES	1.34947	0.0160834	0.274687	ARID4B/ATF2/ATXN7/BRD8/BRPF1/CLOCK/ELP6/EP400/H2AC11/H2AC12/H2AC13/H2AC14/H2AC15/H2AC16/H2AC17/H2AC4/H2AC6/H2AC7/H2AC8/H2BC10/H2BC11/H2BC12/H2BC13/H2BC14/H2BC15/H2BC17/H2BC3/H2BC4/H2BC5/H2BC6/H2BC7/H2BC8/H2BC9/H3C1/H3C10/H3C11/H3C12/H3C2/H3C3/H3C4/H3C6/H3C7/H3C8/H4C1/H4C11/H4C12/H4C13/H4C2/H4C3/H4C4/H4C5/H4C6/H4C8/H4C9/HDAC1/HDAC3/ING5/JADE1/JADE2/JAK2/KAT2B/KDM3B/MEAF6/NCOA2/NSD1/PAX3/PBRM1/PHF2…
REACTOME_SEPARATION_OF_SISTER_CHROMATIDS	REACTOME_SEPARATION_OF_SISTER_CHROMATIDS	1.36941	0.0161134	0.274687	AHCTF1/ANAPC10/ANAPC4/BUB1/BUB3/CDC16/CDC23/CENPC/CLASP1/CLASP2/DYNC1I1/DYNC1I2/DYNC1LI1/KIF2C/MAD2L1/MAPRE1/MIS12/NDEL1/NSL1/NUP133/NUP37/PDS5A/PPP2CA/PPP2CB/PPP2R5A/PPP2R5E/PSMB1/PSMB2/PSMB4/PSMD1/PSMD4/PSMD6/PSMF1/SEC13/SEM1/SGO1/SGO2/TUBA3D/TUBA3E/TUBA4A/TUBA4B/TUBA8/TUBB1/TUBB8B/UBE2E1/ZW10
PID_IL27_PATHWAY	PID_IL27_PATHWAY	-1.59913	0.0161396	0.274687	GATA3/IFNG/IL12A/IL12B/IL12RB2/IL17A/IL6ST/JAK1/STAT4
MIYAGAWA_TARGETS_OF_EWSR1_ETS_FUSIONS_UP	MIYAGAWA_TARGETS_OF_EWSR1_ETS_FUSIONS_UP	-1.2748	0.0163132	0.276743	AKR1B10/AP4B1/ARHGDIB/ATP1A1/BCL2L1/BHLHE41/CASP3/CD58/CLDN1/CMPK2/CPPED1/DNAJC12/DPYSL2/EMP2/ETV6/FARP1/FOXL2/GCH1/GPD2/HHIP/HIPK1/HMCN1/ID2/IL1RAP/JAG1/JAK1/KCTD12/KDSR/KIAA1217/LBH/LRCH1/MAFB/NMI/NTNG1/PTPN22/RAB11FIP1/RARRES2/ROCK2/SAP30/SNX18/SPTBN1/SSPN/TAGLN3/TBL1XR1/TM4SF1/TMEFF2/TOX2/TRIB1/TSPAN13/USP6NL/WDFY2/YPEL5
REACTOME_SNRNP_ASSEMBLY	REACTOME_SNRNP_ASSEMBLY	1.51356	0.0168278	0.283977	DDX20/GEMIN4/NCBP2/NDC1/NUP133/NUP155/NUP210/NUP35/NUP37/NUP54/NUP58/NUP88/PHAX/SEC13/SNRPB/SNRPD3/SNRPF/WDR77
MARSON_FOXP3_TARGETS_DN	MARSON_FOXP3_TARGETS_DN	-1.50821	0.0168587	0.283977	BTG1/BTLA/CDV3/EMB/GCH1/GPR171/IFNG/ITK/MALT1/MYC/NABP1/STX6/TNFSF11
REACTOME_INTERLEUKIN_15_SIGNALING	REACTOME_INTERLEUKIN_15_SIGNALING	-1.67111	0.0169021	0.283977	IL15/IL15RA/JAK1/JAK3/SOS1/SOS2
TONKS_TARGETS_OF_RUNX1_RUNX1T1_FUSION_SUSTAINED_IN_MONOCYTE_UP	TONKS_TARGETS_OF_RUNX1_RUNX1T1_FUSION_SUSTAINED_IN_MONOCYTE_UP	-1.60003	0.0170908	0.285515	ARHGEF12/EPS8/HPGDS/HSPB1/PPFIBP1/SOX4/TFPI/TM4SF1
REACTOME_FLT3_SIGNALING	REACTOME_FLT3_SIGNALING	-1.56761	0.0171026	0.285515	BCL2L11/CDKN1B/GRB10/KRAS/NRAS/PIK3CA/PIK3R1/PTPRJ/RPS27A/SLA/SOCS6/SOS1/UBB
KORKOLA_YOLK_SAC_TUMOR_UP	KORKOLA_YOLK_SAC_TUMOR_UP	-1.70476	0.0172101	0.286114	DDX47/DERA/KLHL42/LDHB/MAGOHB/RECQL/SLC2A3/YARS2
KEGG_WNT_SIGNALING_PATHWAY	KEGG_WNT_SIGNALING_PATHWAY	1.41577	0.0173508	0.286114	APC/BTRC/CAMK2A/CAMK2D/CAMK2G/CCND2/CSNK1A1/CSNK1A1L/CSNK2A1/CTNNB1/CUL1/FBXW11/FRAT1/FRAT2/FZD10/FZD5/FZD6/LEF1/MAPK8/MAPK9/PPP2CA/PPP2CB/PPP2R5A/PPP2R5E/PPP3CC/PRICKLE2/PRKCG/RHOA/ROCK1/RUVBL1/SFRP5/SKP1/TCF7/WNT10A/WNT2B/WNT3A/WNT5A/WNT6/WNT7A/WNT8A/WNT8B
REACTOME_ACYL_CHAIN_REMODELLING_OF_PS	REACTOME_ACYL_CHAIN_REMODELLING_OF_PS	1.59481	0.0173629	0.286114	LPCAT4/OSBPL10/PLA2G12A
DUAN_PRDM5_TARGETS	DUAN_PRDM5_TARGETS	-1.40583	0.0173684	0.286114	CEMIP/CLDN16/EBF1/EDNRA/GOLGA6A/H4-16/ID2/INSYN1/ISLR2/MYC/PML/PPP1R12B/RUNX2/SOCS3/SOX2
YAO_TEMPORAL_RESPONSE_TO_PROGESTERONE_CLUSTER_8	YAO_TEMPORAL_RESPONSE_TO_PROGESTERONE_CLUSTER_8	-1.50269	0.0174114	0.286114	ATP5F1C/BCAT1/CAPRIN2/ETNK1/FKBP5/FST/GGCT/ID1/LMO7/MYC/NOCT/PTK2B/RHOB/SGK1/SLC2A3/SRSF1/STX18/TGFBR3/WDR43
FIGUEROA_AML_METHYLATION_CLUSTER_2_UP	FIGUEROA_AML_METHYLATION_CLUSTER_2_UP	1.51	0.0176832	0.289673	CDK8/COL21A1/CRHBP/CYP26C1/DNM3/GALP/MATR3/MRPL9/NRP2/OAZ3/PCDHGA11/PCDHGB7/PIAS2/PIGZ/PRR18/SLC39A14/TAFA4/TMEM263/VPREB3/ZNF582/ZNF667
WEBER_METHYLATED_HCP_IN_SPERM_DN	WEBER_METHYLATED_HCP_IN_SPERM_DN	-1.52239	0.0179034	0.292176	CRISP2/GTF2A1L/MORC1/SHCBP1L/SOX30/SPATA4/SYCP1
YIH_RESPONSE_TO_ARSENITE_C2	YIH_RESPONSE_TO_ARSENITE_C2	1.56599	0.0179475	0.292176	ATF2/CAST/KIT/RAB5A
REACTOME_SIGNALING_BY_FGFR4_IN_DISEASE	REACTOME_SIGNALING_BY_FGFR4_IN_DISEASE	-1.64821	0.0180114	0.292309	FRS2/GAB1/KRAS/NRAS/PIK3CA/PIK3R1/PLCG1/SOS1
CAIRO_LIVER_DEVELOPMENT_UP	CAIRO_LIVER_DEVELOPMENT_UP	-1.30452	0.0180681	0.292323	AFAP1/BASP1/COL5A2/CPM/EMCN/FLRT3/GOLT1B/HAND2/LDB2/LXN/MYCN/NEO1/PCOLCE2/PDPN/PFDN4/PFN2/PGK2/PLK2/PLOD2/PTBP2/RHOB/RNF138/RPRM/SLC25A4/SLC39A6/SNN/SOCS6/SRSF7/TMEM184C/TULP4/UCHL3
REACTOME_G_ALPHA_S_SIGNALLING_EVENTS	REACTOME_G_ALPHA_S_SIGNALLING_EVENTS	-1.36183	0.0181885	0.292708	ADCYAP1R1/ADM2/ADRB3/CRHR2/DRD5/FSHR/GHRHR/GNB4/GPR15/IAPP/LHCGR/PDE3A/PTGDR/PTGER2/PTHLH/TAAR1/TAAR2/TAAR5/TAAR6/TAAR8/TAAR9/TSHB
REACTOME_PEPTIDE_HORMONE_METABOLISM	REACTOME_PEPTIDE_HORMONE_METABOLISM	-1.3657	0.0182233	0.292708	BCHE/CPA3/CPB1/CPB2/CRHR2/ERO1A/GRP/ISL1/MME/REN/SEC11C/SLC30A5/SLC30A6/SLC30A7/SPCS3/TSHB
BIOCARTA_ERAD_PATHWAY	BIOCARTA_ERAD_PATHWAY	1.53503	0.0182944	0.292708	CUL1/EDEM1/SEC61A1/SKP1/UGGT1
WP_HAIR_FOLLICLE_DEVELOPMENT_CYTODIFFERENTIATION_PART_3_OF_3	WP_HAIR_FOLLICLE_DEVELOPMENT_CYTODIFFERENTIATION_PART_3_OF_3	-1.34696	0.0183152	0.292708	BMP4/CASP14/CCN2/CD200/DLX3/DSC2/DSG1/DSG4/EGFR/FST/GATA3/GPRC5D/IFNG/LGR5/MSX1/NFKB1/NR3C1/PROM1/RUNX3/SFRP1/SMAD1/SMAD4/SOSTDC1/SOX2/TP63
SANSOM_APC_MYC_TARGETS	SANSOM_APC_MYC_TARGETS	1.35062	0.0185093	0.29491	ABHD14A/ALKBH2/ARFGEF1/ATRIP/CDC42BPA/CDX2/CORO1C/DAG1/DCUN1D3/DNMBP/EIF2AK3/EXOSC1/FZD5/GORASP1/HIRA/HSPBAP1/IMPDH2/JADE1/MDN1/NBEAL2/NDST1/NHP2/NOL9/NPTX2/NSD1/OXR1/PLK3/PXN/RASSF4/RRP9/SART3/SEC61A1/SEMA3B/SFSWAP/SLC6A6/SMARCC1/SMPD4/SNRPF/TAF7/TKT/TM9SF3/TRIM7/TRMT6/TTC37/UBE2K/VIPR1/WDR33/ZBTB48/ZFP2/ZFP28/ZKSCAN8/ZNF444
CHIANG_LIVER_CANCER_SUBCLASS_CTNNB1_DN	CHIANG_LIVER_CANCER_SUBCLASS_CTNNB1_DN	-1.32007	0.0187172	0.295824	AMIGO2/BASP1/CCDC80/CD2/CD24/CD52/COL1A1/COL3A1/CP/CYFIP2/CYTIP/EFEMP1/GALNT7/GCH1/GPR183/GPR88/HOMER1/HPGD/KCTD12/LGALS3/LOXL1/LXN/MAL2/MOXD1/PKDCC/PLBD1/S100P/SLC22A15/SLC2A9/STAT4/VNN1/VNN2/YBX3
MATZUK_POSTIMPLANTATION_AND_POSTPARTUM	MATZUK_POSTIMPLANTATION_AND_POSTPARTUM	1.60618	0.0187352	0.295824	INHBB/NR2C2/OXTR
NUNODA_RESPONSE_TO_DASATINIB_IMATINIB_UP	NUNODA_RESPONSE_TO_DASATINIB_IMATINIB_UP	1.55628	0.0188273	0.295824	CASP6/CCNA2/CCND2/CDC25A/CDC25C/CDK8/RAD50
YU_BAP1_TARGETS	YU_BAP1_TARGETS	1.55697	0.0188273	0.295824	BAP1/CCND2/CCNE2/CDC25A/ELOVL6/PDGFRA/TADA3
REACTOME_GPVI_MEDIATED_ACTIVATION_CASCADE	REACTOME_GPVI_MEDIATED_ACTIVATION_CASCADE	-1.58763	0.0188844	0.295824	CLEC1B/COL1A1/PDPN/PIK3CA/PIK3CB/PIK3R1/PIK3R3/PIK3R5/PIK3R6/RHOB/RHOG
KEGG_STARCH_AND_SUCROSE_METABOLISM	KEGG_STARCH_AND_SUCROSE_METABOLISM	1.49565	0.0189554	0.295824	GBE1/HK3/PGM2/UGDH/UGT1A1/UGT1A10/UGT1A3/UGT1A4/UGT1A5/UGT1A6/UGT1A7/UGT1A8/UGT1A9/UGT2A1/UGT2B11/UGT2B17/UGT2B28/UGT2B4/UGT2B7
VECCHI_GASTRIC_CANCER_EARLY_DN	VECCHI_GASTRIC_CANCER_EARLY_DN	-1.23499	0.0189967	0.295824	AADAC/ACKR4/ADH1B/AGTR1/ALKAL2/AMPD1/AQP4/ATP13A4/BCHE/BMPR1B/CASQ2/CAVIN2/CDH19/CLDND1/CYTIP/DTNA/EBF1/ECRG4/EFEMP1/ENPP2/ERBIN/F11/FIGN/GABARAPL1/GLUL/HDGFL3/HHIP/HPGD/IDUA/KCNMB2/LDHB/MAP9/MEP1B/MFSD4A/MTTP/NR3C2/P2RY14/PPP2R3A/PRKD3/RBP2/RETNLB/SELENOP/SERPINI1/SFRP1/SLC2A12/SLC2A2/SORBS2/SOSTDC1/SOX2/STOX2/TMEFF2/VEPH1/VSTM2A
WP_PURINERGIC_SIGNALING	WP_PURINERGIC_SIGNALING	-1.58981	0.0190181	0.295824	LPAR6/P2RY1/P2RY12/P2RY13/P2RY14
SAMOLS_TARGETS_OF_KHSV_MIRNAS_DN	SAMOLS_TARGETS_OF_KHSV_MIRNAS_DN	1.48093	0.0191388	0.296049	C11orf58/CDC16/CFI/CRY1/CXXC5/FZD10/LZTS1/PLAC8/SHISA2/SLC6A15/SPOCK3/SPP1/SRGN/THBS1
REACTOME_INFLUENZA_INFECTION	REACTOME_INFLUENZA_INFECTION	1.3787	0.0191893	0.296049	GRSF1/NDC1/NUP133/NUP210/NUP35/NUP37/NUP54/NUP58/NUP88/PARP1/POLR2B/POLR2D/RAN/RPL14/RPL15/RPL21/RPL26L1/RPL29/RPL32/RPL34/RPL35A/RPL37A/RPL9/RPLP0/RPS13/RPS14/RPS24/RPS8/RPSA/SEC13
WP_PI3KAKTMTOR_VITD3_SIGNALLING	WP_PI3KAKTMTOR_VITD3_SIGNALLING	-1.57167	0.019202	0.296049	CD80/CYP24A1/GSK3B/IL12A/MYC/PIK3CA/PRKAA2/RXRA/SLC2A3/VDR
QI_HYPOXIA_TARGETS_OF_HIF1A_AND_FOXA2	QI_HYPOXIA_TARGETS_OF_HIF1A_AND_FOXA2	-1.51583	0.0194273	0.298645	BCL2L1/CITED2/CTNND1/DUSP10/GPRC5A/ITGA5/LBH/NGF/PLOD2
SAGIV_CD24_TARGETS_DN	SAGIV_CD24_TARGETS_DN	1.48564	0.0194867	0.298682	ADRB2/ATF3/CXCL8/GEM/HSPB8/KLHL22/N4BP3/OGG1/PLAU/THBS1/TIMP4/TUFT1/UROD
OUELLET_OVARIAN_CANCER_INVASIVE_VS_LMP_DN	OUELLET_OVARIAN_CANCER_INVASIVE_VS_LMP_DN	-1.58382	0.0196072	0.299654	CFH/CIRBP/GAMT/RBP1/RPS29

## Sheet: GSEA.C5
ID	Description	NES	pvalue	p.adjust	core_enrichment
GOBP_HOMOPHILIC_CELL_ADHESION_VIA_PLASMA_MEMBRANE_ADHESION_MOLECULES	GOBP_HOMOPHILIC_CELL_ADHESION_VIA_PLASMA_MEMBRANE_ADHESION_MOLECULES	2.21801	1e-10	9.821e-07	CDH26/CDHR2/CDHR4/CELSR3/CNTN4/CNTN6/DSCAML1/FAT4/IGSF21/MYOT/OBSL1/PALLD/PCDH1/PCDH10/PCDH12/PCDH7/PCDHA1/PCDHA10/PCDHA11/PCDHA12/PCDHA13/PCDHA2/PCDHA3/PCDHA4/PCDHA5/PCDHA6/PCDHA7/PCDHA8/PCDHA9/PCDHAC1/PCDHAC2/PCDHB1/PCDHB10/PCDHB11/PCDHB12/PCDHB13/PCDHB14/PCDHB15/PCDHB16/PCDHB18P/PCDHB2/PCDHB3/PCDHB4/PCDHB5/PCDHB6/PCDHB7/PCDHB8/PCDHB9/PCDHGA1/PCDHGA10/PCDHGA11/PCDHGA12/PCDHGA2/PCDHGA3/PCDHGA4/P…
GOBP_ETHANOL_OXIDATION	GOBP_ETHANOL_OXIDATION	-2.25264	1.09798e-09	5.39163e-06	ADH1A/ADH1B/ADH1C/ADH4/ADH5/ADH6/ADH7
GOBP_G_PROTEIN_COUPLED_PURINERGIC_NUCLEOTIDE_RECEPTOR_SIGNALING_PATHWAY	GOBP_G_PROTEIN_COUPLED_PURINERGIC_NUCLEOTIDE_RECEPTOR_SIGNALING_PATHWAY	-2.12088	1.07875e-07	0.000264861	GPR171/GPR87/P2RY1/P2RY12/P2RY13/P2RY14
GOMF_G_PROTEIN_COUPLED_PURINERGIC_NUCLEOTIDE_RECEPTOR_ACTIVITY	GOMF_G_PROTEIN_COUPLED_PURINERGIC_NUCLEOTIDE_RECEPTOR_ACTIVITY	-2.12088	1.07875e-07	0.000264861	GPR171/GPR87/P2RY1/P2RY12/P2RY13/P2RY14
GOBP_CELL_CELL_ADHESION_VIA_PLASMA_MEMBRANE_ADHESION_MOLECULES	GOBP_CELL_CELL_ADHESION_VIA_PLASMA_MEMBRANE_ADHESION_MOLECULES	1.80028	1.35273e-07	0.000265704	ADGRL3/AMIGO3/CDH26/CDHR4/CELSR3/CNTN4/CNTN6/DSCAML1/FAT4/IGSF21/IL1RN/MYOT/OBSL1/PALLD/PCDH1/PCDH10/PCDH12/PCDH7/PCDHA1/PCDHA10/PCDHA11/PCDHA12/PCDHA13/PCDHA2/PCDHA3/PCDHA4/PCDHA5/PCDHA6/PCDHA7/PCDHA8/PCDHA9/PCDHAC1/PCDHAC2/PCDHB1/PCDHB10/PCDHB11/PCDHB12/PCDHB13/PCDHB14/PCDHB15/PCDHB16/PCDHB18P/PCDHB2/PCDHB3/PCDHB4/PCDHB5/PCDHB6/PCDHB7/PCDHB8/PCDHB9/PCDHGA1/PCDHGA10/PCDHGA11/PCDHGA12/PCDHGA2/PCD…
GOBP_ETHANOL_METABOLIC_PROCESS	GOBP_ETHANOL_METABOLIC_PROCESS	-2.26052	6.05057e-07	0.000990378	ADH1A/ADH1B/ADH1C/ADH4/ADH5/ADH6/ADH7/SULT1C4
GOMF_RETINOL_DEHYDROGENASE_ACTIVITY	GOMF_RETINOL_DEHYDROGENASE_ACTIVITY	-2.18395	7.88096e-07	0.0011057	ADH1A/ADH1B/ADH1C/ADH4/ADH6/ADH7
GOBP_FOREBRAIN_GENERATION_OF_NEURONS	GOBP_FOREBRAIN_GENERATION_OF_NEURONS	2.05985	3.67659e-06	0.00451348	ASCL1/CSF1R/DISC1/DLX1/DLX2/DLX5/FEZF2/FGF8/GATA2/GBX2/GSX2/LEF1/LHX5/METTL14/NDNF/NRP2/PROX1/ROBO1/ROBO2/SCYL2/SEMA3A/SOX1/UQCRQ/WNT3A/WNT5A/ZMIZ1
GOMF_NUCLEOTIDE_RECEPTOR_ACTIVITY	GOMF_NUCLEOTIDE_RECEPTOR_ACTIVITY	-2.18038	4.85536e-06	0.00529828	GPR171/GPR87/P2RX3/P2RY1/P2RY12/P2RY13/P2RY14/PTAFR
GOBP_RESPONSE_TO_CHEMOKINE	GOBP_RESPONSE_TO_CHEMOKINE	1.87682	2.34492e-05	0.0230295	ACKR3/CCL1/CCL11/CCL13/CCL2/CCL7/CCL8/CCR1/CCR2/CCR3/CCR4/CCR5/CCR6/CCR8/CCR9/CCRL2/CMKLR1/CX3CR1/CXCL1/CXCL10/CXCL11/CXCL12/CXCL13/CXCL5/CXCL6/CXCL8/CXCL9/CXCR1/CXCR2/CXCR6/DUSP1/GPR17/GPR35/LOX/OXSR1/PF4/PF4V1/PPBP/RHOA/ROBO1/SLC12A2/SLIT3/STK39/XCR1/ZC3H12A
GOBP_COPII_COATED_VESICLE_BUDDING	GOBP_COPII_COATED_VESICLE_BUDDING	1.90098	3.23444e-05	0.0288777	ANKRD28/AREG/COL7A1/GORASP1/INSIG1/SAR1B/SCAP/SEC13/SEC23IP/SEC24A/SEC24B/SEC24D/SEC31B/TRAPPC3/TRAPPC9/USO1
HP_ABNORMAL_CIRCULATING_FATTY_ACID_CONCENTRATION	HP_ABNORMAL_CIRCULATING_FATTY_ACID_CONCENTRATION	1.96639	4.48657e-05	0.0367189	ABCC8/ACAD9/ACADVL/COL7A1/CPT2/CTNS/EHHADH/GATM/HADH/HNF4A/KCNJ11/LMBRD1/NADK2/NDUFAF6/PEX1/PEX16/PEX2/PEX26/PEX3/PEX7/SCO1/SLC12A1/SLC22A5/SLC25A20/SLC34A1/SLC52A1/TANGO2
GOBP_REGULATION_OF_NATURAL_KILLER_CELL_MEDIATED_IMMUNITY	GOBP_REGULATION_OF_NATURAL_KILLER_CELL_MEDIATED_IMMUNITY	-1.95401	5.66347e-05	0.0427853	CD96/CLEC12B/CLNK/HAVCR2/IL12A/IL12B/KLRC1/KLRC2/KLRC4-KLRK1/KLRD1/KLRK1/PIK3R6/SERPINB4
GOBP_URONIC_ACID_METABOLIC_PROCESS	GOBP_URONIC_ACID_METABOLIC_PROCESS	1.9554	6.21612e-05	0.0436061	CRYL1/SORD/UGT1A1/UGT1A10/UGT1A3/UGT1A4/UGT1A5/UGT1A6/UGT1A7/UGT1A8/UGT1A9/UGT2A1/UGT2A2/UGT2B11/UGT2B17/UGT2B28/UGT2B4/UGT2B7/XYLB
GOBP_NEGATIVE_REGULATION_OF_LIPID_LOCALIZATION	GOBP_NEGATIVE_REGULATION_OF_LIPID_LOCALIZATION	1.87093	9.92388e-05	0.0649749	ABHD5/ARL6IP5/CRY1/EGF/GRM7/MIR128-1/MIR26A1/MIR302A/NPY5R/PPARG/SHH
GOCC_PHOSPHATIDYLINOSITOL_3_KINASE_COMPLEX	GOCC_PHOSPHATIDYLINOSITOL_3_KINASE_COMPLEX	-2.01077	0.00010902	0.0655649	ATG14/P3R3URF/PIK3C2G/PIK3CA/PIK3CB/PIK3CD/PIK3R1/PIK3R3/PIK3R4/PIK3R5/PIK3R6/SOCS1/SOCS3/SOCS4/SOCS6
GOBP_VESICLE_TARGETING_TO_FROM_OR_WITHIN_GOLGI	GOBP_VESICLE_TARGETING_TO_FROM_OR_WITHIN_GOLGI	1.85557	0.000118018	0.0655649	ANKRD28/AP1AR/AREG/COL7A1/GORASP1/SAR1B/SEC13/SEC23IP/SEC24A/SEC24B/SEC24D/TRAPPC3/TRAPPC9/USO1
GOMF_ODORANT_BINDING	GOMF_ODORANT_BINDING	-1.7659	0.000121417	0.0655649	OR10Q1/OR10V1/OR10W1/OR10Z1/OR2A4/OR2C1/OR4E1/OR4E2/OR5A1/OR5A2/OR5AC2/OR5AK2/OR5AL1/OR5AN1/OR5AP2/OR5AR1/OR5AS1/OR5B12/OR5B17/OR5B2/OR5B21/OR5B3/OR5D13/OR5D14/OR5D16/OR5D18/OR5F1/OR5H1/OR5H14/OR5H15/OR5H2/OR5H6/OR5I1/OR5J2/OR5K1/OR5K2/OR5K3/OR5K4/OR5L1/OR5L2/OR5M1/OR5M10/OR5M11/OR5M3/OR5M8/OR5M9/OR5W2/OR6K2/OR6K3/OR6K6/OR6N2/OR8A1/OR8B12/OR8B2/OR8B3/OR8B4/OR8B8/OR8D1/OR8D2/OR8G5/OR8H1/OR8H2/OR8H…
HP_ABNORMAL_C_PEPTIDE_LEVEL	HP_ABNORMAL_C_PEPTIDE_LEVEL	1.90829	0.000126844	0.0655649	ABCC8/APPL1/HADH/KCNJ11/NEUROD1/PDX1/PPARG
GOMF_INTERLEUKIN_1_RECEPTOR_BINDING	GOMF_INTERLEUKIN_1_RECEPTOR_BINDING	1.8801	0.000142874	0.0701581	ERAP1/IL1A/IL1B/IL1F10/IL1RN/IL36A/IL36B/IL36G/IL36RN/IL37/MYD88/TLR9
GOBP_PURINERGIC_NUCLEOTIDE_RECEPTOR_SIGNALING_PATHWAY	GOBP_PURINERGIC_NUCLEOTIDE_RECEPTOR_SIGNALING_PATHWAY	-1.97825	0.000184166	0.0836184	ACP3/GPR171/GPR87/P2RY1/P2RY12/P2RY13/P2RY14
GOBP_RETINOL_METABOLIC_PROCESS	GOBP_RETINOL_METABOLIC_PROCESS	-1.89906	0.000187313	0.0836184	ADH1A/ADH1B/ADH1C/ADH4/ADH6/ADH7/AKR1B10/AKR1B15/LRAT/RDH14/TTR
GOBP_CELLULAR_GLUCURONIDATION	GOBP_CELLULAR_GLUCURONIDATION	1.88247	0.000201428	0.0855425	UGT1A1/UGT1A10/UGT1A3/UGT1A4/UGT1A5/UGT1A6/UGT1A7/UGT1A8/UGT1A9/UGT2A1/UGT2A2/UGT2B11/UGT2B17/UGT2B28/UGT2B4/UGT2B7
HP_ABNORMALITY_OF_UPPER_LIMB_EPIPHYSIS_MORPHOLOGY	HP_ABNORMALITY_OF_UPPER_LIMB_EPIPHYSIS_MORPHOLOGY	-1.88525	0.000213594	0.0855425	BMPR1B/CTBP1/EVC/EVC2/EXT1/FGFR3/FGFRL1/LETM1/MATN3/MGP/NEK1/NKX3-2/NSD2
GOBP_PLASMA_MEMBRANE_PHOSPHOLIPID_SCRAMBLING	GOBP_PLASMA_MEMBRANE_PHOSPHOLIPID_SCRAMBLING	-2.00839	0.000217754	0.0855425	ANO6/PLSCR1/PLSCR2/PLSCR4/PLSCR5/XKR8
GOBP_ISOPRENOID_METABOLIC_PROCESS	GOBP_ISOPRENOID_METABOLIC_PROCESS	-1.66667	0.00024739	0.0934469	ADH1A/ADH1B/ADH1C/ADH4/ADH5/ADH6/ADH7/AGRN/AKR1B10/AKR1B15/ALDH1A1/ALDH1A3/ALDH3A2/ALDH8A1/APOA2/APOB/CLPS/CRPPA/CYP1B1/CYP2W1/CYP3A4/CYP4V2/DHDDS/DPM1/EGFR/GPC2/HMGCS1/HSPG2/HTRA2/IDI1/IDI2/LIPE/LRAT/OPN1SW/PDSS1/PLB1/PPARD/RARRES2/RBP1/RBP2/RDH14/RPE65/SCPEP1/SDC1/SDC3/STAR/TTR
HP_ABNORMAL_ARACHNOID_MATER_MORPHOLOGY	HP_ABNORMAL_ARACHNOID_MATER_MORPHOLOGY	-1.95852	0.000261939	0.0952781	ARID2/BICC1/DNAJC19/FGFR1/KRAS/NARS1/NEK1/NOTCH3/NRAS/PKD2/PUF60/RTTN/WAC
HP_MILD_MICROCEPHALY	HP_MILD_MICROCEPHALY	1.85466	0.000321586	0.108295	ASPA/COG6/CWF19L1/LARP7
GOBP_NEGATIVE_REGULATION_OF_NATURAL_KILLER_CELL_MEDIATED_IMMUNITY	GOBP_NEGATIVE_REGULATION_OF_NATURAL_KILLER_CELL_MEDIATED_IMMUNITY	-1.89366	0.000330542	0.108295	CD96/CLEC12B/HAVCR2/KLRC1/KLRD1/SERPINB4/SERPINB9
GOBP_XENOBIOTIC_GLUCURONIDATION	GOBP_XENOBIOTIC_GLUCURONIDATION	1.86711	0.000330807	0.108295	UGT1A1/UGT1A10/UGT1A3/UGT1A4/UGT1A5/UGT1A6/UGT1A7/UGT1A8/UGT1A9/UGT2B11/UGT2B28
GOBP_NEGATIVE_REGULATION_OF_INNATE_IMMUNE_RESPONSE	GOBP_NEGATIVE_REGULATION_OF_INNATE_IMMUNE_RESPONSE	-1.79789	0.000415358	0.123772	A2M/ACOD1/CD96/CLEC12B/DUSP10/HAVCR2/IRAK3/KLRC1/KLRD1/LYAR/MIR181B1/NMI/OTOP1/SERPINB4/TNFAIP3
GOBP_FOREBRAIN_NEURON_DEVELOPMENT	GOBP_FOREBRAIN_NEURON_DEVELOPMENT	1.86157	0.000417165	0.123772	GBX2/NDNF/NRP2/ROBO1/ROBO2/SCYL2/SOX1/UQCRQ
GOBP_NUCLEOSOME_ASSEMBLY	GOBP_NUCLEOSOME_ASSEMBLY	1.69314	0.000424918	0.123772	ANP32B/ASF1A/CENPC/H1-0/H1-1/H1-10/H1-2/H1-3/H1-4/H1-5/H1-6/H2BC10/H2BC11/H2BC12/H2BC13/H2BC14/H2BC15/H2BC17/H2BC18/H2BC21/H2BC3/H2BC4/H2BC5/H2BC6/H2BC7/H2BC8/H2BC9/H3-3A/H3C1/H3C10/H3C11/H3C12/H3C13/H3C14/H3C15/H3C2/H3C3/H3C4/H3C6/H3C7/H3C8/H4C1/H4C11/H4C12/H4C13/H4C14/H4C15/H4C2/H4C3/H4C4/H4C5/H4C6/H4C7/H4C8/H4C9/HAT1/HIRA/HJURP/MACROH2A1/MACROH2A2/MCM2/NPM1/RUVBL1/SART3/SETSIP/SMYD3/SPTY2D1/TS…
GOBP_TERPENOID_METABOLIC_PROCESS	GOBP_TERPENOID_METABOLIC_PROCESS	-1.67492	0.000428494	0.123772	ADH1A/ADH1B/ADH1C/ADH4/ADH5/ADH6/ADH7/AGRN/AKR1B10/AKR1B15/ALDH1A1/ALDH1A3/ALDH3A2/ALDH8A1/APOA2/APOB/CLPS/CYP1B1/CYP2W1/CYP3A4/CYP4V2/EGFR/GPC2/HMGCS1/HSPG2/HTRA2/LIPE/LRAT/OPN1SW/PLB1/PPARD/RARRES2/RBP1/RBP2/RDH14/RPE65/SCPEP1/SDC1/SDC3/STAR/TTR
GOBP_NEGATIVE_REGULATION_OF_LIPID_TRANSPORT	GOBP_NEGATIVE_REGULATION_OF_LIPID_TRANSPORT	1.84125	0.000468756	0.131533	ARL6IP5/CRY1/EGF/GRM7/MIR128-1/MIR148A/MIR26A1/MIR302A/MIR758/NPY5R/SHH
GOBP_COPII_COATED_VESICLE_CARGO_LOADING	GOBP_COPII_COATED_VESICLE_CARGO_LOADING	1.82668	0.000541127	0.147622	INSIG1/SCAP/SEC13/SEC24A/SEC24B/SEC24D/SEC31B
HP_JOINT_SWELLING	HP_JOINT_SWELLING	-1.82787	0.00055933	0.148464	ANKRD55/ATP7B/CD244/CIITA/COL1A1/COL5A2/FGA/FGB/FGG/HGD/HPGD/IL2RA/LACC1/OTULIN/PTPN22/RB1/SLC40A1/SLCO2A1/STAT4/TNFRSF11B
GOBP_NATURAL_KILLER_CELL_MEDIATED_IMMUNITY	GOBP_NATURAL_KILLER_CELL_MEDIATED_IMMUNITY	-1.75733	0.00060049	0.149773	CD96/CLEC12B/CLEC2A/CLNK/HAVCR2/IL12A/IL12B/KLRC1/KLRC2/KLRC4-KLRK1/KLRD1/KLRF2/KLRK1/PIK3R6/SERPINB4/TUBB4B
HP_RIB_SEGMENTATION_ABNORMALITIES	HP_RIB_SEGMENTATION_ABNORMALITIES	-1.90284	0.000602367	0.149773	CPLX1/CTBP1/FGFRL1/LETM1/NELFA/NSD2
GOMF_CHEMOKINE_ACTIVITY	GOMF_CHEMOKINE_ACTIVITY	1.80855	0.000610012	0.149773	CCL1/CCL11/CCL13/CCL2/CCL7/CCL8/CXCL1/CXCL10/CXCL11/CXCL12/CXCL13/CXCL14/CXCL5/CXCL6/CXCL8/CXCL9/PF4/PF4V1/PPBP
GOMF_PHOSPHATIDYLINOSITOL_3_KINASE_REGULATOR_ACTIVITY	GOMF_PHOSPHATIDYLINOSITOL_3_KINASE_REGULATOR_ACTIVITY	-1.92367	0.000668951	0.157121	P3R3URF/PIK3R1/PIK3R3/PIK3R5/PIK3R6/SOCS1/SOCS3/SOCS4/SOCS6/WDR91
HP_BRAIN_IMAGING_ABNORMALITY	HP_BRAIN_IMAGING_ABNORMALITY	1.69781	0.000671936	0.157121	ABCC8/ASPA/ATP10A/BAP1/BTD/CHMP2B/FOXP1/GALC/GATM/GRM7/KCNJ11/NDUFAF3/NDUFB8/NF2/NGLY1/NSD1/PHACTR1/POLR3A/PURA/SETD2/SLC6A1/TREX1/UBE3A
HP_ABNORMAL_CIRCULATING_FATTY_ACID_ANION_CONCENTRATION	HP_ABNORMAL_CIRCULATING_FATTY_ACID_ANION_CONCENTRATION	1.79884	0.000735597	0.165378	ACAD9/ACADVL/COL7A1/CPT2/CTNS/EHHADH/GATM/HADH/LMBRD1/NADK2/NDUFAF6/SCO1/SLC22A5/SLC25A20/SLC34A1/SLC52A1/TANGO2
GOBP_VESICLE_LOCALIZATION	GOBP_VESICLE_LOCALIZATION	1.54759	0.000740927	0.165378	ANKRD28/AP1AR/AP3M1/AREG/ARF1/BBS5/BBS7/BICDL1/BLOC1S1/BLOC1S2/BLOC1S6/CLASP1/CLASP2/COL7A1/CTSZ/DNM3/DYNC1I1/EXOC4/FBXW11/FYCO1/GORASP1/ITGA4/KIF1A/KIF1C/KIF3A/LIMK2/LIN7A/MAP2/MLPH/MYO1E/MYO1H/MYO5A/MYO5C/MYO7B/NDEL1/PCDH17/PEF1/PPFIA2/PPP6R1/RAB17/SAR1A/SAR1B/SEC13/SEC23IP/SEC24A/SEC24B/SEC24C/SEC24D/SEPTIN5/SNAP29/SNAPIN/SYN2/TMED9/TMEM230/TRAK1/TRAK2/TRAPPC3/TRAPPC9/TRIP11/USO1
GOBP_VESICLE_TARGETING	GOBP_VESICLE_TARGETING	1.64748	0.000783401	0.167036	ANKRD28/AP1AR/AREG/CLASP1/CLASP2/COL7A1/CTSZ/EXOC4/GORASP1/PEF1/PPP6R1/SAR1B/SEC13/SEC23IP/SEC24A/SEC24B/SEC24D/SEPTIN5/SNAP29/TRAPPC3/TRAPPC9/USO1
GOBP_FLAVONOID_METABOLIC_PROCESS	GOBP_FLAVONOID_METABOLIC_PROCESS	1.80693	0.000789641	0.167036	SULT1B1/UGT1A1/UGT1A10/UGT1A3/UGT1A4/UGT1A5/UGT1A6/UGT1A7/UGT1A8/UGT1A9
GOBP_RETINOIC_ACID_METABOLIC_PROCESS	GOBP_RETINOIC_ACID_METABOLIC_PROCESS	-1.81613	0.00079938	0.167036	ADH1A/ADH1B/ADH1C/ADH6/ADH7/RBP1
GOBP_ANTIMICROBIAL_HUMORAL_IMMUNE_RESPONSE_MEDIATED_BY_ANTIMICROBIAL_PEPTIDE	GOBP_ANTIMICROBIAL_HUMORAL_IMMUNE_RESPONSE_MEDIATED_BY_ANTIMICROBIAL_PEPTIDE	1.72934	0.00084545	0.172983	BPIFA1/CAMP/CCL13/CXCL1/CXCL10/CXCL11/CXCL13/CXCL14/CXCL5/CXCL6/CXCL8/CXCL9/DEFB126/DEFB127/GALP/H2BC10/H2BC11/H2BC12/H2BC4/H2BC6/H2BC7/H2BC8/HRG/MUC7/PF4/PF4V1/PGLYRP3/PGLYRP4/PPBP/S100A12/S100A7/S100A9/SPINK5
GOBP_THALAMUS_DEVELOPMENT	GOBP_THALAMUS_DEVELOPMENT	1.81277	0.000877448	0.175866	GBX2/SHH/UQCRQ
GOBP_NEGATIVE_REGULATION_OF_CHOLESTEROL_EFFLUX	GOBP_NEGATIVE_REGULATION_OF_CHOLESTEROL_EFFLUX	1.82328	0.000961297	0.18821	EGF/MIR128-1/MIR148A/MIR26A1/MIR302A/MIR758/SHH
GOCC_DNA_PACKAGING_COMPLEX	GOCC_DNA_PACKAGING_COMPLEX	1.56862	0.000991342	0.18821	H1-0/H1-1/H1-10/H1-2/H1-3/H1-4/H1-5/H1-6/H2AC11/H2AC12/H2AC13/H2AC15/H2AC16/H2AC17/H2AC18/H2AC19/H2AC20/H2AC21/H2AC4/H2AC6/H2AC7/H2AC8/H2BC10/H2BC11/H2BC12/H2BC13/H2BC14/H2BC15/H2BC17/H2BC18/H2BC21/H2BC3/H2BC4/H2BC5/H2BC6/H2BC7/H2BC8/H2BC9/H3-3A/H3C1/H3C10/H3C11/H3C12/H3C13/H3C14/H3C15/H3C2/H3C3/H3C4/H3C6/H3C7/H3C8/H4C1/H4C11/H4C12/H4C13/H4C14/H4C15/H4C2/H4C3/H4C4/H4C5/H4C6/H4C7/H4C8/H4C9/IRF4/MA…
GOCC_ER_TO_GOLGI_TRANSPORT_VESICLE_MEMBRANE	GOCC_ER_TO_GOLGI_TRANSPORT_VESICLE_MEMBRANE	1.72788	0.000996529	0.18821	AREG/CD74/SAR1B/SCAP/SEC13/SEC23IP/SEC24A/SEC24B/SEC24D/SEC31B/USO1
GOBP_ESTABLISHMENT_OF_ORGANELLE_LOCALIZATION	GOBP_ESTABLISHMENT_OF_ORGANELLE_LOCALIZATION	1.41774	0.00115707	0.214407	ABCE1/AGBL4/ANKRD28/AP1AR/AP3M1/AREG/BBS5/BBS7/BICDL1/BLOC1S1/BLOC1S2/BOD1/C12orf4/CDC23/CENPC/CEP120/CHAMP1/CHMP2B/CLASP1/CLASP2/COL7A1/CPLX2/CTSZ/DLG1/DNM3/DYNC1I1/EXOC4/FBXW11/GATA2/GEM/GJA1/GORASP1/HNRNPU/HOOK3/IL13/IL4/ITGA4/KIF1A/KIF1C/KIF2C/KIF3A/KIT/LIMK2/LIN7A/LSG1/LTV1/MAD2L1/MAP2/MAP4/MCPH1/MIS12/MLH1/MLPH/MYO1E/MYO1H/MYO5A/MYO5C/NEFH/NLRP5/NSFL1C/NUP88/PARD3B/PCM1/PEF1/PLA2G3/PPP6R1/R…
GOBP_VESICLE_CARGO_LOADING	GOBP_VESICLE_CARGO_LOADING	1.77945	0.00121457	0.21716	INSIG1/SEC13/SEC24B/SEC24D/SEC31B
GOBP_POSITIVE_REGULATION_OF_OLIGODENDROCYTE_DIFFERENTIATION	GOBP_POSITIVE_REGULATION_OF_OLIGODENDROCYTE_DIFFERENTIATION	1.77647	0.00123024	0.21716	ASPA/DAG1/GSX2/PPARG/SHH
GOBP_OLFACTORY_BULB_INTERNEURON_DIFFERENTIATION	GOBP_OLFACTORY_BULB_INTERNEURON_DIFFERENTIATION	1.80199	0.00123826	0.21716	DLX5/GSX2/ROBO1/ROBO2
GOMF_MONOCARBOXYLATE_SODIUM_SYMPORTER_ACTIVITY	GOMF_MONOCARBOXYLATE_SODIUM_SYMPORTER_ACTIVITY	1.76407	0.00130615	0.225048	SLC10A4/SLC6A1/SLC6A11/SLC6A12/SLC6A13
GOBP_SODIUM_ION_TRANSMEMBRANE_TRANSPORT	GOBP_SODIUM_ION_TRANSMEMBRANE_TRANSPORT	1.52839	0.00137739	0.23323	ARF1/ASIC2/ASIC4/ATP12A/BPIFA1/CAMK2D/CAV3/DLG1/FGF14/FXYD2/FXYD4/FXYD6/GLRX/GPD1L/PCSK9/PKD2L1/SCN10A/SCN11A/SCN5A/SLC12A2/SLC20A1/SLC23A1/SLC24A4/SLC34A1/SLC34A2/SLC4A4/SLC4A7/SLC4A9/SLC5A1/SLC6A1/SLC6A11/SLC6A12/SLC6A13/SLC6A15/SLC6A20/SLC6A6/SLC6A7/SLC8B1/SLC9C2/SLMAP/STK39/TPCN1/YWHAH
GOBP_REGIONALIZATION	GOBP_REGIONALIZATION	1.43804	0.00144651	0.237931	ACVR2A/ACVR2B/AHI1/ARC/ASCL1/BHLHE40/BMPR2/CDX1/CDX2/CFC1/CFC1B/CRKL/CYP26C1/DCANP1/DMRTA2/DPCD/DSCAML1/EN1/EPB41L5/FEZF2/FGF1/FZD5/GBX2/GDF11/GDNF/GLI2/GRSF1/GSX2/HES2/HES6/HHEX/HOXA10/HOXA11/HOXA2/HOXA3/HOXA4/HOXA5/HOXA6/HOXA7/HOXA9/IRX2/LEF1/LRP2/MEF2C/MYF5/MYF6/NEUROD1/NEUROG1/NOG/NRP2/PAX2/PAX8/PITX2/RBPJ/RFX4/ROBO1/ROBO2/SEMA3F/SHH/SOX1/SP8/SPRY1/TASOR/TBXT/TCF15/TDGF1/TIFAB/WDR19/WNT2B/WNT…
GOBP_CENTRAL_NERVOUS_SYSTEM_NEURON_DIFFERENTIATION	GOBP_CENTRAL_NERVOUS_SYSTEM_NEURON_DIFFERENTIATION	1.51366	0.0014921	0.237931	AGBL4/ASCL1/CHD5/CRKL/CSF1R/CTNNB1/DISC1/DLX1/DLX2/DLX5/DRD1/FEZF2/FGF8/FOXN4/GABRB1/GATA2/GBX2/GLI2/GSX1/GSX2/KNDC1/LBX1/LHX5/MAP2/MNX1/NANOS1/NDNF/NKX6-1/NPY/NRP2/PLXNA4/PROX1/ROBO1/ROBO2/RORA/SCYL2/SEMA3A/SHH/SOX1/SPOCK1/TAL1/UQCRQ/WNT3A/WNT5A/WNT7A/ZMIZ1
GOCC_PROTEIN_DNA_COMPLEX	GOCC_PROTEIN_DNA_COMPLEX	1.51311	0.00149291	0.237931	CDC45/CTNNB1/ERCC3/ESR1/GINS1/H1-0/H1-1/H1-10/H1-2/H1-3/H1-4/H1-5/H1-6/H2AC11/H2AC12/H2AC13/H2AC15/H2AC16/H2AC17/H2AC18/H2AC19/H2AC20/H2AC21/H2AC4/H2AC6/H2AC7/H2AC8/H2BC10/H2BC11/H2BC12/H2BC13/H2BC14/H2BC15/H2BC17/H2BC18/H2BC21/H2BC3/H2BC4/H2BC5/H2BC6/H2BC7/H2BC8/H2BC9/H3-3A/H3C1/H3C10/H3C11/H3C12/H3C13/H3C14/H3C15/H3C2/H3C3/H3C4/H3C6/H3C7/H3C8/H4C1/H4C11/H4C12/H4C13/H4C14/H4C15/H4C2/H4C3/H4C4/H4…
GOBP_REGULATION_OF_IMMUNOGLOBULIN_PRODUCTION	GOBP_REGULATION_OF_IMMUNOGLOBULIN_PRODUCTION	1.71049	0.00150206	0.237931	CD28/CD40/IL13/IL2/IL4/IL5/MLH1/MZB1/PARP3/PAXIP1/RBP4/SHLD1/SLC15A4/THOC1/TLR9/TREX1/XBP1
GOBP_PENTOSE_METABOLIC_PROCESS	GOBP_PENTOSE_METABOLIC_PROCESS	1.75553	0.0016797	0.251479	FGGY/OTOG/OTOGL/RPIA/TKT/XYLB
HP_ABNORMAL_EPIPHYSIS_MORPHOLOGY_OF_THE_PHALANGES_OF_THE_HAND	HP_ABNORMAL_EPIPHYSIS_MORPHOLOGY_OF_THE_PHALANGES_OF_THE_HAND	-1.75108	0.00168006	0.251479	ATR/BMPR1B/COL2A1/DYM/EVC/EVC2/EXT1/FGFR3/IFT140/IFT52/MGP/NEK1/RUNX2
HP_BILATERAL_PTOSIS	HP_BILATERAL_PTOSIS	1.68592	0.00168244	0.251479	ABCC8/AUTS2/CERT1/COLQ/IGF1/KCNH1/KCNJ11/LAMB2/NDUFAF3/NDUFB8/NGLY1/PAH/PDX1/SETD5
HP_APLASIA_HYPOPLASIA_OF_THE_HALLUX	HP_APLASIA_HYPOPLASIA_OF_THE_HALLUX	-1.73278	0.00169001	0.251479	ABCC9/ACTL6A/ACVR1/BMPR1B/CPLX1/CTBP1/FGFRL1/KCNJ8/LETM1/MGP/NELFA/NSD2/NTNG1/PTHLH/PUF60/SALL4
GOBP_CALCIUM_DEPENDENT_CELL_CELL_ADHESION_VIA_PLASMA_MEMBRANE_CELL_ADHESION_MOLECULES	GOBP_CALCIUM_DEPENDENT_CELL_CELL_ADHESION_VIA_PLASMA_MEMBRANE_CELL_ADHESION_MOLECULES	1.67406	0.00181063	0.258794	PCDH12/PCDHB10/PCDHB11/PCDHB13/PCDHB14/PCDHB16/PCDHB2/PCDHB3/PCDHB4/PCDHB5/PCDHB6/PCDHB9/PCDHGB4/PCDHGC3
GOBP_CENTRAL_NERVOUS_SYSTEM_NEURON_DEVELOPMENT	GOBP_CENTRAL_NERVOUS_SYSTEM_NEURON_DEVELOPMENT	1.63648	0.00181822	0.258794	AGBL4/ASCL1/CRKL/DISC1/DRD1/FEZF2/FGF8/GABRB1/GATA2/GBX2/GLI2/MAP2/NANOS1/NDNF/NPY/NRP2/PLXNA4/ROBO1/ROBO2/SCYL2/SEMA3A/SOX1/UQCRQ/WNT5A/ZMIZ1
GOBP_OUTFLOW_TRACT_MORPHOGENESIS	GOBP_OUTFLOW_TRACT_MORPHOGENESIS	1.63645	0.00181822	0.258794	ATF2/CTNNB1/LRP2/MEF2C/NKX2-5/NOG/NPY1R/NPY5R/NRP2/PITX2/RARB/ROBO1/ROBO2/SEC24B/TGFBR2
HP_ABNORMAL_IRIS_PIGMENTATION	HP_ABNORMAL_IRIS_PIGMENTATION	1.56377	0.00188181	0.260997	ADGRV1/AMACR/ATP10A/BLOC1S6/CHN1/EDN3/EPG5/ESPN/FOXE3/GABRD/HARS1/KCNAB2/KIT/LYST/MAPK1/MITF/MKRN3/MLPH/MYO5A/NDN/PAH/PAX3/PDZD7/PEX1/PEX16/PEX2/PEX26/PEX3/PITX2/PRDM16/PWAR1/RERE/SKI/SLC24A5/SNORD115-1/SNORD116-1/UBE3A/UROC1/USH1C
GOBP_PRIMARY_ALCOHOL_METABOLIC_PROCESS	GOBP_PRIMARY_ALCOHOL_METABOLIC_PROCESS	-1.62858	0.00188685	0.260997	ADH1A/ADH1B/ADH1C/ADH4/ADH5/ADH6/ADH7/AKR1B10/AKR1B15/DGKQ/GPD2/LRAT/RDH14/SULT1C4/TTR
GOBP_HINDBRAIN_DEVELOPMENT	GOBP_HINDBRAIN_DEVELOPMENT	1.55144	0.00200036	0.272854	AHI1/ASCL1/CDK5R2/CRKL/DAB1/EGF/EN1/EN2/GATA2/GBX2/GLI2/GNPAT/GSX2/HOXA2/KNDC1/LEF1/LHX5/NEUROD1/NOG/PROX1/PTPN11/SCN5A/SEC24B/SHH/UQCRQ/WNT7A
HP_DECREASED_PLASMA_CARNITINE	HP_DECREASED_PLASMA_CARNITINE	1.74498	0.00203166	0.273328	ACAD9/ACADVL/COL7A1/CPT2/CTNS/EHHADH/GATM/HADH/NADK2/NDUFAF6/SCO1/SLC22A5/SLC25A20/SLC34A1
HP_IRIS_HYPOPIGMENTATION	HP_IRIS_HYPOPIGMENTATION	1.69384	0.00206669	0.274283	ADGRV1/AMACR/ATP10A/EPG5/ESPN/FOXE3/HARS1/KCNAB2/LYST/MLPH/MYO5A/PDZD7/PITX2/PRDM16/PWAR1/SNORD115-1/SNORD116-1/UBE3A/USH1C
GOBP_POSITIVE_REGULATION_OF_IMMUNOGLOBULIN_PRODUCTION	GOBP_POSITIVE_REGULATION_OF_IMMUNOGLOBULIN_PRODUCTION	1.6937	0.00220043	0.276278	CD28/CD40/IL13/IL2/IL4/IL5/MLH1/MZB1/PAXIP1/RBP4/SHLD1/TLR9/XBP1
GOBP_REGULATION_OF_TISSUE_REMODELING	GOBP_REGULATION_OF_TISSUE_REMODELING	-1.58207	0.00220711	0.276278	CARTPT/CD38/CLDN18/EGFR/HAND2/IAPP/IL12B/IL15/MIR15B/MIR16-1/PPP3CA/ROCK2/S1PR1/SFRP1/TF/THBS4/TNFAIP3/TNFRSF11A/TNFRSF11B/TNFSF11
GOBP_NEGATIVE_REGULATION_OF_RESPONSE_TO_BIOTIC_STIMULUS	GOBP_NEGATIVE_REGULATION_OF_RESPONSE_TO_BIOTIC_STIMULUS	-1.6082	0.00221097	0.276278	A2M/ACOD1/CD96/CLEC12B/DEFB114/DUSP10/GPATCH3/HAVCR2/IL2RA/IRAK3/KLRC1/KLRD1/LYAR/MIR181B1/NMI/OTOP1/RNF125/SERPINB4/TNFAIP3/TRIB1
GOMF_CXCR_CHEMOKINE_RECEPTOR_BINDING	GOMF_CXCR_CHEMOKINE_RECEPTOR_BINDING	1.76283	0.00221832	0.276278	CXCL1/CXCL10/CXCL11/CXCL12/CXCL13/CXCL5/CXCL6/CXCL8/CXCL9/PF4/PF4V1/PPBP
GOBP_ANTIMICROBIAL_HUMORAL_RESPONSE	GOBP_ANTIMICROBIAL_HUMORAL_RESPONSE	1.59158	0.00222238	0.276278	BPIFA1/BPIFA2/BPIFB1/BPIFB2/CAMP/CCL13/CXCL1/CXCL10/CXCL11/CXCL13/CXCL14/CXCL5/CXCL6/CXCL8/CXCL9/DEFB126/DEFB127/DMBT1/EPPIN/GALP/H2BC10/H2BC11/H2BC12/H2BC4/H2BC6/H2BC7/H2BC8/HRG/IL36RN/JCHAIN/LEAP2/LTF/MUC7/OCIAD1/OCIAD2/PF4/PF4V1/PGLYRP3/PGLYRP4/PPBP/S100A12/S100A7/S100A8/S100A9/SLC11A1/SPINK5/WFDC10A/WFDC10B/WFDC11/WFDC13/WFDC3/WFDC9
GOCC_TRANSPORT_VESICLE_MEMBRANE	GOCC_TRANSPORT_VESICLE_MEMBRANE	1.47863	0.00229264	0.281451	AREG/BSN/CD74/CLTB/CLTCL1/CPE/DMXL2/GABRA2/ITPR1/MCTP1/PEF1/PTPRN/PTPRN2/RAB35/RAB4A/RAB5A/RPH3A/SAR1B/SCAP/SCG3/SEC13/SEC23IP/SEC24A/SEC24B/SEC24D/SEC31B/SEPTIN8/SLC17A8/SLC18A2/SLC18A3/SLC32A1/SV2C/SVOP/SYN2/SYNPR/SYT1/SYT5/TPRG1L/USO1
GOBP_REGULATION_OF_TUBE_SIZE	GOBP_REGULATION_OF_TUBE_SIZE	-1.49571	0.00233525	0.283142	ADRA1A/ADRA1B/ADRA2C/ADRB3/AGTR1/CAV1/CD38/DRD5/EDNRA/EGFR/EXT1/FGA/FGB/FGG/GCH1/GCLM/HTR2A/ITGA1/KCNMB2/KCNMB4/P2RY1/RAP1GDS1/ROCK2/SCPEP1/SLC8A1/UTS2B
GOBP_NEGATIVE_REGULATION_OF_CATECHOLAMINE_SECRETION	GOBP_NEGATIVE_REGULATION_OF_CATECHOLAMINE_SECRETION	-1.78448	0.00238787	0.285991	ADRA2C/GHSR/P2RY1/P2RY12
HP_TRANSIENT_NEONATAL_DIABETES_MELLITUS	HP_TRANSIENT_NEONATAL_DIABETES_MELLITUS	1.73131	0.00250978	0.29674	ABCC8/APPL1/EIF2AK3/KCNJ11/NEUROD1/PDX1/PLAGL1
GOBP_POSITIVE_REGULATION_OF_NATURAL_KILLER_CELL_ACTIVATION	GOBP_POSITIVE_REGULATION_OF_NATURAL_KILLER_CELL_ACTIVATION	-1.81705	0.00257463	0.29674	IL12A/IL12B/IL15/KLRC2
HP_ABNORMAL_CIRCULATING_CREATININE_CONCENTRATION	HP_ABNORMAL_CIRCULATING_CREATININE_CONCENTRATION	1.73835	0.00260754	0.29674	CFI/CORIN/CTNS/FLT1/TREX1/WDR19
GOBP_MITOTIC_NUCLEAR_DIVISION	GOBP_MITOTIC_NUCLEAR_DIVISION	1.39887	0.00261512	0.29674	APC/AURKC/BOD1/BTC/BUB3/CCNB2/CCSAP/CD28/CDC16/CDC23/CDC25C/CENPC/CHAMP1/CHMP2B/CLASP1/CLASP2/DIS3L2/DRG1/DUSP1/DYNC1LI1/EGF/EPGN/EREG/FGF8/HASPIN/HNRNPU/HOXA13/IGF1/IK/IL1A/IL1B/KIF11/KIF2C/KLHDC8B/KLHL22/MACROH2A1/MAD2L1/MIS12/MKI67/NCAPD3/NCAPG2/NEK2/NEUROG1/NME6/NSFL1C/NSL1/OBSL1/PDGFRB/PDS5A/PHF13/PPP2CA/PPP2R2D/PTTG2/PTTG3P/RAD21L1/RAN/RANBP1/RHOA/RIOK2/RMDN1/RRS1/SGO1/SLF1/SLF2/TASOR/TTN/W…
GOMF_GLYCINE_BINDING	GOMF_GLYCINE_BINDING	-1.778	0.00264144	0.29674	GLRA3/GLRB/GRIN1/GRIN2B
GOBP_POSITIVE_REGULATION_OF_COLD_INDUCED_THERMOGENESIS	GOBP_POSITIVE_REGULATION_OF_COLD_INDUCED_THERMOGENESIS	1.59213	0.00268333	0.29674	ADRB2/ALMS1/APC/CCR2/CMKLR1/CPT2/CXCR4/DYNC1H1/ELOVL6/FABP4/FABP5/FFAR4/FH/G0S2/GATM/GHRL/GJA1/HADH/HDAC3/IGF1R/IL13/IL4/IL4R/IRF4/JAK2/KDM3A/KSR2/MFN2/OMA1/OXTR/PER2/PHOX2B/PLAC8/PPARGC1B/PRDM16/PRKAB1/PRKAB2/SCD/TRPM8/TSHR
GOBP_REGULATION_OF_SYSTEMIC_ARTERIAL_BLOOD_PRESSURE_MEDIATED_BY_A_CHEMICAL_SIGNAL	GOBP_REGULATION_OF_SYSTEMIC_ARTERIAL_BLOOD_PRESSURE_MEDIATED_BY_A_CHEMICAL_SIGNAL	-1.68731	0.00270344	0.29674	ADRA1A/ADRA1B/AGTR1/CPA3/DRD5/MME/SUCNR1
GOBP_STEM_CELL_DIFFERENTIATION	GOBP_STEM_CELL_DIFFERENTIATION	1.43488	0.00271934	0.29674	CORO1C/FAM172A/FRZB/GBX2/GDNF/HESX1/HNRNPU/HOXA7/KBTBD8/KIT/MEF2C/NFE2L2/NKX2-5/NRP2/OCIAD1/OCIAD2/PAX2/PDGFRA/PDX1/PITX2/PSMB2/PSMD6/PSMF1/PWP1/RBPJ/REST/RET/SEMA3B/SEMA3D/SEMA3F/SEMA3G/SEMA4G/SETD2/SHH/TAL1/TBX5/TBXT/TCOF1/WNT7A/WNT8A

## Sheet: GSEA.H
ID	Description	NES	pvalue	p.adjust	core_enrichment
HALLMARK_INTERFERON_GAMMA_RESPONSE	HALLMARK_INTERFERON_GAMMA_RESPONSE	-1.45129	0.00507129	0.174981	BANK1/BPGM/BTG1/CASP3/CD38/CD69/CIITA/CMPK2/CMTR1/EIF2AK2/EPSTI1/FGL2/GBP4/GBP6/GCH1/GPR18/GZMA/HIF1A/IDO1/IFI44/IFI44L/IFIH1/IFIT1/IFIT2/IFIT3/IL15/IL15RA/IRF2/ISG15/KLRK1/LAP3/NAMPT/NFKB1/NMI/NOD1/P2RY14/PELI1/PFKP/PIM1/PLSCR1/PML/PNPT1/PTGS2/PTPN1/RSAD2/SERPING1/SOCS1/SOCS3/SSPN/STAT4/TNFAIP3/TNFAIP6/TNFSF10/TOR1B/TRIM25/UBE2L6/UPP1/VCAM1/XCL1
HALLMARK_P53_PATHWAY	HALLMARK_P53_PATHWAY	-1.3686	0.00699924	0.174981	ABAT/ANKRA2/BTG1/BTG2/CDKN2AIP/CEBPA/CGRRF1/CYFIP2/DEF6/DNTTIP2/FBXW7/H2AJ/IER5/IRAG2/LDHB/MDM2/MXD4/NDRG1/NHLH2/NUDT15/PLK2/PLXNB2/PVT1/RAB40C/RAD51C/RAP2B/RB1/RGS16/RPS12/RXRA/SDC1/SERPINB5/SFN/SOCS1/TM4SF1/TM7SF3/TOB1/TP63/TSC22D1/UPP1/VDR/ZMAT3
