# Supplementary material for: Rewiring of the 3D genome during acquisition of carboplatin resistance in a triple-negative breast cancer patient-derived xenograft
Source: Sci Rep. 2023 Apr 3;13:5420. doi: 10.1038/s41598-023-32568-7 (PMC10070455; doi:10.1038/s41598-023-32568-7)
Supplement: Supplementary file 4 — Supplementary Table S4. [file 41598_2023_32568_MOESM4_ESM.xlsx]

## Sheet: Mustache.QC
	10kb		25kb		50kb		100kb				10kb				25kb				50kb				100kb						10kb				25kb				50kb				100kb
	Loops	Anchors	Loops	Anchors	Loops	Anchors	Loops	Anchors			Min	Median	Mean	Max	Min	Median	Mean	Max	Min	Median	Mean	Max	Min	Median	Mean	Max			None	Adjacent	Single	Multiple	None	Adjacent	Single	Multiple	None	Adjacent	Single	Multiple	None	Adjacent	Single	Multiple
PR total	10652	21304	10044	20088	6717	13434	3200	6400		PR total	60000	270000	362063	1920000	175000	650000	818984	4750000	300000	1150000	1.6058e+06	9700000	700000	6850000	8049125	19600000		PR total	4698	3447	4341	1543	4016	1841	3761	2621	2149	778	2367	2786	499	144	817	1666
CR total	16716	33432	11401	22802	6997	13994	3116	6232		CR total	60000	300000	393972	1960000	150000	625000	815102	4775000	300000	1100000	1.54276e+06	9600000	700000	7500000	8.16929e+06	19700000		CR total	7398	4473	5878	2156	4592	2024	4086	2807	2250	733	2542	2827	529	138	777	1806
PR unique	4333	3041	4699	3190	3274	2048	2452	1218		PR unique	60000	310000	404941	1920000	175000	825000	1.00494e+06	4750000	350000	1600000	2.09133e+06	9700000	700000	7900000	8.75045e+06	19600000		PR unique	1614	657	524	95	1416	455	687	316	661	181	509	441	216	50	307	404
CR unique	10397	10518	6056	4675	3554	2365	2368	1310		CR unique	60000	330000	431380	1960000	150000	775000	957146	4775000	300000	1450000	1.93061e+06	9600000	700000	8700000	8.93298e+06	19700000		CR unique	4384	2046	1862	425	2001	641	1005	428	763	201	580	486	211	57	264	526
PR common	6319	18263	5345	16898	3443	11386	748	5182		PR common	60000	250000	332660	1900000	175000	525000	655505	4225000	300000	900000	1.1441e+06	9300000	800000	3200000	5.75013e+06	19600000		PR common	3084	2790	3817	1448	2600	1386	3074	2305	1488	597	1858	2345	283	94	510	1262
CR common	6319	22914	5345	18127	3443	11629	748	4922		CR common	70000	250000	332423	1910000	150000	500000	654163	4225000	350000	900000	1.1424e+06	9300000	800000	3200000	5.7516e+06	19600000		CR common	3014	2427	4016	1731	2591	1383	3081	2379	1487	532	1962	2341	318	81	513	1280
	Ratios										Ratios
CR total/PR total ratio	1.56928	1.56928	1.13511	1.13511	1.04169	1.04169	0.97375	0.97375		CR total/PR total ratio	1	1.11111	1.08813	1.02083	0.857143	0.961538	0.99526	1.00526	1	0.956522	0.960744	0.989691	1	1.09489	1.01493	1.0051
CR unique/PR unique ratio	2.39949	3.45873	1.28878	1.46552	1.08552	1.15479	0.965742	1.07553		CR unique/PR unique ratio	1	1.06452	1.06529	1.02083	0.857143	0.939394	0.952443	1.00526	0.857143	0.90625	0.923153	0.989691	1	1.10127	1.02086	1.0051
PR common/unique ratio	1.45834	6.00559	1.13748	5.29718	1.05162	5.55957	0.305057	4.25452		PR unique/common ratio	1	1.24	1.21728	1.01053	1	1.57143	1.53307	1.12426	1.16667	1.77778	1.82792	1.04301	0.875	2.46875	1.52178	1
CR common/unique ratio	0.607771	2.17855	0.882596	3.87743	0.968768	4.91712	0.315878	3.75725		CR unique/common ratio	0.857143	1.32	1.29769	1.02618	1	1.55	1.46316	1.13018	0.857143	1.61111	1.68996	1.03226	0.875	2.71875	1.55313	1.0051
											p-values
										PR total vs. CR total Wilcoxon p-value	2.93e-14				0.243				0.000384				0.738
										PR unique vs. CR unique Wilcoxon p-value	0.000204				3.27e-06				1.73e-08				0.382
										PR unique vs. PR common Wilcoxon p-value	1.04e-41				6.24e-197				5.64e-209				4.43e-47
										CR unique vs. CR common Wilcoxon p-value	2.73e-92				4.07e-157				1.18e-139				2.08e-44

## Sheet: Genes.PRunique
ensgene	symbol	biotype	description
ENSG00000166535	A2ML1	protein_coding	alpha-2-macroglobulin like 1
ENSG00000197953	AADACL2	protein_coding	arylacetamide deacetylase like 2
ENSG00000103591	AAGAB	protein_coding	alpha and gamma adaptin binding protein
ENSG00000127837	AAMP	protein_coding	angio associated migratory cell protein
ENSG00000131043	AAR2	protein_coding	AAR2 splicing factor
ENSG00000275700	AATF	protein_coding	apoptosis antagonizing transcription factor
ENSG00000181409	AATK	protein_coding	apoptosis associated tyrosine kinase
ENSG00000183044	ABAT	protein_coding	4-aminobutyrate aminotransferase
ENSG00000165029	ABCA1	protein_coding	ATP binding cassette subfamily A member 1
ENSG00000144452	ABCA12	protein_coding	ATP binding cassette subfamily A member 12
ENSG00000179869	ABCA13	protein_coding	ATP binding cassette subfamily A member 13
ENSG00000167972	ABCA3	protein_coding	ATP binding cassette subfamily A member 3
ENSG00000154262	ABCA6	protein_coding	ATP binding cassette subfamily A member 6
ENSG00000141338	ABCA8	protein_coding	ATP binding cassette subfamily A member 8
ENSG00000154258	ABCA9	protein_coding	ATP binding cassette subfamily A member 9
ENSG00000085563	ABCB1	protein_coding	ATP binding cassette subfamily B member 1
ENSG00000135776	ABCB10	protein_coding	ATP binding cassette subfamily B member 10
ENSG00000005471	ABCB4	protein_coding	ATP binding cassette subfamily B member 4
ENSG00000004846	ABCB5	protein_coding	ATP binding cassette subfamily B member 5
ENSG00000121270	ABCC11	protein_coding	ATP binding cassette subfamily C member 11
ENSG00000140798	ABCC12	protein_coding	ATP binding cassette subfamily C member 12
ENSG00000023839	ABCC2	protein_coding	ATP binding cassette subfamily C member 2
ENSG00000069431	ABCC9	protein_coding	ATP binding cassette subfamily C member 9
ENSG00000117528	ABCD3	protein_coding	ATP binding cassette subfamily D member 3
ENSG00000204427	ABHD16A	protein_coding	abhydrolase domain containing 16A, phospholipase
ENSG00000136379	ABHD17C	protein_coding	abhydrolase domain containing 17C, depalmitoylase
ENSG00000164074	ABHD18	protein_coding	abhydrolase domain containing 18
ENSG00000140526	ABHD2	protein_coding	abhydrolase domain containing 2, acylglycerol lipase
ENSG00000100439	ABHD4	protein_coding	abhydrolase domain containing 4, N-acyl phospholipase B
ENSG00000136754	ABI1	protein_coding	abl interactor 1
ENSG00000138443	ABI2	protein_coding	abl interactor 2
ENSG00000097007	ABL1	protein_coding	ABL proto-oncogene 1, non-receptor tyrosine kinase
ENSG00000099204	ABLIM1	protein_coding	actin binding LIM protein 1
ENSG00000173210	ABLIM3	protein_coding	actin binding LIM protein family member 3
ENSG00000159842	ABR	protein_coding	ABR activator of RhoGEF and GTPase
ENSG00000166016	ABTB2	protein_coding	ankyrin repeat and BTB domain containing 2
ENSG00000278540	ACACA	protein_coding	acetyl-CoA carboxylase alpha
ENSG00000076555	ACACB	protein_coding	acetyl-CoA carboxylase beta
ENSG00000151498	ACAD8	protein_coding	acyl-CoA dehydrogenase family member 8
ENSG00000177646	ACAD9	protein_coding	acyl-CoA dehydrogenase family member 9
ENSG00000114331	ACAP2	protein_coding	ArfGAP with coiled-coil, ankyrin repeat and PH domains 2
ENSG00000075239	ACAT1	protein_coding	acetyl-CoA acetyltransferase 1
ENSG00000182827	ACBD3	protein_coding	acyl-CoA binding domain containing 3
ENSG00000107897	ACBD5	protein_coding	acyl-CoA binding domain containing 5
ENSG00000078124	ACER3	protein_coding	alkaline ceramidase 3
ENSG00000100813	ACIN1	protein_coding	apoptotic chromatin condensation inducer 1
ENSG00000213088	ACKR1	protein_coding	atypical chemokine receptor 1 (Duffy blood group)
ENSG00000131473	ACLY	protein_coding	ATP citrate lyase
ENSG00000097021	ACOT7	protein_coding	acyl-CoA thioesterase 7
ENSG00000168306	ACOX2	protein_coding	acyl-CoA oxidase 2
ENSG00000153093	ACOXL	protein_coding	acyl-CoA oxidase like
ENSG00000134575	ACP2	protein_coding	acid phosphatase 2, lysosomal
ENSG00000111644	ACRBP	protein_coding	acrosin binding protein
ENSG00000130377	ACSBG2	protein_coding	acyl-CoA synthetase bubblegum family member 2
ENSG00000167107	ACSF2	protein_coding	acyl-CoA synthetase family member 2
ENSG00000151726	ACSL1	protein_coding	acyl-CoA synthetase long chain family member 1
ENSG00000123983	ACSL3	protein_coding	acyl-CoA synthetase long chain family member 3
ENSG00000183549	ACSM5	protein_coding	acyl-CoA synthetase medium chain family member 5
ENSG00000173124	ACSM6	protein_coding	acyl-CoA synthetase medium chain family member 6
ENSG00000131069	ACSS2	protein_coding	acyl-CoA synthetase short chain family member 2
ENSG00000163017	ACTG2	protein_coding	actin gamma 2, smooth muscle
ENSG00000077522	ACTN2	protein_coding	actinin alpha 2
ENSG00000138107	ACTR1A	protein_coding	actin related protein 1A
ENSG00000115091	ACTR3	protein_coding	actin related protein 3
ENSG00000133627	ACTR3B	protein_coding	actin related protein 3B
ENSG00000101442	ACTR5	protein_coding	actin related protein 5
ENSG00000075089	ACTR6	protein_coding	actin related protein 6
ENSG00000113812	ACTR8	protein_coding	actin related protein 8
ENSG00000169717	ACTRT2	protein_coding	actin related protein T2
ENSG00000121989	ACVR2A	protein_coding	activin A receptor type 2A
ENSG00000170634	ACYP2	protein_coding	acylphosphatase 2
ENSG00000151694	ADAM17	protein_coding	ADAM metallopeptidase domain 17
ENSG00000135074	ADAM19	protein_coding	ADAM metallopeptidase domain 19
ENSG00000008277	ADAM22	protein_coding	ADAM metallopeptidase domain 22
ENSG00000114948	ADAM23	protein_coding	ADAM metallopeptidase domain 23
ENSG00000197140	ADAM32	protein_coding	ADAM metallopeptidase domain 32
ENSG00000149451	ADAM33	protein_coding	ADAM metallopeptidase domain 33
ENSG00000145536	ADAMTS16	protein_coding	ADAM metallopeptidase with thrombospondin type 1 motif 16
ENSG00000140470	ADAMTS17	protein_coding	ADAM metallopeptidase with thrombospondin type 1 motif 17
ENSG00000145808	ADAMTS19	protein_coding	ADAM metallopeptidase with thrombospondin type 1 motif 19
ENSG00000173157	ADAMTS20	protein_coding	ADAM metallopeptidase with thrombospondin type 1 motif 20
ENSG00000049192	ADAMTS6	protein_coding	ADAM metallopeptidase with thrombospondin type 1 motif 6
ENSG00000178031	ADAMTSL1	protein_coding	ADAMTS like 1
ENSG00000156218	ADAMTSL3	protein_coding	ADAMTS like 3
ENSG00000105963	ADAP1	protein_coding	ArfGAP with dual PH domains 1
ENSG00000160710	ADAR	protein_coding	adenosine deaminase RNA specific
ENSG00000197381	ADARB1	protein_coding	adenosine deaminase RNA specific B1
ENSG00000185736	ADARB2	protein_coding	adenosine deaminase RNA specific B2 (inactive)
ENSG00000063761	ADCK1	protein_coding	aarF domain containing kinase 1
ENSG00000164742	ADCY1	protein_coding	adenylate cyclase 1
ENSG00000078295	ADCY2	protein_coding	adenylate cyclase 2
ENSG00000129467	ADCY4	protein_coding	adenylate cyclase 4
ENSG00000174233	ADCY6	protein_coding	adenylate cyclase 6
ENSG00000155897	ADCY8	protein_coding	adenylate cyclase 8
ENSG00000162104	ADCY9	protein_coding	adenylate cyclase 9
ENSG00000148700	ADD3	protein_coding	adducin 3
ENSG00000135298	ADGRB3	protein_coding	adhesion G protein-coupled receptor B3
ENSG00000111452	ADGRD1	protein_coding	adhesion G protein-coupled receptor D1
ENSG00000131355	ADGRE3	protein_coding	adhesion G protein-coupled receptor E3
ENSG00000205336	ADGRG1	protein_coding	adhesion G protein-coupled receptor G1
ENSG00000173698	ADGRG2	protein_coding	adhesion G protein-coupled receptor G2
ENSG00000112414	ADGRG6	protein_coding	adhesion G protein-coupled receptor G6
ENSG00000144820	ADGRG7	protein_coding	adhesion G protein-coupled receptor G7
ENSG00000117114	ADGRL2	protein_coding	adhesion G protein-coupled receptor L2
ENSG00000150471	ADGRL3	protein_coding	adhesion G protein-coupled receptor L3
ENSG00000164199	ADGRV1	protein_coding	adhesion G protein-coupled receptor V1
ENSG00000187758	ADH1A	protein_coding	alcohol dehydrogenase 1A (class I), alpha polypeptide
ENSG00000182551	ADI1	protein_coding	acireductone dioxygenase 1
ENSG00000156110	ADK	protein_coding	adenosine kinase
ENSG00000128271	ADORA2A	protein_coding	adenosine A2a receptor
ENSG00000170425	ADORA2B	protein_coding	adenosine A2b receptor
ENSG00000130706	ADRM1	protein_coding	ADRM1 26S proteasome ubiquitin receptor
ENSG00000111863	ADTRP	protein_coding	androgen dependent TFPI regulating protein
ENSG00000139154	AEBP2	protein_coding	AE binding protein 2
ENSG00000196526	AFAP1	protein_coding	actin filament associated protein 1
ENSG00000169129	AFAP1L2	protein_coding	actin filament associated protein 1 like 2
ENSG00000155966	AFF2	protein_coding	AF4/FMR2 family member 2
ENSG00000144218	AFF3	protein_coding	AF4/FMR2 family member 3
ENSG00000157985	AGAP1	protein_coding	ArfGAP with GTPase domain, ankyrin repeat and PH domain 1
ENSG00000204149	AGAP6	protein_coding	ArfGAP with GTPase domain, ankyrin repeat and PH domain 6
ENSG00000273540	AGBL1	protein_coding	AGBL carboxypeptidase 1
ENSG00000186094	AGBL4	protein_coding	AGBL carboxypeptidase 4
ENSG00000006530	AGK	protein_coding	acylglycerol kinase
ENSG00000187546	AGMO	protein_coding	alkylglycerol monooxygenase
ENSG00000123908	AGO2	protein_coding	argonaute RISC catalytic component 2
ENSG00000173467	AGR3	protein_coding	anterior gradient 3, protein disulphide isomerase family member
ENSG00000144891	AGTR1	protein_coding	angiotensin II receptor type 1
ENSG00000172482	AGXT	protein_coding	alanine--glyoxylate and serine--pyruvate aminotransferase
ENSG00000113492	AGXT2	protein_coding	alanine--glyoxylate aminotransferase 2
ENSG00000153207	AHCTF1	protein_coding	AT-hook containing transcription factor 1
ENSG00000158467	AHCYL2	protein_coding	adenosylhomocysteinase like 2
ENSG00000126705	AHDC1	protein_coding	AT-hook DNA binding motif containing 1
ENSG00000156709	AIFM1	protein_coding	apoptosis inducing factor mitochondria associated 1
ENSG00000042286	AIFM2	protein_coding	apoptosis inducing factor mitochondria associated 2
ENSG00000163568	AIM2	protein_coding	absent in melanoma 2
ENSG00000162433	AK4	protein_coding	adenylate kinase 4
ENSG00000170776	AKAP13	protein_coding	A-kinase anchoring protein 13
ENSG00000179841	AKAP5	protein_coding	A-kinase anchoring protein 5
ENSG00000151320	AKAP6	protein_coding	A-kinase anchoring protein 6
ENSG00000118507	AKAP7	protein_coding	A-kinase anchoring protein 7
ENSG00000011243	AKAP8L	protein_coding	A-kinase anchoring protein 8 like
ENSG00000174574	AKIRIN1	protein_coding	akirin 1
ENSG00000135334	AKIRIN2	protein_coding	akirin 2
ENSG00000162641	AKNAD1	protein_coding	AKNA domain containing 1
ENSG00000142208	AKT1	protein_coding	AKT serine/threonine kinase 1
ENSG00000117020	AKT3	protein_coding	AKT serine/threonine kinase 3
ENSG00000165092	ALDH1A1	protein_coding	aldehyde dehydrogenase 1 family member A1
ENSG00000128918	ALDH1A2	protein_coding	aldehyde dehydrogenase 1 family member A2
ENSG00000184254	ALDH1A3	protein_coding	aldehyde dehydrogenase 1 family member A3
ENSG00000137124	ALDH1B1	protein_coding	aldehyde dehydrogenase 1 family member B1
ENSG00000144908	ALDH1L1	protein_coding	aldehyde dehydrogenase 1 family member L1
ENSG00000006534	ALDH3B1	protein_coding	aldehyde dehydrogenase 3 family member B1
ENSG00000118514	ALDH8A1	protein_coding	aldehyde dehydrogenase 8 family member A1
ENSG00000136872	ALDOB	protein_coding	aldolase, fructose-bisphosphate B
ENSG00000033011	ALG1	protein_coding	ALG1 chitobiosyldiphosphodolichol beta-mannosyltransferase
ENSG00000101901	ALG13	protein_coding	ALG13 UDP-N-acetylglucosaminyltransferase subunit
ENSG00000251287	ALG1L2	protein_coding	ALG1 chitobiosyldiphosphodolichol beta-mannosyltransferase like 2
ENSG00000088035	ALG6	protein_coding	ALG6 alpha-1,3-glucosyltransferase
ENSG00000086848	ALG9	protein_coding	ALG9 alpha-1,2-mannosyltransferase
ENSG00000171094	ALK	protein_coding	ALK receptor tyrosine kinase
ENSG00000137760	ALKBH8	protein_coding	alkB homolog 8, tRNA methyltransferase
ENSG00000073331	ALPK1	protein_coding	alpha kinase 1
ENSG00000156150	ALX3	protein_coding	ALX homeobox 3
ENSG00000242110	AMACR	protein_coding	alpha-methylacyl-CoA racemase
ENSG00000110497	AMBRA1	protein_coding	autophagy and beclin 1 regulator 1
ENSG00000139344	AMDHD1	protein_coding	amidohydrolase domain containing 1
ENSG00000104899	AMH	protein_coding	anti-Mullerian hormone
ENSG00000166025	AMOTL1	protein_coding	angiomotin like 1
ENSG00000116337	AMPD2	protein_coding	adenosine monophosphate deaminase 2
ENSG00000078053	AMPH	protein_coding	amphiphysin
ENSG00000153107	ANAPC1	protein_coding	anaphase promoting complex subunit 1
ENSG00000129055	ANAPC13	protein_coding	anaphase promoting complex subunit 13
ENSG00000013523	ANGEL1	protein_coding	angel homolog 1
ENSG00000154188	ANGPT1	protein_coding	angiopoietin 1
ENSG00000116194	ANGPTL1	protein_coding	angiopoietin like 1
ENSG00000151150	ANK3	protein_coding	ankyrin 3
ENSG00000151687	ANKAR	protein_coding	ankyrin and armadillo repeat containing
ENSG00000166839	ANKDD1A	protein_coding	ankyrin repeat and death domain containing 1A
ENSG00000106524	ANKMY2	protein_coding	ankyrin repeat and MYND domain containing 2
ENSG00000101745	ANKRD12	protein_coding	ankyrin repeat domain 12
ENSG00000118454	ANKRD13C	protein_coding	ankyrin repeat domain 13C
ENSG00000230453	ANKRD18B	protein_coding	ankyrin repeat domain 18B
ENSG00000089847	ANKRD24	protein_coding	ankyrin repeat domain 24
ENSG00000107890	ANKRD26	protein_coding	ankyrin repeat domain 26
ENSG00000105186	ANKRD27	protein_coding	ankyrin repeat domain 27
ENSG00000148513	ANKRD30A	protein_coding	ankyrin repeat domain 30A
ENSG00000167612	ANKRD33	protein_coding	ankyrin repeat domain 33
ENSG00000164236	ANKRD33B	protein_coding	ankyrin repeat domain 33B
ENSG00000135976	ANKRD36	protein_coding	ankyrin repeat domain 36
ENSG00000154945	ANKRD40	protein_coding	ankyrin repeat domain 40
ENSG00000065413	ANKRD44	protein_coding	ankyrin repeat domain 44
ENSG00000183831	ANKRD45	protein_coding	ankyrin repeat domain 45
ENSG00000139645	ANKRD52	protein_coding	ankyrin repeat domain 52
ENSG00000235098	ANKRD65	protein_coding	ankyrin repeat domain 65
ENSG00000064999	ANKS1A	protein_coding	ankyrin repeat and sterile alpha motif domain containing 1A
ENSG00000185046	ANKS1B	protein_coding	ankyrin repeat and sterile alpha motif domain containing 1B
ENSG00000160746	ANO10	protein_coding	anoctamin 10
ENSG00000047617	ANO2	protein_coding	anoctamin 2
ENSG00000151572	ANO4	protein_coding	anoctamin 4
ENSG00000171714	ANO5	protein_coding	anoctamin 5
ENSG00000177119	ANO6	protein_coding	anoctamin 6
ENSG00000011201	ANOS1	protein_coding	anosmin 1
ENSG00000166825	ANPEP	protein_coding	alanyl aminopeptidase, membrane
ENSG00000122359	ANXA11	protein_coding	annexin A11
ENSG00000196975	ANXA4	protein_coding	annexin A4
ENSG00000197043	ANXA6	protein_coding	annexin A6
ENSG00000138279	ANXA7	protein_coding	annexin A7
ENSG00000138660	AP1AR	protein_coding	adaptor related protein complex 1 associated regulatory protein
ENSG00000166747	AP1G1	protein_coding	adaptor related protein complex 1 subunit gamma 1
ENSG00000132842	AP3B1	protein_coding	adaptor related protein complex 3 subunit beta 1
ENSG00000065000	AP3D1	protein_coding	adaptor related protein complex 3 subunit delta 1
ENSG00000157823	AP3S2	protein_coding	adaptor related protein complex 3 subunit sigma 2
ENSG00000100478	AP4S1	protein_coding	adaptor related protein complex 4 subunit sigma 1
ENSG00000242802	AP5Z1	protein_coding	adaptor related protein complex 5 subunit zeta 1
ENSG00000120868	APAF1	protein_coding	apoptotic peptidase activating factor 1
ENSG00000107282	APBA1	protein_coding	amyloid beta precursor protein binding family A member 1
ENSG00000166313	APBB1	protein_coding	amyloid beta precursor protein binding family B member 1
ENSG00000163697	APBB2	protein_coding	amyloid beta precursor protein binding family B member 2
ENSG00000100823	APEX1	protein_coding	apurinic/apyrimidinic endodeoxyribonuclease 1
ENSG00000158874	APOA2	protein_coding	apolipoprotein A2
ENSG00000130203	APOE	protein_coding	apolipoprotein E
ENSG00000128284	APOL3	protein_coding	apolipoprotein L3
ENSG00000184831	APOO	protein_coding	apolipoprotein O
ENSG00000142192	APP	protein_coding	amyloid beta precursor protein
ENSG00000157500	APPL1	protein_coding	adaptor protein, phosphotyrosine interacting with PH domain and leucine zipper 1
ENSG00000136044	APPL2	protein_coding	adaptor protein, phosphotyrosine interacting with PH domain and leucine zipper 2
ENSG00000178301	AQP11	protein_coding	aquaporin 11
ENSG00000165269	AQP7	protein_coding	aquaporin 7
ENSG00000103569	AQP9	protein_coding	aquaporin 9
ENSG00000169083	AR	protein_coding	androgen receptor
ENSG00000120318	ARAP3	protein_coding	ArfGAP with RhoGAP domain, ankyrin repeat and PH domain 3
ENSG00000134287	ARF3	protein_coding	ADP ribosylation factor 3
ENSG00000124198	ARFGEF2	protein_coding	ADP ribosylation factor guanine nucleotide exchange factor 2
ENSG00000164144	ARFIP1	protein_coding	ADP ribosylation factor interacting protein 1
ENSG00000132254	ARFIP2	protein_coding	ADP ribosylation factor interacting protein 2
ENSG00000101246	ARFRP1	protein_coding	ADP ribosylation factor related protein 1
ENSG00000165322	ARHGAP12	protein_coding	Rho GTPase activating protein 12
ENSG00000075884	ARHGAP15	protein_coding	Rho GTPase activating protein 15
ENSG00000140750	ARHGAP17	protein_coding	Rho GTPase activating protein 17
ENSG00000146376	ARHGAP18	protein_coding	Rho GTPase activating protein 18
ENSG00000137727	ARHGAP20	protein_coding	Rho GTPase activating protein 20
ENSG00000275832	ARHGAP23	protein_coding	Rho GTPase activating protein 23
ENSG00000138639	ARHGAP24	protein_coding	Rho GTPase activating protein 24
ENSG00000163219	ARHGAP25	protein_coding	Rho GTPase activating protein 25
ENSG00000145819	ARHGAP26	protein_coding	Rho GTPase activating protein 26
ENSG00000088756	ARHGAP28	protein_coding	Rho GTPase activating protein 28
ENSG00000134909	ARHGAP32	protein_coding	Rho GTPase activating protein 32
ENSG00000147799	ARHGAP39	protein_coding	Rho GTPase activating protein 39
ENSG00000165895	ARHGAP42	protein_coding	Rho GTPase activating protein 42
ENSG00000006740	ARHGAP44	protein_coding	Rho GTPase activating protein 44
ENSG00000100852	ARHGAP5	protein_coding	Rho GTPase activating protein 5
ENSG00000047648	ARHGAP6	protein_coding	Rho GTPase activating protein 6
ENSG00000123329	ARHGAP9	protein_coding	Rho GTPase activating protein 9
ENSG00000111348	ARHGDIB	protein_coding	Rho GDP dissociation inhibitor beta
ENSG00000074964	ARHGEF10L	protein_coding	Rho guanine nucleotide exchange factor 10 like
ENSG00000132694	ARHGEF11	protein_coding	Rho guanine nucleotide exchange factor 11
ENSG00000196914	ARHGEF12	protein_coding	Rho guanine nucleotide exchange factor 12
ENSG00000198844	ARHGEF15	protein_coding	Rho guanine nucleotide exchange factor 15
ENSG00000214944	ARHGEF28	protein_coding	Rho guanine nucleotide exchange factor 28
ENSG00000163947	ARHGEF3	protein_coding	Rho guanine nucleotide exchange factor 3
ENSG00000183111	ARHGEF37	protein_coding	Rho guanine nucleotide exchange factor 37
ENSG00000165801	ARHGEF40	protein_coding	Rho guanine nucleotide exchange factor 40
ENSG00000102606	ARHGEF7	protein_coding	Rho guanine nucleotide exchange factor 7
ENSG00000189079	ARID2	protein_coding	AT-rich interaction domain 2
ENSG00000116017	ARID3A	protein_coding	AT-rich interaction domain 3A
ENSG00000032219	ARID4A	protein_coding	AT-rich interaction domain 4A
ENSG00000166233	ARIH1	protein_coding	ariadne RBR E3 ubiquitin protein ligase 1
ENSG00000175414	ARL10	protein_coding	ADP ribosylation factor like GTPase 10
ENSG00000174225	ARL13A	protein_coding	ADP ribosylation factor like GTPase 13A
ENSG00000169379	ARL13B	protein_coding	ADP ribosylation factor like GTPase 13B
ENSG00000185305	ARL15	protein_coding	ADP ribosylation factor like GTPase 15
ENSG00000102931	ARL2BP	protein_coding	ADP ribosylation factor like GTPase 2 binding protein
ENSG00000134108	ARL8B	protein_coding	ADP ribosylation factor like GTPase 8B
ENSG00000196503	ARL9	protein_coding	ADP ribosylation factor like GTPase 9
ENSG00000125449	ARMC7	protein_coding	armadillo repeat containing 7
ENSG00000196440	ARMCX4	protein_coding	armadillo repeat containing X-linked 4
ENSG00000133794	ARNTL	protein_coding	aryl hydrocarbon receptor nuclear translocator like
ENSG00000029153	ARNTL2	protein_coding	aryl hydrocarbon receptor nuclear translocator like 2
ENSG00000163466	ARPC2	protein_coding	actin related protein 2/3 complex subunit 2
ENSG00000128989	ARPP19	protein_coding	cAMP regulated phosphoprotein 19
ENSG00000172995	ARPP21	protein_coding	cAMP regulated phosphoprotein 21
ENSG00000113273	ARSB	protein_coding	arylsulfatase B
ENSG00000156219	ART3	protein_coding	ADP-ribosyltransferase 3 (inactive)
ENSG00000214435	AS3MT	protein_coding	arsenite methyltransferase
ENSG00000151693	ASAP2	protein_coding	ArfGAP with SH3 domain, ankyrin repeat and PH domain 2
ENSG00000196372	ASB13	protein_coding	ankyrin repeat and SOCS box containing 13
ENSG00000146809	ASB15	protein_coding	ankyrin repeat and SOCS box containing 15
ENSG00000183475	ASB7	protein_coding	ankyrin repeat and SOCS box containing 7
ENSG00000177981	ASB8	protein_coding	ankyrin repeat and SOCS box containing 8
ENSG00000232237	ASCL5	protein_coding	achaete-scute family bHLH transcription factor 5
ENSG00000116539	ASH1L	protein_coding	ASH1 like histone lysine methyltransferase
ENSG00000129691	ASH2L	protein_coding	ASH2 like, histone lysine methyltransferase complex subunit
ENSG00000108684	ASIC2	protein_coding	acid sensing ion channel subunit 2
ENSG00000101440	ASIP	protein_coding	agouti signaling protein
ENSG00000126522	ASL	protein_coding	argininosuccinate lyase
ENSG00000106819	ASPN	protein_coding	asporin
ENSG00000138138	ATAD1	protein_coding	ATPase family AAA domain containing 1
ENSG00000119778	ATAD2B	protein_coding	ATPase family AAA domain containing 2B
ENSG00000160072	ATAD3B	protein_coding	ATPase family AAA domain containing 3B
ENSG00000215915	ATAD3C	protein_coding	ATPase family AAA domain containing 3C
ENSG00000107669	ATE1	protein_coding	arginyltransferase 1
ENSG00000171681	ATF7IP	protein_coding	activating transcription factor 7 interacting protein
ENSG00000152348	ATG10	protein_coding	autophagy related 10
ENSG00000123395	ATG101	protein_coding	autophagy related 101
ENSG00000175224	ATG13	protein_coding	autophagy related 13
ENSG00000126775	ATG14	protein_coding	autophagy related 14
ENSG00000085978	ATG16L1	protein_coding	autophagy related 16 like 1
ENSG00000057663	ATG5	protein_coding	autophagy related 5
ENSG00000197548	ATG7	protein_coding	autophagy related 7
ENSG00000198513	ATL1	protein_coding	atlastin GTPase 1
ENSG00000149311	ATM	protein_coding	ATM serine/threonine kinase
ENSG00000111676	ATN1	protein_coding	atrophin 1
ENSG00000206190	ATP10A	protein_coding	ATPase phospholipid transporting 10A (putative)
ENSG00000118322	ATP10B	protein_coding	ATPase phospholipid transporting 10B (putative)
ENSG00000145246	ATP10D	protein_coding	ATPase phospholipid transporting 10D (putative)
ENSG00000068650	ATP11A	protein_coding	ATPase phospholipid transporting 11A
ENSG00000058063	ATP11B	protein_coding	ATPase phospholipid transporting 11B (putative)
ENSG00000101974	ATP11C	protein_coding	ATPase phospholipid transporting 11C
ENSG00000187527	ATP13A5	protein_coding	ATPase 13A5
ENSG00000174437	ATP2A2	protein_coding	ATPase sarcoplasmic/endoplasmic reticulum Ca2+ transporting 2
ENSG00000070961	ATP2B1	protein_coding	ATPase plasma membrane Ca2+ transporting 1
ENSG00000067842	ATP2B3	protein_coding	ATPase plasma membrane Ca2+ transporting 3
ENSG00000182220	ATP6AP2	protein_coding	ATPase H+ transporting accessory protein 2
ENSG00000033627	ATP6V0A1	protein_coding	ATPase H+ transporting V0 subunit a1
ENSG00000147614	ATP6V0D2	protein_coding	ATPase H+ transporting V0 subunit d2
ENSG00000113732	ATP6V0E1	protein_coding	ATPase H+ transporting V0 subunit e1
ENSG00000213760	ATP6V1G2	protein_coding	ATPase H+ transporting V1 subunit G2
ENSG00000254870	ATP6V1G2-DDX39B	protein_coding	ATP6V1G2-DDX39B readthrough (NMD candidate)
ENSG00000124406	ATP8A1	protein_coding	ATPase phospholipid transporting 8A1
ENSG00000130270	ATP8B3	protein_coding	ATPase phospholipid transporting 8B3
ENSG00000104043	ATP8B4	protein_coding	ATPase phospholipid transporting 8B4 (putative)
ENSG00000166377	ATP9B	protein_coding	ATPase phospholipid transporting 9B (putative)
ENSG00000175054	ATR	protein_coding	ATR serine/threonine kinase
ENSG00000164053	ATRIP	protein_coding	ATR interacting protein
ENSG00000088812	ATRN	protein_coding	attractin
ENSG00000107518	ATRNL1	protein_coding	attractin like 1
ENSG00000085224	ATRX	protein_coding	ATRX chromatin remodeler
ENSG00000130638	ATXN10	protein_coding	ataxin 10
ENSG00000224470	ATXN1L	protein_coding	ataxin 1 like
ENSG00000204842	ATXN2	protein_coding	ataxin 2
ENSG00000163635	ATXN7	protein_coding	ataxin 7
ENSG00000158321	AUTS2	protein_coding	activator of transcription and developmental regulator AUTS2
ENSG00000167601	AXL	protein_coding	AXL receptor tyrosine kinase
ENSG00000155096	AZIN1	protein_coding	antizyme inhibitor 1
ENSG00000109956	B3GAT1	protein_coding	beta-1,3-glucuronyltransferase 1
ENSG00000086062	B4GALT1	protein_coding	beta-1,4-galactosyltransferase 1
ENSG00000158470	B4GALT5	protein_coding	beta-1,4-galactosyltransferase 5
ENSG00000123810	B9D2	protein_coding	B9 domain containing 2
ENSG00000182240	BACE2	protein_coding	beta-secretase 2
ENSG00000002330	BAD	protein_coding	BCL2 associated agonist of cell death
ENSG00000107262	BAG1	protein_coding	BAG cochaperone 1
ENSG00000266074	BAHCC1	protein_coding	BAH domain and coiled-coil containing 1
ENSG00000125888	BANF2	protein_coding	BANF family member 2
ENSG00000172530	BANP	protein_coding	BTG3 associated nuclear protein
ENSG00000043039	BARX2	protein_coding	BARX homeobox 2
ENSG00000156127	BATF	protein_coding	basic leucine zipper ATF-like transcription factor
ENSG00000123636	BAZ2B	protein_coding	bromodomain adjacent to zinc finger domain 2B
ENSG00000105327	BBC3	protein_coding	BCL2 binding component 3
ENSG00000214413	BBIP1	protein_coding	BBSome interacting protein 1
ENSG00000119636	BBOF1	protein_coding	basal body orientation factor 1
ENSG00000129151	BBOX1	protein_coding	gamma-butyrobetaine hydroxylase 1
ENSG00000122507	BBS9	protein_coding	Bardet-Biedl syndrome 9
ENSG00000114439	BBX	protein_coding	BBX high mobility group box domain containing
ENSG00000064787	BCAS1	protein_coding	brain enriched myelin associated protein 1
ENSG00000141376	BCAS3	protein_coding	BCAS3 microtubule associated cell migration factor
ENSG00000248098	BCKDHA	protein_coding	branched chain keto acid dehydrogenase E1 subunit alpha
ENSG00000153094	BCL2L11	protein_coding	BCL2 like 11
ENSG00000129473	BCL2L2	protein_coding	BCL2 like 2
ENSG00000113916	BCL6	protein_coding	BCL6 transcription repressor
ENSG00000099385	BCL7C	protein_coding	BAF chromatin remodeling complex subunit BCL7C
ENSG00000197580	BCO2	protein_coding	beta-carotene oxygenase 2
ENSG00000183337	BCOR	protein_coding	BCL6 corepressor
ENSG00000145734	BDP1	protein_coding	B double prime 1, subunit of RNA polymerase III transcription initiation factor IIIB
ENSG00000177324	BEND2	protein_coding	BEN domain containing 2
ENSG00000188848	BEND4	protein_coding	BEN domain containing 4
ENSG00000162373	BEND5	protein_coding	BEN domain containing 5
ENSG00000165626	BEND7	protein_coding	BEN domain containing 7
ENSG00000127325	BEST3	protein_coding	bestrophin 3
ENSG00000133169	BEX1	protein_coding	brain expressed X-linked 1
ENSG00000133134	BEX2	protein_coding	brain expressed X-linked 2
ENSG00000170819	BFSP2	protein_coding	beaded filament structural protein 2
ENSG00000123095	BHLHE41	protein_coding	basic helix-loop-helix family member e41
ENSG00000151746	BICD1	protein_coding	BICD cargo adaptor 1
ENSG00000185963	BICD2	protein_coding	BICD cargo adaptor 2
ENSG00000136717	BIN1	protein_coding	bridging integrator 1
ENSG00000166619	BLCAP	protein_coding	BLCAP apoptosis inducing factor
ENSG00000196072	BLOC1S2	protein_coding	biogenesis of lysosomal organelles complex 1 subunit 2
ENSG00000125378	BMP4	protein_coding	bone morphogenetic protein 4
ENSG00000101144	BMP7	protein_coding	bone morphogenetic protein 7
ENSG00000164619	BMPER	protein_coding	BMP binding endothelial regulator
ENSG00000165733	BMS1	protein_coding	BMS1 ribosome biogenesis factor
ENSG00000102010	BMX	protein_coding	BMX non-receptor tyrosine kinase
ENSG00000173068	BNC2	protein_coding	basonuclin 2
ENSG00000104765	BNIP3L	protein_coding	BCL2 interacting protein 3 like
ENSG00000166275	BORCS7	protein_coding	BLOC-1 related complex subunit 7
ENSG00000270316	BORCS7-ASMT	protein_coding	BORCS7-ASMT readthrough (NMD candidate)
ENSG00000064489	BORCS8-MEF2B	protein_coding	BORCS8-MEF2B readthrough
ENSG00000172331	BPGM	protein_coding	bisphosphoglycerate mutase
ENSG00000101425	BPI	protein_coding	bactericidal permeability increasing protein
ENSG00000162813	BPNT1	protein_coding	3'(2'), 5'-bisphosphate nucleotidase 1
ENSG00000157764	BRAF	protein_coding	B-Raf proto-oncogene, serine/threonine kinase
ENSG00000198797	BRINP2	protein_coding	BMP/retinoic acid inducible neural specific 2
ENSG00000136492	BRIP1	protein_coding	BRCA1 interacting helicase 1
ENSG00000254999	BRK1	protein_coding	BRICK1 subunit of SCAR/WAVE actin nucleating complex
ENSG00000102239	BRS3	protein_coding	bombesin receptor subtype 3
ENSG00000185658	BRWD1	protein_coding	bromodomain and WD repeat domain containing 1
ENSG00000168000	BSCL2	protein_coding	BSCL2 lipid droplet biogenesis associated, seipin
ENSG00000172270	BSG	protein_coding	basigin (Ok blood group)
ENSG00000188334	BSPH1	protein_coding	binder of sperm protein homolog 1
ENSG00000109743	BST1	protein_coding	bone marrow stromal cell antigen 1
ENSG00000151136	BTBD11	protein_coding	BTB domain containing 11
ENSG00000174808	BTC	protein_coding	betacellulin
ENSG00000154640	BTG3	protein_coding	BTG anti-proliferation factor 3
ENSG00000204290	BTNL2	protein_coding	butyrophilin like 2
ENSG00000136261	BZW2	protein_coding	basic leucine zipper and W2 domains 2
ENSG00000165863	C10orf82	protein_coding	chromosome 10 open reading frame 82
ENSG00000154493	C10orf90	protein_coding	chromosome 10 open reading frame 90
ENSG00000137720	C11orf1	protein_coding	chromosome 11 open reading frame 1
ENSG00000166323	C11orf65	protein_coding	chromosome 11 open reading frame 65
ENSG00000173715	C11orf80	protein_coding	chromosome 11 open reading frame 80
ENSG00000047621	C12orf4	protein_coding	chromosome 12 open reading frame 4
ENSG00000180116	C12orf40	protein_coding	chromosome 12 open reading frame 40
ENSG00000179088	C12orf42	protein_coding	chromosome 12 open reading frame 42
ENSG00000157895	C12orf43	protein_coding	chromosome 12 open reading frame 43
ENSG00000204954	C12orf73	protein_coding	chromosome 12 open reading frame 73
ENSG00000235162	C12orf75	protein_coding	chromosome 12 open reading frame 75
ENSG00000189227	C15orf61	protein_coding	chromosome 15 open reading frame 61
ENSG00000166455	C16orf46	protein_coding	chromosome 16 open reading frame 46
ENSG00000154102	C16orf74	protein_coding	chromosome 16 open reading frame 74
ENSG00000234186	C16orf82	protein_coding	chromosome 16 open reading frame 82
ENSG00000205832	C16orf96	protein_coding	chromosome 16 open reading frame 96
ENSG00000205710	C17orf107	protein_coding	chromosome 17 open reading frame 107
ENSG00000270806	C17orf50	protein_coding	chromosome 17 open reading frame 50
ENSG00000141371	C17orf64	protein_coding	chromosome 17 open reading frame 64
ENSG00000214226	C17orf67	protein_coding	chromosome 17 open reading frame 67
ENSG00000167644	C19orf33	protein_coding	chromosome 19 open reading frame 33
ENSG00000235034	C19orf81	protein_coding	chromosome 19 open reading frame 81
ENSG00000171155	C1GALT1C1	protein_coding	C1GALT1 specific chaperone 1
ENSG00000000460	C1orf112	protein_coding	chromosome 1 open reading frame 112
ENSG00000203963	C1orf141	protein_coding	chromosome 1 open reading frame 141
ENSG00000204006	C1orf185	protein_coding	chromosome 1 open reading frame 185
ENSG00000119280	C1orf198	protein_coding	chromosome 1 open reading frame 198
ENSG00000142686	C1orf216	protein_coding	chromosome 1 open reading frame 216
ENSG00000108561	C1QBP	protein_coding	complement C1q binding protein
ENSG00000273294	C1QTNF3-AMACR	protein_coding	C1QTNF3-AMACR readthrough (NMD candidate)
ENSG00000163145	C1QTNF7	protein_coding	C1q and TNF related 7
ENSG00000139178	C1RL	protein_coding	complement C1r subcomponent like
ENSG00000198547	C20orf203	protein_coding	chromosome 20 open reading frame 203
ENSG00000205929	C21orf62	protein_coding	chromosome 21 open reading frame 62
ENSG00000242259	C22orf39	protein_coding	chromosome 22 open reading frame 39
ENSG00000111731	C2CD5	protein_coding	C2 calcium dependent domain containing 5
ENSG00000115998	C2orf42	protein_coding	chromosome 2 open reading frame 42
ENSG00000186132	C2orf76	protein_coding	chromosome 2 open reading frame 76
ENSG00000187833	C2orf78	protein_coding	chromosome 2 open reading frame 78
ENSG00000187068	C3orf70	protein_coding	chromosome 3 open reading frame 70
ENSG00000082213	C5orf22	protein_coding	chromosome 5 open reading frame 22
ENSG00000181904	C5orf24	protein_coding	chromosome 5 open reading frame 24
ENSG00000172244	C5orf34	protein_coding	chromosome 5 open reading frame 34
ENSG00000187658	C5orf52	protein_coding	chromosome 5 open reading frame 52
ENSG00000112539	C6orf118	protein_coding	chromosome 6 open reading frame 118
ENSG00000204542	C6orf15	protein_coding	chromosome 6 open reading frame 15
ENSG00000112936	C7	protein_coding	complement C7
ENSG00000146540	C7orf50	protein_coding	chromosome 7 open reading frame 50
ENSG00000189376	C8orf76	protein_coding	chromosome 8 open reading frame 76
ENSG00000253250	C8orf88	protein_coding	chromosome 8 open reading frame 88
ENSG00000135045	C9orf40	protein_coding	chromosome 9 open reading frame 40
ENSG00000155621	C9orf85	protein_coding	chromosome 9 open reading frame 85
ENSG00000154975	CA10	protein_coding	carbonic anhydrase 10
ENSG00000185015	CA13	protein_coding	carbonic anhydrase 13
ENSG00000174990	CA5A	protein_coding	carbonic anhydrase 5A
ENSG00000178538	CA8	protein_coding	carbonic anhydrase 8
ENSG00000135932	CAB39	protein_coding	calcium binding protein 39
ENSG00000157782	CABP1	protein_coding	calcium binding protein 1
ENSG00000141837	CACNA1A	protein_coding	calcium voltage-gated channel subunit alpha1 A
ENSG00000151067	CACNA1C	protein_coding	calcium voltage-gated channel subunit alpha1 C
ENSG00000157388	CACNA1D	protein_coding	calcium voltage-gated channel subunit alpha1 D
ENSG00000198216	CACNA1E	protein_coding	calcium voltage-gated channel subunit alpha1 E
ENSG00000081248	CACNA1S	protein_coding	calcium voltage-gated channel subunit alpha1 S
ENSG00000153956	CACNA2D1	protein_coding	calcium voltage-gated channel auxiliary subunit alpha2delta 1
ENSG00000007402	CACNA2D2	protein_coding	calcium voltage-gated channel auxiliary subunit alpha2delta 2
ENSG00000157445	CACNA2D3	protein_coding	calcium voltage-gated channel auxiliary subunit alpha2delta 3
ENSG00000151062	CACNA2D4	protein_coding	calcium voltage-gated channel auxiliary subunit alpha2delta 4
ENSG00000165995	CACNB2	protein_coding	calcium voltage-gated channel auxiliary subunit beta 2
ENSG00000167535	CACNB3	protein_coding	calcium voltage-gated channel auxiliary subunit beta 3
ENSG00000182389	CACNB4	protein_coding	calcium voltage-gated channel auxiliary subunit beta 4
ENSG00000166862	CACNG2	protein_coding	calcium voltage-gated channel auxiliary subunit gamma 2
ENSG00000006116	CACNG3	protein_coding	calcium voltage-gated channel auxiliary subunit gamma 3
ENSG00000075429	CACNG5	protein_coding	calcium voltage-gated channel auxiliary subunit gamma 5
ENSG00000105605	CACNG7	protein_coding	calcium voltage-gated channel auxiliary subunit gamma 7
ENSG00000151893	CACUL1	protein_coding	CDK2 associated cullin domain 1
ENSG00000182985	CADM1	protein_coding	cell adhesion molecule 1
ENSG00000175161	CADM2	protein_coding	cell adhesion molecule 2
ENSG00000162706	CADM3	protein_coding	cell adhesion molecule 3
ENSG00000081803	CADPS2	protein_coding	calcium dependent secretion activator 2
ENSG00000175868	CALCB	protein_coding	calcitonin related polypeptide beta
ENSG00000122786	CALD1	protein_coding	caldesmon 1
ENSG00000183166	CALN1	protein_coding	calneuron 1
ENSG00000128595	CALU	protein_coding	calumenin
ENSG00000183049	CAMK1D	protein_coding	calcium/calmodulin dependent protein kinase ID
ENSG00000070808	CAMK2A	protein_coding	calcium/calmodulin dependent protein kinase II alpha
ENSG00000145349	CAMK2D	protein_coding	calcium/calmodulin dependent protein kinase II delta
ENSG00000152495	CAMK4	protein_coding	calcium/calmodulin dependent protein kinase IV
ENSG00000004660	CAMKK1	protein_coding	calcium/calmodulin dependent protein kinase kinase 1
ENSG00000143919	CAMKMT	protein_coding	calmodulin-lysine N-methyltransferase
ENSG00000171735	CAMTA1	protein_coding	calmodulin binding transcription activator 1
ENSG00000108509	CAMTA2	protein_coding	calmodulin binding transcription activator 2
ENSG00000144712	CAND2	protein_coding	cullin associated and neddylation dissociated 2 (putative)
ENSG00000127022	CANX	protein_coding	calnexin
ENSG00000112186	CAP2	protein_coding	cyclase associated actin cytoskeleton regulatory protein 2
ENSG00000214711	CAPN14	protein_coding	calpain 14
ENSG00000131375	CAPN7	protein_coding	calpain 7
ENSG00000198898	CAPZA2	protein_coding	capping actin protein of muscle Z-line subunit alpha 2
ENSG00000077549	CAPZB	protein_coding	capping actin protein of muscle Z-line subunit beta
ENSG00000198286	CARD11	protein_coding	caspase recruitment domain family member 11
ENSG00000079691	CARMIL1	protein_coding	capping protein regulator and myosin 1 linker 1
ENSG00000156017	CARNMT1	protein_coding	carnosine N-methyltransferase 1
ENSG00000172508	CARNS1	protein_coding	carnosine synthase 1
ENSG00000134905	CARS2	protein_coding	cysteinyl-tRNA synthetase 2, mitochondrial
ENSG00000127995	CASD1	protein_coding	CAS1 domain containing 1
ENSG00000147044	CASK	protein_coding	calcium/calmodulin dependent serine protein kinase
ENSG00000003400	CASP10	protein_coding	caspase 10
ENSG00000087589	CASS4	protein_coding	Cas scaffold protein family member 4
ENSG00000133962	CATSPERB	protein_coding	cation channel sperm associated auxiliary subunit beta
ENSG00000174898	CATSPERD	protein_coding	cation channel sperm associated auxiliary subunit delta
ENSG00000099338	CATSPERG	protein_coding	cation channel sperm associated auxiliary subunit gamma
ENSG00000105974	CAV1	protein_coding	caveolin 1
ENSG00000105971	CAV2	protein_coding	caveolin 2
ENSG00000182533	CAV3	protein_coding	caveolin 3
ENSG00000078699	CBFA2T2	protein_coding	CBFA2/RUNX1 partner transcriptional co-repressor 2
ENSG00000110395	CBL	protein_coding	Cbl proto-oncogene
ENSG00000114423	CBLB	protein_coding	Cbl proto-oncogene B
ENSG00000159228	CBR1	protein_coding	carbonyl reductase 1
ENSG00000108468	CBX1	protein_coding	chromobox 1
ENSG00000173894	CBX2	protein_coding	chromobox 2
ENSG00000094916	CBX5	protein_coding	chromobox 5
ENSG00000141570	CBX8	protein_coding	chromobox 8
ENSG00000188649	CC2D2B	protein_coding	coiled-coil and C2 domain containing 2B
ENSG00000060339	CCAR1	protein_coding	cell division cycle and apoptosis regulator 1
ENSG00000150636	CCDC102B	protein_coding	coiled-coil domain containing 102B
ENSG00000160799	CCDC12	protein_coding	coiled-coil domain containing 12
ENSG00000183323	CCDC125	protein_coding	coiled-coil domain containing 125
ENSG00000169193	CCDC126	protein_coding	coiled-coil domain containing 126
ENSG00000244607	CCDC13	protein_coding	coiled-coil domain containing 13
ENSG00000100147	CCDC134	protein_coding	coiled-coil domain containing 134
ENSG00000128596	CCDC136	protein_coding	coiled-coil domain containing 136
ENSG00000163006	CCDC138	protein_coding	coiled-coil domain containing 138
ENSG00000175455	CCDC14	protein_coding	coiled-coil domain containing 14
ENSG00000163492	CCDC141	protein_coding	coiled-coil domain containing 141
ENSG00000153237	CCDC148	protein_coding	coiled-coil domain containing 148
ENSG00000181982	CCDC149	protein_coding	coiled-coil domain containing 149
ENSG00000198865	CCDC152	protein_coding	coiled-coil domain containing 152
ENSG00000187860	CCDC157	protein_coding	coiled-coil domain containing 157
ENSG00000163749	CCDC158	protein_coding	coiled-coil domain containing 158
ENSG00000120262	CCDC170	protein_coding	coiled-coil domain containing 170
ENSG00000164989	CCDC171	protein_coding	coiled-coil domain containing 171
ENSG00000117477	CCDC181	protein_coding	coiled-coil domain containing 181
ENSG00000177875	CCDC184	protein_coding	coiled-coil domain containing 184
ENSG00000230561	CCDC192	protein_coding	coiled-coil domain containing 192
ENSG00000147419	CCDC25	protein_coding	coiled-coil domain containing 25
ENSG00000186409	CCDC30	protein_coding	coiled-coil domain containing 30
ENSG00000140481	CCDC33	protein_coding	coiled-coil domain containing 33
ENSG00000165972	CCDC38	protein_coding	coiled-coil domain containing 38
ENSG00000141519	CCDC40	protein_coding	coiled-coil domain containing 40
ENSG00000108588	CCDC47	protein_coding	coiled-coil domain containing 47
ENSG00000164051	CCDC51	protein_coding	coiled-coil domain containing 51
ENSG00000108091	CCDC6	protein_coding	coiled-coil domain containing 6
ENSG00000139537	CCDC65	protein_coding	coiled-coil domain containing 65
ENSG00000180376	CCDC66	protein_coding	coiled-coil domain containing 66
ENSG00000216937	CCDC7	protein_coding	coiled-coil domain containing 7
ENSG00000055813	CCDC85A	protein_coding	coiled-coil domain containing 85A
ENSG00000123106	CCDC91	protein_coding	coiled-coil domain containing 91
ENSG00000142039	CCDC97	protein_coding	coiled-coil domain containing 97
ENSG00000204536	CCHCR1	protein_coding	coiled-coil alpha-helical rod protein 1
ENSG00000100814	CCNB1IP1	protein_coding	cyclin B1 interacting protein 1
ENSG00000157456	CCNB2	protein_coding	cyclin B2
ENSG00000118971	CCND2	protein_coding	cyclin D2
ENSG00000162063	CCNF	protein_coding	cyclin F
ENSG00000138764	CCNG2	protein_coding	cyclin G2
ENSG00000134480	CCNH	protein_coding	cyclin H
ENSG00000129315	CCNT1	protein_coding	cyclin T1
ENSG00000108100	CCNY	protein_coding	cyclin Y
ENSG00000179934	CCR8	protein_coding	C-C motif chemokine receptor 8
ENSG00000173585	CCR9	protein_coding	C-C motif chemokine receptor 9
ENSG00000154429	CCSAP	protein_coding	centriole, cilia and spindle associated protein
ENSG00000184305	CCSER1	protein_coding	coiled-coil serine rich protein 1
ENSG00000132141	CCT6B	protein_coding	chaperonin containing TCP1 subunit 6B
ENSG00000158485	CD1B	protein_coding	CD1b molecule
ENSG00000158488	CD1E	protein_coding	CD1e molecule
ENSG00000103855	CD276	protein_coding	CD276 molecule
ENSG00000105383	CD33	protein_coding	CD33 molecule
ENSG00000135218	CD36	protein_coding	CD36 molecule
ENSG00000160654	CD3G	protein_coding	CD3g molecule
ENSG00000196776	CD47	protein_coding	CD47 molecule
ENSG00000117091	CD48	protein_coding	CD48 molecule
ENSG00000073754	CD5L	protein_coding	CD5 molecule like
ENSG00000137101	CD72	protein_coding	CD72 molecule
ENSG00000085117	CD82	protein_coding	CD82 molecule
ENSG00000010278	CD9	protein_coding	CD9 molecule
ENSG00000153283	CD96	protein_coding	CD96 molecule
ENSG00000140326	CDAN1	protein_coding	codanin 1
ENSG00000158402	CDC25C	protein_coding	cell division cycle 25C
ENSG00000004897	CDC27	protein_coding	cell division cycle 27
ENSG00000070831	CDC42	protein_coding	cell division cycle 42
ENSG00000143776	CDC42BPA	protein_coding	CDC42 binding protein kinase alpha
ENSG00000197622	CDC42SE1	protein_coding	CDC42 small effector 1
ENSG00000158985	CDC42SE2	protein_coding	CDC42 small effector 2
ENSG00000096401	CDC5L	protein_coding	cell division cycle 5 like
ENSG00000094804	CDC6	protein_coding	cell division cycle 6
ENSG00000134371	CDC73	protein_coding	cell division cycle 73
ENSG00000154162	CDH12	protein_coding	cadherin 12
ENSG00000140945	CDH13	protein_coding	cadherin 13
ENSG00000079112	CDH17	protein_coding	cadherin 17
ENSG00000145526	CDH18	protein_coding	cadherin 18
ENSG00000071991	CDH19	protein_coding	cadherin 19
ENSG00000101542	CDH20	protein_coding	cadherin 20
ENSG00000107736	CDH23	protein_coding	cadherin related 23
ENSG00000139880	CDH24	protein_coding	cadherin 24
ENSG00000179242	CDH4	protein_coding	cadherin 4
ENSG00000081138	CDH7	protein_coding	cadherin 7
ENSG00000150394	CDH8	protein_coding	cadherin 8
ENSG00000103502	CDIPT	protein_coding	CDP-diacylglycerol--inositol 3-phosphatidyltransferase
ENSG00000167258	CDK12	protein_coding	cyclin dependent kinase 12
ENSG00000058091	CDK14	protein_coding	cyclin dependent kinase 14
ENSG00000102225	CDK16	protein_coding	cyclin dependent kinase 16
ENSG00000171450	CDK5R2	protein_coding	cyclin dependent kinase 5 regulatory subunit 2
ENSG00000101391	CDK5RAP1	protein_coding	CDK5 regulatory subunit associated protein 1
ENSG00000136861	CDK5RAP2	protein_coding	CDK5 regulatory subunit associated protein 2
ENSG00000134058	CDK7	protein_coding	cyclin dependent kinase 7
ENSG00000145996	CDKAL1	protein_coding	CDK5 regulatory subunit associated protein 1 like 1
ENSG00000101290	CDS2	protein_coding	CDP-diacylglycerol synthase 2
ENSG00000204539	CDSN	protein_coding	corneodesmosin
ENSG00000091527	CDV3	protein_coding	CDV3 homolog
ENSG00000131264	CDX4	protein_coding	caudal type homeobox 4
ENSG00000153046	CDYL	protein_coding	chromodomain Y like
ENSG00000166446	CDYL2	protein_coding	chromodomain Y like 2
ENSG00000213822	CEACAM18	protein_coding	CEA cell adhesion molecule 18
ENSG00000092067	CEBPE	protein_coding	CCAAT enhancer binding protein epsilon
ENSG00000153879	CEBPG	protein_coding	CCAAT enhancer binding protein gamma
ENSG00000099954	CECR2	protein_coding	CECR2 histone acetyl-lysine reader
ENSG00000219073	CELA3B	protein_coding	chymotrypsin like elastase 3B
ENSG00000048740	CELF2	protein_coding	CUGBP Elav-like family member 2
ENSG00000161082	CELF5	protein_coding	CUGBP Elav-like family member 5
ENSG00000103888	CEMIP	protein_coding	cell migration inducing hyaluronidase 1
ENSG00000115163	CENPA	protein_coding	centromere protein A
ENSG00000188312	CENPP	protein_coding	centromere protein P
ENSG00000116198	CEP104	protein_coding	centrosomal protein 104
ENSG00000154240	CEP112	protein_coding	centrosomal protein 112
ENSG00000168944	CEP120	protein_coding	centrosomal protein 120
ENSG00000100629	CEP128	protein_coding	centrosomal protein 128
ENSG00000143702	CEP170	protein_coding	centrosomal protein 170
ENSG00000178404	CEP295NL	protein_coding	CEP295 N-terminal like
ENSG00000135837	CEP350	protein_coding	centrosomal protein 350
ENSG00000138180	CEP55	protein_coding	centrosomal protein 55
ENSG00000183137	CEP57L1	protein_coding	centrosomal protein 57 like 1
ENSG00000182923	CEP63	protein_coding	centrosomal protein 63
ENSG00000100422	CERK	protein_coding	ceramide kinase
ENSG00000223802	CERS1	protein_coding	ceramide synthase 1
ENSG00000172292	CERS6	protein_coding	ceramide synthase 6
ENSG00000153140	CETN3	protein_coding	centrin 3
ENSG00000163885	CFAP100	protein_coding	cilia and flagella associated protein 100
ENSG00000163075	CFAP221	protein_coding	cilia and flagella associated protein 221
ENSG00000171811	CFAP46	protein_coding	cilia and flagella associated protein 46
ENSG00000165164	CFAP47	protein_coding	cilia and flagella associated protein 47
ENSG00000188596	CFAP54	protein_coding	cilia and flagella associated protein 54
ENSG00000243710	CFAP57	protein_coding	cilia and flagella associated protein 57
ENSG00000089101	CFAP61	protein_coding	cilia and flagella associated protein 61
ENSG00000181378	CFAP65	protein_coding	cilia and flagella associated protein 65
ENSG00000156042	CFAP70	protein_coding	cilia and flagella associated protein 70
ENSG00000206113	CFAP99	protein_coding	cilia and flagella associated protein 99
ENSG00000153774	CFDP1	protein_coding	craniofacial development protein 1
ENSG00000172757	CFL1	protein_coding	cofilin 1
ENSG00000003402	CFLAR	protein_coding	CASP8 and FADD like apoptosis regulator
ENSG00000267631	CGB1	protein_coding	chorionic gonadotropin subunit beta 1
ENSG00000104818	CGB2	protein_coding	chorionic gonadotropin subunit beta 2
ENSG00000104827	CGB3	protein_coding	chorionic gonadotropin subunit beta 3
ENSG00000189052	CGB5	protein_coding	chorionic gonadotropin subunit beta 5
ENSG00000213030	CGB8	protein_coding	chorionic gonadotropin subunit beta 8
ENSG00000128849	CGNL1	protein_coding	cingulin like 1
ENSG00000100532	CGRRF1	protein_coding	cell growth regulator with ring finger domain 1
ENSG00000159259	CHAF1B	protein_coding	chromatin assembly factor 1 subunit B
ENSG00000106554	CHCHD3	protein_coding	coiled-coil-helix-coiled-coil-helix domain containing 3
ENSG00000173575	CHD2	protein_coding	chromodomain helicase DNA binding protein 2
ENSG00000111642	CHD4	protein_coding	chromodomain helicase DNA binding protein 4
ENSG00000171316	CHD7	protein_coding	chromodomain helicase DNA binding protein 7
ENSG00000100888	CHD8	protein_coding	chromodomain helicase DNA binding protein 8
ENSG00000177200	CHD9	protein_coding	chromodomain helicase DNA binding protein 9
ENSG00000149554	CHEK1	protein_coding	checkpoint kinase 1
ENSG00000085872	CHERP	protein_coding	calcium homeostasis endoplasmic reticulum protein
ENSG00000109220	CHIC2	protein_coding	cysteine rich hydrophobic domain 2
ENSG00000133063	CHIT1	protein_coding	chitinase 1
ENSG00000134121	CHL1	protein_coding	cell adhesion molecule L1 like
ENSG00000255112	CHMP1B	protein_coding	charged multivesicular body protein 1B
ENSG00000083937	CHMP2B	protein_coding	charged multivesicular body protein 2B
ENSG00000086065	CHMP5	protein_coding	charged multivesicular body protein 5
ENSG00000106069	CHN2	protein_coding	chimerin 2
ENSG00000187446	CHP1	protein_coding	calcineurin like EF-hand protein 1
ENSG00000111666	CHPT1	protein_coding	choline phosphotransferase 1
ENSG00000101938	CHRDL1	protein_coding	chordin like 1
ENSG00000168539	CHRM1	protein_coding	cholinergic receptor muscarinic 1
ENSG00000181072	CHRM2	protein_coding	cholinergic receptor muscarinic 2
ENSG00000133019	CHRM3	protein_coding	cholinergic receptor muscarinic 3
ENSG00000080644	CHRNA3	protein_coding	cholinergic receptor nicotinic alpha 3 subunit
ENSG00000175344	CHRNA7	protein_coding	cholinergic receptor nicotinic alpha 7 subunit
ENSG00000147432	CHRNB3	protein_coding	cholinergic receptor nicotinic beta 3 subunit
ENSG00000117971	CHRNB4	protein_coding	cholinergic receptor nicotinic beta 4 subunit
ENSG00000108556	CHRNE	protein_coding	cholinergic receptor nicotinic epsilon subunit
ENSG00000115526	CHST10	protein_coding	carbohydrate sulfotransferase 10
ENSG00000171310	CHST11	protein_coding	carbohydrate sulfotransferase 11
ENSG00000182022	CHST15	protein_coding	carbohydrate sulfotransferase 15
ENSG00000124302	CHST8	protein_coding	carbohydrate sulfotransferase 8
ENSG00000198108	CHSY3	protein_coding	chondroitin sulfate synthase 3
ENSG00000168802	CHTF8	protein_coding	chromosome transmission fidelity factor 8
ENSG00000213341	CHUK	protein_coding	component of inhibitor of nuclear factor kappa B kinase complex
ENSG00000138615	CILP	protein_coding	cartilage intermediate layer protein
ENSG00000145354	CISD2	protein_coding	CDGSH iron sulfur domain 2
ENSG00000114737	CISH	protein_coding	cytokine inducible SH2 containing protein
ENSG00000175216	CKAP5	protein_coding	cytoskeleton associated protein 5
ENSG00000074054	CLASP1	protein_coding	cytoplasmic linker associated protein 1
ENSG00000163539	CLASP2	protein_coding	cytoplasmic linker associated protein 2
ENSG00000016490	CLCA1	protein_coding	chloride channel accessory 1
ENSG00000137975	CLCA2	protein_coding	chloride channel accessory 2
ENSG00000016602	CLCA4	protein_coding	chloride channel accessory 4
ENSG00000073464	CLCN4	protein_coding	chloride voltage-gated channel 4
ENSG00000186510	CLCNKA	protein_coding	chloride voltage-gated channel Ka
ENSG00000134873	CLDN10	protein_coding	claudin 10
ENSG00000013297	CLDN11	protein_coding	claudin 11
ENSG00000157224	CLDN12	protein_coding	claudin 12
ENSG00000159261	CLDN14	protein_coding	claudin 14
ENSG00000156282	CLDN17	protein_coding	claudin 17
ENSG00000171217	CLDN20	protein_coding	claudin 20
ENSG00000181885	CLDN7	protein_coding	claudin 7
ENSG00000176435	CLEC14A	protein_coding	C-type lectin domain containing 14A
ENSG00000187912	CLEC17A	protein_coding	C-type lectin domain containing 17A
ENSG00000157322	CLEC18A	protein_coding	C-type lectin domain family 18 member A
ENSG00000157335	CLEC18C	protein_coding	C-type lectin domain family 18 member C
ENSG00000069493	CLEC2D	protein_coding	C-type lectin domain family 2 member D
ENSG00000111729	CLEC4A	protein_coding	C-type lectin domain family 4 member A
ENSG00000153132	CLGN	protein_coding	calmegin
ENSG00000213719	CLIC1	protein_coding	chloride intracellular channel 1
ENSG00000112782	CLIC5	protein_coding	chloride intracellular channel 5
ENSG00000113282	CLINT1	protein_coding	clathrin interactor 1
ENSG00000130779	CLIP1	protein_coding	CAP-Gly domain containing linker protein 1
ENSG00000115295	CLIP4	protein_coding	CAP-Gly domain containing linker protein family member 4
ENSG00000179335	CLK3	protein_coding	CDC like kinase 3
ENSG00000113240	CLK4	protein_coding	CDC like kinase 4
ENSG00000165959	CLMN	protein_coding	calmin
ENSG00000166250	CLMP	protein_coding	CXADR like membrane protein
ENSG00000074201	CLNS1A	protein_coding	chloride nucleotide-sensitive channel 1A
ENSG00000104853	CLPTM1	protein_coding	CLPTM1 regulator of GABA type A receptor forward trafficking
ENSG00000166855	CLPX	protein_coding	caseinolytic mitochondrial matrix peptidase chaperone subunit X
ENSG00000163646	CLRN1	protein_coding	clarin 1
ENSG00000171603	CLSTN1	protein_coding	calsyntenin 1
ENSG00000158258	CLSTN2	protein_coding	calsyntenin 2
ENSG00000139182	CLSTN3	protein_coding	calsyntenin 3
ENSG00000122705	CLTA	protein_coding	clathrin light chain A
ENSG00000175416	CLTB	protein_coding	clathrin light chain B
ENSG00000079101	CLUL1	protein_coding	clusterin like 1
ENSG00000174600	CMKLR1	protein_coding	chemerin chemokine-like receptor 1
ENSG00000184220	CMSS1	protein_coding	cms1 ribosomal small subunit homolog
ENSG00000153551	CMTM7	protein_coding	CKLF like MARVEL transmembrane domain containing 7
ENSG00000170293	CMTM8	protein_coding	CKLF like MARVEL transmembrane domain containing 8
ENSG00000176571	CNBD1	protein_coding	cyclic nucleotide binding domain containing 1
ENSG00000205423	CNEP1R1	protein_coding	CTD nuclear envelope phosphatase 1 regulatory subunit 1
ENSG00000183862	CNGA2	protein_coding	cyclic nucleotide gated channel subunit alpha 2
ENSG00000070729	CNGB1	protein_coding	cyclic nucleotide gated channel subunit beta 1
ENSG00000149970	CNKSR2	protein_coding	connector enhancer of kinase suppressor of Ras 2
ENSG00000153721	CNKSR3	protein_coding	CNKSR family member 3
ENSG00000148842	CNNM2	protein_coding	cyclin and CBS domain divalent metal cation transport mediator 2
ENSG00000111596	CNOT2	protein_coding	CCR4-NOT transcription complex subunit 2
ENSG00000088038	CNOT3	protein_coding	CCR4-NOT transcription complex subunit 3
ENSG00000138767	CNOT6L	protein_coding	CCR4-NOT transcription complex subunit 6 like
ENSG00000257727	CNPY2	protein_coding	canopy FGF signaling regulator 2
ENSG00000188822	CNR2	protein_coding	cannabinoid receptor 2
ENSG00000162852	CNST	protein_coding	consortin, connexin sorting protein
ENSG00000044459	CNTLN	protein_coding	centlein
ENSG00000018236	CNTN1	protein_coding	contactin 1
ENSG00000184144	CNTN2	protein_coding	contactin 2
ENSG00000149972	CNTN5	protein_coding	contactin 5
ENSG00000174469	CNTNAP2	protein_coding	contactin associated protein 2
ENSG00000152910	CNTNAP4	protein_coding	contactin associated protein family member 4
ENSG00000155052	CNTNAP5	protein_coding	contactin associated protein family member 5
ENSG00000119397	CNTRL	protein_coding	centriolin
ENSG00000106603	COA1	protein_coding	cytochrome c oxidase assembly factor 1
ENSG00000183513	COA5	protein_coding	cytochrome c oxidase assembly factor 5
ENSG00000106078	COBL	protein_coding	cordon-bleu WH2 repeat protein
ENSG00000213380	COG8	protein_coding	component of oligomeric golgi complex 8
ENSG00000123500	COL10A1	protein_coding	collagen type X alpha 1 chain
ENSG00000197467	COL13A1	protein_coding	collagen type XIII alpha 1 chain
ENSG00000084636	COL16A1	protein_coding	collagen type XVI alpha 1 chain
ENSG00000082293	COL19A1	protein_coding	collagen type XIX alpha 1 chain
ENSG00000124749	COL21A1	protein_coding	collagen type XXI alpha 1 chain
ENSG00000169436	COL22A1	protein_coding	collagen type XXII alpha 1 chain
ENSG00000050767	COL23A1	protein_coding	collagen type XXIII alpha 1 chain
ENSG00000171502	COL24A1	protein_coding	collagen type XXIV alpha 1 chain
ENSG00000188517	COL25A1	protein_coding	collagen type XXV alpha 1 chain
ENSG00000215018	COL28A1	protein_coding	collagen type XXVIII alpha 1 chain
ENSG00000187498	COL4A1	protein_coding	collagen type IV alpha 1 chain
ENSG00000188153	COL4A5	protein_coding	collagen type IV alpha 5 chain
ENSG00000197565	COL4A6	protein_coding	collagen type IV alpha 6 chain
ENSG00000142156	COL6A1	protein_coding	collagen type VI alpha 1 chain
ENSG00000142173	COL6A2	protein_coding	collagen type VI alpha 2 chain
ENSG00000163359	COL6A3	protein_coding	collagen type VI alpha 3 chain
ENSG00000144810	COL8A1	protein_coding	collagen type VIII alpha 1 chain
ENSG00000112280	COL9A1	protein_coding	collagen type IX alpha 1 chain
ENSG00000214290	COLCA2	protein_coding	colorectal cancer associated 2
ENSG00000130309	COLGALT1	protein_coding	collagen beta(1-O)galactosyltransferase 1
ENSG00000206561	COLQ	protein_coding	collagen like tail subunit of asymmetric acetylcholinesterase
ENSG00000145781	COMMD10	protein_coding	COMM domain containing 10
ENSG00000169019	COMMD8	protein_coding	COMM domain containing 8
ENSG00000129083	COPB1	protein_coding	COPI coat complex subunit beta 1
ENSG00000105669	COPE	protein_coding	COPI coat complex subunit epsilon
ENSG00000181789	COPG1	protein_coding	COPI coat complex subunit gamma 1
ENSG00000141030	COPS3	protein_coding	COP9 signalosome subunit 3
ENSG00000121022	COPS5	protein_coding	COP9 signalosome subunit 5
ENSG00000172428	COPS9	protein_coding	COP9 signalosome subunit 9
ENSG00000005243	COPZ2	protein_coding	COPI coat complex subunit zeta 2
ENSG00000135469	COQ10A	protein_coding	coenzyme Q10A
ENSG00000167113	COQ4	protein_coding	coenzyme Q4
ENSG00000110871	COQ5	protein_coding	coenzyme Q5, methyltransferase
ENSG00000145244	CORIN	protein_coding	corin, serine peptidase
ENSG00000172725	CORO1B	protein_coding	coronin 1B
ENSG00000110880	CORO1C	protein_coding	coronin 1C
ENSG00000133983	COX16	protein_coding	cytochrome c oxidase assembly factor COX16
ENSG00000240230	COX19	protein_coding	cytochrome c oxidase assembly factor COX19
ENSG00000203667	COX20	protein_coding	cytochrome c oxidase assembly factor COX20
ENSG00000178741	COX5A	protein_coding	cytochrome c oxidase subunit 5A
ENSG00000165078	CPA6	protein_coding	carboxypeptidase A6
ENSG00000080618	CPB2	protein_coding	carboxypeptidase B2
ENSG00000113742	CPEB4	protein_coding	cytoplasmic polyadenylation element binding protein 4
ENSG00000106034	CPED1	protein_coding	cadherin like and PC-esterase domain containing 1
ENSG00000166569	CPLX4	protein_coding	complexin 4
ENSG00000178772	CPN2	protein_coding	carboxypeptidase N subunit 2
ENSG00000196353	CPNE4	protein_coding	copine 4
ENSG00000124772	CPNE5	protein_coding	copine 5
ENSG00000139117	CPNE8	protein_coding	copine 8
ENSG00000144550	CPNE9	protein_coding	copine family member 9
ENSG00000104324	CPQ	protein_coding	carboxypeptidase Q
ENSG00000106066	CPVL	protein_coding	carboxypeptidase vitellogenic like
ENSG00000147183	CPXCR1	protein_coding	CPX chromosome region candidate 1
ENSG00000203710	CR1	protein_coding	complement C3b/C4b receptor 1 (Knops blood group)
ENSG00000117322	CR2	protein_coding	complement C3d receptor 2
ENSG00000143320	CRABP2	protein_coding	cellular retinoic acid binding protein 2
ENSG00000130038	CRACR2A	protein_coding	calcium release activated channel regulator 2A
ENSG00000169372	CRADD	protein_coding	CASP2 and RIPK1 domain containing adaptor with death domain
ENSG00000134376	CRB1	protein_coding	crumbs cell polarity complex component 1
ENSG00000130545	CRB3	protein_coding	crumbs cell polarity complex component 3
ENSG00000241258	CRCP	protein_coding	CGRP receptor component
ENSG00000182158	CREB3L2	protein_coding	cAMP responsive element binding protein 3 like 2
ENSG00000060566	CREB3L3	protein_coding	cAMP responsive element binding protein 3 like 3
ENSG00000143578	CREB3L4	protein_coding	cAMP responsive element binding protein 3 like 4
ENSG00000146592	CREB5	protein_coding	cAMP responsive element binding protein 5
ENSG00000005339	CREBBP	protein_coding	CREB binding protein
ENSG00000164463	CREBRF	protein_coding	CREB3 regulatory factor
ENSG00000175874	CREG2	protein_coding	cellular repressor of E1A stimulated genes 2
ENSG00000120088	CRHR1	protein_coding	corticotropin releasing hormone receptor 1
ENSG00000146215	CRIP3	protein_coding	cysteine rich protein 3
ENSG00000167193	CRK	protein_coding	CRK proto-oncogene, adaptor protein
ENSG00000176390	CRLF3	protein_coding	cytokine receptor like factor 3
ENSG00000072832	CRMP1	protein_coding	collapsin response mediator protein 1
ENSG00000095713	CRTAC1	protein_coding	cartilage acidic protein 1
ENSG00000160741	CRTC2	protein_coding	CREB regulated transcription coactivator 2
ENSG00000008405	CRY1	protein_coding	cryptochrome circadian regulator 1
ENSG00000127377	CRYGN	protein_coding	crystallin gamma N
ENSG00000103316	CRYM	protein_coding	crystallin mu
ENSG00000205758	CRYZL1	protein_coding	crystallin zeta like 1
ENSG00000062485	CS	protein_coding	citrate synthase
ENSG00000124207	CSE1L	protein_coding	chromosome segregation 1 like
ENSG00000119535	CSF3R	protein_coding	colony stimulating factor 3 receptor
ENSG00000147408	CSGALNACT1	protein_coding	chondroitin sulfate N-acetylgalactosaminyltransferase 1
ENSG00000183117	CSMD1	protein_coding	CUB and Sushi multiple domains 1
ENSG00000121904	CSMD2	protein_coding	CUB and Sushi multiple domains 2
ENSG00000164796	CSMD3	protein_coding	CUB and Sushi multiple domains 3
ENSG00000135222	CSN2	protein_coding	casein beta
ENSG00000171209	CSN3	protein_coding	casein kappa
ENSG00000151292	CSNK1G3	protein_coding	casein kinase 1 gamma 3
ENSG00000101266	CSNK2A1	protein_coding	casein kinase 2 alpha 1
ENSG00000104218	CSPP1	protein_coding	centrosome and spindle pole associated protein 1
ENSG00000129170	CSRP3	protein_coding	cysteine and glycine rich protein 3
ENSG00000170373	CST1	protein_coding	cystatin SN
ENSG00000101439	CST3	protein_coding	cystatin C
ENSG00000101138	CSTF1	protein_coding	cleavage stimulation factor subunit 1
ENSG00000169551	CT55	protein_coding	cancer/testis antigen 55
ENSG00000175029	CTBP2	protein_coding	C-terminal binding protein 2
ENSG00000144579	CTDSP1	protein_coding	CTD small phosphatase 1
ENSG00000144677	CTDSPL	protein_coding	CTD small phosphatase like
ENSG00000150281	CTF1	protein_coding	cardiotrophin 1
ENSG00000134030	CTIF	protein_coding	cap binding complex dependent translation initiation factor
ENSG00000044115	CTNNA1	protein_coding	catenin alpha 1
ENSG00000066032	CTNNA2	protein_coding	catenin alpha 2
ENSG00000183230	CTNNA3	protein_coding	catenin alpha 3
ENSG00000178585	CTNNBIP1	protein_coding	catenin beta interacting protein 1
ENSG00000132792	CTNNBL1	protein_coding	catenin beta like 1
ENSG00000198561	CTNND1	protein_coding	catenin delta 1
ENSG00000169862	CTNND2	protein_coding	catenin delta 2
ENSG00000047230	CTPS2	protein_coding	CTP synthase 2
ENSG00000101160	CTSZ	protein_coding	cathepsin Z
ENSG00000085733	CTTN	protein_coding	cortactin
ENSG00000143079	CTTNBP2NL	protein_coding	CTTNBP2 N-terminal like
ENSG00000142544	CTU1	protein_coding	cytosolic thiouridylase subunit 1
ENSG00000107611	CUBN	protein_coding	cubilin
ENSG00000180891	CUEDC1	protein_coding	CUE domain containing 1
ENSG00000036257	CUL3	protein_coding	cullin 3
ENSG00000166266	CUL5	protein_coding	cullin 5
ENSG00000044090	CUL7	protein_coding	cullin 7
ENSG00000257923	CUX1	protein_coding	cut like homeobox 1
ENSG00000153015	CWC27	protein_coding	CWC27 spliceosome associated cyclophilin
ENSG00000095485	CWF19L1	protein_coding	CWF19 like cell cycle control factor 1
ENSG00000152404	CWF19L2	protein_coding	CWF19 like cell cycle control factor 2
ENSG00000215115	CXorf49	protein_coding	chromosome X open reading frame 49
ENSG00000215113	CXorf49B	protein_coding	chromosome X open reading frame 49B
ENSG00000168772	CXXC4	protein_coding	CXXC finger protein 4
ENSG00000171604	CXXC5	protein_coding	CXXC finger protein 5
ENSG00000008283	CYB561	protein_coding	cytochrome b561
ENSG00000167740	CYB5D2	protein_coding	cytochrome b5 domain containing 2
ENSG00000273749	CYFIP1	protein_coding	cytoplasmic FMR1 interacting protein 1
ENSG00000055163	CYFIP2	protein_coding	cytoplasmic FMR1 interacting protein 2
ENSG00000161544	CYGB	protein_coding	cytoglobin
ENSG00000140459	CYP11A1	protein_coding	cytochrome P450 family 11 subfamily A member 1
ENSG00000148795	CYP17A1	protein_coding	cytochrome P450 family 17 subfamily A member 1
ENSG00000119004	CYP20A1	protein_coding	cytochrome P450 family 20 subfamily A member 1
ENSG00000095596	CYP26A1	protein_coding	cytochrome P450 family 26 subfamily A member 1
ENSG00000186684	CYP27C1	protein_coding	cytochrome P450 family 27 subfamily C member 1
ENSG00000197838	CYP2A13	protein_coding	cytochrome P450 family 2 subfamily A member 13
ENSG00000197408	CYP2B6	protein_coding	cytochrome P450 family 2 subfamily B member 6
ENSG00000138109	CYP2C9	protein_coding	cytochrome P450 family 2 subfamily C member 9
ENSG00000167600	CYP2S1	protein_coding	cytochrome P450 family 2 subfamily S member 1
ENSG00000187048	CYP4A11	protein_coding	cytochrome P450 family 4 subfamily A member 11
ENSG00000186204	CYP4F12	protein_coding	cytochrome P450 family 4 subfamily F member 12
ENSG00000186377	CYP4X1	protein_coding	cytochrome P450 family 4 subfamily X member 1
ENSG00000186160	CYP4Z1	protein_coding	cytochrome P450 family 4 subfamily Z member 1
ENSG00000172817	CYP7B1	protein_coding	cytochrome P450 family 7 subfamily B member 1
ENSG00000173198	CYSLTR1	protein_coding	cysteinyl leukotriene receptor 1
ENSG00000108669	CYTH1	protein_coding	cytohesin 1
ENSG00000115165	CYTIP	protein_coding	cytohesin 1 interacting protein
ENSG00000180902	D2HGDH	protein_coding	D-2-hydroxyglutarate dehydrogenase
ENSG00000100592	DAAM1	protein_coding	dishevelled associated activator of morphogenesis 1
ENSG00000173406	DAB1	protein_coding	DAB adaptor protein 1
ENSG00000136848	DAB2IP	protein_coding	DAB2 interacting protein
ENSG00000276644	DACH1	protein_coding	dachshund family transcription factor 1
ENSG00000126733	DACH2	protein_coding	dachshund family transcription factor 2
ENSG00000129562	DAD1	protein_coding	defender against cell death 1
ENSG00000178149	DALRD3	protein_coding	DALR anticodon binding domain containing 3
ENSG00000179284	DAND5	protein_coding	DAN domain BMP antagonist family member 5
ENSG00000110887	DAO	protein_coding	D-amino acid oxidase
ENSG00000132676	DAP3	protein_coding	death associated protein 3
ENSG00000035664	DAPK2	protein_coding	death associated protein kinase 2
ENSG00000071626	DAZAP1	protein_coding	DAZ associated protein 1
ENSG00000155368	DBI	protein_coding	diazepam binding inhibitor, acyl-CoA binding protein
ENSG00000198876	DCAF12	protein_coding	DDB1 and CUL4 associated factor 12
ENSG00000198354	DCAF12L2	protein_coding	DDB1 and CUL4 associated factor 12 like 2
ENSG00000176566	DCAF4L2	protein_coding	DDB1 and CUL4 associated factor 4 like 2
ENSG00000143164	DCAF6	protein_coding	DDB1 and CUL4 associated factor 6
ENSG00000136485	DCAF7	protein_coding	DDB1 and CUL4 associated factor 7
ENSG00000189186	DCAF8L2	protein_coding	DDB1 and CUL4 associated factor 8 like 2
ENSG00000187323	DCC	protein_coding	DCC netrin 1 receptor
ENSG00000170959	DCDC1	protein_coding	doublecortin domain containing 1
ENSG00000146038	DCDC2	protein_coding	doublecortin domain containing 2
ENSG00000170390	DCLK2	protein_coding	doublecortin like kinase 2
ENSG00000152457	DCLRE1C	protein_coding	DNA cross-link repair 1C
ENSG00000151065	DCP1B	protein_coding	decapping mRNA 1B
ENSG00000110063	DCPS	protein_coding	decapping enzyme, scavenger
ENSG00000080166	DCT	protein_coding	dopachrome tautomerase
ENSG00000104671	DCTN6	protein_coding	dynactin subunit 6
ENSG00000043093	DCUN1D1	protein_coding	defective in cullin neddylation 1 domain containing 1
ENSG00000213722	DDAH2	protein_coding	dimethylarginine dimethylaminohydrolase 2
ENSG00000085788	DDHD2	protein_coding	DDHD domain containing 2
ENSG00000181418	DDN	protein_coding	dendrin
ENSG00000162733	DDR2	protein_coding	discoidin domain receptor tyrosine kinase 2
ENSG00000013573	DDX11	protein_coding	DEAD/H-box helicase 11
ENSG00000100201	DDX17	protein_coding	DEAD-box helicase 17
ENSG00000165732	DDX21	protein_coding	DExD-box helicase 21
ENSG00000174243	DDX23	protein_coding	DEAD-box helicase 23
ENSG00000198563	DDX39B	protein_coding	DExD-box helicase 39B
ENSG00000152670	DDX4	protein_coding	DEAD-box helicase 4
ENSG00000145833	DDX46	protein_coding	DEAD-box helicase 46
ENSG00000105671	DDX49	protein_coding	DEAD-box helicase 49
ENSG00000107625	DDX50	protein_coding	DExD-box helicase 50
ENSG00000278053	DDX52	protein_coding	DExD-box helicase 52
ENSG00000136271	DDX56	protein_coding	DEAD-box helicase 56
ENSG00000181381	DDX60L	protein_coding	DExD/H-box 60 like
ENSG00000158796	DEDD	protein_coding	death effector domain containing
ENSG00000203970	DEFB110	protein_coding	defensin beta 110
ENSG00000215545	DEFB116	protein_coding	defensin beta 116
ENSG00000131068	DEFB118	protein_coding	defensin beta 118
ENSG00000180483	DEFB119	protein_coding	defensin beta 119
ENSG00000205744	DENND1C	protein_coding	DENN domain containing 1C
ENSG00000198837	DENND4B	protein_coding	DENN domain containing 4B
ENSG00000137145	DENND4C	protein_coding	DENN domain containing 4C
ENSG00000184014	DENND5A	protein_coding	DENN domain containing 5A
ENSG00000174839	DENND6A	protein_coding	DENN domain containing 6A
ENSG00000166153	DEPDC4	protein_coding	DEP domain containing 4
ENSG00000100150	DEPDC5	protein_coding	DEP domain containing 5, GATOR1 subcomplex subunit
ENSG00000070413	DGCR2	protein_coding	DiGeorge syndrome critical region gene 2
ENSG00000136267	DGKB	protein_coding	diacylglycerol kinase beta
ENSG00000153933	DGKE	protein_coding	diacylglycerol kinase epsilon
ENSG00000058866	DGKG	protein_coding	diacylglycerol kinase gamma
ENSG00000157680	DGKI	protein_coding	diacylglycerol kinase iota
ENSG00000274588	DGKK	protein_coding	diacylglycerol kinase kappa
ENSG00000145214	DGKQ	protein_coding	diacylglycerol kinase theta
ENSG00000114956	DGUOK	protein_coding	deoxyguanosine kinase
ENSG00000117682	DHDDS	protein_coding	dehydrodolichyl diphosphate synthase subunit
ENSG00000178700	DHFR2	protein_coding	dihydrofolate reductase 2
ENSG00000278535	DHRS11	protein_coding	dehydrogenase/reductase 11
ENSG00000181192	DHTKD1	protein_coding	dehydrogenase E1 and transketolase domain containing 1
ENSG00000089876	DHX32	protein_coding	DEAH-box helicase 32 (putative)
ENSG00000163214	DHX57	protein_coding	DExH-box helicase 57
ENSG00000067596	DHX8	protein_coding	DEAH-box helicase 8
ENSG00000131504	DIAPH1	protein_coding	diaphanous related formin 1
ENSG00000147202	DIAPH2	protein_coding	diaphanous related formin 2
ENSG00000139734	DIAPH3	protein_coding	diaphanous related formin 3
ENSG00000100697	DICER1	protein_coding	dicer 1, ribonuclease III
ENSG00000211452	DIO1	protein_coding	iodothyronine deiodinase 1
ENSG00000211448	DIO2	protein_coding	iodothyronine deiodinase 2
ENSG00000066084	DIP2B	protein_coding	disco interacting protein 2 homolog B
ENSG00000151240	DIP2C	protein_coding	disco interacting protein 2 homolog C
ENSG00000162595	DIRAS3	protein_coding	DIRAS family GTPase 3
ENSG00000144535	DIS3L2	protein_coding	DIS3 like 3'-5' exoribonuclease 2
ENSG00000162946	DISC1	protein_coding	DISC1 scaffold protein
ENSG00000155011	DKK2	protein_coding	dickkopf WNT signaling pathway inhibitor 2
ENSG00000104901	DKKL1	protein_coding	dickkopf like acrosomal protein 1
ENSG00000150768	DLAT	protein_coding	dihydrolipoamide S-acetyltransferase
ENSG00000164741	DLC1	protein_coding	DLC1 Rho GTPase activating protein
ENSG00000091140	DLD	protein_coding	dihydrolipoamide dehydrogenase
ENSG00000008226	DLEC1	protein_coding	DLEC1 cilia and flagella associated protein
ENSG00000150672	DLG2	protein_coding	discs large MAGUK scaffold protein 2
ENSG00000082458	DLG3	protein_coding	discs large MAGUK scaffold protein 3
ENSG00000151208	DLG5	protein_coding	discs large MAGUK scaffold protein 5
ENSG00000170579	DLGAP1	protein_coding	DLG associated protein 1
ENSG00000198010	DLGAP2	protein_coding	DLG associated protein 2
ENSG00000080845	DLGAP4	protein_coding	DLG associated protein 4
ENSG00000187908	DMBT1	protein_coding	deleted in malignant brain tumors 1
ENSG00000198947	DMD	protein_coding	dystrophin
ENSG00000132837	DMGDH	protein_coding	dimethylglycine dehydrogenase
ENSG00000158856	DMTN	protein_coding	dematin actin binding protein
ENSG00000104093	DMXL2	protein_coding	Dmx like 2
ENSG00000167646	DNAAF3	protein_coding	dynein axonemal assembly factor 3
ENSG00000185842	DNAH14	protein_coding	dynein axonemal heavy chain 14
ENSG00000187775	DNAH17	protein_coding	dynein axonemal heavy chain 17
ENSG00000158486	DNAH3	protein_coding	dynein axonemal heavy chain 3
ENSG00000115423	DNAH6	protein_coding	dynein axonemal heavy chain 6
ENSG00000118997	DNAH7	protein_coding	dynein axonemal heavy chain 7
ENSG00000124721	DNAH8	protein_coding	dynein axonemal heavy chain 8
ENSG00000007174	DNAH9	protein_coding	dynein axonemal heavy chain 9
ENSG00000171595	DNAI2	protein_coding	dynein axonemal intermediate chain 2
ENSG00000140403	DNAJA4	protein_coding	DnaJ heat shock protein family (Hsp40) member A4
ENSG00000135924	DNAJB2	protein_coding	DnaJ heat shock protein family (Hsp40) member B2
ENSG00000162616	DNAJB4	protein_coding	DnaJ heat shock protein family (Hsp40) member B4
ENSG00000105993	DNAJB6	protein_coding	DnaJ heat shock protein family (Hsp40) member B6
ENSG00000120675	DNAJC15	protein_coding	DnaJ heat shock protein family (Hsp40) member C15
ENSG00000170946	DNAJC24	protein_coding	DnaJ heat shock protein family (Hsp40) member C24
ENSG00000115137	DNAJC27	protein_coding	DnaJ heat shock protein family (Hsp40) member C27
ENSG00000126698	DNAJC8	protein_coding	DnaJ heat shock protein family (Hsp40) member C8
ENSG00000119661	DNAL1	protein_coding	dynein axonemal light chain 1
ENSG00000187957	DNER	protein_coding	delta/notch like EGF repeat containing
ENSG00000106976	DNM1	protein_coding	dynamin 1
ENSG00000197959	DNM3	protein_coding	dynamin 3
ENSG00000107554	DNMBP	protein_coding	dynamin binding protein
ENSG00000123992	DNPEP	protein_coding	aspartyl aminopeptidase
ENSG00000107447	DNTT	protein_coding	DNA nucleotidylexotransferase
ENSG00000150760	DOCK1	protein_coding	dedicator of cytokinesis 1
ENSG00000134516	DOCK2	protein_coding	dedicator of cytokinesis 2
ENSG00000088538	DOCK3	protein_coding	dedicator of cytokinesis 3
ENSG00000128512	DOCK4	protein_coding	dedicator of cytokinesis 4
ENSG00000130158	DOCK6	protein_coding	dedicator of cytokinesis 6
ENSG00000107099	DOCK8	protein_coding	dedicator of cytokinesis 8
ENSG00000088387	DOCK9	protein_coding	dedicator of cytokinesis 9
ENSG00000101134	DOK5	protein_coding	docking protein 5
ENSG00000159147	DONSON	protein_coding	DNA replication fork stabilization factor DONSON
ENSG00000104885	DOT1L	protein_coding	DOT1 like histone lysine methyltransferase
ENSG00000015413	DPEP1	protein_coding	dipeptidase 1
ENSG00000133884	DPF2	protein_coding	double PHD fingers 2
ENSG00000205683	DPF3	protein_coding	double PHD fingers 3
ENSG00000132768	DPH2	protein_coding	diphthamide biosynthesis 2
ENSG00000154813	DPH3	protein_coding	diphthamide biosynthesis 3
ENSG00000175497	DPP10	protein_coding	dipeptidyl peptidase like 10
ENSG00000130226	DPP6	protein_coding	dipeptidyl peptidase like 6
ENSG00000176978	DPP7	protein_coding	dipeptidyl peptidase 7
ENSG00000173852	DPY19L1	protein_coding	dpy-19 like C-mannosyltransferase 1
ENSG00000188641	DPYD	protein_coding	dihydropyrimidine dehydrogenase
ENSG00000092964	DPYSL2	protein_coding	dihydropyrimidinase like 2
ENSG00000157851	DPYSL5	protein_coding	dihydropyrimidinase like 5
ENSG00000117505	DR1	protein_coding	down-regulator of transcription 1
ENSG00000157856	DRC1	protein_coding	dynein regulatory complex subunit 1
ENSG00000171962	DRC3	protein_coding	dynein regulatory complex subunit 3
ENSG00000169676	DRD5	protein_coding	dopamine receptor D5
ENSG00000185721	DRG1	protein_coding	developmentally regulated GTP binding protein 1
ENSG00000113360	DROSHA	protein_coding	drosha ribonuclease III
ENSG00000171587	DSCAM	protein_coding	DS cell adhesion molecule
ENSG00000177103	DSCAML1	protein_coding	DS cell adhesion molecule like 1
ENSG00000111817	DSE	protein_coding	dermatan sulfate epimerase
ENSG00000133059	DSTYK	protein_coding	dual serine/threonine and tyrosine protein kinase
ENSG00000125821	DTD1	protein_coding	D-aminoacyl-tRNA deacylase 1
ENSG00000134769	DTNA	protein_coding	dystrobrevin alpha
ENSG00000047579	DTNBP1	protein_coding	dystrobrevin binding protein 1
ENSG00000169570	DTWD2	protein_coding	DTW domain containing 2
ENSG00000135144	DTX1	protein_coding	deltex E3 ubiquitin ligase 1
ENSG00000168393	DTYMK	protein_coding	deoxythymidylate kinase
ENSG00000167264	DUS2	protein_coding	dihydrouridine synthase 2
ENSG00000141994	DUS3L	protein_coding	dihydrouridine synthase 3 like
ENSG00000081721	DUSP12	protein_coding	dual specificity phosphatase 12
ENSG00000149599	DUSP15	protein_coding	dual specificity phosphatase 15
ENSG00000189037	DUSP21	protein_coding	dual specificity phosphatase 21
ENSG00000141627	DYM	protein_coding	dymeclin
ENSG00000197102	DYNC1H1	protein_coding	dynein cytoplasmic 1 heavy chain 1
ENSG00000158560	DYNC1I1	protein_coding	dynein cytoplasmic 1 intermediate chain 1
ENSG00000138036	DYNC2LI1	protein_coding	dynein cytoplasmic 2 light intermediate chain 1
ENSG00000168589	DYNLRB2	protein_coding	dynein light chain roadblock-type 2
ENSG00000146425	DYNLT1	protein_coding	dynein light chain Tctex-type 1
ENSG00000232125	DYTN	protein_coding	dystrotelin
ENSG00000089091	DZANK1	protein_coding	double zinc ribbon and ankyrin repeat domains 1
ENSG00000134874	DZIP1	protein_coding	DAZ interacting zinc finger protein 1
ENSG00000158163	DZIP1L	protein_coding	DAZ interacting zinc finger protein 1 like
ENSG00000007968	E2F2	protein_coding	E2F transcription factor 2
ENSG00000129173	E2F8	protein_coding	E2F transcription factor 8
ENSG00000144597	EAF1	protein_coding	ELL associated factor 1
ENSG00000164330	EBF1	protein_coding	EBF transcription factor 1
ENSG00000221818	EBF2	protein_coding	EBF transcription factor 2
ENSG00000108001	EBF3	protein_coding	EBF transcription factor 3
ENSG00000105246	EBI3	protein_coding	Epstein-Barr virus induced 3
ENSG00000117395	EBNA1BP2	protein_coding	EBNA1 binding protein 2
ENSG00000167969	ECI1	protein_coding	enoyl-CoA delta isomerase 1
ENSG00000106823	ECM2	protein_coding	extracellular matrix protein 2
ENSG00000130159	ECSIT	protein_coding	ECSIT signaling integrator
ENSG00000114346	ECT2	protein_coding	epithelial cell transforming 2
ENSG00000131080	EDA2R	protein_coding	ectodysplasin A2 receptor
ENSG00000135960	EDAR	protein_coding	ectodysplasin A receptor
ENSG00000186197	EDARADD	protein_coding	EDAR associated death domain
ENSG00000179151	EDC3	protein_coding	enhancer of mRNA decapping 3
ENSG00000088298	EDEM2	protein_coding	ER degradation enhancing alpha-mannosidase like protein 2
ENSG00000164176	EDIL3	protein_coding	EGF like repeats and discoidin domains 3
ENSG00000118894	EEF2KMT	protein_coding	eukaryotic elongation factor 2 lysine methyltransferase
ENSG00000132394	EEFSEC	protein_coding	eukaryotic elongation factor, selenocysteine-tRNA specific
ENSG00000185055	EFCAB10	protein_coding	EF-hand calcium binding domain 10
ENSG00000178852	EFCAB13	protein_coding	EF-hand calcium binding domain 13
ENSG00000159658	EFCAB14	protein_coding	EF-hand calcium binding domain 14
ENSG00000176927	EFCAB5	protein_coding	EF-hand calcium binding domain 5
ENSG00000186976	EFCAB6	protein_coding	EF-hand calcium binding domain 6
ENSG00000214360	EFCAB9	protein_coding	EF-hand calcium binding domain 9
ENSG00000114654	EFCC1	protein_coding	EF-hand and coiled-coil domain containing 1
ENSG00000163576	EFHB	protein_coding	EF-hand domain family member B
ENSG00000183690	EFHC2	protein_coding	EF-hand domain containing 2
ENSG00000115468	EFHD1	protein_coding	EF-hand domain family member D1
ENSG00000140598	EFL1	protein_coding	elongation factor like GTPase 1
ENSG00000099617	EFNA2	protein_coding	ephrin A2
ENSG00000184349	EFNA5	protein_coding	ephrin A5
ENSG00000084710	EFR3B	protein_coding	EFR3 homolog B
ENSG00000138798	EGF	protein_coding	epidermal growth factor
ENSG00000198759	EGFL6	protein_coding	EGF like domain multiple 6
ENSG00000164318	EGFLAM	protein_coding	EGF like, fibronectin type III and laminin G domains
ENSG00000129521	EGLN3	protein_coding	egl-9 family hypoxia inducible factor 3
ENSG00000135373	EHF	protein_coding	ETS homologous factor
ENSG00000113790	EHHADH	protein_coding	enoyl-CoA hydratase and 3-hydroxyacyl CoA dehydrogenase
ENSG00000149547	EI24	protein_coding	EI24 autophagy associated transmembrane protein
ENSG00000176396	EID2	protein_coding	EP300 interacting inhibitor of differentiation 2
ENSG00000176401	EID2B	protein_coding	EP300 interacting inhibitor of differentiation 2B
ENSG00000255150	EID3	protein_coding	EP300 interacting inhibitor of differentiation 3
ENSG00000114784	EIF1B	protein_coding	eukaryotic translation initiation factor 1B
ENSG00000144895	EIF2A	protein_coding	eukaryotic translation initiation factor 2A
ENSG00000055332	EIF2AK2	protein_coding	eukaryotic translation initiation factor 2 alpha kinase 2
ENSG00000107581	EIF3A	protein_coding	eukaryotic translation initiation factor 3 subunit A
ENSG00000184110	EIF3C	protein_coding	eukaryotic translation initiation factor 3 subunit C
ENSG00000100353	EIF3D	protein_coding	eukaryotic translation initiation factor 3 subunit D
ENSG00000147677	EIF3H	protein_coding	eukaryotic translation initiation factor 3 subunit H
ENSG00000100129	EIF3L	protein_coding	eukaryotic translation initiation factor 3 subunit L
ENSG00000141543	EIF4A3	protein_coding	eukaryotic translation initiation factor 4A3
ENSG00000184708	EIF4ENIF1	protein_coding	eukaryotic translation initiation factor 4E nuclear import factor 1
ENSG00000075151	EIF4G3	protein_coding	eukaryotic translation initiation factor 4 gamma 3
ENSG00000158417	EIF5B	protein_coding	eukaryotic translation initiation factor 5B
ENSG00000006744	ELAC2	protein_coding	elaC ribonuclease Z 2
ENSG00000107105	ELAVL2	protein_coding	ELAV like RNA binding protein 2
ENSG00000109381	ELF2	protein_coding	E74 like ETS transcription factor 2
ENSG00000225968	ELFN1	protein_coding	extracellular leucine rich repeat and fibronectin type III domain containing 1
ENSG00000111145	ELK3	protein_coding	ETS transcription factor ELK3
ENSG00000155849	ELMO1	protein_coding	engulfment and cell motility 1
ENSG00000118402	ELOVL4	protein_coding	ELOVL fatty acid elongase 4
ENSG00000170522	ELOVL6	protein_coding	ELOVL fatty acid elongase 6
ENSG00000134014	ELP3	protein_coding	elongator acetyltransferase complex subunit 3
ENSG00000169393	ELSPBP1	protein_coding	epididymal sperm binding protein 1
ENSG00000164035	EMCN	protein_coding	endomucin
ENSG00000186998	EMID1	protein_coding	EMI domain containing 1
ENSG00000183798	EMILIN3	protein_coding	elastin microfibril interfacer 3
ENSG00000165521	EML5	protein_coding	EMAP like 5
ENSG00000214595	EML6	protein_coding	EMAP like 6
ENSG00000213853	EMP2	protein_coding	epithelial membrane protein 2
ENSG00000158636	EMSY	protein_coding	EMSY transcriptional repressor, BRCA2 interacting
ENSG00000154380	ENAH	protein_coding	ENAH actin regulator
ENSG00000132464	ENAM	protein_coding	enamelin
ENSG00000111674	ENO2	protein_coding	enolase 2
ENSG00000108515	ENO3	protein_coding	enolase 3
ENSG00000145293	ENOPH1	protein_coding	enolase-phosphatase 1
ENSG00000132199	ENOSF1	protein_coding	enolase superfamily member 1
ENSG00000136960	ENPP2	protein_coding	ectonucleotide pyrophosphatase/phosphodiesterase 2
ENSG00000176177	ENTHD1	protein_coding	ENTH domain containing 1
ENSG00000198018	ENTPD7	protein_coding	ectonucleoside triphosphate diphosphohydrolase 7
ENSG00000163378	EOGT	protein_coding	EGF domain specific O-linked N-acetylglucosamine transferase
ENSG00000183495	EP400	protein_coding	E1A binding protein p400
ENSG00000116016	EPAS1	protein_coding	endothelial PAS domain protein 1
ENSG00000159023	EPB41	protein_coding	erythrocyte membrane protein band 4.1
ENSG00000088367	EPB41L1	protein_coding	erythrocyte membrane protein band 4.1 like 1
ENSG00000079819	EPB41L2	protein_coding	erythrocyte membrane protein band 4.1 like 2
ENSG00000082397	EPB41L3	protein_coding	erythrocyte membrane protein band 4.1 like 3
ENSG00000129595	EPB41L4A	protein_coding	erythrocyte membrane protein band 4.1 like 4A
ENSG00000095203	EPB41L4B	protein_coding	erythrocyte membrane protein band 4.1 like 4B
ENSG00000115109	EPB41L5	protein_coding	erythrocyte membrane protein band 4.1 like 5
ENSG00000166947	EPB42	protein_coding	erythrocyte membrane protein band 4.2
ENSG00000135999	EPC2	protein_coding	enhancer of polycomb homolog 2
ENSG00000086289	EPDR1	protein_coding	ependymin related 1
ENSG00000152223	EPG5	protein_coding	ectopic P-granules autophagy protein 5 homolog
ENSG00000044524	EPHA3	protein_coding	EPH receptor A3
ENSG00000116106	EPHA4	protein_coding	EPH receptor A4
ENSG00000145242	EPHA5	protein_coding	EPH receptor A5
ENSG00000080224	EPHA6	protein_coding	EPH receptor A6
ENSG00000154928	EPHB1	protein_coding	EPH receptor B1
ENSG00000106123	EPHB6	protein_coding	EPH receptor B6
ENSG00000178567	EPM2AIP1	protein_coding	EPM2A interacting protein 1
ENSG00000127527	EPS15L1	protein_coding	epidermal growth factor receptor pathway substrate 15 like 1
ENSG00000133106	EPSTI1	protein_coding	epithelial stromal interaction 1
ENSG00000121053	EPX	protein_coding	eosinophil peroxidase
ENSG00000187682	ERAS	protein_coding	ES cell expressed Ras
ENSG00000141736	ERBB2	protein_coding	erb-b2 receptor tyrosine kinase 2
ENSG00000065361	ERBB3	protein_coding	erb-b2 receptor tyrosine kinase 3
ENSG00000178568	ERBB4	protein_coding	erb-b2 receptor tyrosine kinase 4
ENSG00000112851	ERBIN	protein_coding	erbb2 interacting protein
ENSG00000082805	ERC1	protein_coding	ELKS/RAB6-interacting/CAST family member 1
ENSG00000187672	ERC2	protein_coding	ELKS/RAB6-interacting/CAST family member 2
ENSG00000163161	ERCC3	protein_coding	ERCC excision repair 3, TFIIH core complex helicase subunit
ENSG00000157554	ERG	protein_coding	ETS transcription factor ERG
ENSG00000113719	ERGIC1	protein_coding	endoplasmic reticulum-golgi intermediate compartment 1
ENSG00000125991	ERGIC3	protein_coding	ERGIC and golgi 3
ENSG00000196678	ERI2	protein_coding	ERI1 exoribonuclease family member 2
ENSG00000117419	ERI3	protein_coding	ERI1 exoribonuclease family member 3
ENSG00000104714	ERICH1	protein_coding	glutamate rich 1
ENSG00000164010	ERMAP	protein_coding	erythroblast membrane associated protein (Scianna blood group)
ENSG00000130023	ERMARD	protein_coding	ER membrane associated RNA degradation
ENSG00000136541	ERMN	protein_coding	ermin
ENSG00000086619	ERO1B	protein_coding	endoplasmic reticulum oxidoreductase 1 beta
ENSG00000139055	ERP27	protein_coding	endoplasmic reticulum protein 27
ENSG00000233056	ERVH48-1	protein_coding	endogenous retrovirus group 48 member 1
ENSG00000142396	ERVK3-1	protein_coding	endogenous retrovirus group K3 member 1
ENSG00000171320	ESCO2	protein_coding	establishment of sister chromatid cohesion N-acetyltransferase 2
ENSG00000164283	ESM1	protein_coding	endothelial cell specific molecule 1
ENSG00000091831	ESR1	protein_coding	estrogen receptor 1
ENSG00000196482	ESRRG	protein_coding	estrogen related receptor gamma
ENSG00000139641	ESYT1	protein_coding	extended synaptotagmin 1
ENSG00000117868	ESYT2	protein_coding	extended synaptotagmin 2
ENSG00000143971	ETAA1	protein_coding	ETAA1 activator of ATR kinase
ENSG00000140374	ETFA	protein_coding	electron transfer flavoprotein subunit alpha
ENSG00000105755	ETHE1	protein_coding	ETHE1 persulfide dioxygenase
ENSG00000164089	ETNPPL	protein_coding	ethanolamine-phosphate phospho-lyase
ENSG00000134954	ETS1	protein_coding	ETS proto-oncogene 1, transcription factor
ENSG00000244405	ETV5	protein_coding	ETS variant transcription factor 5
ENSG00000139083	ETV6	protein_coding	ETS variant transcription factor 6
ENSG00000142694	EVA1B	protein_coding	eva-1 homolog B
ENSG00000166979	EVA1C	protein_coding	eva-1 homolog C
ENSG00000072840	EVC	protein_coding	EvC ciliary complex subunit 1
ENSG00000067208	EVI5	protein_coding	ecotropic viral integration site 5
ENSG00000178997	EXD1	protein_coding	exonuclease 3'-5' domain containing 1
ENSG00000164002	EXO5	protein_coding	exonuclease 5
ENSG00000112685	EXOC2	protein_coding	exocyst complex component 2
ENSG00000131558	EXOC4	protein_coding	exocyst complex component 4
ENSG00000138190	EXOC6	protein_coding	exocyst complex component 6
ENSG00000077348	EXOSC5	protein_coding	exosome component 5
ENSG00000182197	EXT1	protein_coding	exostosin glycosyltransferase 1
ENSG00000158008	EXTL1	protein_coding	exostosin like glycosyltransferase 1
ENSG00000012232	EXTL3	protein_coding	exostosin like glycosyltransferase 3
ENSG00000104313	EYA1	protein_coding	EYA transcriptional coactivator and phosphatase 1
ENSG00000064655	EYA2	protein_coding	EYA transcriptional coactivator and phosphatase 2
ENSG00000158161	EYA3	protein_coding	EYA transcriptional coactivator and phosphatase 3
ENSG00000188107	EYS	protein_coding	eyes shut homolog
ENSG00000092820	EZR	protein_coding	ezrin
ENSG00000124491	F13A1	protein_coding	coagulation factor XIII A chain
ENSG00000117525	F3	protein_coding	coagulation factor III, tissue factor
ENSG00000198734	F5	protein_coding	coagulation factor V
ENSG00000103089	FA2H	protein_coding	fatty acid 2-hydroxylase
ENSG00000185504	FAAP100	protein_coding	FA core complex associated protein 100
ENSG00000162585	FAAP20	protein_coding	FA core complex associated protein 20
ENSG00000221968	FADS3	protein_coding	fatty acid desaturase 3
ENSG00000185104	FAF1	protein_coding	Fas associated factor 1
ENSG00000113194	FAF2	protein_coding	Fas associated factor family member 2
ENSG00000162636	FAM102B	protein_coding	family with sequence similarity 102 member B
ENSG00000168309	FAM107A	protein_coding	family with sequence similarity 107 member A
ENSG00000065809	FAM107B	protein_coding	family with sequence similarity 107 member B
ENSG00000197712	FAM114A1	protein_coding	family with sequence similarity 114 member A1
ENSG00000100376	FAM118A	protein_coding	family with sequence similarity 118 member A
ENSG00000197798	FAM118B	protein_coding	family with sequence similarity 118 member B
ENSG00000048828	FAM120A	protein_coding	family with sequence similarity 120A
ENSG00000122591	FAM126A	protein_coding	family with sequence similarity 126 member A
ENSG00000082269	FAM135A	protein_coding	family with sequence similarity 135 member A
ENSG00000147724	FAM135B	protein_coding	family with sequence similarity 135 member B
ENSG00000031003	FAM13B	protein_coding	family with sequence similarity 13 member B
ENSG00000109794	FAM149A	protein_coding	family with sequence similarity 149 member A
ENSG00000114023	FAM162A	protein_coding	family with sequence similarity 162 member A
ENSG00000143340	FAM163A	protein_coding	family with sequence similarity 163 member A
ENSG00000054965	FAM168A	protein_coding	family with sequence similarity 168 member A
ENSG00000148468	FAM171A1	protein_coding	family with sequence similarity 171 member A1
ENSG00000161682	FAM171A2	protein_coding	family with sequence similarity 171 member A2
ENSG00000113391	FAM172A	protein_coding	family with sequence similarity 172 member A
ENSG00000135436	FAM186B	protein_coding	family with sequence similarity 186 member B
ENSG00000104059	FAM189A1	protein_coding	family with sequence similarity 189 member A1
ENSG00000125386	FAM193A	protein_coding	family with sequence similarity 193 member A
ENSG00000237765	FAM200B	protein_coding	family with sequence similarity 200 member B
ENSG00000047346	FAM214A	protein_coding	family with sequence similarity 214 member A
ENSG00000188732	FAM221A	protein_coding	family with sequence similarity 221 member A
ENSG00000166262	FAM227B	protein_coding	family with sequence similarity 227 member B
ENSG00000183844	FAM3B	protein_coding	FAM3 metabolism regulating signaling molecule B
ENSG00000189319	FAM53B	protein_coding	family with sequence similarity 53 member B
ENSG00000188859	FAM78B	protein_coding	family with sequence similarity 78 member B
ENSG00000153347	FAM81B	protein_coding	family with sequence similarity 81 member B
ENSG00000147689	FAM83A	protein_coding	family with sequence similarity 83 member A
ENSG00000130244	FAM98C	protein_coding	family with sequence similarity 98 member C
ENSG00000181544	FANCB	protein_coding	FA complementation group B
ENSG00000144554	FANCD2	protein_coding	FA complementation group D2
ENSG00000163705	FANCD2OS	protein_coding	FANCD2 opposite strand
ENSG00000140525	FANCI	protein_coding	FA complementation group I
ENSG00000187790	FANCM	protein_coding	FA complementation group M
ENSG00000203780	FANK1	protein_coding	fibronectin type III and ankyrin repeat domains 1
ENSG00000197601	FAR1	protein_coding	fatty acyl-CoA reductase 1
ENSG00000064763	FAR2	protein_coding	fatty acyl-CoA reductase 2
ENSG00000152767	FARP1	protein_coding	FERM, ARH/RhoGEF and pleckstrin domain protein 1
ENSG00000006607	FARP2	protein_coding	FERM, ARH/RhoGEF and pleckstrin domain protein 2
ENSG00000145982	FARS2	protein_coding	phenylalanyl-tRNA synthetase 2, mitochondrial
ENSG00000026103	FAS	protein_coding	Fas cell surface death receptor
ENSG00000118246	FASTKD2	protein_coding	FAST kinase domains 2
ENSG00000124279	FASTKD3	protein_coding	FAST kinase domains 3
ENSG00000165323	FAT3	protein_coding	FAT atypical cadherin 3
ENSG00000196159	FAT4	protein_coding	FAT atypical cadherin 4
ENSG00000147378	FATE1	protein_coding	fetal and adult testis expressed 1
ENSG00000146267	FAXC	protein_coding	failed axon connections homolog, metaxin like GST domain containing
ENSG00000163520	FBLN2	protein_coding	fibulin 2
ENSG00000166147	FBN1	protein_coding	fibrillin 1
ENSG00000112787	FBRSL1	protein_coding	fibrosin like 1
ENSG00000145743	FBXL17	protein_coding	F-box and leucine rich repeat protein 17
ENSG00000108306	FBXL20	protein_coding	F-box and leucine rich repeat protein 20
ENSG00000197361	FBXL22	protein_coding	F-box and leucine rich repeat protein 22
ENSG00000118564	FBXL5	protein_coding	F-box and leucine rich repeat protein 5
ENSG00000147912	FBXO10	protein_coding	F-box protein 10
ENSG00000138081	FBXO11	protein_coding	F-box protein 11
ENSG00000141665	FBXO15	protein_coding	F-box protein 15
ENSG00000214050	FBXO16	protein_coding	F-box protein 16
ENSG00000135108	FBXO21	protein_coding	F-box protein 21
ENSG00000143756	FBXO28	protein_coding	F-box protein 28
ENSG00000103264	FBXO31	protein_coding	F-box protein 31
ENSG00000178974	FBXO34	protein_coding	F-box protein 34
ENSG00000153832	FBXO36	protein_coding	F-box protein 36
ENSG00000145868	FBXO38	protein_coding	F-box protein 38
ENSG00000177294	FBXO39	protein_coding	F-box protein 39
ENSG00000204952	FBXO47	protein_coding	F-box protein 47
ENSG00000112146	FBXO9	protein_coding	F-box protein 9
ENSG00000072803	FBXW11	protein_coding	F-box and WD repeat domain containing 11
ENSG00000109670	FBXW7	protein_coding	F-box and WD repeat domain containing 7
ENSG00000179639	FCER1A	protein_coding	Fc fragment of IgE receptor Ia
ENSG00000158869	FCER1G	protein_coding	Fc fragment of IgE receptor Ig
ENSG00000275395	FCGBP	protein_coding	Fc fragment of IgG binding protein
ENSG00000197948	FCHSD1	protein_coding	FCH and double SH3 domains 1
ENSG00000137478	FCHSD2	protein_coding	FCH and double SH3 domains 2
ENSG00000160339	FCN2	protein_coding	ficolin 2
ENSG00000162746	FCRLB	protein_coding	Fc receptor like B
ENSG00000181617	FDCSP	protein_coding	follicular dendritic cell secreted protein
ENSG00000255561	FDXACB1	protein_coding	ferredoxin-fold anticodon binding domain containing 1
ENSG00000141965	FEM1A	protein_coding	fem-1 homolog A
ENSG00000151422	FER	protein_coding	FER tyrosine kinase
ENSG00000214814	FER1L6	protein_coding	fer-1 like family member 6
ENSG00000149781	FERMT3	protein_coding	FERM domain containing kindlin 3
ENSG00000149557	FEZ1	protein_coding	fasciculation and elongation protein zeta 1
ENSG00000139132	FGD4	protein_coding	FYVE, RhoGEF and PH domain containing 4
ENSG00000180263	FGD6	protein_coding	FYVE, RhoGEF and PH domain containing 6
ENSG00000070193	FGF10	protein_coding	fibroblast growth factor 10
ENSG00000114279	FGF12	protein_coding	fibroblast growth factor 12
ENSG00000102466	FGF14	protein_coding	fibroblast growth factor 14
ENSG00000078579	FGF20	protein_coding	fibroblast growth factor 20
ENSG00000105550	FGF21	protein_coding	fibroblast growth factor 21
ENSG00000111790	FGFR1OP2	protein_coding	FGFR1 oncogene partner 2
ENSG00000066468	FGFR2	protein_coding	fibroblast growth factor receptor 2
ENSG00000160867	FGFR4	protein_coding	fibroblast growth factor receptor 4
ENSG00000172456	FGGY	protein_coding	FGGY carbohydrate kinase domain containing
ENSG00000104760	FGL1	protein_coding	fibrinogen like 1
ENSG00000000938	FGR	protein_coding	FGR proto-oncogene, Src family tyrosine kinase
ENSG00000189283	FHIT	protein_coding	fragile histidine triad diadenosine triphosphatase
ENSG00000022267	FHL1	protein_coding	four and a half LIM domains 1
ENSG00000135723	FHOD1	protein_coding	formin homology 2 domain containing 1
ENSG00000182263	FIGN	protein_coding	fidgetin, microtubule severing factor
ENSG00000168386	FILIP1L	protein_coding	filamin A interacting protein 1 like
ENSG00000145216	FIP1L1	protein_coding	factor interacting with PAPOLA and CPSF1
ENSG00000141756	FKBP10	protein_coding	FKBP prolyl isomerase 10
ENSG00000134285	FKBP11	protein_coding	FKBP prolyl isomerase 11
ENSG00000119321	FKBP15	protein_coding	FKBP prolyl isomerase family member 15
ENSG00000100442	FKBP3	protein_coding	FKBP prolyl isomerase 3
ENSG00000196924	FLNA	protein_coding	filamin A
ENSG00000136068	FLNB	protein_coding	filamin B
ENSG00000137312	FLOT1	protein_coding	flotillin 1
ENSG00000119686	FLVCR2	protein_coding	FLVCR heme transporter 2
ENSG00000248905	FMN1	protein_coding	formin 1
ENSG00000155816	FMN2	protein_coding	formin 2
ENSG00000184922	FMNL1	protein_coding	formin like 1
ENSG00000007933	FMO3	protein_coding	flavin containing dimethylaniline monoxygenase 3
ENSG00000115414	FN1	protein_coding	fibronectin 1
ENSG00000164694	FNDC1	protein_coding	fibronectin type III domain containing 1
ENSG00000160097	FNDC5	protein_coding	fibronectin type III domain containing 5
ENSG00000143107	FNDC7	protein_coding	fibronectin type III domain containing 7
ENSG00000172568	FNDC9	protein_coding	fibronectin type III domain containing 9
ENSG00000052795	FNIP2	protein_coding	folliculin interacting protein 2
ENSG00000110203	FOLR3	protein_coding	folate receptor gamma
ENSG00000171956	FOXB1	protein_coding	forkhead box B1
ENSG00000164916	FOXK1	protein_coding	forkhead box K1
ENSG00000053254	FOXN3	protein_coding	forkhead box N3
ENSG00000114861	FOXP1	protein_coding	forkhead box P1
ENSG00000128573	FOXP2	protein_coding	forkhead box P2
ENSG00000176302	FOXR1	protein_coding	forkhead box R1
ENSG00000110074	FOXRED1	protein_coding	FAD dependent oxidoreductase domain containing 1
ENSG00000179772	FOXS1	protein_coding	forkhead box S1
ENSG00000254685	FPGT	protein_coding	fucose-1-phosphate guanylyltransferase
ENSG00000259030	FPGT-TNNI3K	protein_coding	FPGT-TNNI3K readthrough
ENSG00000138759	FRAS1	protein_coding	Fraser extracellular matrix complex subunit 1
ENSG00000151474	FRMD4A	protein_coding	FERM domain containing 4A
ENSG00000171877	FRMD5	protein_coding	FERM domain containing 5
ENSG00000139926	FRMD6	protein_coding	FERM domain containing 6
ENSG00000147234	FRMPD3	protein_coding	FERM and PDZ domain containing 3
ENSG00000169933	FRMPD4	protein_coding	FERM and PDZ domain containing 4
ENSG00000137218	FRS3	protein_coding	fibroblast growth factor receptor substrate 3
ENSG00000075618	FSCN1	protein_coding	fascin actin-bundling protein 1
ENSG00000186765	FSCN2	protein_coding	fascin actin-bundling protein 2, retinal
ENSG00000105255	FSD1	protein_coding	fibronectin type III and SPRY domain containing 1
ENSG00000170820	FSHR	protein_coding	follicle stimulating hormone receptor
ENSG00000168843	FSTL5	protein_coding	follistatin like 5
ENSG00000226124	FTCDNL1	protein_coding	formiminotransferase cyclodeaminase N-terminal like
ENSG00000140718	FTO	protein_coding	FTO alpha-ketoglutarate dependent dioxygenase
ENSG00000162613	FUBP1	protein_coding	far upstream element binding protein 1
ENSG00000107164	FUBP3	protein_coding	far upstream element binding protein 3
ENSG00000179163	FUCA1	protein_coding	alpha-L-fucosidase 1
ENSG00000174951	FUT1	protein_coding	fucosyltransferase 1 (H blood group)
ENSG00000176920	FUT2	protein_coding	fucosyltransferase 2
ENSG00000033170	FUT8	protein_coding	fucosyltransferase 8
ENSG00000165060	FXN	protein_coding	frataxin
ENSG00000010810	FYN	protein_coding	FYN proto-oncogene, Src family tyrosine kinase
ENSG00000109458	GAB1	protein_coding	GRB2 associated binding protein 1
ENSG00000033327	GAB2	protein_coding	GRB2 associated binding protein 2
ENSG00000204681	GABBR1	protein_coding	gamma-aminobutyric acid type B receptor subunit 1
ENSG00000136928	GABBR2	protein_coding	gamma-aminobutyric acid type B receptor subunit 2
ENSG00000104064	GABPB1	protein_coding	GA binding protein transcription factor subunit beta 1
ENSG00000011677	GABRA3	protein_coding	gamma-aminobutyric acid type A receptor subunit alpha3
ENSG00000186297	GABRA5	protein_coding	gamma-aminobutyric acid type A receptor subunit alpha5
ENSG00000145863	GABRA6	protein_coding	gamma-aminobutyric acid type A receptor subunit alpha6
ENSG00000163288	GABRB1	protein_coding	gamma-aminobutyric acid type A receptor subunit beta1
ENSG00000145864	GABRB2	protein_coding	gamma-aminobutyric acid type A receptor subunit beta2
ENSG00000166206	GABRB3	protein_coding	gamma-aminobutyric acid type A receptor subunit beta3
ENSG00000113327	GABRG2	protein_coding	gamma-aminobutyric acid type A receptor subunit gamma2
ENSG00000182256	GABRG3	protein_coding	gamma-aminobutyric acid type A receptor subunit gamma3
ENSG00000094755	GABRP	protein_coding	gamma-aminobutyric acid type A receptor subunit pi
ENSG00000136750	GAD2	protein_coding	glutamate decarboxylase 2
ENSG00000179271	GADD45GIP1	protein_coding	GADD45G interacting protein 1
ENSG00000054983	GALC	protein_coding	galactosylceramidase
ENSG00000117308	GALE	protein_coding	UDP-galactose-4-epimerase
ENSG00000156958	GALK2	protein_coding	galactokinase 2
ENSG00000164574	GALNT10	protein_coding	polypeptide N-acetylgalactosaminyltransferase 10
ENSG00000144278	GALNT13	protein_coding	polypeptide N-acetylgalactosaminyltransferase 13
ENSG00000158089	GALNT14	protein_coding	polypeptide N-acetylgalactosaminyltransferase 14
ENSG00000110328	GALNT18	protein_coding	polypeptide N-acetylgalactosaminyltransferase 18
ENSG00000136542	GALNT5	protein_coding	polypeptide N-acetylgalactosaminyltransferase 5
ENSG00000109586	GALNT7	protein_coding	polypeptide N-acetylgalactosaminyltransferase 7
ENSG00000182870	GALNT9	protein_coding	polypeptide N-acetylgalactosaminyltransferase 9
ENSG00000106648	GALNTL5	protein_coding	polypeptide N-acetylgalactosaminyltransferase like 5
ENSG00000174473	GALNTL6	protein_coding	polypeptide N-acetylgalactosaminyltransferase like 6
ENSG00000166573	GALR1	protein_coding	galanin receptor 1
ENSG00000135248	GARIN1B	protein_coding	family with sequence similarity 71 member F1
ENSG00000142530	GARIN5A	protein_coding	family with sequence similarity 71 member E1
ENSG00000180219	GARIN6	protein_coding	family with sequence similarity 71 member C
ENSG00000159131	GART	protein_coding	phosphoribosylglycinamide formyltransferase, phosphoribosylglycinamide synthetase, phosphoribosylaminoimidazole synthetase
ENSG00000270765	GAS2L2	protein_coding	growth arrest specific 2 like 2
ENSG00000139354	GAS2L3	protein_coding	growth arrest specific 2 like 3
ENSG00000183087	GAS6	protein_coding	growth arrest specific 6
ENSG00000007237	GAS7	protein_coding	growth arrest specific 7
ENSG00000141448	GATA6	protein_coding	GATA binding protein 6
ENSG00000167491	GATAD2A	protein_coding	GATA zinc finger domain containing 2A
ENSG00000143614	GATAD2B	protein_coding	GATA zinc finger domain containing 2B
ENSG00000114480	GBE1	protein_coding	1,4-alpha-glucan branching enzyme 1
ENSG00000115271	GCA	protein_coding	grancalcin
ENSG00000135968	GCC2	protein_coding	GRIP and coiled-coil domain containing 2
ENSG00000131979	GCH1	protein_coding	GTP cyclohydrolase 1
ENSG00000137270	GCM1	protein_coding	glial cells missing transcription factor 1
ENSG00000111846	GCNT2	protein_coding	glucosaminyl (N-acetyl) transferase 2 (I blood group)
ENSG00000137878	GCOM1	protein_coding	GCOM1, MYZAP-POLR2M combined locus
ENSG00000119125	GDA	protein_coding	guanine deaminase
ENSG00000130283	GDF1	protein_coding	growth differentiation factor 1
ENSG00000266524	GDF10	protein_coding	growth differentiation factor 10
ENSG00000057608	GDI2	protein_coding	GDP dissociation inhibitor 2
ENSG00000158555	GDPD5	protein_coding	glycerophosphodiester phosphodiesterase domain containing 5
ENSG00000145990	GFOD1	protein_coding	glucose-fructose oxidoreductase domain containing 1
ENSG00000168546	GFRA2	protein_coding	GDNF family receptor alpha 2
ENSG00000146013	GFRA3	protein_coding	GDNF family receptor alpha 3
ENSG00000187871	GFRAL	protein_coding	GDNF family receptor alpha like
ENSG00000100083	GGA1	protein_coding	golgi associated, gamma adaptin ear containing, ARF binding protein 1
ENSG00000125447	GGA3	protein_coding	golgi associated, gamma adaptin ear containing, ARF binding protein 3
ENSG00000115486	GGCX	protein_coding	gamma-glutamyl carboxylase
ENSG00000152904	GGPS1	protein_coding	geranylgeranyl diphosphate synthase 1
ENSG00000131067	GGT7	protein_coding	gamma-glutamyltransferase 7
ENSG00000165678	GHITM	protein_coding	growth hormone inducible transmembrane protein
ENSG00000112964	GHR	protein_coding	growth hormone receptor
ENSG00000204120	GIGYF2	protein_coding	GRB10 interacting GYF protein 2
ENSG00000133574	GIMAP4	protein_coding	GTPase, IMAP family member 4
ENSG00000133561	GIMAP6	protein_coding	GTPase, IMAP family member 6
ENSG00000145723	GIN1	protein_coding	gypsy retrotransposon integrase 1
ENSG00000181938	GINS3	protein_coding	GINS complex subunit 3
ENSG00000159224	GIP	protein_coding	gastric inhibitory polypeptide
ENSG00000137960	GIPC2	protein_coding	GIPC PDZ domain containing family member 2
ENSG00000121742	GJB6	protein_coding	gap junction protein beta 6
ENSG00000198835	GJC2	protein_coding	gap junction protein gamma 2
ENSG00000175066	GK5	protein_coding	glycerol kinase 5
ENSG00000166105	GLB1L3	protein_coding	galactosidase beta 1 like 3
ENSG00000178445	GLDC	protein_coding	glycine decarboxylase
ENSG00000111087	GLI1	protein_coding	GLI family zinc finger 1
ENSG00000106571	GLI3	protein_coding	GLI family zinc finger 3
ENSG00000107249	GLIS3	protein_coding	GLIS family zinc finger 3
ENSG00000124767	GLO1	protein_coding	glyoxalase I
ENSG00000112164	GLP1R	protein_coding	glucagon like peptide 1 receptor
ENSG00000145888	GLRA1	protein_coding	glycine receptor alpha 1
ENSG00000101958	GLRA2	protein_coding	glycine receptor alpha 2
ENSG00000145451	GLRA3	protein_coding	glycine receptor alpha 3
ENSG00000115419	GLS	protein_coding	glutaminase
ENSG00000120820	GLT8D2	protein_coding	glycosyltransferase 8 domain containing 2
ENSG00000182890	GLUD2	protein_coding	glutamate dehydrogenase 2
ENSG00000156689	GLYATL2	protein_coding	glycine-N-acyltransferase like 2
ENSG00000140632	GLYR1	protein_coding	glyoxylate reductase 1 homolog
ENSG00000130755	GMFG	protein_coding	glia maturation factor gamma
ENSG00000205835	GMNC	protein_coding	geminin coiled-coil domain containing
ENSG00000112312	GMNN	protein_coding	geminin DNA replication inhibitor
ENSG00000144591	GMPPA	protein_coding	GDP-mannose pyrophosphorylase A
ENSG00000163655	GMPS	protein_coding	guanine monophosphate synthase
ENSG00000088256	GNA11	protein_coding	G protein subunit alpha 11
ENSG00000146535	GNA12	protein_coding	G protein subunit alpha 12
ENSG00000156049	GNA14	protein_coding	G protein subunit alpha 14
ENSG00000060558	GNA15	protein_coding	G protein subunit alpha 15
ENSG00000141404	GNAL	protein_coding	G protein subunit alpha L
ENSG00000156052	GNAQ	protein_coding	G protein subunit alpha q
ENSG00000114349	GNAT1	protein_coding	G protein subunit alpha transducin 1
ENSG00000214415	GNAT3	protein_coding	G protein subunit alpha transducin 3
ENSG00000159921	GNE	protein_coding	glucosamine (UDP-N-acetyl)-2-epimerase/N-acetylmannosamine kinase
ENSG00000127920	GNG11	protein_coding	G protein subunit gamma 11
ENSG00000186469	GNG2	protein_coding	G protein subunit gamma 2
ENSG00000162188	GNG3	protein_coding	G protein subunit gamma 3
ENSG00000176533	GNG7	protein_coding	G protein subunit gamma 7
ENSG00000127928	GNGT1	protein_coding	G protein subunit gamma transducin 1
ENSG00000124713	GNMT	protein_coding	glycine N-methyltransferase
ENSG00000113552	GNPDA1	protein_coding	glucosamine-6-phosphate deaminase 1
ENSG00000163281	GNPDA2	protein_coding	glucosamine-6-phosphate deaminase 2
ENSG00000100522	GNPNAT1	protein_coding	glucosamine-phosphate N-acetyltransferase 1
ENSG00000167110	GOLGA2	protein_coding	golgin A2
ENSG00000066455	GOLGA5	protein_coding	golgin A5
ENSG00000147533	GOLGA7	protein_coding	golgin A7
ENSG00000175265	GOLGA8A	protein_coding	golgin A8 family member A
ENSG00000261739	GOLGA8S	protein_coding	golgin A8 family member S
ENSG00000173230	GOLGB1	protein_coding	golgin B1
ENSG00000113384	GOLPH3	protein_coding	golgi phosphoprotein 3
ENSG00000111711	GOLT1B	protein_coding	golgi transport 1B
ENSG00000047932	GOPC	protein_coding	golgi associated PDZ and coiled-coil motif containing
ENSG00000185245	GP1BA	protein_coding	glycoprotein Ib platelet subunit alpha
ENSG00000169347	GP2	protein_coding	glycoprotein 2
ENSG00000133114	GPALPP1	protein_coding	GPALPP motifs containing 1
ENSG00000138678	GPAT3	protein_coding	glycerol-3-phosphate acyltransferase 3
ENSG00000158669	GPAT4	protein_coding	glycerol-3-phosphate acyltransferase 4
ENSG00000076650	GPATCH1	protein_coding	G-patch domain containing 1
ENSG00000092978	GPATCH2	protein_coding	G-patch domain containing 2
ENSG00000089916	GPATCH2L	protein_coding	G-patch domain containing 2 like
ENSG00000186566	GPATCH8	protein_coding	G-patch domain containing 8
ENSG00000179921	GPBAR1	protein_coding	G protein-coupled bile acid receptor 1
ENSG00000147257	GPC3	protein_coding	glypican 3
ENSG00000179399	GPC5	protein_coding	glypican 5
ENSG00000183098	GPC6	protein_coding	glypican 6
ENSG00000115159	GPD2	protein_coding	glycerol-3-phosphate dehydrogenase 2
ENSG00000171723	GPHN	protein_coding	gephyrin
ENSG00000150625	GPM6A	protein_coding	glycoprotein M6A
ENSG00000136235	GPNMB	protein_coding	glycoprotein nmb
ENSG00000173264	GPR137	protein_coding	G protein-coupled receptor 137
ENSG00000180998	GPR137C	protein_coding	G protein-coupled receptor 137C
ENSG00000187037	GPR141	protein_coding	G protein-coupled receptor 141
ENSG00000158292	GPR153	protein_coding	G protein-coupled receptor 153
ENSG00000143147	GPR161	protein_coding	G protein-coupled receptor 161
ENSG00000184194	GPR173	protein_coding	G protein-coupled receptor 173
ENSG00000183840	GPR39	protein_coding	G protein-coupled receptor 39
ENSG00000135973	GPR45	protein_coding	G protein-coupled receptor 45
ENSG00000013588	GPRC5A	protein_coding	G protein-coupled receptor class C group 5 member A
ENSG00000121957	GPSM2	protein_coding	G protein signaling modulator 2
ENSG00000166123	GPT2	protein_coding	glutamic--pyruvic transaminase 2
ENSG00000089351	GRAMD1A	protein_coding	GRAM domain containing 1A
ENSG00000023171	GRAMD1B	protein_coding	GRAM domain containing 1B
ENSG00000178075	GRAMD1C	protein_coding	GRAM domain containing 1C
ENSG00000075240	GRAMD4	protein_coding	GRAM domain containing 4
ENSG00000106070	GRB10	protein_coding	growth factor receptor bound protein 10
ENSG00000115290	GRB14	protein_coding	growth factor receptor bound protein 14
ENSG00000177885	GRB2	protein_coding	growth factor receptor bound protein 2
ENSG00000141449	GREB1L	protein_coding	GREB1 like retinoic acid receptor coactivator
ENSG00000180875	GREM2	protein_coding	gremlin 2, DAN family BMP antagonist
ENSG00000155511	GRIA1	protein_coding	glutamate ionotropic receptor AMPA type subunit 1
ENSG00000125675	GRIA3	protein_coding	glutamate ionotropic receptor AMPA type subunit 3
ENSG00000182771	GRID1	protein_coding	glutamate ionotropic receptor delta type subunit 1
ENSG00000152208	GRID2	protein_coding	glutamate ionotropic receptor delta type subunit 2
ENSG00000275572	GRIFIN	protein_coding	galectin-related inter-fiber protein
ENSG00000164418	GRIK2	protein_coding	glutamate ionotropic receptor kainate type subunit 2
ENSG00000163873	GRIK3	protein_coding	glutamate ionotropic receptor kainate type subunit 3
ENSG00000149403	GRIK4	protein_coding	glutamate ionotropic receptor kainate type subunit 4
ENSG00000105737	GRIK5	protein_coding	glutamate ionotropic receptor kainate type subunit 5
ENSG00000176884	GRIN1	protein_coding	glutamate ionotropic receptor NMDA type subunit 1
ENSG00000183454	GRIN2A	protein_coding	glutamate ionotropic receptor NMDA type subunit 2A
ENSG00000273079	GRIN2B	protein_coding	glutamate ionotropic receptor NMDA type subunit 2B
ENSG00000198785	GRIN3A	protein_coding	glutamate ionotropic receptor NMDA type subunit 3A
ENSG00000155974	GRIP1	protein_coding	glutamate receptor interacting protein 1
ENSG00000144596	GRIP2	protein_coding	glutamate receptor interacting protein 2
ENSG00000152822	GRM1	protein_coding	glutamate metabotropic receptor 1
ENSG00000124493	GRM4	protein_coding	glutamate metabotropic receptor 4
ENSG00000168959	GRM5	protein_coding	glutamate metabotropic receptor 5
ENSG00000179603	GRM8	protein_coding	glutamate metabotropic receptor 8
ENSG00000030582	GRN	protein_coding	granulin precursor
ENSG00000134443	GRP	protein_coding	gastrin releasing peptide
ENSG00000109519	GRPEL1	protein_coding	GrpE like 1, mitochondrial
ENSG00000215203	GRXCR1	protein_coding	glutaredoxin and cysteine rich domain containing 1
ENSG00000133937	GSC	protein_coding	goosecoid homeobox
ENSG00000073605	GSDMB	protein_coding	gasdermin B
ENSG00000131149	GSE1	protein_coding	Gse1 coiled-coil protein
ENSG00000169181	GSG1L	protein_coding	GSG1 like
ENSG00000104687	GSR	protein_coding	glutathione-disulfide reductase
ENSG00000174156	GSTA3	protein_coding	glutathione S-transferase alpha 3
ENSG00000100577	GSTZ1	protein_coding	glutathione S-transferase zeta 1
ENSG00000121964	GTDC1	protein_coding	glycosyltransferase like domain containing 1
ENSG00000137947	GTF2B	protein_coding	general transcription factor IIB
ENSG00000153767	GTF2E1	protein_coding	general transcription factor IIE subunit 1
ENSG00000197265	GTF2E2	protein_coding	general transcription factor IIE subunit 2
ENSG00000111358	GTF2H3	protein_coding	general transcription factor IIH subunit 3
ENSG00000138472	GUCA1C	protein_coding	guanylate cyclase activator 1C
ENSG00000152402	GUCY1A2	protein_coding	guanylate cyclase 1 soluble subunit alpha 2
ENSG00000070019	GUCY2C	protein_coding	guanylate cyclase 2C
ENSG00000151806	GUF1	protein_coding	GTP binding elongation factor GUF1
ENSG00000144366	GULP1	protein_coding	GULP PTB domain containing engulfment adaptor 1
ENSG00000172986	GXYLT2	protein_coding	glucoside xylosyltransferase 2
ENSG00000113088	GZMK	protein_coding	granzyme K
ENSG00000165996	HACD1	protein_coding	3-hydroxyacyl-CoA dehydratase 1
ENSG00000206527	HACD2	protein_coding	3-hydroxyacyl-CoA dehydratase 2
ENSG00000085382	HACE1	protein_coding	HECT domain and ankyrin repeat containing E3 ubiquitin protein ligase 1
ENSG00000131373	HACL1	protein_coding	2-hydroxyacyl-CoA lyase 1
ENSG00000180423	HARBI1	protein_coding	harbinger transposase derived 1
ENSG00000103044	HAS3	protein_coding	hyaluronan synthase 3
ENSG00000214367	HAUS3	protein_coding	HAUS augmin like complex subunit 3
ENSG00000092036	HAUS4	protein_coding	HAUS augmin like complex subunit 4
ENSG00000213397	HAUS7	protein_coding	HAUS augmin like complex subunit 7
ENSG00000188536	HBA2	protein_coding	hemoglobin subunit alpha 2
ENSG00000206177	HBM	protein_coding	hemoglobin subunit mu
ENSG00000112339	HBS1L	protein_coding	HBS1 like translational GTPase
ENSG00000130656	HBZ	protein_coding	hemoglobin subunit zeta
ENSG00000111727	HCFC2	protein_coding	host cell factor C2
ENSG00000164588	HCN1	protein_coding	hyperpolarization activated cyclic nucleotide gated potassium channel 1
ENSG00000143630	HCN3	protein_coding	hyperpolarization activated cyclic nucleotide gated potassium channel 3
ENSG00000138622	HCN4	protein_coding	hyperpolarization activated cyclic nucleotide gated potassium channel 4
ENSG00000121764	HCRTR1	protein_coding	hypocretin receptor 1
ENSG00000171720	HDAC3	protein_coding	histone deacetylase 3
ENSG00000068024	HDAC4	protein_coding	histone deacetylase 4
ENSG00000061273	HDAC7	protein_coding	histone deacetylase 7
ENSG00000147099	HDAC8	protein_coding	histone deacetylase 8
ENSG00000048052	HDAC9	protein_coding	histone deacetylase 9
ENSG00000140287	HDC	protein_coding	histidine decarboxylase
ENSG00000155393	HEATR3	protein_coding	HEAT repeat containing 3
ENSG00000165338	HECTD2	protein_coding	HECT domain E3 ubiquitin protein ligase 2
ENSG00000173064	HECTD4	protein_coding	HECT domain E3 ubiquitin protein ligase 4
ENSG00000002746	HECW1	protein_coding	HECT, C2 and WW domain containing E3 ubiquitin protein ligase 1
ENSG00000138411	HECW2	protein_coding	HECT, C2 and WW domain containing E3 ubiquitin protein ligase 2
ENSG00000173706	HEG1	protein_coding	heart development protein with EGF like domains 1
ENSG00000198265	HELZ	protein_coding	helicase with zinc finger
ENSG00000103657	HERC1	protein_coding	HECT and RLD domain containing E3 ubiquitin protein ligase family member 1
ENSG00000138641	HERC3	protein_coding	HECT and RLD domain containing E3 ubiquitin protein ligase 3
ENSG00000148634	HERC4	protein_coding	HECT and RLD domain containing E3 ubiquitin protein ligase 4
ENSG00000163666	HESX1	protein_coding	HESX homeobox 1
ENSG00000049860	HEXB	protein_coding	hexosaminidase subunit beta
ENSG00000162669	HFM1	protein_coding	helicase for meiosis 1
ENSG00000019991	HGF	protein_coding	hepatocyte growth factor
ENSG00000185359	HGS	protein_coding	hepatocyte growth factor-regulated tyrosine kinase substrate
ENSG00000165102	HGSNAT	protein_coding	heparan-alpha-glucosaminide N-acetyltransferase
ENSG00000054392	HHAT	protein_coding	hedgehog acyltransferase
ENSG00000132297	HHLA1	protein_coding	HERV-H LTR-associating 1
ENSG00000114455	HHLA2	protein_coding	HERV-H LTR-associating 2
ENSG00000198130	HIBCH	protein_coding	3-hydroxyisobutyryl-CoA hydrolase
ENSG00000135245	HILPDA	protein_coding	hypoxia inducible lipid droplet associated
ENSG00000163349	HIPK1	protein_coding	homeodomain interacting protein kinase 1
ENSG00000110422	HIPK3	protein_coding	homeodomain interacting protein kinase 3
ENSG00000100084	HIRA	protein_coding	histone cell cycle regulator
ENSG00000010818	HIVEP2	protein_coding	HIVEP zinc finger 2
ENSG00000204525	HLA-C	protein_coding	major histocompatibility complex, class I, C
ENSG00000179344	HLA-DQB1	protein_coding	major histocompatibility complex, class II, DQ beta 1
ENSG00000198502	HLA-DRB5	protein_coding	major histocompatibility complex, class II, DR beta 5
ENSG00000204592	HLA-E	protein_coding	major histocompatibility complex, class I, E
ENSG00000204642	HLA-F	protein_coding	major histocompatibility complex, class I, F
ENSG00000159267	HLCS	protein_coding	holocarboxylase synthetase
ENSG00000108924	HLF	protein_coding	HLF transcription factor, PAR bZIP family member
ENSG00000101294	HM13	protein_coding	histocompatibility minor 13
ENSG00000183624	HMCES	protein_coding	5-hydroxymethylcytosine binding, ES cell specific
ENSG00000143341	HMCN1	protein_coding	hemicentin 1
ENSG00000148357	HMCN2	protein_coding	hemicentin 2
ENSG00000137309	HMGA1	protein_coding	high mobility group AT-hook 1
ENSG00000164104	HMGB2	protein_coding	high mobility group box 2
ENSG00000117305	HMGCL	protein_coding	3-hydroxy-3-methylglutaryl-CoA lyase
ENSG00000113161	HMGCR	protein_coding	3-hydroxy-3-methylglutaryl-CoA reductase
ENSG00000112972	HMGCS1	protein_coding	3-hydroxy-3-methylglutaryl-CoA synthase 1
ENSG00000205581	HMGN1	protein_coding	high mobility group nucleosome binding domain 1
ENSG00000118418	HMGN3	protein_coding	high mobility group nucleosomal binding domain 3
ENSG00000135100	HNF1A	protein_coding	HNF1 homeobox A
ENSG00000135486	HNRNPA1	protein_coding	heterogeneous nuclear ribonucleoprotein A1
ENSG00000152795	HNRNPDL	protein_coding	heterogeneous nuclear ribonucleoprotein D like
ENSG00000153187	HNRNPU	protein_coding	heterogeneous nuclear ribonucleoprotein U
ENSG00000105323	HNRNPUL1	protein_coding	heterogeneous nuclear ribonucleoprotein U like 1
ENSG00000214753	HNRNPUL2	protein_coding	heterogeneous nuclear ribonucleoprotein U like 2
ENSG00000234857	HNRNPUL2-BSCL2	protein_coding	HNRNPUL2-BSCL2 readthrough (NMD candidate)
ENSG00000241935	HOGA1	protein_coding	4-hydroxy-2-oxoglutarate aldolase 1
ENSG00000215271	HOMEZ	protein_coding	homeobox and leucine zipper encoding
ENSG00000168172	HOOK3	protein_coding	hook microtubule tethering protein 3
ENSG00000121905	HPCA	protein_coding	hippocalcin
ENSG00000164120	HPGD	protein_coding	15-hydroxyprostaglandin dehydrogenase
ENSG00000105707	HPN	protein_coding	hepsin
ENSG00000172987	HPSE2	protein_coding	heparanase 2 (inactive)
ENSG00000134489	HRH4	protein_coding	histamine receptor H4
ENSG00000118960	HS1BP3	protein_coding	HCLS1 binding protein 3
ENSG00000153936	HS2ST1	protein_coding	heparan sulfate 2-O-sulfotransferase 1
ENSG00000122254	HS3ST2	protein_coding	heparan sulfate-glucosamine 3-sulfotransferase 2
ENSG00000153976	HS3ST3A1	protein_coding	heparan sulfate-glucosamine 3-sulfotransferase 3A1
ENSG00000182601	HS3ST4	protein_coding	heparan sulfate-glucosamine 3-sulfotransferase 4
ENSG00000249853	HS3ST5	protein_coding	heparan sulfate-glucosamine 3-sulfotransferase 5
ENSG00000185352	HS6ST3	protein_coding	heparan sulfate 6-O-sulfotransferase 3
ENSG00000117594	HSD11B1	protein_coding	hydroxysteroid 11-beta dehydrogenase 1
ENSG00000108786	HSD17B1	protein_coding	hydroxysteroid 17-beta dehydrogenase 1
ENSG00000149084	HSD17B12	protein_coding	hydroxysteroid 17-beta dehydrogenase 12
ENSG00000133835	HSD17B4	protein_coding	hydroxysteroid 17-beta dehydrogenase 4
ENSG00000132196	HSD17B7	protein_coding	hydroxysteroid 17-beta dehydrogenase 7
ENSG00000160207	HSF2BP	protein_coding	heat shock transcription factor 2 binding protein
ENSG00000176160	HSF5	protein_coding	heat shock transcription factor 5
ENSG00000166598	HSP90B1	protein_coding	heat shock protein 90 beta family member 1
ENSG00000165868	HSPA12A	protein_coding	heat shock protein family A (Hsp70) member 12A
ENSG00000187522	HSPA14	protein_coding	heat shock protein family A (Hsp70) member 14
ENSG00000126803	HSPA2	protein_coding	heat shock protein family A (Hsp70) member 2
ENSG00000170606	HSPA4	protein_coding	heat shock protein family A (Hsp70) member 4
ENSG00000109971	HSPA8	protein_coding	heat shock protein family A (Hsp70) member 8
ENSG00000113013	HSPA9	protein_coding	heat shock protein family A (Hsp70) member 9
ENSG00000173641	HSPB7	protein_coding	heat shock protein family B (small) member 7
ENSG00000133265	HSPBP1	protein_coding	HSPA (Hsp70) binding protein 1
ENSG00000102241	HTATSF1	protein_coding	HIV-1 Tat specific factor 1
ENSG00000164270	HTR4	protein_coding	5-hydroxytryptamine receptor 4
ENSG00000148680	HTR7	protein_coding	5-hydroxytryptamine receptor 7
ENSG00000166033	HTRA1	protein_coding	HtrA serine peptidase 1
ENSG00000197386	HTT	protein_coding	huntingtin
ENSG00000086758	HUWE1	protein_coding	HECT, UBA and WWE domain containing E3 ubiquitin protein ligase 1
ENSG00000121351	IAPP	protein_coding	islet amyloid polypeptide
ENSG00000181873	IBA57	protein_coding	iron-sulfur cluster assembly factor IBA57
ENSG00000003147	ICA1	protein_coding	islet cell autoantigen 1
ENSG00000163596	ICA1L	protein_coding	islet cell autoantigen 1 like
ENSG00000090339	ICAM1	protein_coding	intercellular adhesion molecule 1
ENSG00000164151	ICE1	protein_coding	interactor of little elongation complex ELL subunit 1
ENSG00000163600	ICOS	protein_coding	inducible T cell costimulator
ENSG00000119912	IDE	protein_coding	insulin degrading enzyme
ENSG00000067064	IDI1	protein_coding	isopentenyl-diphosphate delta isomerase 1
ENSG00000127415	IDUA	protein_coding	alpha-L-iduronidase
ENSG00000137331	IER3	protein_coding	immediate early response 3
ENSG00000185745	IFIT1	protein_coding	interferon induced protein with tetratricopeptide repeats 1
ENSG00000152778	IFIT5	protein_coding	interferon induced protein with tetratricopeptide repeats 5
ENSG00000187535	IFT140	protein_coding	intraflagellar transport 140
ENSG00000140443	IGF1R	protein_coding	insulin like growth factor 1 receptor
ENSG00000073792	IGF2BP2	protein_coding	insulin like growth factor 2 mRNA binding protein 2
ENSG00000197081	IGF2R	protein_coding	insulin like growth factor 2 receptor
ENSG00000163395	IGFN1	protein_coding	immunoglobulin like and fibronectin type III domain containing 1
ENSG00000142549	IGLON5	protein_coding	IgLON family member 5
ENSG00000166130	IKBIP	protein_coding	IKBKB interacting protein
ENSG00000161405	IKZF3	protein_coding	IKAROS family zinc finger 3
ENSG00000113302	IL12B	protein_coding	interleukin 12B
ENSG00000096996	IL12RB1	protein_coding	interleukin 12 receptor subunit beta 1
ENSG00000172349	IL16	protein_coding	interleukin 16
ENSG00000188263	IL17REL	protein_coding	interleukin 17 receptor E like
ENSG00000189108	IL1RAPL2	protein_coding	interleukin 1 receptor accessory protein like 2
ENSG00000162594	IL23R	protein_coding	interleukin 23 receptor
ENSG00000134460	IL2RA	protein_coding	interleukin 2 receptor subunit alpha
ENSG00000100385	IL2RB	protein_coding	interleukin 2 receptor subunit beta
ENSG00000204671	IL31	protein_coding	interleukin 31
ENSG00000137033	IL33	protein_coding	interleukin 33
ENSG00000125571	IL37	protein_coding	interleukin 37
ENSG00000143195	ILDR2	protein_coding	immunoglobulin like domain containing receptor 2
ENSG00000166333	ILK	protein_coding	integrin linked kinase
ENSG00000184903	IMMP2L	protein_coding	inner mitochondrial membrane peptidase subunit 2
ENSG00000141401	IMPA2	protein_coding	inositol monophosphatase 2
ENSG00000178035	IMPDH2	protein_coding	inosine monophosphate dehydrogenase 2
ENSG00000259330	INAFM2	protein_coding	InaF motif containing 2
ENSG00000168395	ING5	protein_coding	inhibitor of growth family member 5
ENSG00000123999	INHA	protein_coding	inhibin subunit alpha
ENSG00000175189	INHBC	protein_coding	inhibin subunit beta C
ENSG00000139269	INHBE	protein_coding	inhibin subunit beta E
ENSG00000153391	INO80C	protein_coding	INO80 complex subunit C
ENSG00000114933	INO80D	protein_coding	INO80 complex subunit D
ENSG00000151689	INPP1	protein_coding	inositol polyphosphate-1-phosphatase
ENSG00000040933	INPP4A	protein_coding	inositol polyphosphate-4-phosphatase type I A
ENSG00000109452	INPP4B	protein_coding	inositol polyphosphate-4-phosphatase type II B
ENSG00000168918	INPP5D	protein_coding	inositol polyphosphate-5-phosphatase D
ENSG00000198825	INPP5F	protein_coding	inositol polyphosphate-5-phosphatase F
ENSG00000171105	INSR	protein_coding	insulin receptor
ENSG00000164880	INTS1	protein_coding	integrator complex subunit 1
ENSG00000143624	INTS3	protein_coding	integrator complex subunit 3
ENSG00000102786	INTS6	protein_coding	integrator complex subunit 6
ENSG00000143493	INTS7	protein_coding	integrator complex subunit 7
ENSG00000164066	INTU	protein_coding	inturned planar cell polarity protein
ENSG00000119509	INVS	protein_coding	inversin
ENSG00000086200	IPO11	protein_coding	importin 11
ENSG00000117408	IPO13	protein_coding	importin 13
ENSG00000065150	IPO5	protein_coding	importin 5
ENSG00000133704	IPO8	protein_coding	importin 8
ENSG00000198700	IPO9	protein_coding	importin 9
ENSG00000132321	IQCA1	protein_coding	IQ motif containing with AAA domain 1
ENSG00000106012	IQCE	protein_coding	IQ motif containing E
ENSG00000173389	IQCF1	protein_coding	IQ motif containing F1
ENSG00000184345	IQCF2	protein_coding	IQ motif containing F2
ENSG00000229972	IQCF3	protein_coding	IQ motif containing F3
ENSG00000214681	IQCF5	protein_coding	IQ motif containing F5
ENSG00000103599	IQCH	protein_coding	IQ motif containing H
ENSG00000214216	IQCJ	protein_coding	IQ motif containing J
ENSG00000283154	IQCJ-SCHIP1	protein_coding	IQCJ-SCHIP1 readthrough
ENSG00000174628	IQCK	protein_coding	IQ motif containing K
ENSG00000145703	IQGAP2	protein_coding	IQ motif containing GTPase activating protein 2
ENSG00000124313	IQSEC2	protein_coding	IQ motif and Sec7 domain ArfGEF 2
ENSG00000164675	IQUB	protein_coding	IQ motif and ubiquitin domain containing
ENSG00000134070	IRAK2	protein_coding	interleukin 1 receptor associated kinase 2
ENSG00000198001	IRAK4	protein_coding	interleukin 1 receptor associated kinase 4
ENSG00000117595	IRF6	protein_coding	interferon regulatory factor 6
ENSG00000124449	IRGC	protein_coding	immunity related GTPase cinema
ENSG00000167378	IRGQ	protein_coding	immunity related GTPase Q
ENSG00000170549	IRX1	protein_coding	iroquois homeobox 1
ENSG00000159387	IRX6	protein_coding	iroquois homeobox 6
ENSG00000165898	ISCA2	protein_coding	iron-sulfur cluster assembly 2
ENSG00000063241	ISOC2	protein_coding	isochorismatase domain containing 2
ENSG00000182149	IST1	protein_coding	IST1 factor associated with ESCRT-III
ENSG00000240682	ISY1	protein_coding	ISY1 splicing factor homolog
ENSG00000261796	ISY1-RAB43	protein_coding	ISY1-RAB43 readthrough
ENSG00000078747	ITCH	protein_coding	itchy E3 ubiquitin protein ligase
ENSG00000129636	ITFG1	protein_coding	integrin alpha FG-GAP repeat containing 1
ENSG00000213949	ITGA1	protein_coding	integrin subunit alpha 1
ENSG00000005961	ITGA2B	protein_coding	integrin subunit alpha 2b
ENSG00000005884	ITGA3	protein_coding	integrin subunit alpha 3
ENSG00000077943	ITGA8	protein_coding	integrin subunit alpha 8
ENSG00000144668	ITGA9	protein_coding	integrin subunit alpha 9
ENSG00000083457	ITGAE	protein_coding	integrin subunit alpha E
ENSG00000119185	ITGB1BP1	protein_coding	integrin subunit beta 1 binding protein 1
ENSG00000160255	ITGB2	protein_coding	integrin subunit beta 2
ENSG00000259207	ITGB3	protein_coding	integrin subunit beta 3
ENSG00000142856	ITGB3BP	protein_coding	integrin subunit beta 3 binding protein
ENSG00000082781	ITGB5	protein_coding	integrin subunit beta 5
ENSG00000198542	ITGBL1	protein_coding	integrin subunit beta like 1
ENSG00000123243	ITIH5	protein_coding	inter-alpha-trypsin inhibitor heavy chain 5
ENSG00000113263	ITK	protein_coding	IL2 inducible T cell kinase
ENSG00000137825	ITPKA	protein_coding	inositol-trisphosphate 3-kinase A
ENSG00000086544	ITPKC	protein_coding	inositol-trisphosphate 3-kinase C
ENSG00000150995	ITPR1	protein_coding	inositol 1,4,5-trisphosphate receptor type 1
ENSG00000123104	ITPR2	protein_coding	inositol 1,4,5-trisphosphate receptor type 2
ENSG00000205730	ITPRIPL2	protein_coding	ITPRIP like 2
ENSG00000205726	ITSN1	protein_coding	intersectin 1
ENSG00000198399	ITSN2	protein_coding	intersectin 2
ENSG00000116679	IVNS1ABP	protein_coding	influenza virus NS1A binding protein
ENSG00000009765	IYD	protein_coding	iodotyrosine deiodinase
ENSG00000182264	IZUMO1	protein_coding	izumo sperm-egg fusion 1
ENSG00000161652	IZUMO2	protein_coding	IZUMO family member 2
ENSG00000077684	JADE1	protein_coding	jade family PHD finger 1
ENSG00000096968	JAK2	protein_coding	Janus kinase 2
ENSG00000188385	JAKMIP3	protein_coding	Janus kinase and microtubule interacting protein 3
ENSG00000160593	JAML	protein_coding	junction adhesion molecule like
ENSG00000008083	JARID2	protein_coding	jumonji and AT-rich interaction domain containing 2
ENSG00000132465	JCHAIN	protein_coding	joining chain of multimeric IgA and IgM
ENSG00000171988	JMJD1C	protein_coding	jumonji domain containing 1C
ENSG00000243789	JMJD7	protein_coding	jumonji domain containing 7
ENSG00000168970	JMJD7-PLA2G4B	protein_coding	JMJD7-PLA2G4B readthrough
ENSG00000149596	JPH2	protein_coding	junctophilin 2
ENSG00000154118	JPH3	protein_coding	junctophilin 3
ENSG00000143543	JTB	protein_coding	jumping translocation breakpoint
ENSG00000160145	KALRN	protein_coding	kalirin RhoGEF kinase
ENSG00000120071	KANSL1	protein_coding	KAT8 regulatory NSL complex subunit 1
ENSG00000139620	KANSL2	protein_coding	KAT8 regulatory NSL complex subunit 2
ENSG00000232593	KANTR	protein_coding	KDM5C adjacent transcript
ENSG00000149474	KAT14	protein_coding	lysine acetyltransferase 14
ENSG00000083168	KAT6A	protein_coding	lysine acetyltransferase 6A
ENSG00000156650	KAT6B	protein_coding	lysine acetyltransferase 6B
ENSG00000136504	KAT7	protein_coding	lysine acetyltransferase 7
ENSG00000189337	KAZN	protein_coding	kazrin, periplakin interacting protein
ENSG00000187715	KBTBD12	protein_coding	kelch repeat and BTB domain containing 12
ENSG00000176407	KCMF1	protein_coding	potassium channel modulatory factor 1
ENSG00000169282	KCNAB1	protein_coding	potassium voltage-gated channel subfamily A regulatory beta subunit 1
ENSG00000069424	KCNAB2	protein_coding	potassium voltage-gated channel subfamily A regulatory beta subunit 2
ENSG00000182674	KCNB2	protein_coding	potassium voltage-gated channel subfamily B member 2
ENSG00000166006	KCNC2	protein_coding	potassium voltage-gated channel subfamily C member 2
ENSG00000184408	KCND2	protein_coding	potassium voltage-gated channel subfamily D member 2
ENSG00000180509	KCNE1	protein_coding	potassium voltage-gated channel subfamily E regulatory subunit 1
ENSG00000152049	KCNE4	protein_coding	potassium voltage-gated channel subfamily E regulatory subunit 4
ENSG00000143473	KCNH1	protein_coding	potassium voltage-gated channel subfamily H member 1
ENSG00000140015	KCNH5	protein_coding	potassium voltage-gated channel subfamily H member 5
ENSG00000184611	KCNH7	protein_coding	potassium voltage-gated channel subfamily H member 7
ENSG00000182132	KCNIP1	protein_coding	potassium voltage-gated channel interacting protein 1
ENSG00000185774	KCNIP4	protein_coding	potassium voltage-gated channel interacting protein 4
ENSG00000115474	KCNJ13	protein_coding	potassium inwardly rectifying channel subfamily J member 13
ENSG00000157551	KCNJ15	protein_coding	potassium inwardly rectifying channel subfamily J member 15
ENSG00000157542	KCNJ6	protein_coding	potassium inwardly rectifying channel subfamily J member 6
ENSG00000121361	KCNJ8	protein_coding	potassium inwardly rectifying channel subfamily J member 8
ENSG00000186795	KCNK18	protein_coding	potassium two pore domain channel subfamily K member 18
ENSG00000182450	KCNK4	protein_coding	potassium two pore domain channel subfamily K member 4
ENSG00000099337	KCNK6	protein_coding	potassium two pore domain channel subfamily K member 6
ENSG00000156113	KCNMA1	protein_coding	potassium calcium-activated channel subfamily M alpha 1
ENSG00000135643	KCNMB4	protein_coding	potassium calcium-activated channel subfamily M regulatory beta subunit 4
ENSG00000104783	KCNN4	protein_coding	potassium calcium-activated channel subfamily N member 4
ENSG00000053918	KCNQ1	protein_coding	potassium voltage-gated channel subfamily Q member 1
ENSG00000075043	KCNQ2	protein_coding	potassium voltage-gated channel subfamily Q member 2
ENSG00000184156	KCNQ3	protein_coding	potassium voltage-gated channel subfamily Q member 3
ENSG00000185760	KCNQ5	protein_coding	potassium voltage-gated channel subfamily Q member 5
ENSG00000170745	KCNS3	protein_coding	potassium voltage-gated channel modifier subfamily S member 3
ENSG00000107147	KCNT1	protein_coding	potassium sodium-activated channel subfamily T member 1
ENSG00000162687	KCNT2	protein_coding	potassium sodium-activated channel subfamily T member 2
ENSG00000134504	KCTD1	protein_coding	potassium channel tetramerization domain containing 1
ENSG00000183775	KCTD16	protein_coding	potassium channel tetramerization domain containing 16
ENSG00000155729	KCTD18	protein_coding	potassium channel tetramerization domain containing 18
ENSG00000168676	KCTD19	protein_coding	potassium channel tetramerization domain containing 19
ENSG00000180901	KCTD2	protein_coding	potassium channel tetramerization domain containing 2
ENSG00000243335	KCTD7	protein_coding	potassium channel tetramerization domain containing 7
ENSG00000183783	KCTD8	protein_coding	potassium channel tetramerization domain containing 8
ENSG00000089094	KDM2B	protein_coding	lysine demethylase 2B
ENSG00000066135	KDM4A	protein_coding	lysine demethylase 4A
ENSG00000107077	KDM4C	protein_coding	lysine demethylase 4C
ENSG00000117139	KDM5B	protein_coding	lysine demethylase 5B
ENSG00000147050	KDM6A	protein_coding	lysine demethylase 6A
ENSG00000006459	KDM7A	protein_coding	lysine demethylase 7A
ENSG00000112232	KHDRBS2	protein_coding	KH RNA binding domain containing, signal transduction associated 2
ENSG00000088247	KHSRP	protein_coding	KH-type splicing regulatory protein
ENSG00000170871	KIAA0232	protein_coding	KIAA0232
ENSG00000135709	KIAA0513	protein_coding	KIAA0513
ENSG00000185261	KIAA0825	protein_coding	KIAA0825
ENSG00000120549	KIAA1217	protein_coding	KIAA1217
ENSG00000135835	KIAA1614	protein_coding	KIAA1614
ENSG00000197077	KIAA1671	protein_coding	KIAA1671
ENSG00000149633	KIAA1755	protein_coding	KIAA1755
ENSG00000165185	KIAA1958	protein_coding	KIAA1958
ENSG00000182329	KIAA2012	protein_coding	KIAA2012
ENSG00000183354	KIAA2026	protein_coding	KIAA2026
ENSG00000134313	KIDINS220	protein_coding	kinase D interacting substrate 220
ENSG00000137177	KIF13A	protein_coding	kinesin family member 13A
ENSG00000089177	KIF16B	protein_coding	kinesin family member 16B
ENSG00000117245	KIF17	protein_coding	kinesin family member 17
ENSG00000139116	KIF21A	protein_coding	kinesin family member 21A
ENSG00000186638	KIF24	protein_coding	kinesin family member 24
ENSG00000162849	KIF26B	protein_coding	kinesin family member 26B
ENSG00000068796	KIF2A	protein_coding	kinesin family member 2A
ENSG00000101350	KIF3B	protein_coding	kinesin family member 3B
ENSG00000170759	KIF5B	protein_coding	kinesin family member 5B
ENSG00000164627	KIF6	protein_coding	kinesin family member 6
ENSG00000075945	KIFAP3	protein_coding	kinesin associated protein 3
ENSG00000140859	KIFC3	protein_coding	kinesin family member C3
ENSG00000189013	KIR2DL4	protein_coding	killer cell immunoglobulin like receptor, two Ig domains and long cytoplasmic tail 4
ENSG00000167633	KIR3DL1	protein_coding	killer cell immunoglobulin like receptor, three Ig domains and long cytoplasmic tail 1
ENSG00000149571	KIRREL3	protein_coding	kirre like nephrin family adhesion molecule 3
ENSG00000116014	KISS1R	protein_coding	KISS1 receptor
ENSG00000126214	KLC1	protein_coding	kinesin light chain 1
ENSG00000137171	KLC4	protein_coding	kinesin light chain 4
ENSG00000118922	KLF12	protein_coding	Kruppel like factor 12
ENSG00000266265	KLF14	protein_coding	Kruppel like factor 14
ENSG00000109787	KLF3	protein_coding	Kruppel like factor 3
ENSG00000067082	KLF6	protein_coding	Kruppel like factor 6
ENSG00000118263	KLF7	protein_coding	Kruppel like factor 7
ENSG00000102349	KLF8	protein_coding	Kruppel like factor 8
ENSG00000128607	KLHDC10	protein_coding	kelch domain containing 10
ENSG00000124702	KLHDC3	protein_coding	kelch domain containing 3
ENSG00000104731	KLHDC4	protein_coding	kelch domain containing 4
ENSG00000162873	KLHDC8A	protein_coding	kelch domain containing 8A
ENSG00000162755	KLHDC9	protein_coding	kelch domain containing 9
ENSG00000161594	KLHL10	protein_coding	kelch like family member 10
ENSG00000099910	KLHL22	protein_coding	kelch like family member 22
ENSG00000114796	KLHL24	protein_coding	kelch like family member 24
ENSG00000119771	KLHL29	protein_coding	kelch like family member 29
ENSG00000146021	KLHL3	protein_coding	kelch like family member 3
ENSG00000124743	KLHL31	protein_coding	kelch like family member 31
ENSG00000149243	KLHL35	protein_coding	kelch like family member 35
ENSG00000135686	KLHL36	protein_coding	kelch like family member 36
ENSG00000102271	KLHL4	protein_coding	kelch like family member 4
ENSG00000198642	KLHL9	protein_coding	kelch like family member 9
ENSG00000167749	KLK4	protein_coding	kallikrein related peptidase 4
ENSG00000005483	KMT2E	protein_coding	lysine methyltransferase 2E (inactive)
ENSG00000183955	KMT5A	protein_coding	lysine methyltransferase 5A
ENSG00000110066	KMT5B	protein_coding	lysine methyltransferase 5B
ENSG00000103550	KNOP1	protein_coding	lysine rich nucleolar protein 1
ENSG00000184445	KNTC1	protein_coding	kinetochore associated 1
ENSG00000114030	KPNA1	protein_coding	karyopherin subunit alpha 1
ENSG00000102753	KPNA3	protein_coding	karyopherin subunit alpha 3
ENSG00000184619	KRBA2	protein_coding	KRAB-A domain containing 2
ENSG00000171346	KRT15	protein_coding	keratin 15
ENSG00000171345	KRT19	protein_coding	keratin 19
ENSG00000213424	KRT222	protein_coding	keratin 222
ENSG00000167916	KRT24	protein_coding	keratin 24
ENSG00000171446	KRT27	protein_coding	keratin 27
ENSG00000173908	KRT28	protein_coding	keratin 28
ENSG00000185479	KRT6B	protein_coding	keratin 6B
ENSG00000170454	KRT75	protein_coding	keratin 75
ENSG00000161850	KRT82	protein_coding	keratin 82
ENSG00000240432	KRTAP13-3	protein_coding	keratin associated protein 13-3
ENSG00000186971	KRTAP13-4	protein_coding	keratin associated protein 13-4
ENSG00000186970	KRTAP15-1	protein_coding	keratin associated protein 15-1
ENSG00000184351	KRTAP19-1	protein_coding	keratin associated protein 19-1
ENSG00000186965	KRTAP19-2	protein_coding	keratin associated protein 19-2
ENSG00000244025	KRTAP19-3	protein_coding	keratin associated protein 19-3
ENSG00000186967	KRTAP19-4	protein_coding	keratin associated protein 19-4
[truncated: 2,549 more rows]

## Sheet: Genes.PRcommon
ensgene	symbol	biotype	description
ENSG00000175899	A2M	protein_coding	alpha-2-macroglobulin
ENSG00000128274	A4GALT	protein_coding	alpha 1,4-galactosyltransferase (P blood group)
ENSG00000118017	A4GNT	protein_coding	alpha-1,4-N-acetylglucosaminyltransferase
ENSG00000094914	AAAS	protein_coding	aladin WD repeat nucleoporin
ENSG00000081760	AACS	protein_coding	acetoacetyl-CoA synthetase
ENSG00000114771	AADAC	protein_coding	arylacetamide deacetylase
ENSG00000204518	AADACL4	protein_coding	arylacetamide deacetylase like 4
ENSG00000115977	AAK1	protein_coding	AP2 associated kinase 1
ENSG00000087884	AAMDC	protein_coding	adipogenesis associated Mth938 domain containing
ENSG00000131043	AAR2	protein_coding	AAR2 splicing factor
ENSG00000205002	AARD	protein_coding	alanine and arginine rich domain containing protein
ENSG00000124608	AARS2	protein_coding	alanyl-tRNA synthetase 2, mitochondrial
ENSG00000157426	AASDH	protein_coding	aminoadipate-semialdehyde dehydrogenase
ENSG00000149313	AASDHPPT	protein_coding	aminoadipate-semialdehyde dehydrogenase-phosphopantetheinyl transferase
ENSG00000008311	AASS	protein_coding	aminoadipate-semialdehyde synthase
ENSG00000181409	AATK	protein_coding	apoptosis associated tyrosine kinase
ENSG00000165029	ABCA1	protein_coding	ATP binding cassette subfamily A member 1
ENSG00000154263	ABCA10	protein_coding	ATP binding cassette subfamily A member 10
ENSG00000144452	ABCA12	protein_coding	ATP binding cassette subfamily A member 12
ENSG00000179869	ABCA13	protein_coding	ATP binding cassette subfamily A member 13
ENSG00000107331	ABCA2	protein_coding	ATP binding cassette subfamily A member 2
ENSG00000198691	ABCA4	protein_coding	ATP binding cassette subfamily A member 4
ENSG00000154265	ABCA5	protein_coding	ATP binding cassette subfamily A member 5
ENSG00000141338	ABCA8	protein_coding	ATP binding cassette subfamily A member 8
ENSG00000085563	ABCB1	protein_coding	ATP binding cassette subfamily B member 1
ENSG00000073734	ABCB11	protein_coding	ATP binding cassette subfamily B member 11
ENSG00000005471	ABCB4	protein_coding	ATP binding cassette subfamily B member 4
ENSG00000004846	ABCB5	protein_coding	ATP binding cassette subfamily B member 5
ENSG00000150967	ABCB9	protein_coding	ATP binding cassette subfamily B member 9
ENSG00000140798	ABCC12	protein_coding	ATP binding cassette subfamily C member 12
ENSG00000023839	ABCC2	protein_coding	ATP binding cassette subfamily C member 2
ENSG00000108846	ABCC3	protein_coding	ATP binding cassette subfamily C member 3
ENSG00000125257	ABCC4	protein_coding	ATP binding cassette subfamily C member 4
ENSG00000114770	ABCC5	protein_coding	ATP binding cassette subfamily C member 5
ENSG00000006071	ABCC8	protein_coding	ATP binding cassette subfamily C member 8
ENSG00000069431	ABCC9	protein_coding	ATP binding cassette subfamily C member 9
ENSG00000117528	ABCD3	protein_coding	ATP binding cassette subfamily D member 3
ENSG00000164163	ABCE1	protein_coding	ATP binding cassette subfamily E member 1
ENSG00000033050	ABCF2	protein_coding	ATP binding cassette subfamily F member 2
ENSG00000118777	ABCG2	protein_coding	ATP binding cassette subfamily G member 2 (Junior blood group)
ENSG00000143921	ABCG8	protein_coding	ATP binding cassette subfamily G member 8
ENSG00000143994	ABHD1	protein_coding	abhydrolase domain containing 1
ENSG00000144827	ABHD10	protein_coding	abhydrolase domain containing 10, depalmitoylase
ENSG00000100997	ABHD12	protein_coding	abhydrolase domain containing 12, lysophospholipase
ENSG00000168792	ABHD15	protein_coding	abhydrolase domain containing 15
ENSG00000204427	ABHD16A	protein_coding	abhydrolase domain containing 16A, phospholipase
ENSG00000140526	ABHD2	protein_coding	abhydrolase domain containing 2, acylglycerol lipase
ENSG00000100439	ABHD4	protein_coding	abhydrolase domain containing 4, N-acyl phospholipase B
ENSG00000163686	ABHD6	protein_coding	abhydrolase domain containing 6, acylglycerol lipase
ENSG00000127220	ABHD8	protein_coding	abhydrolase domain containing 8
ENSG00000136754	ABI1	protein_coding	abl interactor 1
ENSG00000138443	ABI2	protein_coding	abl interactor 2
ENSG00000154175	ABI3BP	protein_coding	ABI family member 3 binding protein
ENSG00000097007	ABL1	protein_coding	ABL proto-oncogene 1, non-receptor tyrosine kinase
ENSG00000143322	ABL2	protein_coding	ABL proto-oncogene 2, non-receptor tyrosine kinase
ENSG00000099204	ABLIM1	protein_coding	actin binding LIM protein 1
ENSG00000163995	ABLIM2	protein_coding	actin binding LIM protein family member 2
ENSG00000173210	ABLIM3	protein_coding	actin binding LIM protein family member 3
ENSG00000159842	ABR	protein_coding	ABR activator of RhoGEF and GTPase
ENSG00000174429	ABRA	protein_coding	actin binding Rho activating protein
ENSG00000146109	ABT1	protein_coding	activator of basal transcription 1
ENSG00000114626	ABTB1	protein_coding	ankyrin repeat and BTB domain containing 1
ENSG00000166016	ABTB2	protein_coding	ankyrin repeat and BTB domain containing 2
ENSG00000060971	ACAA1	protein_coding	acetyl-CoA acyltransferase 1
ENSG00000167315	ACAA2	protein_coding	acetyl-CoA acyltransferase 2
ENSG00000278540	ACACA	protein_coding	acetyl-CoA carboxylase alpha
ENSG00000076555	ACACB	protein_coding	acetyl-CoA carboxylase beta
ENSG00000111271	ACAD10	protein_coding	acyl-CoA dehydrogenase family member 10
ENSG00000240303	ACAD11	protein_coding	acyl-CoA dehydrogenase family member 11
ENSG00000151498	ACAD8	protein_coding	acyl-CoA dehydrogenase family member 8
ENSG00000177646	ACAD9	protein_coding	acyl-CoA dehydrogenase family member 9
ENSG00000115361	ACADL	protein_coding	acyl-CoA dehydrogenase long chain
ENSG00000117054	ACADM	protein_coding	acyl-CoA dehydrogenase medium chain
ENSG00000196177	ACADSB	protein_coding	acyl-CoA dehydrogenase short/branched chain
ENSG00000157766	ACAN	protein_coding	aggrecan
ENSG00000114331	ACAP2	protein_coding	ArfGAP with coiled-coil, ankyrin repeat and PH domains 2
ENSG00000131584	ACAP3	protein_coding	ArfGAP with coiled-coil, ankyrin repeat and PH domains 3
ENSG00000075239	ACAT1	protein_coding	acetyl-CoA acetyltransferase 1
ENSG00000230124	ACBD6	protein_coding	acyl-CoA binding domain containing 6
ENSG00000102977	ACD	protein_coding	ACD shelterin complex subunit and telomerase recruitment factor
ENSG00000130234	ACE2	protein_coding	angiotensin converting enzyme 2
ENSG00000167769	ACER1	protein_coding	alkaline ceramidase 1
ENSG00000177076	ACER2	protein_coding	alkaline ceramidase 2
ENSG00000078124	ACER3	protein_coding	alkaline ceramidase 3
ENSG00000087085	ACHE	protein_coding	acetylcholinesterase (Cartwright blood group)
ENSG00000100813	ACIN1	protein_coding	apoptotic chromatin condensation inducer 1
ENSG00000144648	ACKR2	protein_coding	atypical chemokine receptor 2
ENSG00000131473	ACLY	protein_coding	ATP citrate lyase
ENSG00000153086	ACMSD	protein_coding	aminocarboxymuconate semialdehyde decarboxylase
ENSG00000122729	ACO1	protein_coding	aconitase 1
ENSG00000100412	ACO2	protein_coding	aconitase 2
ENSG00000102794	ACOD1	protein_coding	aconitate decarboxylase 1
ENSG00000172497	ACOT12	protein_coding	acyl-CoA thioesterase 12
ENSG00000112304	ACOT13	protein_coding	acyl-CoA thioesterase 13
ENSG00000097021	ACOT7	protein_coding	acyl-CoA thioesterase 7
ENSG00000101473	ACOT8	protein_coding	acyl-CoA thioesterase 8
ENSG00000123130	ACOT9	protein_coding	acyl-CoA thioesterase 9
ENSG00000161533	ACOX1	protein_coding	acyl-CoA oxidase 1
ENSG00000168306	ACOX2	protein_coding	acyl-CoA oxidase 2
ENSG00000087008	ACOX3	protein_coding	acyl-CoA oxidase 3, pristanoyl
ENSG00000143727	ACP1	protein_coding	acid phosphatase 1
ENSG00000183760	ACP7	protein_coding	acid phosphatase 7, tartrate resistant (putative)
ENSG00000103740	ACSBG1	protein_coding	acyl-CoA synthetase bubblegum family member 1
ENSG00000130377	ACSBG2	protein_coding	acyl-CoA synthetase bubblegum family member 2
ENSG00000176715	ACSF3	protein_coding	acyl-CoA synthetase family member 3
ENSG00000151726	ACSL1	protein_coding	acyl-CoA synthetase long chain family member 1
ENSG00000123983	ACSL3	protein_coding	acyl-CoA synthetase long chain family member 3
ENSG00000068366	ACSL4	protein_coding	acyl-CoA synthetase long chain family member 4
ENSG00000197142	ACSL5	protein_coding	acyl-CoA synthetase long chain family member 5
ENSG00000164398	ACSL6	protein_coding	acyl-CoA synthetase long chain family member 6
ENSG00000066813	ACSM2B	protein_coding	acyl-CoA synthetase medium chain family member 2B
ENSG00000215009	ACSM4	protein_coding	acyl-CoA synthetase medium chain family member 4
ENSG00000183549	ACSM5	protein_coding	acyl-CoA synthetase medium chain family member 5
ENSG00000173124	ACSM6	protein_coding	acyl-CoA synthetase medium chain family member 6
ENSG00000131069	ACSS2	protein_coding	acyl-CoA synthetase short chain family member 2
ENSG00000111058	ACSS3	protein_coding	acyl-CoA synthetase short chain family member 3
ENSG00000107796	ACTA2	protein_coding	actin alpha 2, smooth muscle
ENSG00000169067	ACTBL2	protein_coding	actin beta like 2
ENSG00000184009	ACTG1	protein_coding	actin gamma 1
ENSG00000288649	ACTL10	protein_coding	actin like 10
ENSG00000136518	ACTL6A	protein_coding	actin like 6A
ENSG00000181786	ACTL9	protein_coding	actin like 9
ENSG00000072110	ACTN1	protein_coding	actinin alpha 1
ENSG00000077522	ACTN2	protein_coding	actinin alpha 2
ENSG00000130402	ACTN4	protein_coding	actinin alpha 4
ENSG00000138107	ACTR1A	protein_coding	actin related protein 1A
ENSG00000138071	ACTR2	protein_coding	actin related protein 2
ENSG00000133627	ACTR3B	protein_coding	actin related protein 3B
ENSG00000106526	ACTR3C	protein_coding	actin related protein 3C
ENSG00000101442	ACTR5	protein_coding	actin related protein 5
ENSG00000169717	ACTRT2	protein_coding	actin related protein T2
ENSG00000115170	ACVR1	protein_coding	activin A receptor type 1
ENSG00000123612	ACVR1C	protein_coding	activin A receptor type 1C
ENSG00000121989	ACVR2A	protein_coding	activin A receptor type 2A
ENSG00000114739	ACVR2B	protein_coding	activin A receptor type 2B
ENSG00000170634	ACYP2	protein_coding	acylphosphatase 2
ENSG00000196839	ADA	protein_coding	adenosine deaminase
ENSG00000073670	ADAM11	protein_coding	ADAM metallopeptidase domain 11
ENSG00000148848	ADAM12	protein_coding	ADAM metallopeptidase domain 12
ENSG00000143537	ADAM15	protein_coding	ADAM metallopeptidase domain 15
ENSG00000151694	ADAM17	protein_coding	ADAM metallopeptidase domain 17
ENSG00000135074	ADAM19	protein_coding	ADAM metallopeptidase domain 19
ENSG00000104755	ADAM2	protein_coding	ADAM metallopeptidase domain 2
ENSG00000134007	ADAM20	protein_coding	ADAM metallopeptidase domain 20
ENSG00000008277	ADAM22	protein_coding	ADAM metallopeptidase domain 22
ENSG00000114948	ADAM23	protein_coding	ADAM metallopeptidase domain 23
ENSG00000042980	ADAM28	protein_coding	ADAM metallopeptidase domain 28
ENSG00000197140	ADAM32	protein_coding	ADAM metallopeptidase domain 32
ENSG00000069206	ADAM7	protein_coding	ADAM metallopeptidase domain 7
ENSG00000168615	ADAM9	protein_coding	ADAM metallopeptidase domain 9
ENSG00000134028	ADAMDEC1	protein_coding	ADAM like decysin 1
ENSG00000154734	ADAMTS1	protein_coding	ADAM metallopeptidase with thrombospondin type 1 motif 1
ENSG00000142303	ADAMTS10	protein_coding	ADAM metallopeptidase with thrombospondin type 1 motif 10
ENSG00000151388	ADAMTS12	protein_coding	ADAM metallopeptidase with thrombospondin type 1 motif 12
ENSG00000160323	ADAMTS13	protein_coding	ADAM metallopeptidase with thrombospondin type 1 motif 13
ENSG00000138316	ADAMTS14	protein_coding	ADAM metallopeptidase with thrombospondin type 1 motif 14
ENSG00000166106	ADAMTS15	protein_coding	ADAM metallopeptidase with thrombospondin type 1 motif 15
ENSG00000145536	ADAMTS16	protein_coding	ADAM metallopeptidase with thrombospondin type 1 motif 16
ENSG00000140470	ADAMTS17	protein_coding	ADAM metallopeptidase with thrombospondin type 1 motif 17
ENSG00000140873	ADAMTS18	protein_coding	ADAM metallopeptidase with thrombospondin type 1 motif 18
ENSG00000145808	ADAMTS19	protein_coding	ADAM metallopeptidase with thrombospondin type 1 motif 19
ENSG00000087116	ADAMTS2	protein_coding	ADAM metallopeptidase with thrombospondin type 1 motif 2
ENSG00000173157	ADAMTS20	protein_coding	ADAM metallopeptidase with thrombospondin type 1 motif 20
ENSG00000156140	ADAMTS3	protein_coding	ADAM metallopeptidase with thrombospondin type 1 motif 3
ENSG00000158859	ADAMTS4	protein_coding	ADAM metallopeptidase with thrombospondin type 1 motif 4
ENSG00000049192	ADAMTS6	protein_coding	ADAM metallopeptidase with thrombospondin type 1 motif 6
ENSG00000136378	ADAMTS7	protein_coding	ADAM metallopeptidase with thrombospondin type 1 motif 7
ENSG00000134917	ADAMTS8	protein_coding	ADAM metallopeptidase with thrombospondin type 1 motif 8
ENSG00000163638	ADAMTS9	protein_coding	ADAM metallopeptidase with thrombospondin type 1 motif 9
ENSG00000178031	ADAMTSL1	protein_coding	ADAMTS like 1
ENSG00000197859	ADAMTSL2	protein_coding	ADAMTS like 2
ENSG00000156218	ADAMTSL3	protein_coding	ADAMTS like 3
ENSG00000143382	ADAMTSL4	protein_coding	ADAMTS like 4
ENSG00000105963	ADAP1	protein_coding	ArfGAP with dual PH domains 1
ENSG00000184060	ADAP2	protein_coding	ArfGAP with dual PH domains 2
ENSG00000160710	ADAR	protein_coding	adenosine deaminase RNA specific
ENSG00000197381	ADARB1	protein_coding	adenosine deaminase RNA specific B1
ENSG00000185736	ADARB2	protein_coding	adenosine deaminase RNA specific B2 (inactive)
ENSG00000065457	ADAT1	protein_coding	adenosine deaminase tRNA specific 1
ENSG00000189007	ADAT2	protein_coding	adenosine deaminase tRNA specific 2
ENSG00000213638	ADAT3	protein_coding	adenosine deaminase tRNA specific 3
ENSG00000063761	ADCK1	protein_coding	aarF domain containing kinase 1
ENSG00000133597	ADCK2	protein_coding	aarF domain containing kinase 2
ENSG00000173137	ADCK5	protein_coding	aarF domain containing kinase 5
ENSG00000164742	ADCY1	protein_coding	adenylate cyclase 1
ENSG00000143199	ADCY10	protein_coding	adenylate cyclase 10
ENSG00000078295	ADCY2	protein_coding	adenylate cyclase 2
ENSG00000138031	ADCY3	protein_coding	adenylate cyclase 3
ENSG00000129467	ADCY4	protein_coding	adenylate cyclase 4
ENSG00000173175	ADCY5	protein_coding	adenylate cyclase 5
ENSG00000121281	ADCY7	protein_coding	adenylate cyclase 7
ENSG00000155897	ADCY8	protein_coding	adenylate cyclase 8
ENSG00000162104	ADCY9	protein_coding	adenylate cyclase 9
ENSG00000141433	ADCYAP1	protein_coding	adenylate cyclase activating polypeptide 1
ENSG00000087274	ADD1	protein_coding	adducin 1
ENSG00000075340	ADD2	protein_coding	adducin 2
ENSG00000148700	ADD3	protein_coding	adducin 3
ENSG00000118492	ADGB	protein_coding	androglobin
ENSG00000197177	ADGRA1	protein_coding	adhesion G protein-coupled receptor A1
ENSG00000020181	ADGRA2	protein_coding	adhesion G protein-coupled receptor A2
ENSG00000152990	ADGRA3	protein_coding	adhesion G protein-coupled receptor A3
ENSG00000181790	ADGRB1	protein_coding	adhesion G protein-coupled receptor B1
ENSG00000121753	ADGRB2	protein_coding	adhesion G protein-coupled receptor B2
ENSG00000135298	ADGRB3	protein_coding	adhesion G protein-coupled receptor B3
ENSG00000111452	ADGRD1	protein_coding	adhesion G protein-coupled receptor D1
ENSG00000174837	ADGRE1	protein_coding	adhesion G protein-coupled receptor E1
ENSG00000127507	ADGRE2	protein_coding	adhesion G protein-coupled receptor E2
ENSG00000131355	ADGRE3	protein_coding	adhesion G protein-coupled receptor E3
ENSG00000123146	ADGRE5	protein_coding	adhesion G protein-coupled receptor E5
ENSG00000153292	ADGRF1	protein_coding	adhesion G protein-coupled receptor F1
ENSG00000173567	ADGRF3	protein_coding	adhesion G protein-coupled receptor F3
ENSG00000153294	ADGRF4	protein_coding	adhesion G protein-coupled receptor F4
ENSG00000069122	ADGRF5	protein_coding	adhesion G protein-coupled receptor F5
ENSG00000173698	ADGRG2	protein_coding	adhesion G protein-coupled receptor G2
ENSG00000156920	ADGRG4	protein_coding	adhesion G protein-coupled receptor G4
ENSG00000159618	ADGRG5	protein_coding	adhesion G protein-coupled receptor G5
ENSG00000112414	ADGRG6	protein_coding	adhesion G protein-coupled receptor G6
ENSG00000072071	ADGRL1	protein_coding	adhesion G protein-coupled receptor L1
ENSG00000117114	ADGRL2	protein_coding	adhesion G protein-coupled receptor L2
ENSG00000150471	ADGRL3	protein_coding	adhesion G protein-coupled receptor L3
ENSG00000162618	ADGRL4	protein_coding	adhesion G protein-coupled receptor L4
ENSG00000164199	ADGRV1	protein_coding	adhesion G protein-coupled receptor V1
ENSG00000187758	ADH1A	protein_coding	alcohol dehydrogenase 1A (class I), alpha polypeptide
ENSG00000196616	ADH1B	protein_coding	alcohol dehydrogenase 1B (class I), beta polypeptide
ENSG00000248144	ADH1C	protein_coding	alcohol dehydrogenase 1C (class I), gamma polypeptide
ENSG00000198099	ADH4	protein_coding	alcohol dehydrogenase 4 (class II), pi polypeptide
ENSG00000197894	ADH5	protein_coding	alcohol dehydrogenase 5 (class III), chi polypeptide
ENSG00000196344	ADH7	protein_coding	alcohol dehydrogenase 7 (class IV), mu or sigma polypeptide
ENSG00000147576	ADHFE1	protein_coding	alcohol dehydrogenase iron containing 1
ENSG00000182551	ADI1	protein_coding	acireductone dioxygenase 1
ENSG00000182035	ADIG	protein_coding	adipogenin
ENSG00000181092	ADIPOQ	protein_coding	adiponectin, C1Q and collagen domain containing
ENSG00000006831	ADIPOR2	protein_coding	adiponectin receptor 2
ENSG00000156110	ADK	protein_coding	adenosine kinase
ENSG00000148926	ADM	protein_coding	adrenomedullin
ENSG00000101126	ADNP	protein_coding	activity dependent neuroprotector homeobox
ENSG00000101544	ADNP2	protein_coding	ADNP homeobox 2
ENSG00000181915	ADO	protein_coding	2-aminoethanethiol dioxygenase
ENSG00000128271	ADORA2A	protein_coding	adenosine A2a receptor
ENSG00000282608	ADORA3	protein_coding	adenosine A3 receptor
ENSG00000159322	ADPGK	protein_coding	ADP dependent glucokinase
ENSG00000170222	ADPRM	protein_coding	ADP-ribose/CDP-alcohol diphosphatase, manganese dependent
ENSG00000120907	ADRA1A	protein_coding	adrenoceptor alpha 1A
ENSG00000170214	ADRA1B	protein_coding	adrenoceptor alpha 1B
ENSG00000171873	ADRA1D	protein_coding	adrenoceptor alpha 1D
ENSG00000184160	ADRA2C	protein_coding	adrenoceptor alpha 2C
ENSG00000239900	ADSL	protein_coding	adenylosuccinate lyase
ENSG00000106624	AEBP1	protein_coding	AE binding protein 1
ENSG00000139154	AEBP2	protein_coding	AE binding protein 2
ENSG00000181026	AEN	protein_coding	apoptosis enhancing nuclease
ENSG00000196526	AFAP1	protein_coding	actin filament associated protein 1
ENSG00000157510	AFAP1L1	protein_coding	actin filament associated protein 1 like 1
ENSG00000169129	AFAP1L2	protein_coding	actin filament associated protein 1 like 2
ENSG00000130396	AFDN	protein_coding	afadin, adherens junction formation factor
ENSG00000172493	AFF1	protein_coding	AF4/FMR2 family member 1
ENSG00000155966	AFF2	protein_coding	AF4/FMR2 family member 2
ENSG00000144218	AFF3	protein_coding	AF4/FMR2 family member 3
ENSG00000072364	AFF4	protein_coding	AF4/FMR2 family member 4
ENSG00000141385	AFG3L2	protein_coding	AFG3 like matrix AAA peptidase subunit 2
ENSG00000183077	AFMID	protein_coding	arylformamidase
ENSG00000081051	AFP	protein_coding	alpha fetoprotein
ENSG00000119844	AFTPH	protein_coding	aftiphilin
ENSG00000157985	AGAP1	protein_coding	ArfGAP with GTPase domain, ankyrin repeat and PH domain 1
ENSG00000135439	AGAP2	protein_coding	ArfGAP with GTPase domain, ankyrin repeat and PH domain 2
ENSG00000172650	AGAP5	protein_coding	ArfGAP with GTPase domain, ankyrin repeat and PH domain 5
ENSG00000204149	AGAP6	protein_coding	ArfGAP with GTPase domain, ankyrin repeat and PH domain 6
ENSG00000273540	AGBL1	protein_coding	AGBL carboxypeptidase 1
ENSG00000165923	AGBL2	protein_coding	AGBL carboxypeptidase 2
ENSG00000146856	AGBL3	protein_coding	AGBL carboxypeptidase 3
ENSG00000186094	AGBL4	protein_coding	AGBL carboxypeptidase 4
ENSG00000173744	AGFG1	protein_coding	ArfGAP with FG repeats 1
ENSG00000106351	AGFG2	protein_coding	ArfGAP with FG repeats 2
ENSG00000006530	AGK	protein_coding	acylglycerol kinase
ENSG00000162688	AGL	protein_coding	amylo-alpha-1, 6-glucosidase, 4-alpha-glucanotransferase
ENSG00000187546	AGMO	protein_coding	alkylglycerol monooxygenase
ENSG00000123908	AGO2	protein_coding	argonaute RISC catalytic component 2
ENSG00000169692	AGPAT2	protein_coding	1-acylglycerol-3-phosphate O-acyltransferase 2
ENSG00000026652	AGPAT4	protein_coding	1-acylglycerol-3-phosphate O-acyltransferase 4
ENSG00000018510	AGPS	protein_coding	alkylglycerone phosphate synthase
ENSG00000106541	AGR2	protein_coding	anterior gradient 2, protein disulphide isomerase family member
ENSG00000173467	AGR3	protein_coding	anterior gradient 3, protein disulphide isomerase family member
ENSG00000188157	AGRN	protein_coding	agrin
ENSG00000135744	AGT	protein_coding	angiotensinogen
ENSG00000144891	AGTR1	protein_coding	angiotensin II receptor type 1
ENSG00000177674	AGTRAP	protein_coding	angiotensin II receptor associated protein
ENSG00000113492	AGXT2	protein_coding	alanine--glyoxylate aminotransferase 2
ENSG00000153207	AHCTF1	protein_coding	AT-hook containing transcription factor 1
ENSG00000101444	AHCY	protein_coding	adenosylhomocysteinase
ENSG00000168710	AHCYL1	protein_coding	adenosylhomocysteinase like 1
ENSG00000158467	AHCYL2	protein_coding	adenosylhomocysteinase like 2
ENSG00000126705	AHDC1	protein_coding	AT-hook DNA binding motif containing 1
ENSG00000135541	AHI1	protein_coding	Abelson helper integration site 1
ENSG00000124942	AHNAK	protein_coding	AHNAK nucleoprotein
ENSG00000106546	AHR	protein_coding	aryl hydrocarbon receptor
ENSG00000063438	AHRR	protein_coding	aryl-hydrocarbon receptor repressor
ENSG00000111732	AICDA	protein_coding	activation induced cytidine deaminase
ENSG00000186063	AIDA	protein_coding	axin interactor, dorsalization associated
ENSG00000204472	AIF1	protein_coding	allograft inflammatory factor 1
ENSG00000146416	AIG1	protein_coding	androgen induced 1
ENSG00000163568	AIM2	protein_coding	absent in melanoma 2
ENSG00000129221	AIPL1	protein_coding	aryl hydrocarbon receptor interacting protein like 1
ENSG00000129474	AJUBA	protein_coding	ajuba LIM protein
ENSG00000004455	AK2	protein_coding	adenylate kinase 2
ENSG00000162433	AK4	protein_coding	adenylate kinase 4
ENSG00000233381	AK4P3	protein_coding	adenylate kinase 4 pseudogene 3
ENSG00000154027	AK5	protein_coding	adenylate kinase 5
ENSG00000140057	AK7	protein_coding	adenylate kinase 7
ENSG00000165695	AK8	protein_coding	adenylate kinase 8
ENSG00000155085	AK9	protein_coding	adenylate kinase 9
ENSG00000231824	AKAIN1	protein_coding	A-kinase anchor inhibitor 1
ENSG00000121057	AKAP1	protein_coding	A-kinase anchoring protein 1
ENSG00000023516	AKAP11	protein_coding	A-kinase anchoring protein 11
ENSG00000131016	AKAP12	protein_coding	A-kinase anchoring protein 12
ENSG00000170776	AKAP13	protein_coding	A-kinase anchoring protein 13
ENSG00000147081	AKAP4	protein_coding	A-kinase anchoring protein 4
ENSG00000151320	AKAP6	protein_coding	A-kinase anchoring protein 6
ENSG00000118507	AKAP7	protein_coding	A-kinase anchoring protein 7
ENSG00000105127	AKAP8	protein_coding	A-kinase anchoring protein 8
ENSG00000011243	AKAP8L	protein_coding	A-kinase anchoring protein 8 like
ENSG00000127914	AKAP9	protein_coding	A-kinase anchoring protein 9
ENSG00000166452	AKIP1	protein_coding	A-kinase interacting protein 1
ENSG00000174574	AKIRIN1	protein_coding	akirin 1
ENSG00000135334	AKIRIN2	protein_coding	akirin 2
ENSG00000117448	AKR1A1	protein_coding	aldo-keto reductase family 1 member A1
ENSG00000198074	AKR1B10	protein_coding	aldo-keto reductase family 1 member B10
ENSG00000227471	AKR1B15	protein_coding	aldo-keto reductase family 1 member B15
ENSG00000187134	AKR1C1	protein_coding	aldo-keto reductase family 1 member C1
ENSG00000151632	AKR1C2	protein_coding	aldo-keto reductase family 1 member C2
ENSG00000196139	AKR1C3	protein_coding	aldo-keto reductase family 1 member C3
ENSG00000122787	AKR1D1	protein_coding	aldo-keto reductase family 1 member D1
ENSG00000165568	AKR1E2	protein_coding	aldo-keto reductase family 1 member E2
ENSG00000053371	AKR7A2	protein_coding	aldo-keto reductase family 7 member A2
ENSG00000162482	AKR7A3	protein_coding	aldo-keto reductase family 7 member A3
ENSG00000117020	AKT3	protein_coding	AKT serine/threonine kinase 3
ENSG00000166971	AKTIP	protein_coding	AKT interacting protein
ENSG00000148218	ALAD	protein_coding	aminolevulinate dehydratase
ENSG00000158578	ALAS2	protein_coding	5'-aminolevulinate synthase 2
ENSG00000163631	ALB	protein_coding	albumin
ENSG00000170017	ALCAM	protein_coding	activated leukocyte cell adhesion molecule
ENSG00000059573	ALDH18A1	protein_coding	aldehyde dehydrogenase 18 family member A1
ENSG00000165092	ALDH1A1	protein_coding	aldehyde dehydrogenase 1 family member A1
ENSG00000128918	ALDH1A2	protein_coding	aldehyde dehydrogenase 1 family member A2
ENSG00000184254	ALDH1A3	protein_coding	aldehyde dehydrogenase 1 family member A3
ENSG00000144908	ALDH1L1	protein_coding	aldehyde dehydrogenase 1 family member L1
ENSG00000136010	ALDH1L2	protein_coding	aldehyde dehydrogenase 1 family member L2
ENSG00000111275	ALDH2	protein_coding	aldehyde dehydrogenase 2 family member
ENSG00000159423	ALDH4A1	protein_coding	aldehyde dehydrogenase 4 family member A1
ENSG00000112294	ALDH5A1	protein_coding	aldehyde dehydrogenase 5 family member A1
ENSG00000164904	ALDH7A1	protein_coding	aldehyde dehydrogenase 7 family member A1
ENSG00000118514	ALDH8A1	protein_coding	aldehyde dehydrogenase 8 family member A1
ENSG00000143149	ALDH9A1	protein_coding	aldehyde dehydrogenase 9 family member A1
ENSG00000136872	ALDOB	protein_coding	aldolase, fructose-bisphosphate B
ENSG00000033011	ALG1	protein_coding	ALG1 chitobiosyldiphosphodolichol beta-mannosyltransferase
ENSG00000139133	ALG10	protein_coding	ALG10 alpha-1,2-glucosyltransferase
ENSG00000175548	ALG10B	protein_coding	ALG10 alpha-1,2-glucosyltransferase B
ENSG00000182858	ALG12	protein_coding	ALG12 alpha-1,6-mannosyltransferase
ENSG00000172339	ALG14	protein_coding	ALG14 UDP-N-acetylglucosaminyltransferase subunit
ENSG00000251287	ALG1L2	protein_coding	ALG1 chitobiosyldiphosphodolichol beta-mannosyltransferase like 2
ENSG00000119523	ALG2	protein_coding	ALG2 alpha-1,3/1,6-mannosyltransferase
ENSG00000214160	ALG3	protein_coding	ALG3 alpha-1,3- mannosyltransferase
ENSG00000120697	ALG5	protein_coding	ALG5 dolichyl-phosphate beta-glucosyltransferase
ENSG00000088035	ALG6	protein_coding	ALG6 alpha-1,3-glucosyltransferase
ENSG00000086848	ALG9	protein_coding	ALG9 alpha-1,2-mannosyltransferase
ENSG00000171094	ALK	protein_coding	ALK receptor tyrosine kinase
ENSG00000189046	ALKBH2	protein_coding	alkB homolog 2, alpha-ketoglutarate dependent dioxygenase
ENSG00000166199	ALKBH3	protein_coding	alkB homolog 3, alpha-ketoglutarate dependent dioxygenase
ENSG00000151360	ALLC	protein_coding	allantoicase
ENSG00000108839	ALOX12	protein_coding	arachidonate 12-lipoxygenase, 12S type
ENSG00000179148	ALOXE3	protein_coding	arachidonate lipoxygenase 3
ENSG00000073331	ALPK1	protein_coding	alpha kinase 1
ENSG00000198796	ALPK2	protein_coding	alpha kinase 2
ENSG00000136383	ALPK3	protein_coding	alpha kinase 3
ENSG00000162551	ALPL	protein_coding	alkaline phosphatase, biomineralization associated
ENSG00000003393	ALS2	protein_coding	alsin Rho guanine nucleotide exchange factor ALS2
ENSG00000178038	ALS2CL	protein_coding	ALS2 C-terminal like
ENSG00000180318	ALX1	protein_coding	ALX homeobox 1
ENSG00000156150	ALX3	protein_coding	ALX homeobox 3
ENSG00000052850	ALX4	protein_coding	ALX homeobox 4
ENSG00000242110	AMACR	protein_coding	alpha-methylacyl-CoA racemase
ENSG00000178522	AMBN	protein_coding	ameloblastin
ENSG00000110497	AMBRA1	protein_coding	autophagy and beclin 1 regulator 1
ENSG00000123505	AMD1	protein_coding	adenosylmethionine decarboxylase 1
ENSG00000139344	AMDHD1	protein_coding	amidohydrolase domain containing 1
ENSG00000162066	AMDHD2	protein_coding	amidohydrolase domain containing 2
ENSG00000165566	AMER2	protein_coding	APC membrane recruitment protein 2
ENSG00000135409	AMHR2	protein_coding	anti-Mullerian hormone receptor type 2
ENSG00000101935	AMMECR1	protein_coding	AMMECR nuclear protein 1
ENSG00000144233	AMMECR1L	protein_coding	AMMECR1 like
ENSG00000151743	AMN1	protein_coding	antagonist of mitotic exit network 1 homolog
ENSG00000166025	AMOTL1	protein_coding	angiomotin like 1
ENSG00000114019	AMOTL2	protein_coding	angiomotin like 2
ENSG00000116748	AMPD1	protein_coding	adenosine monophosphate deaminase 1
ENSG00000116337	AMPD2	protein_coding	adenosine monophosphate deaminase 2
ENSG00000133805	AMPD3	protein_coding	adenosine monophosphate deaminase 3
ENSG00000078053	AMPH	protein_coding	amphiphysin
ENSG00000145020	AMT	protein_coding	aminomethyltransferase
ENSG00000187689	AMTN	protein_coding	amelotin
ENSG00000187733	AMY1C	protein_coding	amylase alpha 1C
ENSG00000174945	AMZ1	protein_coding	archaelysin family metallopeptidase 1
ENSG00000196704	AMZ2	protein_coding	archaelysin family metallopeptidase 2
ENSG00000164162	ANAPC10	protein_coding	anaphase promoting complex subunit 10
ENSG00000129055	ANAPC13	protein_coding	anaphase promoting complex subunit 13
ENSG00000166295	ANAPC16	protein_coding	anaphase promoting complex subunit 16
ENSG00000196510	ANAPC7	protein_coding	anaphase promoting complex subunit 7
ENSG00000214274	ANG	protein_coding	angiogenin
ENSG00000174606	ANGEL2	protein_coding	angel homolog 2
ENSG00000154188	ANGPT1	protein_coding	angiopoietin 1
ENSG00000187151	ANGPTL5	protein_coding	angiopoietin like 5
ENSG00000130812	ANGPTL6	protein_coding	angiopoietin like 6
ENSG00000029534	ANK1	protein_coding	ankyrin 1
ENSG00000145362	ANK2	protein_coding	ankyrin 2
ENSG00000151150	ANK3	protein_coding	ankyrin 3
ENSG00000151687	ANKAR	protein_coding	ankyrin and armadillo repeat containing
ENSG00000132623	ANKEF1	protein_coding	ankyrin repeat and EF-hand domain containing 1
ENSG00000153930	ANKFN1	protein_coding	ankyrin repeat and fibronectin type III domain containing 1
ENSG00000185722	ANKFY1	protein_coding	ankyrin repeat and FYVE domain containing 1
ENSG00000154122	ANKH	protein_coding	ANKH inorganic pyrophosphate transport regulator
ENSG00000001629	ANKIB1	protein_coding	ankyrin repeat and IBR domain containing 1
ENSG00000170209	ANKK1	protein_coding	ankyrin repeat and kinase domain containing 1
ENSG00000160117	ANKLE1	protein_coding	ankyrin repeat and LEM domain containing 1
ENSG00000144504	ANKMY1	protein_coding	ankyrin repeat and MYND domain containing 1
ENSG00000106524	ANKMY2	protein_coding	ankyrin repeat and MYND domain containing 2
ENSG00000148677	ANKRD1	protein_coding	ankyrin repeat domain 1
ENSG00000167522	ANKRD11	protein_coding	ankyrin repeat domain 11
ENSG00000101745	ANKRD12	protein_coding	ankyrin repeat domain 12
ENSG00000076513	ANKRD13A	protein_coding	ankyrin repeat domain 13A
ENSG00000198720	ANKRD13B	protein_coding	ankyrin repeat domain 13B
ENSG00000118454	ANKRD13C	protein_coding	ankyrin repeat domain 13C
ENSG00000172932	ANKRD13D	protein_coding	ankyrin repeat domain 13D
ENSG00000134461	ANKRD16	protein_coding	ankyrin repeat domain 16
ENSG00000132466	ANKRD17	protein_coding	ankyrin repeat domain 17
ENSG00000230453	ANKRD18B	protein_coding	ankyrin repeat domain 18B
ENSG00000152766	ANKRD22	protein_coding	ankyrin repeat domain 22
ENSG00000163126	ANKRD23	protein_coding	ankyrin repeat domain 23
ENSG00000089847	ANKRD24	protein_coding	ankyrin repeat domain 24
ENSG00000107890	ANKRD26	protein_coding	ankyrin repeat domain 26
ENSG00000105186	ANKRD27	protein_coding	ankyrin repeat domain 27
ENSG00000206560	ANKRD28	protein_coding	ankyrin repeat domain 28
ENSG00000154065	ANKRD29	protein_coding	ankyrin repeat domain 29
ENSG00000148513	ANKRD30A	protein_coding	ankyrin repeat domain 30A
ENSG00000163046	ANKRD30BL	protein_coding	ankyrin repeat domain 30B like
ENSG00000145700	ANKRD31	protein_coding	ankyrin repeat domain 31
ENSG00000164236	ANKRD33B	protein_coding	ankyrin repeat domain 33B
ENSG00000174501	ANKRD36C	protein_coding	ankyrin repeat domain 36C
ENSG00000186352	ANKRD37	protein_coding	ankyrin repeat domain 37
ENSG00000213337	ANKRD39	protein_coding	ankyrin repeat domain 39
ENSG00000154945	ANKRD40	protein_coding	ankyrin repeat domain 40
ENSG00000137494	ANKRD42	protein_coding	ankyrin repeat domain 42
ENSG00000065413	ANKRD44	protein_coding	ankyrin repeat domain 44
ENSG00000183831	ANKRD45	protein_coding	ankyrin repeat domain 45
ENSG00000186106	ANKRD46	protein_coding	ankyrin repeat domain 46
ENSG00000168876	ANKRD49	protein_coding	ankyrin repeat domain 49
ENSG00000151458	ANKRD50	protein_coding	ankyrin repeat domain 50
ENSG00000144031	ANKRD53	protein_coding	ankyrin repeat domain 53
ENSG00000164512	ANKRD55	protein_coding	ankyrin repeat domain 55
ENSG00000135299	ANKRD6	protein_coding	ankyrin repeat domain 6
ENSG00000124227	ANKRD60	protein_coding	ankyrin repeat domain 60
ENSG00000230062	ANKRD66	protein_coding	ankyrin repeat domain 66
ENSG00000106013	ANKRD7	protein_coding	ankyrin repeat domain 7
ENSG00000064999	ANKS1A	protein_coding	ankyrin repeat and sterile alpha motif domain containing 1A
ENSG00000185046	ANKS1B	protein_coding	ankyrin repeat and sterile alpha motif domain containing 1B
ENSG00000168096	ANKS3	protein_coding	ankyrin repeat and sterile alpha motif domain containing 3
ENSG00000165138	ANKS6	protein_coding	ankyrin repeat and sterile alpha motif domain containing 6
ENSG00000206199	ANKUB1	protein_coding	ankyrin repeat and ubiquitin domain containing 1
ENSG00000011426	ANLN	protein_coding	anillin actin binding protein
ENSG00000131620	ANO1	protein_coding	anoctamin 1
ENSG00000160746	ANO10	protein_coding	anoctamin 10
ENSG00000047617	ANO2	protein_coding	anoctamin 2
ENSG00000134343	ANO3	protein_coding	anoctamin 3
ENSG00000151572	ANO4	protein_coding	anoctamin 4
ENSG00000171714	ANO5	protein_coding	anoctamin 5
ENSG00000177119	ANO6	protein_coding	anoctamin 6
ENSG00000146205	ANO7	protein_coding	anoctamin 7
ENSG00000011201	ANOS1	protein_coding	anosmin 1
ENSG00000136938	ANP32B	protein_coding	acidic nuclear phosphoprotein 32 family member B
ENSG00000139223	ANP32D	protein_coding	acidic nuclear phosphoprotein 32 family member D
ENSG00000169604	ANTXR1	protein_coding	ANTXR cell adhesion molecule 1
ENSG00000163297	ANTXR2	protein_coding	ANTXR cell adhesion molecule 2
ENSG00000135046	ANXA1	protein_coding	annexin A1
ENSG00000109511	ANXA10	protein_coding	annexin A10
ENSG00000104537	ANXA13	protein_coding	annexin A13
ENSG00000182718	ANXA2	protein_coding	annexin A2
ENSG00000177721	ANXA2R	protein_coding	annexin A2 receptor
ENSG00000138772	ANXA3	protein_coding	annexin A3
ENSG00000196975	ANXA4	protein_coding	annexin A4
ENSG00000197043	ANXA6	protein_coding	annexin A6
ENSG00000143412	ANXA9	protein_coding	annexin A9
ENSG00000136250	AOAH	protein_coding	acyloxyacyl hydrolase
ENSG00000002726	AOC1	protein_coding	amine oxidase copper containing 1
ENSG00000138356	AOX1	protein_coding	aldehyde oxidase 1
ENSG00000100280	AP1B1	protein_coding	adaptor related protein complex 1 subunit beta 1
ENSG00000213983	AP1G2	protein_coding	adaptor related protein complex 1 subunit gamma 2
ENSG00000072958	AP1M1	protein_coding	adaptor related protein complex 1 subunit mu 1
ENSG00000129354	AP1M2	protein_coding	adaptor related protein complex 1 subunit mu 2
ENSG00000106367	AP1S1	protein_coding	adaptor related protein complex 1 subunit sigma 1
ENSG00000182287	AP1S2	protein_coding	adaptor related protein complex 1 subunit sigma 2
ENSG00000152056	AP1S3	protein_coding	adaptor related protein complex 1 subunit sigma 3
ENSG00000183020	AP2A2	protein_coding	adaptor related protein complex 2 subunit alpha 2
ENSG00000006125	AP2B1	protein_coding	adaptor related protein complex 2 subunit beta 1
ENSG00000042753	AP2S1	protein_coding	adaptor related protein complex 2 subunit sigma 1
ENSG00000132842	AP3B1	protein_coding	adaptor related protein complex 3 subunit beta 1
ENSG00000185009	AP3M1	protein_coding	adaptor related protein complex 3 subunit mu 1
ENSG00000070718	AP3M2	protein_coding	adaptor related protein complex 3 subunit mu 2
ENSG00000177879	AP3S1	protein_coding	adaptor related protein complex 3 subunit sigma 1
ENSG00000157823	AP3S2	protein_coding	adaptor related protein complex 3 subunit sigma 2
ENSG00000134262	AP4B1	protein_coding	adaptor related protein complex 4 subunit beta 1
ENSG00000081014	AP4E1	protein_coding	adaptor related protein complex 4 subunit epsilon 1
ENSG00000221838	AP4M1	protein_coding	adaptor related protein complex 4 subunit mu 1
ENSG00000100478	AP4S1	protein_coding	adaptor related protein complex 4 subunit sigma 1
ENSG00000053770	AP5M1	protein_coding	adaptor related protein complex 5 subunit mu 1
ENSG00000242802	AP5Z1	protein_coding	adaptor related protein complex 5 subunit zeta 1
ENSG00000120868	APAF1	protein_coding	apoptotic peptidase activating factor 1
ENSG00000107282	APBA1	protein_coding	amyloid beta precursor protein binding family A member 1
ENSG00000166313	APBB1	protein_coding	amyloid beta precursor protein binding family B member 1
ENSG00000077420	APBB1IP	protein_coding	amyloid beta precursor protein binding family B member 1 interacting protein
ENSG00000163697	APBB2	protein_coding	amyloid beta precursor protein binding family B member 2
ENSG00000113108	APBB3	protein_coding	amyloid beta precursor protein binding family B member 3
ENSG00000134982	APC	protein_coding	APC regulator of WNT signaling pathway
ENSG00000154856	APCDD1	protein_coding	APC down-regulated 1
ENSG00000198768	APCDD1L	protein_coding	APC down-regulated 1 like
ENSG00000248329	APELA	protein_coding	apelin receptor early endogenous ligand
ENSG00000169188	APEX2	protein_coding	apurinic/apyrimidinic endodeoxyribonuclease 2
ENSG00000138613	APH1B	protein_coding	aph-1 homolog B, gamma-secretase subunit
ENSG00000149089	APIP	protein_coding	APAF1 interacting protein
ENSG00000169621	APLF	protein_coding	aprataxin and PNKP like factor
ENSG00000171388	APLN	protein_coding	apelin
ENSG00000084234	APLP2	protein_coding	amyloid beta precursor like protein 2
ENSG00000101474	APMAP	protein_coding	adipocyte plasma membrane associated protein
ENSG00000158874	APOA2	protein_coding	apolipoprotein A2
ENSG00000110244	APOA4	protein_coding	apolipoprotein A4
ENSG00000110243	APOA5	protein_coding	apolipoprotein A5
ENSG00000084674	APOB	protein_coding	apolipoprotein B
ENSG00000111701	APOBEC1	protein_coding	apolipoprotein B mRNA editing enzyme catalytic subunit 1
ENSG00000124701	APOBEC2	protein_coding	apolipoprotein B mRNA editing enzyme catalytic subunit 2
ENSG00000173627	APOBEC4	protein_coding	apolipoprotein B mRNA editing enzyme catalytic polypeptide like 4
ENSG00000091583	APOH	protein_coding	apolipoprotein H
ENSG00000128284	APOL3	protein_coding	apolipoprotein L3
ENSG00000221963	APOL6	protein_coding	apolipoprotein L6
ENSG00000178878	APOLD1	protein_coding	apolipoprotein L domain containing 1
ENSG00000184831	APOO	protein_coding	apolipoprotein O
ENSG00000155008	APOOL	protein_coding	apolipoprotein O like
ENSG00000142192	APP	protein_coding	amyloid beta precursor protein
ENSG00000062725	APPBP2	protein_coding	amyloid beta precursor protein binding protein 2
ENSG00000157500	APPL1	protein_coding	adaptor protein, phosphotyrosine interacting with PH domain and leucine zipper 1
ENSG00000137074	APTX	protein_coding	aprataxin
ENSG00000178301	AQP11	protein_coding	aquaporin 11
ENSG00000167580	AQP2	protein_coding	aquaporin 2
ENSG00000161798	AQP5	protein_coding	aquaporin 5
ENSG00000086159	AQP6	protein_coding	aquaporin 6
ENSG00000103375	AQP8	protein_coding	aquaporin 8
ENSG00000103569	AQP9	protein_coding	aquaporin 9
ENSG00000021776	AQR	protein_coding	aquarius intron-binding spliceosomal factor
ENSG00000169083	AR	protein_coding	androgen receptor
ENSG00000186635	ARAP1	protein_coding	ArfGAP with RhoGAP domain, ankyrin repeat and PH domain 1
ENSG00000047365	ARAP2	protein_coding	ArfGAP with RhoGAP domain, ankyrin repeat and PH domain 2
ENSG00000120318	ARAP3	protein_coding	ArfGAP with RhoGAP domain, ankyrin repeat and PH domain 3
ENSG00000095139	ARCN1	protein_coding	archain 1
ENSG00000143761	ARF1	protein_coding	ADP ribosylation factor 1
ENSG00000168374	ARF4	protein_coding	ADP ribosylation factor 4
ENSG00000101199	ARFGAP1	protein_coding	ADP ribosylation factor GTPase activating protein 1
ENSG00000149182	ARFGAP2	protein_coding	ADP ribosylation factor GTPase activating protein 2
ENSG00000242247	ARFGAP3	protein_coding	ADP ribosylation factor GTPase activating protein 3
ENSG00000124198	ARFGEF2	protein_coding	ADP ribosylation factor guanine nucleotide exchange factor 2
ENSG00000112379	ARFGEF3	protein_coding	ARFGEF family member 3
ENSG00000164144	ARFIP1	protein_coding	ADP ribosylation factor interacting protein 1
ENSG00000118520	ARG1	protein_coding	arginase 1
ENSG00000186103	ARGFX	protein_coding	arginine-fifty homeobox
ENSG00000134884	ARGLU1	protein_coding	arginine and glutamate rich 1
ENSG00000175220	ARHGAP1	protein_coding	Rho GTPase activating protein 1
ENSG00000071205	ARHGAP10	protein_coding	Rho GTPase activating protein 10
ENSG00000165322	ARHGAP12	protein_coding	Rho GTPase activating protein 12
ENSG00000075884	ARHGAP15	protein_coding	Rho GTPase activating protein 15
ENSG00000140750	ARHGAP17	protein_coding	Rho GTPase activating protein 17
ENSG00000146376	ARHGAP18	protein_coding	Rho GTPase activating protein 18
ENSG00000213390	ARHGAP19	protein_coding	Rho GTPase activating protein 19
ENSG00000269891	ARHGAP19-SLIT1	protein_coding	ARHGAP19-SLIT1 readthrough (NMD candidate)
ENSG00000137727	ARHGAP20	protein_coding	Rho GTPase activating protein 20
ENSG00000107863	ARHGAP21	protein_coding	Rho GTPase activating protein 21
ENSG00000275832	ARHGAP23	protein_coding	Rho GTPase activating protein 23
ENSG00000138639	ARHGAP24	protein_coding	Rho GTPase activating protein 24
ENSG00000163219	ARHGAP25	protein_coding	Rho GTPase activating protein 25
ENSG00000145819	ARHGAP26	protein_coding	Rho GTPase activating protein 26
ENSG00000159314	ARHGAP27	protein_coding	Rho GTPase activating protein 27
ENSG00000088756	ARHGAP28	protein_coding	Rho GTPase activating protein 28
ENSG00000137962	ARHGAP29	protein_coding	Rho GTPase activating protein 29
ENSG00000186517	ARHGAP30	protein_coding	Rho GTPase activating protein 30
ENSG00000134909	ARHGAP32	protein_coding	Rho GTPase activating protein 32
ENSG00000160007	ARHGAP35	protein_coding	Rho GTPase activating protein 35
ENSG00000124143	ARHGAP40	protein_coding	Rho GTPase activating protein 40
ENSG00000165895	ARHGAP42	protein_coding	Rho GTPase activating protein 42
ENSG00000006740	ARHGAP44	protein_coding	Rho GTPase activating protein 44
ENSG00000047648	ARHGAP6	protein_coding	Rho GTPase activating protein 6
ENSG00000123329	ARHGAP9	protein_coding	Rho GTPase activating protein 9
ENSG00000104728	ARHGEF10	protein_coding	Rho guanine nucleotide exchange factor 10
ENSG00000074964	ARHGEF10L	protein_coding	Rho guanine nucleotide exchange factor 10 like
ENSG00000132694	ARHGEF11	protein_coding	Rho guanine nucleotide exchange factor 11
ENSG00000196914	ARHGEF12	protein_coding	Rho guanine nucleotide exchange factor 12
ENSG00000198844	ARHGEF15	protein_coding	Rho guanine nucleotide exchange factor 15
ENSG00000130762	ARHGEF16	protein_coding	Rho guanine nucleotide exchange factor 16
ENSG00000110237	ARHGEF17	protein_coding	Rho guanine nucleotide exchange factor 17
ENSG00000116584	ARHGEF2	protein_coding	Rho/Rac guanine nucleotide exchange factor 2
ENSG00000114790	ARHGEF26	protein_coding	Rho guanine nucleotide exchange factor 26
ENSG00000214944	ARHGEF28	protein_coding	Rho guanine nucleotide exchange factor 28
ENSG00000163947	ARHGEF3	protein_coding	Rho guanine nucleotide exchange factor 3
ENSG00000214694	ARHGEF33	protein_coding	Rho guanine nucleotide exchange factor 33
ENSG00000183111	ARHGEF37	protein_coding	Rho guanine nucleotide exchange factor 37
ENSG00000236699	ARHGEF38	protein_coding	Rho guanine nucleotide exchange factor 38
ENSG00000050327	ARHGEF5	protein_coding	Rho guanine nucleotide exchange factor 5
ENSG00000129675	ARHGEF6	protein_coding	Rac/Cdc42 guanine nucleotide exchange factor 6
ENSG00000102606	ARHGEF7	protein_coding	Rho guanine nucleotide exchange factor 7
ENSG00000049618	ARID1B	protein_coding	AT-rich interaction domain 1B
ENSG00000189079	ARID2	protein_coding	AT-rich interaction domain 2
ENSG00000205143	ARID3C	protein_coding	AT-rich interaction domain 3C
ENSG00000032219	ARID4A	protein_coding	AT-rich interaction domain 4A
ENSG00000054267	ARID4B	protein_coding	AT-rich interaction domain 4B
ENSG00000150347	ARID5B	protein_coding	AT-rich interaction domain 5B
ENSG00000177479	ARIH2	protein_coding	ariadne RBR E3 ubiquitin protein ligase 2
ENSG00000120805	ARL1	protein_coding	ADP ribosylation factor like GTPase 1
ENSG00000152219	ARL14EP	protein_coding	ADP ribosylation factor like GTPase 14 effector protein
ENSG00000268223	ARL14EPL	protein_coding	ADP ribosylation factor like GTPase 14 effector protein like
ENSG00000185305	ARL15	protein_coding	ADP ribosylation factor like GTPase 15
ENSG00000102931	ARL2BP	protein_coding	ADP ribosylation factor like GTPase 2 binding protein
ENSG00000138175	ARL3	protein_coding	ADP ribosylation factor like GTPase 3
ENSG00000122644	ARL4A	protein_coding	ADP ribosylation factor like GTPase 4A
ENSG00000188042	ARL4C	protein_coding	ADP ribosylation factor like GTPase 4C
ENSG00000175906	ARL4D	protein_coding	ADP ribosylation factor like GTPase 4D
ENSG00000165997	ARL5B	protein_coding	ADP ribosylation factor like GTPase 5B
ENSG00000141748	ARL5C	protein_coding	ADP ribosylation factor like GTPase 5C
ENSG00000113966	ARL6	protein_coding	ADP ribosylation factor like GTPase 6
ENSG00000182196	ARL6IP4	protein_coding	ADP ribosylation factor like GTPase 6 interacting protein 4
ENSG00000144746	ARL6IP5	protein_coding	ADP ribosylation factor like GTPase 6 interacting protein 5
ENSG00000177917	ARL6IP6	protein_coding	ADP ribosylation factor like GTPase 6 interacting protein 6
ENSG00000143862	ARL8A	protein_coding	ADP ribosylation factor like GTPase 8A
ENSG00000134108	ARL8B	protein_coding	ADP ribosylation factor like GTPase 8B
ENSG00000157343	ARMC12	protein_coding	armadillo repeat containing 12
ENSG00000118690	ARMC2	protein_coding	armadillo repeat containing 2
ENSG00000165309	ARMC3	protein_coding	armadillo repeat containing 3
ENSG00000114098	ARMC8	protein_coding	armadillo repeat containing 8
ENSG00000135931	ARMC9	protein_coding	armadillo repeat containing 9
ENSG00000196440	ARMCX4	protein_coding	armadillo repeat containing X-linked 4
ENSG00000146476	ARMT1	protein_coding	acidic residue methyltransferase 1
ENSG00000172379	ARNT2	protein_coding	aryl hydrocarbon receptor nuclear translocator 2
ENSG00000133794	ARNTL	protein_coding	aryl hydrocarbon receptor nuclear translocator like
ENSG00000029153	ARNTL2	protein_coding	aryl hydrocarbon receptor nuclear translocator like 2
ENSG00000241685	ARPC1A	protein_coding	actin related protein 2/3 complex subunit 1A
ENSG00000130429	ARPC1B	protein_coding	actin related protein 2/3 complex subunit 1B
ENSG00000163466	ARPC2	protein_coding	actin related protein 2/3 complex subunit 2
ENSG00000111229	ARPC3	protein_coding	actin related protein 2/3 complex subunit 3
ENSG00000241553	ARPC4	protein_coding	actin related protein 2/3 complex subunit 4
ENSG00000250151	ARPC4-TTLL3	protein_coding	ARPC4-TTLL3 readthrough
ENSG00000162704	ARPC5	protein_coding	actin related protein 2/3 complex subunit 5
ENSG00000136950	ARPC5L	protein_coding	actin related protein 2/3 complex subunit 5 like
ENSG00000242498	ARPIN	protein_coding	actin related protein 2/3 complex inhibitor
ENSG00000128989	ARPP19	protein_coding	cAMP regulated phosphoprotein 19
ENSG00000172995	ARPP21	protein_coding	cAMP regulated phosphoprotein 21
ENSG00000137486	ARRB1	protein_coding	arrestin beta 1
ENSG00000141480	ARRB2	protein_coding	arrestin beta 2
ENSG00000105643	ARRDC2	protein_coding	arrestin domain containing 2
ENSG00000113369	ARRDC3	protein_coding	arrestin domain containing 3
ENSG00000140450	ARRDC4	protein_coding	arrestin domain containing 4
ENSG00000100299	ARSA	protein_coding	arylsulfatase A
ENSG00000113273	ARSB	protein_coding	arylsulfatase B
ENSG00000141337	ARSG	protein_coding	arylsulfatase G
ENSG00000180801	ARSJ	protein_coding	arylsulfatase family member J
ENSG00000111339	ART4	protein_coding	ADP-ribosyltransferase 4 (inactive) (Dombrock blood group)
ENSG00000117407	ARTN	protein_coding	artemin
ENSG00000173409	ARV1	protein_coding	ARV1 homolog, fatty acid homeostasis modulator
ENSG00000099889	ARVCF	protein_coding	ARVCF delta catenin family member
ENSG00000214435	AS3MT	protein_coding	arsenite methyltransferase
ENSG00000104763	ASAH1	protein_coding	N-acylsphingosine amidohydrolase 1
ENSG00000188611	ASAH2	protein_coding	N-acylsphingosine amidohydrolase 2
ENSG00000204147	ASAH2B	protein_coding	N-acylsphingosine amidohydrolase 2B
ENSG00000153317	ASAP1	protein_coding	ArfGAP with SH3 domain, ankyrin repeat and PH domain 1
ENSG00000151693	ASAP2	protein_coding	ArfGAP with SH3 domain, ankyrin repeat and PH domain 2
ENSG00000065802	ASB1	protein_coding	ankyrin repeat and SOCS box containing 1
ENSG00000165192	ASB11	protein_coding	ankyrin repeat and SOCS box containing 11
ENSG00000196372	ASB13	protein_coding	ankyrin repeat and SOCS box containing 13
ENSG00000239388	ASB14	protein_coding	ankyrin repeat and SOCS box containing 14
ENSG00000146809	ASB15	protein_coding	ankyrin repeat and SOCS box containing 15
ENSG00000154007	ASB17	protein_coding	ankyrin repeat and SOCS box containing 17
ENSG00000182177	ASB18	protein_coding	ankyrin repeat and SOCS box containing 18
ENSG00000100628	ASB2	protein_coding	ankyrin repeat and SOCS box containing 2
ENSG00000115239	ASB3	protein_coding	ankyrin repeat and SOCS box containing 3
ENSG00000005981	ASB4	protein_coding	ankyrin repeat and SOCS box containing 4
ENSG00000164122	ASB5	protein_coding	ankyrin repeat and SOCS box containing 5
ENSG00000148331	ASB6	protein_coding	ankyrin repeat and SOCS box containing 6
ENSG00000183475	ASB7	protein_coding	ankyrin repeat and SOCS box containing 7
ENSG00000177981	ASB8	protein_coding	ankyrin repeat and SOCS box containing 8
ENSG00000102048	ASB9	protein_coding	ankyrin repeat and SOCS box containing 9
ENSG00000138303	ASCC1	protein_coding	activating signal cointegrator 1 complex subunit 1
ENSG00000100325	ASCC2	protein_coding	activating signal cointegrator 1 complex subunit 2
ENSG00000112249	ASCC3	protein_coding	activating signal cointegrator 1 complex subunit 3
ENSG00000139352	ASCL1	protein_coding	achaete-scute family bHLH transcription factor 1
ENSG00000232237	ASCL5	protein_coding	achaete-scute family bHLH transcription factor 5
ENSG00000105011	ASF1B	protein_coding	anti-silencing function 1B histone chaperone
ENSG00000141505	ASGR1	protein_coding	asialoglycoprotein receptor 1
ENSG00000116539	ASH1L	protein_coding	ASH1 like histone lysine methyltransferase
ENSG00000110881	ASIC1	protein_coding	acid sensing ion channel subunit 1
ENSG00000108684	ASIC2	protein_coding	acid sensing ion channel subunit 2
ENSG00000072182	ASIC4	protein_coding	acid sensing ion channel subunit family member 4
ENSG00000101440	ASIP	protein_coding	agouti signaling protein
ENSG00000070669	ASNS	protein_coding	asparagine synthetase (glutamine-hydrolyzing)
ENSG00000138381	ASNSD1	protein_coding	asparagine synthetase domain containing 1
ENSG00000204653	ASPDH	protein_coding	aspartate dehydrogenase domain containing
ENSG00000166183	ASPG	protein_coding	asparaginase
ENSG00000198363	ASPH	protein_coding	aspartate beta-hydroxylase
ENSG00000128203	ASPHD2	protein_coding	aspartate beta-hydroxylase domain containing 2
ENSG00000162174	ASRGL1	protein_coding	asparaginase and isoaspartyl peptidase 1
ENSG00000130707	ASS1	protein_coding	argininosuccinate synthase 1
ENSG00000034533	ASTE1	protein_coding	asteroid homolog 1
ENSG00000152092	ASTN1	protein_coding	astrotactin 1
ENSG00000148219	ASTN2	protein_coding	astrotactin 2
ENSG00000171456	ASXL1	protein_coding	ASXL transcriptional regulator 1
ENSG00000143970	ASXL2	protein_coding	ASXL transcriptional regulator 2
ENSG00000141431	ASXL3	protein_coding	ASXL transcriptional regulator 3
ENSG00000154438	ASZ1	protein_coding	ankyrin repeat, SAM and basic leucine zipper domain containing 1
ENSG00000138138	ATAD1	protein_coding	ATPase family AAA domain containing 1
ENSG00000156802	ATAD2	protein_coding	ATPase family AAA domain containing 2
ENSG00000119778	ATAD2B	protein_coding	ATPase family AAA domain containing 2B
ENSG00000176208	ATAD5	protein_coding	ATPase family AAA domain containing 5
ENSG00000167654	ATCAY	protein_coding	ATCAY kinesin light chain interacting caytaxin
ENSG00000107669	ATE1	protein_coding	arginyltransferase 1
ENSG00000123268	ATF1	protein_coding	activating transcription factor 1
ENSG00000115966	ATF2	protein_coding	activating transcription factor 2
ENSG00000162772	ATF3	protein_coding	activating transcription factor 3
ENSG00000128272	ATF4	protein_coding	activating transcription factor 4
ENSG00000169136	ATF5	protein_coding	activating transcription factor 5
ENSG00000118217	ATF6	protein_coding	activating transcription factor 6
ENSG00000213676	ATF6B	protein_coding	activating transcription factor 6 beta
ENSG00000170653	ATF7	protein_coding	activating transcription factor 7
ENSG00000171681	ATF7IP	protein_coding	activating transcription factor 7 interacting protein
ENSG00000166669	ATF7IP2	protein_coding	activating transcription factor 7 interacting protein 2
ENSG00000152348	ATG10	protein_coding	autophagy related 10
ENSG00000145782	ATG12	protein_coding	autophagy related 12
ENSG00000175224	ATG13	protein_coding	autophagy related 13
ENSG00000126775	ATG14	protein_coding	autophagy related 14
ENSG00000085978	ATG16L1	protein_coding	autophagy related 16 like 1
ENSG00000168010	ATG16L2	protein_coding	autophagy related 16 like 2
ENSG00000066739	ATG2B	protein_coding	autophagy related 2B
ENSG00000144848	ATG3	protein_coding	autophagy related 3
ENSG00000101844	ATG4A	protein_coding	autophagy related 4A cysteine peptidase
ENSG00000125703	ATG4C	protein_coding	autophagy related 4C cysteine peptidase
ENSG00000057663	ATG5	protein_coding	autophagy related 5
ENSG00000197548	ATG7	protein_coding	autophagy related 7
ENSG00000198513	ATL1	protein_coding	atlastin GTPase 1
ENSG00000119787	ATL2	protein_coding	atlastin GTPase 2
ENSG00000184743	ATL3	protein_coding	atlastin GTPase 3
ENSG00000149311	ATM	protein_coding	ATM serine/threonine kinase
ENSG00000166454	ATMIN	protein_coding	ATM interactor
ENSG00000172238	ATOH1	protein_coding	atonal bHLH transcription factor 1
ENSG00000177556	ATOX1	protein_coding	antioxidant 1 copper chaperone
ENSG00000206190	ATP10A	protein_coding	ATPase phospholipid transporting 10A (putative)
ENSG00000118322	ATP10B	protein_coding	ATPase phospholipid transporting 10B (putative)
ENSG00000068650	ATP11A	protein_coding	ATPase phospholipid transporting 11A
ENSG00000058063	ATP11B	protein_coding	ATPase phospholipid transporting 11B (putative)
ENSG00000101974	ATP11C	protein_coding	ATPase phospholipid transporting 11C
ENSG00000075673	ATP12A	protein_coding	ATPase H+/K+ transporting non-gastric alpha2 subunit
ENSG00000105726	ATP13A1	protein_coding	ATPase 13A1
ENSG00000133657	ATP13A3	protein_coding	ATPase 13A3
ENSG00000127249	ATP13A4	protein_coding	ATPase 13A4
ENSG00000163399	ATP1A1	protein_coding	ATPase Na+/K+ transporting subunit alpha 1
ENSG00000143153	ATP1B1	protein_coding	ATPase Na+/K+ transporting subunit beta 1
ENSG00000069849	ATP1B3	protein_coding	ATPase Na+/K+ transporting subunit beta 3
ENSG00000166896	ATP23	protein_coding	ATP23 metallopeptidase and ATP synthase assembly factor homolog
ENSG00000174437	ATP2A2	protein_coding	ATPase sarcoplasmic/endoplasmic reticulum Ca2+ transporting 2
ENSG00000070961	ATP2B1	protein_coding	ATPase plasma membrane Ca2+ transporting 1
ENSG00000157087	ATP2B2	protein_coding	ATPase plasma membrane Ca2+ transporting 2
ENSG00000058668	ATP2B4	protein_coding	ATPase plasma membrane Ca2+ transporting 4
ENSG00000017260	ATP2C1	protein_coding	ATPase secretory pathway Ca2+ transporting 1
ENSG00000064270	ATP2C2	protein_coding	ATPase secretory pathway Ca2+ transporting 2
ENSG00000033627	ATP6V0A1	protein_coding	ATPase H+ transporting V0 subunit a1
ENSG00000185344	ATP6V0A2	protein_coding	ATPase H+ transporting V0 subunit a2
ENSG00000105929	ATP6V0A4	protein_coding	ATPase H+ transporting V0 subunit a4
ENSG00000117410	ATP6V0B	protein_coding	ATPase H+ transporting V0 subunit b
ENSG00000159720	ATP6V0D1	protein_coding	ATPase H+ transporting V0 subunit d1
ENSG00000147614	ATP6V0D2	protein_coding	ATPase H+ transporting V0 subunit d2
ENSG00000113732	ATP6V0E1	protein_coding	ATPase H+ transporting V0 subunit e1
ENSG00000171130	ATP6V0E2	protein_coding	ATPase H+ transporting V0 subunit e2
ENSG00000116039	ATP6V1B1	protein_coding	ATPase H+ transporting V1 subunit B1
ENSG00000147416	ATP6V1B2	protein_coding	ATPase H+ transporting V1 subunit B2
ENSG00000155097	ATP6V1C1	protein_coding	ATPase H+ transporting V1 subunit C1
ENSG00000143882	ATP6V1C2	protein_coding	ATPase H+ transporting V1 subunit C2
ENSG00000100554	ATP6V1D	protein_coding	ATPase H+ transporting V1 subunit D
ENSG00000250565	ATP6V1E2	protein_coding	ATPase H+ transporting V1 subunit E2
ENSG00000128524	ATP6V1F	protein_coding	ATPase H+ transporting V1 subunit F
ENSG00000136888	ATP6V1G1	protein_coding	ATPase H+ transporting V1 subunit G1
ENSG00000047249	ATP6V1H	protein_coding	ATPase H+ transporting V1 subunit H
ENSG00000165240	ATP7A	protein_coding	ATPase copper transporting alpha
ENSG00000124406	ATP8A1	protein_coding	ATPase phospholipid transporting 8A1
ENSG00000132932	ATP8A2	protein_coding	ATPase phospholipid transporting 8A2
ENSG00000081923	ATP8B1	protein_coding	ATPase phospholipid transporting 8B1
ENSG00000130270	ATP8B3	protein_coding	ATPase phospholipid transporting 8B3
ENSG00000104043	ATP8B4	protein_coding	ATPase phospholipid transporting 8B4 (putative)
ENSG00000054793	ATP9A	protein_coding	ATPase phospholipid transporting 9A (putative)
ENSG00000166377	ATP9B	protein_coding	ATPase phospholipid transporting 9B (putative)
ENSG00000171953	ATPAF2	protein_coding	ATP synthase mitochondrial F1 complex assembly factor 2
ENSG00000175054	ATR	protein_coding	ATR serine/threonine kinase
ENSG00000164053	ATRIP	protein_coding	ATR interacting protein
ENSG00000107518	ATRNL1	protein_coding	attractin like 1
ENSG00000085224	ATRX	protein_coding	ATRX chromatin remodeler
ENSG00000124788	ATXN1	protein_coding	ataxin 1
ENSG00000066427	ATXN3	protein_coding	ataxin 3
ENSG00000163635	ATXN7	protein_coding	ataxin 7
ENSG00000146776	ATXN7L1	protein_coding	ataxin 7 like 1
ENSG00000253719	ATXN7L3B	protein_coding	ataxin 7 like 3B
ENSG00000148090	AUH	protein_coding	AU RNA binding methylglutaconyl-CoA hydratase
ENSG00000127423	AUNIP	protein_coding	aurora kinase A and ninein interacting protein
ENSG00000087586	AURKA	protein_coding	aurora kinase A
ENSG00000158321	AUTS2	protein_coding	activator of transcription and developmental regulator AUTS2
ENSG00000169857	AVEN	protein_coding	apoptosis and caspase activation inhibitor
ENSG00000135407	AVIL	protein_coding	advillin
ENSG00000105778	AVL9	protein_coding	AVL9 cell migration associated
ENSG00000101200	AVP	protein_coding	arginine vasopressin
ENSG00000119986	AVPI1	protein_coding	arginine vasopressin induced 1
ENSG00000166148	AVPR1A	protein_coding	arginine vasopressin receptor 1A
ENSG00000147160	AWAT2	protein_coding	acyl-CoA wax alcohol acyltransferase 2
ENSG00000162779	AXDND1	protein_coding	axonemal dynein light chain domain containing 1
ENSG00000103126	AXIN1	protein_coding	axin 1
ENSG00000167601	AXL	protein_coding	AXL receptor tyrosine kinase
ENSG00000163512	AZI2	protein_coding	5-azacytidine induced 2
ENSG00000155096	AZIN1	protein_coding	antizyme inhibitor 1
ENSG00000142920	AZIN2	protein_coding	antizyme inhibitor 2
ENSG00000166710	B2M	protein_coding	beta-2-microglobulin
ENSG00000169255	B3GALNT1	protein_coding	beta-1,3-N-acetylgalactosaminyltransferase 1 (globoside blood group)
ENSG00000162885	B3GALNT2	protein_coding	beta-1,3-N-acetylgalactosaminyltransferase 2
ENSG00000162630	B3GALT2	protein_coding	beta-1,3-galactosyltransferase 2
ENSG00000112309	B3GAT2	protein_coding	beta-1,3-glucuronyltransferase 2
ENSG00000187676	B3GLCT	protein_coding	beta 3-glucosyltransferase
ENSG00000170340	B3GNT2	protein_coding	UDP-GlcNAc:betaGal beta-1,3-N-acetylglucosaminyltransferase 2
ENSG00000176383	B3GNT4	protein_coding	UDP-GlcNAc:betaGal beta-1,3-N-acetylglucosaminyltransferase 4
ENSG00000176597	B3GNT5	protein_coding	UDP-GlcNAc:betaGal beta-1,3-N-acetylglucosaminyltransferase 5
ENSG00000198488	B3GNT6	protein_coding	UDP-GlcNAc:betaGal beta-1,3-N-acetylglucosaminyltransferase 6
ENSG00000237172	B3GNT9	protein_coding	UDP-GlcNAc:betaGal beta-1,3-N-acetylglucosaminyltransferase 9
ENSG00000139044	B4GALNT3	protein_coding	beta-1,4-N-acetyl-galactosaminyltransferase 3
ENSG00000117411	B4GALT2	protein_coding	beta-1,4-galactosyltransferase 2
ENSG00000158850	B4GALT3	protein_coding	beta-1,4-galactosyltransferase 3
ENSG00000118276	B4GALT6	protein_coding	beta-1,4-galactosyltransferase 6
ENSG00000027847	B4GALT7	protein_coding	beta-1,4-galactosyltransferase 7
ENSG00000105393	BABAM1	protein_coding	BRISC and BRCA1 A complex member 1
ENSG00000182240	BACE2	protein_coding	beta-secretase 2
ENSG00000156273	BACH1	protein_coding	BTB domain and CNC homolog 1
ENSG00000112182	BACH2	protein_coding	BTB domain and CNC homolog 2
ENSG00000002330	BAD	protein_coding	BCL2 associated agonist of cell death
ENSG00000156735	BAG4	protein_coding	BAG cochaperone 4
ENSG00000204463	BAG6	protein_coding	BAG cochaperone 6
ENSG00000266074	BAHCC1	protein_coding	BAH domain and coiled-coil containing 1
ENSG00000175866	BAIAP2	protein_coding	BAR/IMD domain containing adaptor protein 2
ENSG00000006453	BAIAP2L1	protein_coding	BAR/IMD domain containing adaptor protein 2 like 1
ENSG00000128298	BAIAP2L2	protein_coding	BAR/IMD domain containing adaptor protein 2 like 2
ENSG00000007516	BAIAP3	protein_coding	BAI1 associated protein 3
ENSG00000030110	BAK1	protein_coding	BCL2 antagonist/killer 1
ENSG00000095739	BAMBI	protein_coding	BMP and activin membrane bound inhibitor
ENSG00000175334	BANF1	protein_coding	BAF nuclear assembly factor 1
ENSG00000153064	BANK1	protein_coding	B cell scaffold protein with ankyrin repeats 1
ENSG00000172530	BANP	protein_coding	BTG3 associated nuclear protein
ENSG00000143032	BARHL2	protein_coding	BarH like homeobox 2
ENSG00000131668	BARX1	protein_coding	BARX homeobox 1
ENSG00000043039	BARX2	protein_coding	BARX homeobox 2
ENSG00000176788	BASP1	protein_coding	brain abundant membrane attached signal protein 1
ENSG00000156127	BATF	protein_coding	basic leucine zipper ATF-like transcription factor
ENSG00000123636	BAZ2B	protein_coding	bromodomain adjacent to zinc finger domain 2B
ENSG00000214413	BBIP1	protein_coding	BBSome interacting protein 1
ENSG00000119636	BBOF1	protein_coding	basal body orientation factor 1
ENSG00000129151	BBOX1	protein_coding	gamma-butyrobetaine hydroxylase 1
ENSG00000179941	BBS10	protein_coding	Bardet-Biedl syndrome 10
ENSG00000125124	BBS2	protein_coding	Bardet-Biedl syndrome 2
ENSG00000140463	BBS4	protein_coding	Bardet-Biedl syndrome 4
ENSG00000163093	BBS5	protein_coding	Bardet-Biedl syndrome 5
ENSG00000138686	BBS7	protein_coding	Bardet-Biedl syndrome 7
ENSG00000122507	BBS9	protein_coding	Bardet-Biedl syndrome 9
ENSG00000114439	BBX	protein_coding	BBX high mobility group box domain containing
ENSG00000132692	BCAN	protein_coding	brevican
ENSG00000075790	BCAP29	protein_coding	B cell receptor associated protein 29
ENSG00000137936	BCAR3	protein_coding	BCAR3 adaptor protein, NSP family member
ENSG00000064787	BCAS1	protein_coding	brain enriched myelin associated protein 1
ENSG00000116752	BCAS2	protein_coding	BCAS2 pre-mRNA processing factor
ENSG00000141376	BCAS3	protein_coding	BCAS3 microtubule associated cell migration factor
ENSG00000124243	BCAS4	protein_coding	breast carcinoma amplified sequence 4
ENSG00000060982	BCAT1	protein_coding	branched chain amino acid transaminase 1
ENSG00000107949	BCCIP	protein_coding	BRCA2 and CDKN1A interacting protein
ENSG00000083123	BCKDHB	protein_coding	branched chain keto acid dehydrogenase E1 subunit beta
ENSG00000119866	BCL11A	protein_coding	BAF chromatin remodeling complex subunit BCL11A
ENSG00000127152	BCL11B	protein_coding	BAF chromatin remodeling complex subunit BCL11B
ENSG00000171791	BCL2	protein_coding	BCL2 apoptosis regulator
ENSG00000140379	BCL2A1	protein_coding	BCL2 related protein A1
ENSG00000126453	BCL2L12	protein_coding	BCL2 like 12
ENSG00000121380	BCL2L14	protein_coding	BCL2 like 14
ENSG00000258643	BCL2L2-PABPN1	protein_coding	BCL2L2-PABPN1 readthrough
ENSG00000069399	BCL3	protein_coding	BCL3 transcription coactivator
ENSG00000113916	BCL6	protein_coding	BCL6 transcription repressor
ENSG00000110987	BCL7A	protein_coding	BAF chromatin remodeling complex subunit BCL7A
ENSG00000029363	BCLAF1	protein_coding	BCL2 associated transcription factor 1
ENSG00000135697	BCO1	protein_coding	beta-carotene oxygenase 1
ENSG00000197580	BCO2	protein_coding	beta-carotene oxygenase 2
ENSG00000085185	BCORL1	protein_coding	BCL6 corepressor like 1
ENSG00000186716	BCR	protein_coding	BCR activator of RhoGEF and GTPase
ENSG00000161267	BDH1	protein_coding	3-hydroxybutyrate dehydrogenase 1
ENSG00000100739	BDKRB1	protein_coding	bradykinin receptor B1
ENSG00000168398	BDKRB2	protein_coding	bradykinin receptor B2
ENSG00000176697	BDNF	protein_coding	brain derived neurotrophic factor
ENSG00000145734	BDP1	protein_coding	B double prime 1, subunit of RNA polymerase III transcription initiation factor IIIB
ENSG00000166546	BEAN1	protein_coding	brain expressed associated with NEDD4 1
ENSG00000177324	BEND2	protein_coding	BEN domain containing 2
ENSG00000178409	BEND3	protein_coding	BEN domain containing 3
ENSG00000188848	BEND4	protein_coding	BEN domain containing 4
ENSG00000165626	BEND7	protein_coding	BEN domain containing 7
ENSG00000167995	BEST1	protein_coding	bestrophin 1
ENSG00000127325	BEST3	protein_coding	bestrophin 3
ENSG00000142959	BEST4	protein_coding	bestrophin 4
ENSG00000133134	BEX2	protein_coding	brain expressed X-linked 2
ENSG00000166681	BEX3	protein_coding	brain expressed X-linked 3
ENSG00000102409	BEX4	protein_coding	brain expressed X-linked 4
ENSG00000125864	BFSP1	protein_coding	beaded filament structural protein 1
ENSG00000170819	BFSP2	protein_coding	beaded filament structural protein 2
ENSG00000205899	BHLHA9	protein_coding	basic helix-loop-helix family member a9
ENSG00000180828	BHLHE22	protein_coding	basic helix-loop-helix family member e22
ENSG00000125533	BHLHE23	protein_coding	basic helix-loop-helix family member e23
ENSG00000134107	BHLHE40	protein_coding	basic helix-loop-helix family member e40
ENSG00000123095	BHLHE41	protein_coding	basic helix-loop-helix family member e41
ENSG00000145692	BHMT	protein_coding	betaine--homocysteine S-methyltransferase
ENSG00000122870	BICC1	protein_coding	BicC family RNA binding protein 1
ENSG00000151746	BICD1	protein_coding	BICD cargo adaptor 1
ENSG00000185963	BICD2	protein_coding	BICD cargo adaptor 2
ENSG00000135127	BICDL1	protein_coding	BICD family like cargo adaptor 1
ENSG00000100290	BIK	protein_coding	BCL2 interacting killer
ENSG00000136717	BIN1	protein_coding	bridging integrator 1
ENSG00000110934	BIN2	protein_coding	bridging integrator 2
ENSG00000147439	BIN3	protein_coding	bridging integrator 3
ENSG00000110330	BIRC2	protein_coding	baculoviral IAP repeat containing 2
ENSG00000023445	BIRC3	protein_coding	baculoviral IAP repeat containing 3
ENSG00000115760	BIRC6	protein_coding	baculoviral IAP repeat containing 6
ENSG00000101197	BIRC7	protein_coding	baculoviral IAP repeat containing 7
ENSG00000134897	BIVM	protein_coding	basic, immunoglobulin-like variable motif containing
ENSG00000270181	BIVM-ERCC5	protein_coding	BIVM-ERCC5 readthrough
ENSG00000166619	BLCAP	protein_coding	BLCAP apoptosis inducing factor
ENSG00000259571	BLID	protein_coding	BH3-like motif containing, cell death inducer
ENSG00000189114	BLOC1S3	protein_coding	biogenesis of lysosomal organelles complex 1 subunit 3
ENSG00000186222	BLOC1S4	protein_coding	biogenesis of lysosomal organelles complex 1 subunit 4
ENSG00000188428	BLOC1S5	protein_coding	biogenesis of lysosomal organelles complex 1 subunit 5
ENSG00000259040	BLOC1S5-TXNDC5	protein_coding	BLOC1S5-TXNDC5 readthrough (NMD candidate)
ENSG00000104164	BLOC1S6	protein_coding	biogenesis of lysosomal organelles complex 1 subunit 6
ENSG00000106605	BLVRA	protein_coding	biliverdin reductase A
ENSG00000117475	BLZF1	protein_coding	basic leucine zipper nuclear factor 1
ENSG00000168283	BMI1	protein_coding	BMI1 proto-oncogene, polycomb ring finger
ENSG00000168487	BMP1	protein_coding	bone morphogenetic protein 1
ENSG00000130385	BMP15	protein_coding	bone morphogenetic protein 15
ENSG00000125845	BMP2	protein_coding	bone morphogenetic protein 2
ENSG00000138756	BMP2K	protein_coding	BMP2 inducible kinase
ENSG00000152785	BMP3	protein_coding	bone morphogenetic protein 3
ENSG00000125378	BMP4	protein_coding	bone morphogenetic protein 4
ENSG00000153162	BMP6	protein_coding	bone morphogenetic protein 6
ENSG00000101144	BMP7	protein_coding	bone morphogenetic protein 7
ENSG00000164619	BMPER	protein_coding	BMP binding endothelial regulator
ENSG00000107779	BMPR1A	protein_coding	bone morphogenetic protein receptor type 1A
ENSG00000138696	BMPR1B	protein_coding	bone morphogenetic protein receptor type 1B
ENSG00000204217	BMPR2	protein_coding	bone morphogenetic protein receptor type 2
ENSG00000165733	BMS1	protein_coding	BMS1 ribosome biogenesis factor
ENSG00000164603	BMT2	protein_coding	base methyltransferase of 25S rRNA 2 homolog
ENSG00000102010	BMX	protein_coding	BMX non-receptor tyrosine kinase
ENSG00000173068	BNC2	protein_coding	basonuclin 2
ENSG00000113734	BNIP1	protein_coding	BCL2 interacting protein 1
ENSG00000140299	BNIP2	protein_coding	BCL2 interacting protein 2
ENSG00000104765	BNIP3L	protein_coding	BCL2 interacting protein 3 like
ENSG00000144857	BOC	protein_coding	BOC cell adhesion associated, oncogene regulated
ENSG00000145919	BOD1	protein_coding	biorientation of chromosomes in cell division 1
ENSG00000038219	BOD1L1	protein_coding	biorientation of chromosomes in cell division 1 like 1
ENSG00000228075	BOD1L2	protein_coding	biorientation of chromosomes in cell division 1 like 2
ENSG00000152430	BOLL	protein_coding	boule homolog, RNA binding protein
ENSG00000165714	BORCS5	protein_coding	BLOC-1 related complex subunit 5
ENSG00000196544	BORCS6	protein_coding	BLOC-1 related complex subunit 6
ENSG00000270316	BORCS7-ASMT	protein_coding	BORCS7-ASMT readthrough (NMD candidate)
ENSG00000254901	BORCS8	protein_coding	BLOC-1 related complex subunit 8
ENSG00000064489	BORCS8-MEF2B	protein_coding	BORCS8-MEF2B readthrough
ENSG00000172331	BPGM	protein_coding	bisphosphoglycerate mutase
ENSG00000137274	BPHL	protein_coding	biphenyl hydrolase like
ENSG00000101425	BPI	protein_coding	bactericidal permeability increasing protein
ENSG00000131059	BPIFA3	protein_coding	BPI fold containing family A member 3
ENSG00000125999	BPIFB1	protein_coding	BPI fold containing family B member 1
ENSG00000186191	BPIFB4	protein_coding	BPI fold containing family B member 4
ENSG00000184459	BPIFC	protein_coding	BPI fold containing family C
ENSG00000171634	BPTF	protein_coding	bromodomain PHD finger transcription factor
ENSG00000157764	BRAF	protein_coding	B-Raf proto-oncogene, serine/threonine kinase
ENSG00000089234	BRAP	protein_coding	BRCA1 associated protein
ENSG00000012048	BRCA1	protein_coding	BRCA1 DNA repair associated
ENSG00000100425	BRD1	protein_coding	bromodomain containing 1
ENSG00000141867	BRD4	protein_coding	bromodomain containing 4
ENSG00000166164	BRD7	protein_coding	bromodomain containing 7
ENSG00000112983	BRD8	protein_coding	bromodomain containing 8
ENSG00000028310	BRD9	protein_coding	bromodomain containing 9
ENSG00000137948	BRDT	protein_coding	bromodomain testis associated
ENSG00000185024	BRF1	protein_coding	BRF1 RNA polymerase III transcription initiation factor subunit
ENSG00000164713	BRI3	protein_coding	brain protein I3
ENSG00000184992	BRI3BP	protein_coding	BRI3 binding protein
ENSG00000078725	BRINP1	protein_coding	BMP/retinoic acid inducible neural specific 1
ENSG00000198797	BRINP2	protein_coding	BMP/retinoic acid inducible neural specific 2
ENSG00000162670	BRINP3	protein_coding	BMP/retinoic acid inducible neural specific 3
ENSG00000136492	BRIP1	protein_coding	BRCA1 interacting helicase 1
ENSG00000113460	BRIX1	protein_coding	biogenesis of ribosomes BRX1
ENSG00000100916	BRMS1L	protein_coding	BRMS1 like transcriptional repressor
ENSG00000162819	BROX	protein_coding	BRO1 domain and CAAX motif containing
ENSG00000160469	BRSK1	protein_coding	BR serine/threonine kinase 1
ENSG00000185658	BRWD1	protein_coding	bromodomain and WD repeat domain containing 1
ENSG00000164061	BSN	protein_coding	bassoon presynaptic cytomatrix protein
ENSG00000162399	BSND	protein_coding	barttin CLCNK type accessory subunit beta
ENSG00000119411	BSPRY	protein_coding	B-box and SPRY domain containing
ENSG00000109743	BST1	protein_coding	bone marrow stromal cell antigen 1
ENSG00000095564	BTAF1	protein_coding	B-TFIID TATA-box binding protein associated factor 1
ENSG00000148925	BTBD10	protein_coding	BTB domain containing 10
ENSG00000151136	BTBD11	protein_coding	BTB domain containing 11
ENSG00000138152	BTBD16	protein_coding	BTB domain containing 16
ENSG00000204347	BTBD17	protein_coding	BTB domain containing 17
ENSG00000233436	BTBD18	protein_coding	BTB domain containing 18
ENSG00000222009	BTBD19	protein_coding	BTB domain containing 19
ENSG00000132640	BTBD3	protein_coding	BTB domain containing 3
ENSG00000184887	BTBD6	protein_coding	BTB domain containing 6
ENSG00000011114	BTBD7	protein_coding	BTB domain containing 7
ENSG00000189195	BTBD8	protein_coding	BTB domain containing 8
ENSG00000183826	BTBD9	protein_coding	BTB domain containing 9
ENSG00000169814	BTD	protein_coding	biotinidase
ENSG00000145741	BTF3	protein_coding	basic transcription factor 3
ENSG00000134717	BTF3L4	protein_coding	basic transcription factor 3 like 4
ENSG00000133639	BTG1	protein_coding	BTG anti-proliferation factor 1
ENSG00000159388	BTG2	protein_coding	BTG anti-proliferation factor 2
ENSG00000154640	BTG3	protein_coding	BTG anti-proliferation factor 3
ENSG00000137707	BTG4	protein_coding	BTG anti-proliferation factor 4
ENSG00000186265	BTLA	protein_coding	B and T lymphocyte associated
ENSG00000204290	BTNL2	protein_coding	butyrophilin like 2
ENSG00000168903	BTNL3	protein_coding	butyrophilin like 3
ENSG00000113303	BTNL8	protein_coding	butyrophilin like 8
ENSG00000166167	BTRC	protein_coding	beta-transducin repeat containing E3 ubiquitin protein ligase
ENSG00000156970	BUB1B	protein_coding	BUB1 mitotic checkpoint serine/threonine kinase B
ENSG00000137656	BUD13	protein_coding	BUD13 homolog
ENSG00000112276	BVES	protein_coding	blood vessel epicardial substance
ENSG00000112578	BYSL	protein_coding	bystin like
ENSG00000136261	BZW2	protein_coding	basic leucine zipper and W2 domains 2
ENSG00000179133	C10orf67	protein_coding	chromosome 10 open reading frame 67
ENSG00000119965	C10orf88	protein_coding	chromosome 10 open reading frame 88
ENSG00000154493	C10orf90	protein_coding	chromosome 10 open reading frame 90
ENSG00000188373	C10orf99	protein_coding	chromosome 10 open reading frame 99
ENSG00000137720	C11orf1	protein_coding	chromosome 11 open reading frame 1
ENSG00000176029	C11orf16	protein_coding	chromosome 11 open reading frame 16
ENSG00000110665	C11orf21	protein_coding	chromosome 11 open reading frame 21
ENSG00000180878	C11orf42	protein_coding	chromosome 11 open reading frame 42
ENSG00000150750	C11orf53	protein_coding	chromosome 11 open reading frame 53
ENSG00000182919	C11orf54	protein_coding	chromosome 11 open reading frame 54
ENSG00000110696	C11orf58	protein_coding	chromosome 11 open reading frame 58
ENSG00000166323	C11orf65	protein_coding	chromosome 11 open reading frame 65
ENSG00000173715	C11orf80	protein_coding	chromosome 11 open reading frame 80
ENSG00000234776	C11orf94	protein_coding	chromosome 11 open reading frame 94
ENSG00000187479	C11orf96	protein_coding	chromosome 11 open reading frame 96
ENSG00000257057	C11orf97	protein_coding	chromosome 11 open reading frame 97
ENSG00000133641	C12orf29	protein_coding	chromosome 12 open reading frame 29
ENSG00000047621	C12orf4	protein_coding	chromosome 12 open reading frame 4
ENSG00000180116	C12orf40	protein_coding	chromosome 12 open reading frame 40
ENSG00000179088	C12orf42	protein_coding	chromosome 12 open reading frame 42
ENSG00000165805	C12orf50	protein_coding	chromosome 12 open reading frame 50
ENSG00000185306	C12orf56	protein_coding	chromosome 12 open reading frame 56
ENSG00000182993	C12orf60	protein_coding	chromosome 12 open reading frame 60
ENSG00000204954	C12orf73	protein_coding	chromosome 12 open reading frame 73
ENSG00000235162	C12orf75	protein_coding	chromosome 12 open reading frame 75
ENSG00000174456	C12orf76	protein_coding	chromosome 12 open reading frame 76
ENSG00000227051	C14orf132	protein_coding	chromosome 14 open reading frame 132
ENSG00000184601	C14orf180	protein_coding	chromosome 14 open reading frame 180
ENSG00000179476	C14orf28	protein_coding	chromosome 14 open reading frame 28
ENSG00000179008	C14orf39	protein_coding	chromosome 14 open reading frame 39
ENSG00000100802	C14orf93	protein_coding	chromosome 14 open reading frame 93
ENSG00000167173	C15orf39	protein_coding	chromosome 15 open reading frame 39
ENSG00000169609	C15orf40	protein_coding	chromosome 15 open reading frame 40
ENSG00000166920	C15orf48	protein_coding	chromosome 15 open reading frame 48
ENSG00000182831	C16orf72	protein_coding	chromosome 16 open reading frame 72
ENSG00000154102	C16orf74	protein_coding	chromosome 16 open reading frame 74
ENSG00000166152	C16orf78	protein_coding	chromosome 16 open reading frame 78
ENSG00000234186	C16orf82	protein_coding	chromosome 16 open reading frame 82
ENSG00000153446	C16orf89	protein_coding	chromosome 16 open reading frame 89
ENSG00000167194	C16orf92	protein_coding	chromosome 16 open reading frame 92
ENSG00000260456	C16orf95	protein_coding	chromosome 16 open reading frame 95
ENSG00000256806	C17orf100	protein_coding	chromosome 17 open reading frame 100
ENSG00000205710	C17orf107	protein_coding	chromosome 17 open reading frame 107
ENSG00000258315	C17orf49	protein_coding	chromosome 17 open reading frame 49
ENSG00000141371	C17orf64	protein_coding	chromosome 17 open reading frame 64
ENSG00000214226	C17orf67	protein_coding	chromosome 17 open reading frame 67
ENSG00000278505	C17orf78	protein_coding	chromosome 17 open reading frame 78
ENSG00000141219	C17orf80	protein_coding	chromosome 17 open reading frame 80
ENSG00000187624	C17orf97	protein_coding	chromosome 17 open reading frame 97
ENSG00000187997	C17orf99	protein_coding	chromosome 17 open reading frame 99
ENSG00000141428	C18orf21	protein_coding	chromosome 18 open reading frame 21
ENSG00000152242	C18orf25	protein_coding	chromosome 18 open reading frame 25
ENSG00000206043	C18orf63	protein_coding	chromosome 18 open reading frame 63
ENSG00000131943	C19orf12	protein_coding	chromosome 19 open reading frame 12
ENSG00000177025	C19orf18	protein_coding	chromosome 19 open reading frame 18
ENSG00000214212	C19orf38	protein_coding	chromosome 19 open reading frame 38
ENSG00000105072	C19orf44	protein_coding	chromosome 19 open reading frame 44
ENSG00000160392	C19orf47	protein_coding	chromosome 19 open reading frame 47
ENSG00000104979	C19orf53	protein_coding	chromosome 19 open reading frame 53
ENSG00000235034	C19orf81	protein_coding	chromosome 19 open reading frame 81
ENSG00000262874	C19orf84	protein_coding	chromosome 19 open reading frame 84
ENSG00000197223	C1D	protein_coding	C1D nuclear receptor corepressor
ENSG00000106392	C1GALT1	protein_coding	core 1 synthase, glycoprotein-N-acetylgalactosamine 3-beta-galactosyltransferase 1
ENSG00000180999	C1orf105	protein_coding	chromosome 1 open reading frame 105
ENSG00000116922	C1orf109	protein_coding	chromosome 1 open reading frame 109
ENSG00000000460	C1orf112	protein_coding	chromosome 1 open reading frame 112
ENSG00000197982	C1orf122	protein_coding	chromosome 1 open reading frame 122
ENSG00000175262	C1orf127	protein_coding	chromosome 1 open reading frame 127
ENSG00000143633	C1orf131	protein_coding	chromosome 1 open reading frame 131
ENSG00000203963	C1orf141	protein_coding	chromosome 1 open reading frame 141
ENSG00000143110	C1orf162	protein_coding	chromosome 1 open reading frame 162
ENSG00000215910	C1orf167	protein_coding	chromosome 1 open reading frame 167
ENSG00000198912	C1orf174	protein_coding	chromosome 1 open reading frame 174
ENSG00000204006	C1orf185	protein_coding	chromosome 1 open reading frame 185
ENSG00000116667	C1orf21	protein_coding	chromosome 1 open reading frame 21
ENSG00000239887	C1orf226	protein_coding	chromosome 1 open reading frame 226
ENSG00000143793	C1orf35	protein_coding	chromosome 1 open reading frame 35
ENSG00000143612	C1orf43	protein_coding	chromosome 1 open reading frame 43
ENSG00000162642	C1orf52	protein_coding	chromosome 1 open reading frame 52
ENSG00000203724	C1orf53	protein_coding	chromosome 1 open reading frame 53
ENSG00000198854	C1orf68	protein_coding	chromosome 1 open reading frame 68
ENSG00000162757	C1orf74	protein_coding	chromosome 1 open reading frame 74
ENSG00000162598	C1orf87	protein_coding	chromosome 1 open reading frame 87
ENSG00000142698	C1orf94	protein_coding	chromosome 1 open reading frame 94
ENSG00000173372	C1QA	protein_coding	complement C1q A chain
ENSG00000108561	C1QBP	protein_coding	complement C1q binding protein
ENSG00000159189	C1QC	protein_coding	complement C1q C chain
ENSG00000186897	C1QL4	protein_coding	complement C1q like 4
ENSG00000173918	C1QTNF1	protein_coding	C1q and TNF related 1
ENSG00000273294	C1QTNF3-AMACR	protein_coding	C1QTNF3-AMACR readthrough (NMD candidate)
ENSG00000133466	C1QTNF6	protein_coding	C1q and TNF related 6
ENSG00000163145	C1QTNF7	protein_coding	C1q and TNF related 7
ENSG00000240654	C1QTNF9	protein_coding	C1q and TNF related 9
ENSG00000205863	C1QTNF9B	protein_coding	C1q and TNF related 9B
ENSG00000139178	C1RL	protein_coding	complement C1r subcomponent like
ENSG00000149609	C20orf144	protein_coding	chromosome 20 open reading frame 144
ENSG00000125975	C20orf173	protein_coding	chromosome 20 open reading frame 173
ENSG00000215595	C20orf202	protein_coding	chromosome 20 open reading frame 202
ENSG00000198547	C20orf203	protein_coding	chromosome 20 open reading frame 203
ENSG00000205929	C21orf62	protein_coding	chromosome 21 open reading frame 62
ENSG00000154642	C21orf91	protein_coding	chromosome 21 open reading frame 91
ENSG00000128346	C22orf23	protein_coding	chromosome 22 open reading frame 23
ENSG00000205856	C22orf42	protein_coding	chromosome 22 open reading frame 42
ENSG00000157617	C2CD2	protein_coding	C2 calcium dependent domain containing 2
ENSG00000168014	C2CD3	protein_coding	C2 domain containing 3 centriole elongation regulator
ENSG00000198535	C2CD4A	protein_coding	C2 calcium dependent domain containing 4A
ENSG00000225556	C2CD4D	protein_coding	C2 calcium dependent domain containing 4D
ENSG00000111731	C2CD5	protein_coding	C2 calcium dependent domain containing 5
ENSG00000273045	C2orf15	protein_coding	chromosome 2 open reading frame 15
ENSG00000115998	C2orf42	protein_coding	chromosome 2 open reading frame 42
ENSG00000150873	C2orf50	protein_coding	chromosome 2 open reading frame 50
ENSG00000187944	C2orf66	protein_coding	chromosome 2 open reading frame 66
ENSG00000178074	C2orf69	protein_coding	chromosome 2 open reading frame 69
ENSG00000204128	C2orf72	protein_coding	chromosome 2 open reading frame 72
ENSG00000237651	C2orf74	protein_coding	chromosome 2 open reading frame 74
ENSG00000186132	C2orf76	protein_coding	chromosome 2 open reading frame 76
ENSG00000284308	C2orf81	protein_coding	chromosome 2 open reading frame 81
ENSG00000187699	C2orf88	protein_coding	chromosome 2 open reading frame 88
ENSG00000114405	C3orf14	protein_coding	chromosome 3 open reading frame 14
ENSG00000131379	C3orf20	protein_coding	chromosome 3 open reading frame 20
ENSG00000180697	C3orf22	protein_coding	chromosome 3 open reading frame 22
ENSG00000179021	C3orf38	protein_coding	chromosome 3 open reading frame 38
ENSG00000163632	C3orf49	protein_coding	chromosome 3 open reading frame 49
ENSG00000114529	C3orf52	protein_coding	chromosome 3 open reading frame 52
ENSG00000188315	C3orf62	protein_coding	chromosome 3 open reading frame 62
ENSG00000187068	C3orf70	protein_coding	chromosome 3 open reading frame 70
ENSG00000244731	C4A	protein_coding	complement C4A (Rodgers blood group)
ENSG00000224389	C4B	protein_coding	complement C4B (Chido blood group)
ENSG00000123843	C4BPB	protein_coding	complement component 4 binding protein beta
ENSG00000154274	C4orf19	protein_coding	chromosome 4 open reading frame 19
ENSG00000164096	C4orf3	protein_coding	chromosome 4 open reading frame 3
ENSG00000151470	C4orf33	protein_coding	chromosome 4 open reading frame 33
ENSG00000163633	C4orf36	protein_coding	chromosome 4 open reading frame 36
ENSG00000164123	C4orf45	protein_coding	chromosome 4 open reading frame 45
ENSG00000205208	C4orf46	protein_coding	chromosome 4 open reading frame 46
ENSG00000181215	C4orf50	protein_coding	chromosome 4 open reading frame 50
ENSG00000237136	C4orf51	protein_coding	chromosome 4 open reading frame 51
ENSG00000106804	C5	protein_coding	complement C5
ENSG00000197405	C5AR1	protein_coding	complement C5a receptor 1
ENSG00000082213	C5orf22	protein_coding	chromosome 5 open reading frame 22
ENSG00000181904	C5orf24	protein_coding	chromosome 5 open reading frame 24
ENSG00000172244	C5orf34	protein_coding	chromosome 5 open reading frame 34
ENSG00000178776	C5orf46	protein_coding	chromosome 5 open reading frame 46
ENSG00000185056	C5orf47	protein_coding	chromosome 5 open reading frame 47
ENSG00000215217	C5orf49	protein_coding	chromosome 5 open reading frame 49
ENSG00000234511	C5orf58	protein_coding	chromosome 5 open reading frame 58
ENSG00000164241	C5orf63	protein_coding	chromosome 5 open reading frame 63
ENSG00000039537	C6	protein_coding	complement C6
ENSG00000112539	C6orf118	protein_coding	chromosome 6 open reading frame 118
ENSG00000188112	C6orf132	protein_coding	chromosome 6 open reading frame 132
ENSG00000197261	C6orf141	protein_coding	chromosome 6 open reading frame 141
ENSG00000221821	C6orf226	protein_coding	chromosome 6 open reading frame 226
ENSG00000137434	C6orf52	protein_coding	chromosome 6 open reading frame 52
ENSG00000184530	C6orf58	protein_coding	chromosome 6 open reading frame 58
ENSG00000198663	C6orf89	protein_coding	chromosome 6 open reading frame 89
ENSG00000112936	C7	protein_coding	complement C7
ENSG00000153790	C7orf31	protein_coding	chromosome 7 open reading frame 31
ENSG00000170279	C7orf33	protein_coding	chromosome 7 open reading frame 33
ENSG00000164746	C7orf57	protein_coding	chromosome 7 open reading frame 57
ENSG00000157131	C8A	protein_coding	complement C8 alpha chain
ENSG00000021852	C8B	protein_coding	complement C8 beta chain
ENSG00000165084	C8orf34	protein_coding	chromosome 8 open reading frame 34
ENSG00000288602	C8orf44-SGK3	protein_coding	C8orf44-SGK3 readthrough
ENSG00000241852	C8orf58	protein_coding	chromosome 8 open reading frame 58
ENSG00000253250	C8orf88	protein_coding	chromosome 8 open reading frame 88
ENSG00000113600	C9	protein_coding	complement C9
ENSG00000188959	C9orf152	protein_coding	chromosome 9 open reading frame 152
ENSG00000187753	C9orf153	protein_coding	chromosome 9 open reading frame 153
ENSG00000164972	C9orf24	protein_coding	chromosome 9 open reading frame 24
ENSG00000157653	C9orf43	protein_coding	chromosome 9 open reading frame 43
ENSG00000179058	C9orf50	protein_coding	chromosome 9 open reading frame 50
ENSG00000204669	C9orf57	protein_coding	chromosome 9 open reading frame 57
ENSG00000165118	C9orf64	protein_coding	chromosome 9 open reading frame 64
ENSG00000147894	C9orf72	protein_coding	C9orf72-SMCR8 complex subunit
ENSG00000133742	CA1	protein_coding	carbonic anhydrase 1
ENSG00000154975	CA10	protein_coding	carbonic anhydrase 10
ENSG00000063180	CA11	protein_coding	carbonic anhydrase 11
ENSG00000185015	CA13	protein_coding	carbonic anhydrase 13
ENSG00000104267	CA2	protein_coding	carbonic anhydrase 2
ENSG00000164879	CA3	protein_coding	carbonic anhydrase 3
ENSG00000167434	CA4	protein_coding	carbonic anhydrase 4
ENSG00000169239	CA5B	protein_coding	carbonic anhydrase 5B
ENSG00000168748	CA7	protein_coding	carbonic anhydrase 7
ENSG00000178538	CA8	protein_coding	carbonic anhydrase 8
ENSG00000120159	CAAP1	protein_coding	caspase activity and apoptosis inhibitor 1
ENSG00000135932	CAB39	protein_coding	calcium binding protein 39
ENSG00000102547	CAB39L	protein_coding	calcium binding protein 39 like
ENSG00000134508	CABLES1	protein_coding	Cdk5 and Abl enzyme substrate 1
ENSG00000149679	CABLES2	protein_coding	Cdk5 and Abl enzyme substrate 2
ENSG00000157782	CABP1	protein_coding	calcium binding protein 1
ENSG00000105507	CABP5	protein_coding	calcium binding protein 5
ENSG00000154040	CABYR	protein_coding	calcium binding tyrosine phosphorylation regulated
ENSG00000160325	CACFD1	protein_coding	calcium channel flower domain containing 1
ENSG00000158966	CACHD1	protein_coding	cache domain containing 1
ENSG00000141837	CACNA1A	protein_coding	calcium voltage-gated channel subunit alpha1 A
ENSG00000151067	CACNA1C	protein_coding	calcium voltage-gated channel subunit alpha1 C
ENSG00000157388	CACNA1D	protein_coding	calcium voltage-gated channel subunit alpha1 D
ENSG00000198216	CACNA1E	protein_coding	calcium voltage-gated channel subunit alpha1 E
ENSG00000196557	CACNA1H	protein_coding	calcium voltage-gated channel subunit alpha1 H
ENSG00000100346	CACNA1I	protein_coding	calcium voltage-gated channel subunit alpha1 I
ENSG00000081248	CACNA1S	protein_coding	calcium voltage-gated channel subunit alpha1 S
ENSG00000153956	CACNA2D1	protein_coding	calcium voltage-gated channel auxiliary subunit alpha2delta 1
ENSG00000007402	CACNA2D2	protein_coding	calcium voltage-gated channel auxiliary subunit alpha2delta 2
ENSG00000157445	CACNA2D3	protein_coding	calcium voltage-gated channel auxiliary subunit alpha2delta 3
ENSG00000151062	CACNA2D4	protein_coding	calcium voltage-gated channel auxiliary subunit alpha2delta 4
ENSG00000165995	CACNB2	protein_coding	calcium voltage-gated channel auxiliary subunit beta 2
ENSG00000182389	CACNB4	protein_coding	calcium voltage-gated channel auxiliary subunit beta 4
ENSG00000166862	CACNG2	protein_coding	calcium voltage-gated channel auxiliary subunit gamma 2
ENSG00000006116	CACNG3	protein_coding	calcium voltage-gated channel auxiliary subunit gamma 3
ENSG00000075429	CACNG5	protein_coding	calcium voltage-gated channel auxiliary subunit gamma 5
ENSG00000130433	CACNG6	protein_coding	calcium voltage-gated channel auxiliary subunit gamma 6
ENSG00000105605	CACNG7	protein_coding	calcium voltage-gated channel auxiliary subunit gamma 7
ENSG00000142408	CACNG8	protein_coding	calcium voltage-gated channel auxiliary subunit gamma 8
ENSG00000151893	CACUL1	protein_coding	CDK2 associated cullin domain 1
ENSG00000116161	CACYBP	protein_coding	calcyclin binding protein
ENSG00000182985	CADM1	protein_coding	cell adhesion molecule 1
ENSG00000175161	CADM2	protein_coding	cell adhesion molecule 2
ENSG00000162706	CADM3	protein_coding	cell adhesion molecule 3
ENSG00000163618	CADPS	protein_coding	calcium dependent secretion activator
ENSG00000081803	CADPS2	protein_coding	calcium dependent secretion activator 2
ENSG00000164304	CAGE1	protein_coding	cancer antigen 1
ENSG00000175868	CALCB	protein_coding	calcitonin related polypeptide beta
ENSG00000012822	CALCOCO1	protein_coding	calcium binding and coiled-coil domain 1
ENSG00000064989	CALCRL	protein_coding	calcitonin receptor like receptor
ENSG00000122786	CALD1	protein_coding	caldesmon 1
ENSG00000198668	CALM1	protein_coding	calmodulin 1
ENSG00000143933	CALM2	protein_coding	calmodulin 2
ENSG00000160014	CALM3	protein_coding	calmodulin 3
ENSG00000129007	CALML4	protein_coding	calmodulin like 4
ENSG00000169885	CALML6	protein_coding	calmodulin like 6
ENSG00000183166	CALN1	protein_coding	calneuron 1
ENSG00000134072	CAMK1	protein_coding	calcium/calmodulin dependent protein kinase I
ENSG00000183049	CAMK1D	protein_coding	calcium/calmodulin dependent protein kinase ID
ENSG00000008118	CAMK1G	protein_coding	calcium/calmodulin dependent protein kinase IG
ENSG00000058404	CAMK2B	protein_coding	calcium/calmodulin dependent protein kinase II beta
ENSG00000145349	CAMK2D	protein_coding	calcium/calmodulin dependent protein kinase II delta
ENSG00000148660	CAMK2G	protein_coding	calcium/calmodulin dependent protein kinase II gamma
ENSG00000162545	CAMK2N1	protein_coding	calcium/calmodulin dependent protein kinase II inhibitor 1
ENSG00000163888	CAMK2N2	protein_coding	calcium/calmodulin dependent protein kinase II inhibitor 2
ENSG00000152495	CAMK4	protein_coding	calcium/calmodulin dependent protein kinase IV
ENSG00000143919	CAMKMT	protein_coding	calmodulin-lysine N-methyltransferase
ENSG00000164615	CAMLG	protein_coding	calcium modulating ligand
ENSG00000164047	CAMP	protein_coding	cathelicidin antimicrobial peptide
ENSG00000130559	CAMSAP1	protein_coding	calmodulin regulated spectrin associated protein 1
ENSG00000118200	CAMSAP2	protein_coding	calmodulin regulated spectrin associated protein family member 2
ENSG00000076826	CAMSAP3	protein_coding	calmodulin regulated spectrin associated protein family member 3
ENSG00000171735	CAMTA1	protein_coding	calmodulin binding transcription activator 1
ENSG00000144712	CAND2	protein_coding	cullin associated and neddylation dissociated 2 (putative)
ENSG00000171302	CANT1	protein_coding	calcium activated nucleotidase 1
ENSG00000131236	CAP1	protein_coding	cyclase associated actin cytoskeleton regulatory protein 1
ENSG00000112186	CAP2	protein_coding	cyclase associated actin cytoskeleton regulatory protein 2
ENSG00000014216	CAPN1	protein_coding	calpain 1
ENSG00000142330	CAPN10	protein_coding	calpain 10
ENSG00000137225	CAPN11	protein_coding	calpain 11
ENSG00000182472	CAPN12	protein_coding	calpain 12
ENSG00000162949	CAPN13	protein_coding	calpain 13
ENSG00000214711	CAPN14	protein_coding	calpain 14
ENSG00000162909	CAPN2	protein_coding	calpain 2
ENSG00000149260	CAPN5	protein_coding	calpain 5
ENSG00000131375	CAPN7	protein_coding	calpain 7
ENSG00000203697	CAPN8	protein_coding	calpain 8
ENSG00000135773	CAPN9	protein_coding	calpain 9
ENSG00000126247	CAPNS1	protein_coding	calpain small subunit 1
ENSG00000110888	CAPRIN2	protein_coding	caprin family member 2
ENSG00000180881	CAPS2	protein_coding	calcyphosine 2
ENSG00000152611	CAPSL	protein_coding	calcyphosine like
ENSG00000116489	CAPZA1	protein_coding	capping actin protein of muscle Z-line subunit alpha 1
ENSG00000198898	CAPZA2	protein_coding	capping actin protein of muscle Z-line subunit alpha 2
ENSG00000077549	CAPZB	protein_coding	capping actin protein of muscle Z-line subunit beta
ENSG00000100065	CARD10	protein_coding	caspase recruitment domain family member 10
ENSG00000198286	CARD11	protein_coding	caspase recruitment domain family member 11
ENSG00000132357	CARD6	protein_coding	caspase recruitment domain family member 6
ENSG00000187796	CARD9	protein_coding	caspase recruitment domain family member 9
ENSG00000153048	CARHSP1	protein_coding	calcium regulated heat stable protein 1
ENSG00000142453	CARM1	protein_coding	coactivator associated arginine methyltransferase 1
ENSG00000079691	CARMIL1	protein_coding	capping protein regulator and myosin 1 linker 1
ENSG00000159753	CARMIL2	protein_coding	capping protein regulator and myosin 1 linker 2
ENSG00000186648	CARMIL3	protein_coding	capping protein regulator and myosin 1 linker 3
ENSG00000156017	CARNMT1	protein_coding	carnosine N-methyltransferase 1
ENSG00000134905	CARS2	protein_coding	cysteinyl-tRNA synthetase 2, mitochondrial
ENSG00000108349	CASC3	protein_coding	CASC3 exon junction complex subunit
ENSG00000147044	CASK	protein_coding	calcium/calmodulin dependent serine protein kinase
ENSG00000003400	CASP10	protein_coding	caspase 10
ENSG00000105141	CASP14	protein_coding	caspase 14
ENSG00000164305	CASP3	protein_coding	caspase 3
ENSG00000138794	CASP6	protein_coding	caspase 6
ENSG00000165806	CASP7	protein_coding	caspase 7
ENSG00000064012	CASP8	protein_coding	caspase 8
ENSG00000143318	CASQ1	protein_coding	calsequestrin 1
ENSG00000118729	CASQ2	protein_coding	calsequestrin 2
ENSG00000036828	CASR	protein_coding	calcium sensing receptor
ENSG00000087589	CASS4	protein_coding	Cas scaffold protein family member 4
ENSG00000153113	CAST	protein_coding	calpastatin
ENSG00000130940	CASZ1	protein_coding	castor zinc finger 1
ENSG00000121691	CAT	protein_coding	catalase
ENSG00000158428	CATIP	protein_coding	ciliogenesis associated TTC17 interacting protein
ENSG00000175294	CATSPER1	protein_coding	cation channel sperm associated 1
ENSG00000166762	CATSPER2	protein_coding	cation channel sperm associated 2
ENSG00000133962	CATSPERB	protein_coding	cation channel sperm associated auxiliary subunit beta
ENSG00000174898	CATSPERD	protein_coding	cation channel sperm associated auxiliary subunit delta
ENSG00000099338	CATSPERG	protein_coding	cation channel sperm associated auxiliary subunit gamma
ENSG00000105974	CAV1	protein_coding	caveolin 1
ENSG00000182533	CAV3	protein_coding	caveolin 3
ENSG00000099625	CBARP	protein_coding	CACN subunit beta associated regulatory protein
ENSG00000078699	CBFA2T2	protein_coding	CBFA2/RUNX1 partner transcriptional co-repressor 2
ENSG00000129993	CBFA2T3	protein_coding	CBFA2/RUNX1 partner transcriptional co-repressor 3
ENSG00000067955	CBFB	protein_coding	core-binding factor subunit beta
ENSG00000110395	CBL	protein_coding	Cbl proto-oncogene
ENSG00000114423	CBLB	protein_coding	Cbl proto-oncogene B
ENSG00000142273	CBLC	protein_coding	Cbl proto-oncogene C
ENSG00000105879	CBLL1	protein_coding	Cbl proto-oncogene like 1
ENSG00000102924	CBLN1	protein_coding	cerebellin 1 precursor
ENSG00000141668	CBLN2	protein_coding	cerebellin 2 precursor
ENSG00000139899	CBLN3	protein_coding	cerebellin 3 precursor
ENSG00000054803	CBLN4	protein_coding	cerebellin 4 precursor
ENSG00000159231	CBR3	protein_coding	carbonyl reductase 3
ENSG00000145439	CBR4	protein_coding	carbonyl reductase 4
ENSG00000136682	CBWD2	protein_coding	COBW domain containing 2
ENSG00000173894	CBX2	protein_coding	chromobox 2
ENSG00000122565	CBX3	protein_coding	chromobox 3
ENSG00000094916	CBX5	protein_coding	chromobox 5
ENSG00000183741	CBX6	protein_coding	chromobox 6
ENSG00000100307	CBX7	protein_coding	chromobox 7
ENSG00000141570	CBX8	protein_coding	chromobox 8
ENSG00000100211	CBY1	protein_coding	chibby family member 1, beta catenin antagonist
ENSG00000154222	CC2D1B	protein_coding	coiled-coil and C2 domain containing 1B
ENSG00000048342	CC2D2A	protein_coding	coiled-coil and C2 domain containing 2A
ENSG00000188649	CC2D2B	protein_coding	coiled-coil and C2 domain containing 2B
ENSG00000060339	CCAR1	protein_coding	cell division cycle and apoptosis regulator 1
ENSG00000158941	CCAR2	protein_coding	cell cycle and apoptosis regulator 2
ENSG00000183287	CCBE1	protein_coding	collagen and calcium binding EGF domains 1
ENSG00000150636	CCDC102B	protein_coding	coiled-coil domain containing 102B
ENSG00000160994	CCDC105	protein_coding	coiled-coil domain containing 105
ENSG00000173581	CCDC106	protein_coding	coiled-coil domain containing 106
ENSG00000168491	CCDC110	protein_coding	coiled-coil domain containing 110
ENSG00000164221	CCDC112	protein_coding	coiled-coil domain containing 112
ENSG00000160799	CCDC12	protein_coding	coiled-coil domain containing 12
ENSG00000151773	CCDC122	protein_coding	coiled-coil domain containing 122
ENSG00000169193	CCDC126	protein_coding	coiled-coil domain containing 126
ENSG00000244607	CCDC13	protein_coding	coiled-coil domain containing 13
ENSG00000100147	CCDC134	protein_coding	coiled-coil domain containing 134
ENSG00000163006	CCDC138	protein_coding	coiled-coil domain containing 138
ENSG00000163492	CCDC141	protein_coding	coiled-coil domain containing 141
ENSG00000135637	CCDC142	protein_coding	coiled-coil domain containing 142
ENSG00000170160	CCDC144A	protein_coding	coiled-coil domain containing 144A
ENSG00000153237	CCDC148	protein_coding	coiled-coil domain containing 148
ENSG00000181982	CCDC149	protein_coding	coiled-coil domain containing 149
ENSG00000149548	CCDC15	protein_coding	coiled-coil domain containing 15
ENSG00000144395	CCDC150	protein_coding	coiled-coil domain containing 150
ENSG00000198865	CCDC152	protein_coding	coiled-coil domain containing 152
ENSG00000248712	CCDC153	protein_coding	coiled-coil domain containing 153
ENSG00000187860	CCDC157	protein_coding	coiled-coil domain containing 157
ENSG00000163749	CCDC158	protein_coding	coiled-coil domain containing 158
ENSG00000280670	CCDC163	protein_coding	coiled-coil domain containing 163
ENSG00000175820	CCDC168	protein_coding	coiled-coil domain containing 168
ENSG00000242715	CCDC169	protein_coding	coiled-coil domain containing 169
ENSG00000250709	CCDC169-SOHLH2	protein_coding	CCDC169-SOHLH2 readthrough
ENSG00000159588	CCDC17	protein_coding	coiled-coil domain containing 17
ENSG00000120262	CCDC170	protein_coding	coiled-coil domain containing 170
ENSG00000164989	CCDC171	protein_coding	coiled-coil domain containing 171
ENSG00000182645	CCDC172	protein_coding	coiled-coil domain containing 172
ENSG00000154781	CCDC174	protein_coding	coiled-coil domain containing 174
ENSG00000166960	CCDC178	protein_coding	coiled-coil domain containing 178
ENSG00000255359	CCDC179	protein_coding	coiled-coil domain containing 179
ENSG00000197816	CCDC180	protein_coding	coiled-coil domain containing 180
ENSG00000166329	CCDC182	protein_coding	coiled-coil domain containing 182
ENSG00000213213	CCDC183	protein_coding	coiled-coil domain containing 183
ENSG00000178395	CCDC185	protein_coding	coiled-coil domain containing 185
ENSG00000165813	CCDC186	protein_coding	coiled-coil domain containing 186
ENSG00000260220	CCDC187	protein_coding	coiled-coil domain containing 187
ENSG00000234409	CCDC188	protein_coding	coiled-coil domain containing 188
ENSG00000185860	CCDC190	protein_coding	coiled-coil domain containing 190
ENSG00000230561	CCDC192	protein_coding	coiled-coil domain containing 192
ENSG00000159214	CCDC24	protein_coding	coiled-coil domain containing 24
ENSG00000162592	CCDC27	protein_coding	coiled-coil domain containing 27
ENSG00000024862	CCDC28A	protein_coding	coiled-coil domain containing 28A
ENSG00000151468	CCDC3	protein_coding	coiled-coil domain containing 3
ENSG00000186409	CCDC30	protein_coding	coiled-coil domain containing 30
ENSG00000140481	CCDC33	protein_coding	coiled-coil domain containing 33
ENSG00000109881	CCDC34	protein_coding	coiled-coil domain containing 34
ENSG00000165972	CCDC38	protein_coding	coiled-coil domain containing 38
ENSG00000284862	CCDC39	protein_coding	coiled-coil domain containing 39
ENSG00000141519	CCDC40	protein_coding	coiled-coil domain containing 40
ENSG00000161973	CCDC42	protein_coding	coiled-coil domain containing 42
ENSG00000180329	CCDC43	protein_coding	coiled-coil domain containing 43
ENSG00000152492	CCDC50	protein_coding	coiled-coil domain containing 50
ENSG00000164051	CCDC51	protein_coding	coiled-coil domain containing 51
ENSG00000176155	CCDC57	protein_coding	coiled-coil domain containing 57
ENSG00000133773	CCDC59	protein_coding	coiled-coil domain containing 59
ENSG00000108091	CCDC6	protein_coding	coiled-coil domain containing 6
ENSG00000183273	CCDC60	protein_coding	coiled-coil domain containing 60
ENSG00000104983	CCDC61	protein_coding	coiled-coil domain containing 61
ENSG00000130783	CCDC62	protein_coding	coiled-coil domain containing 62
ENSG00000173093	CCDC63	protein_coding	coiled-coil domain containing 63
ENSG00000180376	CCDC66	protein_coding	coiled-coil domain containing 66
ENSG00000166510	CCDC68	protein_coding	coiled-coil domain containing 68
ENSG00000198624	CCDC69	protein_coding	coiled-coil domain containing 69
ENSG00000177352	CCDC71	protein_coding	coiled-coil domain containing 71
ENSG00000253276	CCDC71L	protein_coding	coiled-coil domain containing 71 like
ENSG00000186714	CCDC73	protein_coding	coiled-coil domain containing 73
ENSG00000120647	CCDC77	protein_coding	coiled-coil domain containing 77
ENSG00000091986	CCDC80	protein_coding	coiled-coil domain containing 80
ENSG00000149201	CCDC81	protein_coding	coiled-coil domain containing 81
ENSG00000149231	CCDC82	protein_coding	coiled-coil domain containing 82
ENSG00000150676	CCDC83	protein_coding	coiled-coil domain containing 83
ENSG00000055813	CCDC85A	protein_coding	coiled-coil domain containing 85A
ENSG00000205476	CCDC85C	protein_coding	coiled-coil domain containing 85C
ENSG00000110104	CCDC86	protein_coding	coiled-coil domain containing 86
ENSG00000168071	CCDC88B	protein_coding	coiled-coil domain containing 88B
ENSG00000015133	CCDC88C	protein_coding	coiled-coil domain containing 88C
ENSG00000137500	CCDC90B	protein_coding	coiled-coil domain containing 90B
ENSG00000123106	CCDC91	protein_coding	coiled-coil domain containing 91
ENSG00000125633	CCDC93	protein_coding	coiled-coil domain containing 93
ENSG00000197651	CCER1	protein_coding	coiled-coil glutamate rich protein 1
ENSG00000262484	CCER2	protein_coding	coiled-coil glutamate rich protein 2
ENSG00000163394	CCKAR	protein_coding	cholecystokinin A receptor
ENSG00000110148	CCKBR	protein_coding	cholecystokinin B receptor
ENSG00000108702	CCL1	protein_coding	C-C motif chemokine ligand 1
ENSG00000172156	CCL11	protein_coding	C-C motif chemokine ligand 11
ENSG00000102970	CCL17	protein_coding	C-C motif chemokine ligand 17
ENSG00000108691	CCL2	protein_coding	C-C motif chemokine ligand 2
ENSG00000115009	CCL20	protein_coding	C-C motif chemokine ligand 20
ENSG00000102962	CCL22	protein_coding	C-C motif chemokine ligand 22
ENSG00000151882	CCL28	protein_coding	C-C motif chemokine ligand 28
ENSG00000276070	CCL4L2	protein_coding	C-C motif chemokine ligand 4 like 2
ENSG00000108688	CCL7	protein_coding	C-C motif chemokine ligand 7
ENSG00000136280	CCM2	protein_coding	CCM2 scaffold protein
ENSG00000101331	CCM2L	protein_coding	CCM2 like scaffold protein
ENSG00000133101	CCNA1	protein_coding	cyclin A1
ENSG00000100814	CCNB1IP1	protein_coding	cyclin B1 interacting protein 1
ENSG00000157456	CCNB2	protein_coding	cyclin B2
ENSG00000147082	CCNB3	protein_coding	cyclin B3
ENSG00000110092	CCND1	protein_coding	cyclin D1
ENSG00000118971	CCND2	protein_coding	cyclin D2
ENSG00000112576	CCND3	protein_coding	cyclin D3
ENSG00000175305	CCNE2	protein_coding	cyclin E2
ENSG00000113328	CCNG1	protein_coding	cyclin G1
ENSG00000138764	CCNG2	protein_coding	cyclin G2
ENSG00000118816	CCNI	protein_coding	cyclin I
ENSG00000090061	CCNK	protein_coding	cyclin K
ENSG00000163660	CCNL1	protein_coding	cyclin L1
ENSG00000129315	CCNT1	protein_coding	cyclin T1
ENSG00000082258	CCNT2	protein_coding	cyclin T2
ENSG00000108100	CCNY	protein_coding	cyclin Y
ENSG00000163249	CCNYL1	protein_coding	cyclin Y like 1
ENSG00000103540	CCP110	protein_coding	centriolar coiled-coil protein 110
ENSG00000260916	CCPG1	protein_coding	cell cycle progression 1
ENSG00000121807	CCR2	protein_coding	C-C motif chemokine receptor 2
ENSG00000183625	CCR3	protein_coding	C-C motif chemokine receptor 3
ENSG00000160791	CCR5	protein_coding	C-C motif chemokine receptor 5
ENSG00000112486	CCR6	protein_coding	C-C motif chemokine receptor 6
ENSG00000179934	CCR8	protein_coding	C-C motif chemokine receptor 8
ENSG00000121797	CCRL2	protein_coding	C-C motif chemokine receptor like 2
ENSG00000154429	CCSAP	protein_coding	centriole, cilia and spindle associated protein
ENSG00000184305	CCSER1	protein_coding	coiled-coil serine rich protein 1
ENSG00000107771	CCSER2	protein_coding	coiled-coil serine rich protein 2
ENSG00000166226	CCT2	protein_coding	chaperonin containing TCP1 subunit 2
ENSG00000163468	CCT3	protein_coding	chaperonin containing TCP1 subunit 3
ENSG00000115484	CCT4	protein_coding	chaperonin containing TCP1 subunit 4
ENSG00000150753	CCT5	protein_coding	chaperonin containing TCP1 subunit 5
ENSG00000132141	CCT6B	protein_coding	chaperonin containing TCP1 subunit 6B
ENSG00000198445	CCT8L2	protein_coding	chaperonin containing TCP1 subunit 8 like 2
ENSG00000122674	CCZ1	protein_coding	CCZ1 homolog, vacuolar protein trafficking and biogenesis associated
ENSG00000146574	CCZ1B	protein_coding	CCZ1 homolog B, vacuolar protein trafficking and biogenesis associated
ENSG00000134256	CD101	protein_coding	CD101 molecule
ENSG00000156535	CD109	protein_coding	CD109 molecule
ENSG00000170458	CD14	protein_coding	CD14 molecule
ENSG00000177575	CD163	protein_coding	CD163 molecule
ENSG00000177675	CD163L1	protein_coding	CD163 molecule like 1
ENSG00000135535	CD164	protein_coding	CD164 molecule
ENSG00000174950	CD164L2	protein_coding	CD164 molecule like 2
ENSG00000204936	CD177	protein_coding	CD177 molecule
ENSG00000134061	CD180	protein_coding	CD180 molecule
ENSG00000163606	CD200R1	protein_coding	CD200 receptor 1
ENSG00000206531	CD200R1L	protein_coding	CD200 receptor 1 like
ENSG00000090659	CD209	protein_coding	CD209 molecule
ENSG00000012124	CD22	protein_coding	CD22 molecule
ENSG00000272398	CD24	protein_coding	CD24 molecule
ENSG00000122223	CD244	protein_coding	CD244 molecule
ENSG00000198821	CD247	protein_coding	CD247 molecule
ENSG00000139193	CD27	protein_coding	CD27 molecule
ENSG00000103855	CD276	protein_coding	CD276 molecule
ENSG00000198087	CD2AP	protein_coding	CD2 associated protein
ENSG00000167851	CD300A	protein_coding	CD300a molecule
ENSG00000186407	CD300E	protein_coding	CD300e molecule
ENSG00000204345	CD300LD	protein_coding	CD300 molecule like family member d
ENSG00000161649	CD300LG	protein_coding	CD300 molecule like family member g
ENSG00000241399	CD302	protein_coding	CD302 molecule
ENSG00000105383	CD33	protein_coding	CD33 molecule
ENSG00000174059	CD34	protein_coding	CD34 molecule
ENSG00000135218	CD36	protein_coding	CD36 molecule
ENSG00000004468	CD38	protein_coding	CD38 molecule
ENSG00000101017	CD40	protein_coding	CD40 molecule
ENSG00000026508	CD44	protein_coding	CD44 molecule (Indian blood group)
ENSG00000117335	CD46	protein_coding	CD46 molecule
ENSG00000196776	CD47	protein_coding	CD47 molecule
ENSG00000117091	CD48	protein_coding	CD48 molecule
ENSG00000143119	CD53	protein_coding	CD53 molecule
ENSG00000116815	CD58	protein_coding	CD58 molecule
ENSG00000085063	CD59	protein_coding	CD59 molecule (CD59 blood group)
ENSG00000073754	CD5L	protein_coding	CD5 molecule like
ENSG00000129226	CD68	protein_coding	CD68 molecule
ENSG00000110848	CD69	protein_coding	CD69 molecule
ENSG00000125726	CD70	protein_coding	CD70 molecule
ENSG00000137101	CD72	protein_coding	CD72 molecule
ENSG00000019582	CD74	protein_coding	CD74 molecule
ENSG00000007312	CD79B	protein_coding	CD79b molecule
ENSG00000085117	CD82	protein_coding	CD82 molecule
ENSG00000066294	CD84	protein_coding	CD84 molecule
ENSG00000114013	CD86	protein_coding	CD86 molecule
ENSG00000010278	CD9	protein_coding	CD9 molecule
ENSG00000153283	CD96	protein_coding	CD96 molecule
ENSG00000102181	CD99L2	protein_coding	CD99 molecule like 2
ENSG00000102543	CDADC1	protein_coding	cytidine and dCMP deaminase domain containing 1
ENSG00000140326	CDAN1	protein_coding	codanin 1
ENSG00000151465	CDC123	protein_coding	cell division cycle 123
ENSG00000079335	CDC14A	protein_coding	cell division cycle 14A
ENSG00000081377	CDC14B	protein_coding	cell division cycle 14B
ENSG00000218305	CDC14C	protein_coding	cell division cycle 14C
ENSG00000130177	CDC16	protein_coding	cell division cycle 16
ENSG00000117399	CDC20	protein_coding	cell division cycle 20
ENSG00000164287	CDC20B	protein_coding	cell division cycle 20B
ENSG00000094880	CDC23	protein_coding	cell division cycle 23
ENSG00000164045	CDC25A	protein_coding	cell division cycle 25A
ENSG00000176386	CDC26	protein_coding	cell division cycle 26
ENSG00000105401	CDC37	protein_coding	cell division cycle 37, HSP90 cochaperone
ENSG00000106993	CDC37L1	protein_coding	cell division cycle 37 like 1
ENSG00000143776	CDC42BPA	protein_coding	CDC42 binding protein kinase alpha
ENSG00000198752	CDC42BPB	protein_coding	CDC42 binding protein kinase beta
ENSG00000171219	CDC42BPG	protein_coding	CDC42 binding protein kinase gamma
ENSG00000128283	CDC42EP1	protein_coding	CDC42 effector protein 1
ENSG00000163171	CDC42EP3	protein_coding	CDC42 effector protein 3
ENSG00000167617	CDC42EP5	protein_coding	CDC42 effector protein 5
ENSG00000158985	CDC42SE2	protein_coding	CDC42 small effector 2
ENSG00000093009	CDC45	protein_coding	cell division cycle 45
ENSG00000096401	CDC5L	protein_coding	cell division cycle 5 like
ENSG00000094804	CDC6	protein_coding	cell division cycle 6
ENSG00000097046	CDC7	protein_coding	cell division cycle 7
ENSG00000134371	CDC73	protein_coding	cell division cycle 73
ENSG00000184661	CDCA2	protein_coding	cell division cycle associated 2
ENSG00000111665	CDCA3	protein_coding	cell division cycle associated 3
ENSG00000144354	CDCA7	protein_coding	cell division cycle associated 7
ENSG00000164649	CDCA7L	protein_coding	cell division cycle associated 7 like
ENSG00000134690	CDCA8	protein_coding	cell division cycle associated 8
ENSG00000163814	CDCP1	protein_coding	CUB domain containing protein 1
ENSG00000039068	CDH1	protein_coding	cadherin 1
ENSG00000040731	CDH10	protein_coding	cadherin 10
ENSG00000140937	CDH11	protein_coding	cadherin 11
ENSG00000154162	CDH12	protein_coding	cadherin 12
ENSG00000140945	CDH13	protein_coding	cadherin 13
ENSG00000129910	CDH15	protein_coding	cadherin 15
ENSG00000145526	CDH18	protein_coding	cadherin 18
ENSG00000071991	CDH19	protein_coding	cadherin 19
ENSG00000170558	CDH2	protein_coding	cadherin 2
ENSG00000101542	CDH20	protein_coding	cadherin 20
ENSG00000149654	CDH22	protein_coding	cadherin 22
ENSG00000107736	CDH23	protein_coding	cadherin related 23
ENSG00000124215	CDH26	protein_coding	cadherin 26
ENSG00000062038	CDH3	protein_coding	cadherin 3
ENSG00000179242	CDH4	protein_coding	cadherin 4
ENSG00000179776	CDH5	protein_coding	cadherin 5
ENSG00000113361	CDH6	protein_coding	cadherin 6
ENSG00000150394	CDH8	protein_coding	cadherin 8
ENSG00000113100	CDH9	protein_coding	cadherin 9
ENSG00000148600	CDHR1	protein_coding	cadherin related family member 1
ENSG00000128536	CDHR3	protein_coding	cadherin related family member 3
ENSG00000089486	CDIP1	protein_coding	cell death inducing p53 target 1
ENSG00000248333	CDK11B	protein_coding	cyclin dependent kinase 11B
ENSG00000167258	CDK12	protein_coding	cyclin dependent kinase 12
ENSG00000065883	CDK13	protein_coding	cyclin dependent kinase 13
ENSG00000058091	CDK14	protein_coding	cyclin dependent kinase 14
ENSG00000138395	CDK15	protein_coding	cyclin dependent kinase 15
ENSG00000102225	CDK16	protein_coding	cyclin dependent kinase 16
ENSG00000059758	CDK17	protein_coding	cyclin dependent kinase 17
ENSG00000155111	CDK19	protein_coding	cyclin dependent kinase 19
ENSG00000156345	CDK20	protein_coding	cyclin dependent kinase 20
ENSG00000111328	CDK2AP1	protein_coding	cyclin dependent kinase 2 associated protein 1
ENSG00000135446	CDK4	protein_coding	cyclin dependent kinase 4
ENSG00000176749	CDK5R1	protein_coding	cyclin dependent kinase 5 regulatory subunit 1
ENSG00000171450	CDK5R2	protein_coding	cyclin dependent kinase 5 regulatory subunit 2
ENSG00000101391	CDK5RAP1	protein_coding	CDK5 regulatory subunit associated protein 1
ENSG00000136861	CDK5RAP2	protein_coding	CDK5 regulatory subunit associated protein 2
ENSG00000105810	CDK6	protein_coding	cyclin dependent kinase 6
ENSG00000145996	CDKAL1	protein_coding	CDK5 regulatory subunit associated protein 1 like 1
ENSG00000100490	CDKL1	protein_coding	cyclin dependent kinase like 1
ENSG00000138769	CDKL2	protein_coding	cyclin dependent kinase like 2
ENSG00000006837	CDKL3	protein_coding	cyclin dependent kinase like 3
ENSG00000205111	CDKL4	protein_coding	cyclin dependent kinase like 4
ENSG00000008086	CDKL5	protein_coding	cyclin dependent kinase like 5
ENSG00000111276	CDKN1B	protein_coding	cyclin dependent kinase inhibitor 1B
ENSG00000129757	CDKN1C	protein_coding	cyclin dependent kinase inhibitor 1C
ENSG00000237190	CDKN2AIPNL	protein_coding	CDKN2A interacting protein N-terminal like
ENSG00000123080	CDKN2C	protein_coding	cyclin dependent kinase inhibitor 2C
ENSG00000129355	CDKN2D	protein_coding	cyclin dependent kinase inhibitor 2D
ENSG00000100526	CDKN3	protein_coding	cyclin dependent kinase inhibitor 3
ENSG00000185267	CDNF	protein_coding	cerebral dopamine neurotrophic factor
ENSG00000064309	CDON	protein_coding	cell adhesion associated, oncogene regulated
ENSG00000205643	CDPF1	protein_coding	cysteine rich DPF motif domain containing 1
ENSG00000109089	CDR2L	protein_coding	cerebellar degeneration related protein 2 like
ENSG00000214819	CDRT15L2	protein_coding	CMT1A duplicated region transcript 15 like 2
ENSG00000239704	CDRT4	protein_coding	CMT1A duplicated region transcript 4
ENSG00000163624	CDS1	protein_coding	CDP-diacylglycerol synthase 1
ENSG00000101290	CDS2	protein_coding	CDP-diacylglycerol synthase 2
ENSG00000091527	CDV3	protein_coding	CDV3 homolog
ENSG00000165556	CDX2	protein_coding	caudal type homeobox 2
ENSG00000153046	CDYL	protein_coding	chromodomain Y like
ENSG00000166446	CDYL2	protein_coding	chromodomain Y like 2
ENSG00000079385	CEACAM1	protein_coding	CEA cell adhesion molecule 1
ENSG00000213822	CEACAM18	protein_coding	CEA cell adhesion molecule 18
ENSG00000186567	CEACAM19	protein_coding	CEA cell adhesion molecule 19
ENSG00000007129	CEACAM21	protein_coding	CEA cell adhesion molecule 21
ENSG00000170956	CEACAM3	protein_coding	CEA cell adhesion molecule 3
ENSG00000105352	CEACAM4	protein_coding	CEA cell adhesion molecule 4
ENSG00000105388	CEACAM5	protein_coding	CEA cell adhesion molecule 5
ENSG00000086548	CEACAM6	protein_coding	CEA cell adhesion molecule 6
ENSG00000007306	CEACAM7	protein_coding	CEA cell adhesion molecule 7
ENSG00000124469	CEACAM8	protein_coding	CEA cell adhesion molecule 8
ENSG00000245848	CEBPA	protein_coding	CCAAT enhancer binding protein alpha
ENSG00000172216	CEBPB	protein_coding	CCAAT enhancer binding protein beta
ENSG00000221869	CEBPD	protein_coding	CCAAT enhancer binding protein delta
ENSG00000153879	CEBPG	protein_coding	CCAAT enhancer binding protein gamma
ENSG00000115816	CEBPZ	protein_coding	CCAAT enhancer binding protein zeta
ENSG00000218739	CEBPZOS	protein_coding	CEBPZ opposite strand
ENSG00000170835	CEL	protein_coding	carboxyl ester lipase
ENSG00000139610	CELA1	protein_coding	chymotrypsin like elastase 1
ENSG00000142615	CELA2A	protein_coding	chymotrypsin like elastase 2A
ENSG00000215704	CELA2B	protein_coding	chymotrypsin like elastase 2B
ENSG00000142789	CELA3A	protein_coding	chymotrypsin like elastase 3A
ENSG00000219073	CELA3B	protein_coding	chymotrypsin like elastase 3B
ENSG00000048740	CELF2	protein_coding	CUGBP Elav-like family member 2
ENSG00000101489	CELF4	protein_coding	CUGBP Elav-like family member 4
ENSG00000161082	CELF5	protein_coding	CUGBP Elav-like family member 5
ENSG00000075275	CELSR1	protein_coding	cadherin EGF LAG seven-pass G-type receptor 1
ENSG00000143126	CELSR2	protein_coding	cadherin EGF LAG seven-pass G-type receptor 2
ENSG00000103888	CEMIP	protein_coding	cell migration inducing hyaluronidase 1
ENSG00000205923	CEMP1	protein_coding	cementum protein 1
ENSG00000145241	CENPC	protein_coding	centromere protein C
ENSG00000138778	CENPE	protein_coding	centromere protein E
ENSG00000117724	CENPF	protein_coding	centromere protein F
ENSG00000151849	CENPJ	protein_coding	centromere protein J
ENSG00000123219	CENPK	protein_coding	centromere protein K
ENSG00000120334	CENPL	protein_coding	centromere protein L
ENSG00000100162	CENPM	protein_coding	centromere protein M
ENSG00000166451	CENPN	protein_coding	centromere protein N
ENSG00000138092	CENPO	protein_coding	centromere protein O
ENSG00000188312	CENPP	protein_coding	centromere protein P
ENSG00000031691	CENPQ	protein_coding	centromere protein Q
ENSG00000151725	CENPU	protein_coding	centromere protein U
ENSG00000203760	CENPW	protein_coding	centromere protein W
ENSG00000116198	CEP104	protein_coding	centrosomal protein 104
ENSG00000154240	CEP112	protein_coding	centrosomal protein 112
ENSG00000168944	CEP120	protein_coding	centrosomal protein 120
ENSG00000110318	CEP126	protein_coding	centrosomal protein 126
ENSG00000100629	CEP128	protein_coding	centrosomal protein 128
ENSG00000141577	CEP131	protein_coding	centrosomal protein 131
ENSG00000174799	CEP135	protein_coding	centrosomal protein 135
ENSG00000103995	CEP152	protein_coding	centrosomal protein 152
ENSG00000135315	CEP162	protein_coding	centrosomal protein 162
ENSG00000110274	CEP164	protein_coding	centrosomal protein 164
ENSG00000143702	CEP170	protein_coding	centrosomal protein 170
ENSG00000174007	CEP19	protein_coding	centrosomal protein 19
ENSG00000101639	CEP192	protein_coding	centrosomal protein 192
ENSG00000126001	CEP250	protein_coding	centrosomal protein 250
ENSG00000198707	CEP290	protein_coding	centrosomal protein 290
ENSG00000166004	CEP295	protein_coding	centrosomal protein 295
ENSG00000135837	CEP350	protein_coding	centrosomal protein 350
ENSG00000164118	CEP44	protein_coding	centrosomal protein 44
ENSG00000138180	CEP55	protein_coding	centrosomal protein 55
ENSG00000166037	CEP57	protein_coding	centrosomal protein 57
ENSG00000183137	CEP57L1	protein_coding	centrosomal protein 57 like 1
ENSG00000182923	CEP63	protein_coding	centrosomal protein 63
ENSG00000011523	CEP68	protein_coding	centrosomal protein 68
ENSG00000114107	CEP70	protein_coding	centrosomal protein 70
ENSG00000101624	CEP76	protein_coding	centrosomal protein 76
ENSG00000148019	CEP78	protein_coding	centrosomal protein 78
ENSG00000173588	CEP83	protein_coding	centrosomal protein 83
ENSG00000111860	CEP85L	protein_coding	centrosomal protein 85 like
ENSG00000121289	CEP89	protein_coding	centrosomal protein 89
ENSG00000134255	CEPT1	protein_coding	choline/ethanolamine phosphotransferase 1
ENSG00000147869	CER1	protein_coding	cerberus 1, DAN family BMP antagonist
ENSG00000188452	CERKL	protein_coding	ceramide kinase like
ENSG00000223802	CERS1	protein_coding	ceramide synthase 1
ENSG00000143418	CERS2	protein_coding	ceramide synthase 2
ENSG00000154227	CERS3	protein_coding	ceramide synthase 3
ENSG00000139624	CERS5	protein_coding	ceramide synthase 5
ENSG00000172292	CERS6	protein_coding	ceramide synthase 6
ENSG00000198848	CES1	protein_coding	carboxylesterase 1
ENSG00000172828	CES3	protein_coding	carboxylesterase 3
ENSG00000172824	CES4A	protein_coding	carboxylesterase 4A
ENSG00000159398	CES5A	protein_coding	carboxylesterase 5A
ENSG00000153140	CETN3	protein_coding	centrin 3
ENSG00000087237	CETP	protein_coding	cholesteryl ester transfer protein
ENSG00000163885	CFAP100	protein_coding	cilia and flagella associated protein 100
ENSG00000163263	CFAP141	protein_coding	chromosome 1 open reading frame 189
ENSG00000156206	CFAP161	protein_coding	cilia and flagella associated protein 161
ENSG00000070761	CFAP20	protein_coding	cilia and flagella associated protein 20
ENSG00000163075	CFAP221	protein_coding	cilia and flagella associated protein 221
ENSG00000163001	CFAP36	protein_coding	cilia and flagella associated protein 36
ENSG00000197748	CFAP43	protein_coding	cilia and flagella associated protein 43
ENSG00000206530	CFAP44	protein_coding	cilia and flagella associated protein 44
ENSG00000213085	CFAP45	protein_coding	cilia and flagella associated protein 45
ENSG00000165164	CFAP47	protein_coding	cilia and flagella associated protein 47
ENSG00000166596	CFAP52	protein_coding	cilia and flagella associated protein 52
ENSG00000172361	CFAP53	protein_coding	cilia and flagella associated protein 53
ENSG00000188596	CFAP54	protein_coding	cilia and flagella associated protein 54
ENSG00000243710	CFAP57	protein_coding	cilia and flagella associated protein 57
ENSG00000120051	CFAP58	protein_coding	cilia and flagella associated protein 58
ENSG00000089101	CFAP61	protein_coding	cilia and flagella associated protein 61
ENSG00000181378	CFAP65	protein_coding	cilia and flagella associated protein 65
ENSG00000105792	CFAP69	protein_coding	cilia and flagella associated protein 69
ENSG00000156042	CFAP70	protein_coding	cilia and flagella associated protein 70
ENSG00000186710	CFAP73	protein_coding	cilia and flagella associated protein 73
ENSG00000142609	CFAP74	protein_coding	cilia and flagella associated protein 74
ENSG00000188523	CFAP77	protein_coding	cilia and flagella associated protein 77
ENSG00000204711	CFAP95	protein_coding	chromosome 9 open reading frame 135
ENSG00000164323	CFAP97	protein_coding	cilia and flagella associated protein 97
ENSG00000153774	CFDP1	protein_coding	craniofacial development protein 1
ENSG00000000971	CFH	protein_coding	complement factor H
ENSG00000244414	CFHR1	protein_coding	complement factor H related 1
ENSG00000205403	CFI	protein_coding	complement factor I
ENSG00000172757	CFL1	protein_coding	cofilin 1
ENSG00000003402	CFLAR	protein_coding	CASP8 and FADD like apoptosis regulator
ENSG00000126759	CFP	protein_coding	complement factor properdin
ENSG00000001626	CFTR	protein_coding	CF transmembrane conductance regulator
ENSG00000135346	CGA	protein_coding	glycoprotein hormones, alpha polypeptide
ENSG00000267631	CGB1	protein_coding	chorionic gonadotropin subunit beta 1
ENSG00000104818	CGB2	protein_coding	chorionic gonadotropin subunit beta 2
ENSG00000189052	CGB5	protein_coding	chorionic gonadotropin subunit beta 5
ENSG00000213030	CGB8	protein_coding	chorionic gonadotropin subunit beta 8
ENSG00000163320	CGGBP1	protein_coding	CGG triplet repeat binding protein 1
ENSG00000143375	CGN	protein_coding	cingulin
ENSG00000128849	CGNL1	protein_coding	cingulin like 1
ENSG00000138028	CGREF1	protein_coding	cell growth regulator with EF-hand domain 1
ENSG00000100532	CGRRF1	protein_coding	cell growth regulator with ring finger domain 1
ENSG00000138135	CH25H	protein_coding	cholesterol 25-hydroxylase
ENSG00000128965	CHAC1	protein_coding	ChaC glutathione specific gamma-glutamylcyclotransferase 1
ENSG00000143942	CHAC2	protein_coding	ChaC glutathione specific gamma-glutamylcyclotransferase 2
ENSG00000100399	CHADL	protein_coding	chondroadherin like
ENSG00000167670	CHAF1A	protein_coding	chromatin assembly factor 1 subunit A
ENSG00000159259	CHAF1B	protein_coding	chromatin assembly factor 1 subunit B
ENSG00000159685	CHCHD6	protein_coding	coiled-coil-helix-coiled-coil-helix domain containing 6
ENSG00000170791	CHCHD7	protein_coding	coiled-coil-helix-coiled-coil-helix domain containing 7
ENSG00000153922	CHD1	protein_coding	chromodomain helicase DNA binding protein 1
ENSG00000173575	CHD2	protein_coding	chromodomain helicase DNA binding protein 2
ENSG00000111642	CHD4	protein_coding	chromodomain helicase DNA binding protein 4
ENSG00000116254	CHD5	protein_coding	chromodomain helicase DNA binding protein 5
ENSG00000124177	CHD6	protein_coding	chromodomain helicase DNA binding protein 6
ENSG00000171316	CHD7	protein_coding	chromodomain helicase DNA binding protein 7
ENSG00000100888	CHD8	protein_coding	chromodomain helicase DNA binding protein 8
ENSG00000177200	CHD9	protein_coding	chromodomain helicase DNA binding protein 9
ENSG00000085872	CHERP	protein_coding	calcium homeostasis endoplasmic reticulum protein
ENSG00000100604	CHGA	protein_coding	chromogranin A
ENSG00000089199	CHGB	protein_coding	chromogranin B
ENSG00000064886	CHI3L2	protein_coding	chitinase 3 like 2
ENSG00000204116	CHIC1	protein_coding	cysteine rich hydrophobic domain 1
ENSG00000109220	CHIC2	protein_coding	cysteine rich hydrophobic domain 2
ENSG00000133063	CHIT1	protein_coding	chitinase 1
ENSG00000188419	CHM	protein_coding	CHM Rab escort protein
ENSG00000203668	CHML	protein_coding	CHM like Rab escort protein
ENSG00000131165	CHMP1A	protein_coding	charged multivesicular body protein 1A
ENSG00000083937	CHMP2B	protein_coding	charged multivesicular body protein 2B
ENSG00000164695	CHMP4C	protein_coding	charged multivesicular body protein 4C
ENSG00000176108	CHMP6	protein_coding	charged multivesicular body protein 6
ENSG00000147457	CHMP7	protein_coding	charged multivesicular body protein 7
ENSG00000128656	CHN1	protein_coding	chimerin 1
ENSG00000106069	CHN2	protein_coding	chimerin 2
ENSG00000154645	CHODL	protein_coding	chondrolectin
ENSG00000187446	CHP1	protein_coding	calcineurin like EF-hand protein 1
ENSG00000166869	CHP2	protein_coding	calcineurin like EF-hand protein 2
ENSG00000123989	CHPF	protein_coding	chondroitin polymerizing factor
ENSG00000033100	CHPF2	protein_coding	chondroitin polymerizing factor 2
ENSG00000111666	CHPT1	protein_coding	choline phosphotransferase 1
ENSG00000090539	CHRD	protein_coding	chordin
ENSG00000101938	CHRDL1	protein_coding	chordin like 1
ENSG00000054938	CHRDL2	protein_coding	chordin like 2
ENSG00000168539	CHRM1	protein_coding	cholinergic receptor muscarinic 1
ENSG00000133019	CHRM3	protein_coding	cholinergic receptor muscarinic 3
ENSG00000180720	CHRM4	protein_coding	cholinergic receptor muscarinic 4
ENSG00000184984	CHRM5	protein_coding	cholinergic receptor muscarinic 5
ENSG00000138435	CHRNA1	protein_coding	cholinergic receptor nicotinic alpha 1 subunit
ENSG00000120903	CHRNA2	protein_coding	cholinergic receptor nicotinic alpha 2 subunit
ENSG00000080644	CHRNA3	protein_coding	cholinergic receptor nicotinic alpha 3 subunit
ENSG00000174343	CHRNA9	protein_coding	cholinergic receptor nicotinic alpha 9 subunit
ENSG00000160716	CHRNB2	protein_coding	cholinergic receptor nicotinic beta 2 subunit
ENSG00000147432	CHRNB3	protein_coding	cholinergic receptor nicotinic beta 3 subunit
ENSG00000117971	CHRNB4	protein_coding	cholinergic receptor nicotinic beta 4 subunit
ENSG00000135902	CHRND	protein_coding	cholinergic receptor nicotinic delta subunit
ENSG00000108556	CHRNE	protein_coding	cholinergic receptor nicotinic epsilon subunit
ENSG00000196811	CHRNG	protein_coding	cholinergic receptor nicotinic gamma subunit
ENSG00000175264	CHST1	protein_coding	carbohydrate sulfotransferase 1
ENSG00000115526	CHST10	protein_coding	carbohydrate sulfotransferase 10
ENSG00000171310	CHST11	protein_coding	carbohydrate sulfotransferase 11
ENSG00000180767	CHST13	protein_coding	carbohydrate sulfotransferase 13
ENSG00000182022	CHST15	protein_coding	carbohydrate sulfotransferase 15
ENSG00000175040	CHST2	protein_coding	carbohydrate sulfotransferase 2
ENSG00000122863	CHST3	protein_coding	carbohydrate sulfotransferase 3
ENSG00000183196	CHST6	protein_coding	carbohydrate sulfotransferase 6
ENSG00000147119	CHST7	protein_coding	carbohydrate sulfotransferase 7
ENSG00000124302	CHST8	protein_coding	carbohydrate sulfotransferase 8
ENSG00000154080	CHST9	protein_coding	carbohydrate sulfotransferase 9
ENSG00000131873	CHSY1	protein_coding	chondroitin sulfate synthase 1
ENSG00000198108	CHSY3	protein_coding	chondroitin sulfate synthase 3
ENSG00000127586	CHTF18	protein_coding	chromosome transmission fidelity factor 18
ENSG00000168802	CHTF8	protein_coding	chromosome transmission fidelity factor 8
ENSG00000160679	CHTOP	protein_coding	chromatin target of PRMT1
ENSG00000213341	CHUK	protein_coding	component of inhibitor of nuclear factor kappa B kinase complex
ENSG00000258289	CHURC1	protein_coding	churchill domain containing 1
ENSG00000125954	CHURC1-FNTB	protein_coding	CHURC1-FNTB readthrough
ENSG00000005194	CIAPIN1	protein_coding	cytokine induced apoptosis inhibitor 1
ENSG00000136425	CIB2	protein_coding	calcium and integrin binding family member 2
ENSG00000141977	CIB3	protein_coding	calcium and integrin binding family member 3
ENSG00000157884	CIB4	protein_coding	calcium and integrin binding family member 4
ENSG00000079432	CIC	protein_coding	capicua transcriptional repressor
ENSG00000179583	CIITA	protein_coding	class II major histocompatibility complex transactivator
ENSG00000160161	CILP2	protein_coding	cartilage intermediate layer protein 2
ENSG00000198894	CIPC	protein_coding	CLOCK interacting pacemaker
ENSG00000138433	CIR1	protein_coding	corepressor interacting with RBPJ, CIR1
ENSG00000145354	CISD2	protein_coding	CDGSH iron sulfur domain 2
ENSG00000114737	CISH	protein_coding	cytokine inducible SH2 containing protein
ENSG00000122966	CIT	protein_coding	citron rho-interacting serine/threonine kinase
ENSG00000164442	CITED2	protein_coding	Cbp/p300 interacting transactivator with Glu/Asp rich carboxy-terminal domain 2
ENSG00000179862	CITED4	protein_coding	Cbp/p300 interacting transactivator with Glu/Asp rich carboxy-terminal domain 4
ENSG00000148337	CIZ1	protein_coding	CDKN1A interacting zinc finger protein 1
ENSG00000169607	CKAP2L	protein_coding	cytoskeleton associated protein 2 like
ENSG00000136026	CKAP4	protein_coding	cytoskeleton associated protein 4
ENSG00000175216	CKAP5	protein_coding	cytoskeleton associated protein 5
ENSG00000166165	CKB	protein_coding	creatine kinase B
ENSG00000104879	CKM	protein_coding	creatine kinase, M-type
ENSG00000223572	CKMT1A	protein_coding	creatine kinase, mitochondrial 1A
ENSG00000237289	CKMT1B	protein_coding	creatine kinase, mitochondrial 1B
ENSG00000173207	CKS1B	protein_coding	CDC28 protein kinase regulatory subunit 1B
ENSG00000074054	CLASP1	protein_coding	cytoplasmic linker associated protein 1
ENSG00000163539	CLASP2	protein_coding	cytoplasmic linker associated protein 2
ENSG00000104859	CLASRP	protein_coding	CLK4 associating serine/arginine rich protein
ENSG00000105205	CLC	protein_coding	Charcot-Leyden crystal galectin
ENSG00000016490	CLCA1	protein_coding	chloride channel accessory 1
ENSG00000137975	CLCA2	protein_coding	chloride channel accessory 2
ENSG00000175505	CLCF1	protein_coding	cardiotrophin like cytokine factor 1
ENSG00000114859	CLCN2	protein_coding	chloride voltage-gated channel 2
ENSG00000109572	CLCN3	protein_coding	chloride voltage-gated channel 3
ENSG00000073464	CLCN4	protein_coding	chloride voltage-gated channel 4
ENSG00000011021	CLCN6	protein_coding	chloride voltage-gated channel 6
ENSG00000186510	CLCNKA	protein_coding	chloride voltage-gated channel Ka
ENSG00000163347	CLDN1	protein_coding	claudin 1
ENSG00000134873	CLDN10	protein_coding	claudin 10
ENSG00000013297	CLDN11	protein_coding	claudin 11
ENSG00000157224	CLDN12	protein_coding	claudin 12
ENSG00000159261	CLDN14	protein_coding	claudin 14
ENSG00000106404	CLDN15	protein_coding	claudin 15
ENSG00000113946	CLDN16	protein_coding	claudin 16
ENSG00000066405	CLDN18	protein_coding	claudin 18
ENSG00000164007	CLDN19	protein_coding	claudin 19
ENSG00000165376	CLDN2	protein_coding	claudin 2
ENSG00000171217	CLDN20	protein_coding	claudin 20
ENSG00000177300	CLDN22	protein_coding	claudin 22
ENSG00000185758	CLDN24	protein_coding	claudin 24
ENSG00000228607	CLDN25	protein_coding	claudin 25
ENSG00000234469	CLDN34	protein_coding	claudin 34
ENSG00000156284	CLDN8	protein_coding	claudin 8
ENSG00000160318	CLDND2	protein_coding	claudin domain containing 2
ENSG00000105472	CLEC11A	protein_coding	C-type lectin domain containing 11A
ENSG00000038532	CLEC16A	protein_coding	C-type lectin domain containing 16A
ENSG00000187912	CLEC17A	protein_coding	C-type lectin domain containing 17A
ENSG00000140839	CLEC18B	protein_coding	C-type lectin domain family 18 member B
ENSG00000157335	CLEC18C	protein_coding	C-type lectin domain family 18 member C
ENSG00000150048	CLEC1A	protein_coding	C-type lectin domain family 1 member A
ENSG00000188393	CLEC2A	protein_coding	C-type lectin domain family 2 member A
ENSG00000110852	CLEC2B	protein_coding	C-type lectin domain family 2 member B
ENSG00000166509	CLEC3A	protein_coding	C-type lectin domain family 3 member A
ENSG00000163815	CLEC3B	protein_coding	C-type lectin domain family 3 member B
ENSG00000182566	CLEC4G	protein_coding	C-type lectin domain family 4 member G
ENSG00000104938	CLEC4M	protein_coding	C-type lectin domain family 4 member M
ENSG00000258227	CLEC5A	protein_coding	C-type lectin domain containing 5A
ENSG00000172243	CLEC7A	protein_coding	C-type lectin domain containing 7A
ENSG00000162994	CLHC1	protein_coding	clathrin heavy chain linker domain containing 1
ENSG00000169504	CLIC4	protein_coding	chloride intracellular channel 4
ENSG00000112782	CLIC5	protein_coding	chloride intracellular channel 5
ENSG00000159212	CLIC6	protein_coding	chloride intracellular channel 6
ENSG00000113282	CLINT1	protein_coding	clathrin interactor 1
ENSG00000130779	CLIP1	protein_coding	CAP-Gly domain containing linker protein 1
ENSG00000106665	CLIP2	protein_coding	CAP-Gly domain containing linker protein 2
ENSG00000115295	CLIP4	protein_coding	CAP-Gly domain containing linker protein family member 4
ENSG00000013441	CLK1	protein_coding	CDC like kinase 1
ENSG00000176444	CLK2	protein_coding	CDC like kinase 2
ENSG00000179335	CLK3	protein_coding	CDC like kinase 3
ENSG00000166250	CLMP	protein_coding	CXADR like membrane protein
ENSG00000102805	CLN5	protein_coding	CLN5 intracellular trafficking protein
ENSG00000182372	CLN8	protein_coding	CLN8 transmembrane ER and ERGIC protein
ENSG00000109684	CLNK	protein_coding	cytokine dependent hematopoietic cell linker
ENSG00000074201	CLNS1A	protein_coding	chloride nucleotide-sensitive channel 1A
ENSG00000134852	CLOCK	protein_coding	clock circadian regulator
ENSG00000172409	CLP1	protein_coding	cleavage factor polyribonucleotide kinase subunit 1
ENSG00000162129	CLPB	protein_coding	caseinolytic mitochondrial matrix peptidase chaperone subunit B
ENSG00000137392	CLPS	protein_coding	colipase
ENSG00000204140	CLPSL1	protein_coding	colipase like 1
ENSG00000196748	CLPSL2	protein_coding	colipase like 2
ENSG00000166855	CLPX	protein_coding	caseinolytic mitochondrial matrix peptidase chaperone subunit X
ENSG00000163646	CLRN1	protein_coding	clarin 1
ENSG00000249581	CLRN2	protein_coding	clarin 2
ENSG00000180745	CLRN3	protein_coding	clarin 3
ENSG00000092853	CLSPN	protein_coding	claspin
ENSG00000171603	CLSTN1	protein_coding	calsyntenin 1
ENSG00000158258	CLSTN2	protein_coding	calsyntenin 2
ENSG00000141367	CLTC	protein_coding	clathrin heavy chain
ENSG00000120885	CLU	protein_coding	clusterin
ENSG00000103351	CLUAP1	protein_coding	clusterin associated protein 1
ENSG00000132361	CLUH	protein_coding	clustered mitochondria homolog
ENSG00000079101	CLUL1	protein_coding	clusterin like 1
ENSG00000177182	CLVS1	protein_coding	clavesin 1
ENSG00000125246	CLYBL	protein_coding	citramalyl-CoA lyase
ENSG00000111726	CMAS	protein_coding	cytidine monophosphate N-acetylneuraminic acid synthetase
ENSG00000164237	CMBL	protein_coding	carboxymethylenebutenolidase homolog
ENSG00000187118	CMC1	protein_coding	C-X9-C motif containing 1
ENSG00000103121	CMC2	protein_coding	C-X9-C motif containing 2
ENSG00000153815	CMIP	protein_coding	c-Maf inducing protein
ENSG00000174600	CMKLR1	protein_coding	chemerin chemokine-like receptor 1
ENSG00000184220	CMSS1	protein_coding	cms1 ribosomal small subunit homolog
ENSG00000140931	CMTM3	protein_coding	CKLF like MARVEL transmembrane domain containing 3
ENSG00000183723	CMTM4	protein_coding	CKLF like MARVEL transmembrane domain containing 4
ENSG00000091317	CMTM6	protein_coding	CKLF like MARVEL transmembrane domain containing 6
ENSG00000153551	CMTM7	protein_coding	CKLF like MARVEL transmembrane domain containing 7
ENSG00000170293	CMTM8	protein_coding	CKLF like MARVEL transmembrane domain containing 8
ENSG00000176571	CNBD1	protein_coding	cyclic nucleotide binding domain containing 1
ENSG00000149646	CNBD2	protein_coding	cyclic nucleotide binding domain containing 2
ENSG00000169714	CNBP	protein_coding	CCHC-type zinc finger nucleic acid binding protein
ENSG00000150656	CNDP1	protein_coding	carnosine dipeptidase 1
ENSG00000133313	CNDP2	protein_coding	carnosine dipeptidase 2
ENSG00000205423	CNEP1R1	protein_coding	CTD nuclear envelope phosphatase 1 regulatory subunit 1
ENSG00000105427	CNFN	protein_coding	cornifelin
ENSG00000183862	CNGA2	protein_coding	cyclic nucleotide gated channel subunit alpha 2
ENSG00000144191	CNGA3	protein_coding	cyclic nucleotide gated channel subunit alpha 3
ENSG00000132259	CNGA4	protein_coding	cyclic nucleotide gated channel subunit alpha 4
ENSG00000070729	CNGB1	protein_coding	cyclic nucleotide gated channel subunit beta 1
ENSG00000170289	CNGB3	protein_coding	cyclic nucleotide gated channel subunit beta 3
ENSG00000174871	CNIH2	protein_coding	cornichon family AMPA receptor auxiliary protein 2
ENSG00000143786	CNIH3	protein_coding	cornichon family AMPA receptor auxiliary protein 3
ENSG00000143771	CNIH4	protein_coding	cornichon family AMPA receptor auxiliary protein 4
ENSG00000149970	CNKSR2	protein_coding	connector enhancer of kinase suppressor of Ras 2
ENSG00000153721	CNKSR3	protein_coding	CNKSR family member 3
ENSG00000117519	CNN3	protein_coding	calponin 3
ENSG00000119946	CNNM1	protein_coding	cyclin and CBS domain divalent metal cation transport mediator 1
ENSG00000148842	CNNM2	protein_coding	cyclin and CBS domain divalent metal cation transport mediator 2
ENSG00000125107	CNOT1	protein_coding	CCR4-NOT transcription complex subunit 1
ENSG00000182973	CNOT10	protein_coding	CCR4-NOT transcription complex subunit 10
ENSG00000158435	CNOT11	protein_coding	CCR4-NOT transcription complex subunit 11
ENSG00000111596	CNOT2	protein_coding	CCR4-NOT transcription complex subunit 2
ENSG00000088038	CNOT3	protein_coding	CCR4-NOT transcription complex subunit 3
ENSG00000138767	CNOT6L	protein_coding	CCR4-NOT transcription complex subunit 6 like
ENSG00000198791	CNOT7	protein_coding	CCR4-NOT transcription complex subunit 7
ENSG00000173786	CNP	protein_coding	2',3'-cyclic nucleotide 3' phosphodiesterase
ENSG00000146910	CNPY1	protein_coding	canopy FGF signaling regulator 1
ENSG00000166997	CNPY4	protein_coding	canopy FGF signaling regulator 4
ENSG00000118432	CNR1	protein_coding	cannabinoid receptor 1
ENSG00000188822	CNR2	protein_coding	cannabinoid receptor 2
ENSG00000119865	CNRIP1	protein_coding	cannabinoid receptor interacting protein 1
ENSG00000162852	CNST	protein_coding	consortin, connexin sorting protein
ENSG00000242689	CNTF	protein_coding	ciliary neurotrophic factor
ENSG00000122756	CNTFR	protein_coding	ciliary neurotrophic factor receptor
ENSG00000044459	CNTLN	protein_coding	centlein
ENSG00000018236	CNTN1	protein_coding	contactin 1
ENSG00000184144	CNTN2	protein_coding	contactin 2
ENSG00000113805	CNTN3	protein_coding	contactin 3
ENSG00000144619	CNTN4	protein_coding	contactin 4
ENSG00000149972	CNTN5	protein_coding	contactin 5
[truncated: 8,938 more rows]

## Sheet: Genes.CRunique
ensgene	symbol	biotype	description
ENSG00000148584	A1CF	protein_coding	APOBEC1 complementation factor
ENSG00000166535	A2ML1	protein_coding	alpha-2-macroglobulin like 1
ENSG00000184389	A3GALT2	protein_coding	alpha 1,3-galactosyltransferase 2
ENSG00000081760	AACS	protein_coding	acetoacetyl-CoA synthetase
ENSG00000115977	AAK1	protein_coding	AP2 associated kinase 1
ENSG00000087884	AAMDC	protein_coding	adipogenesis associated Mth938 domain containing
ENSG00000129673	AANAT	protein_coding	aralkylamine N-acetyltransferase
ENSG00000124608	AARS2	protein_coding	alanyl-tRNA synthetase 2, mitochondrial
ENSG00000008311	AASS	protein_coding	aminoadipate-semialdehyde synthase
ENSG00000275700	AATF	protein_coding	apoptosis antagonizing transcription factor
ENSG00000165029	ABCA1	protein_coding	ATP binding cassette subfamily A member 1
ENSG00000144452	ABCA12	protein_coding	ATP binding cassette subfamily A member 12
ENSG00000179869	ABCA13	protein_coding	ATP binding cassette subfamily A member 13
ENSG00000198691	ABCA4	protein_coding	ATP binding cassette subfamily A member 4
ENSG00000154265	ABCA5	protein_coding	ATP binding cassette subfamily A member 5
ENSG00000154258	ABCA9	protein_coding	ATP binding cassette subfamily A member 9
ENSG00000085563	ABCB1	protein_coding	ATP binding cassette subfamily B member 1
ENSG00000073734	ABCB11	protein_coding	ATP binding cassette subfamily B member 11
ENSG00000103222	ABCC1	protein_coding	ATP binding cassette subfamily C member 1
ENSG00000124574	ABCC10	protein_coding	ATP binding cassette subfamily C member 10
ENSG00000023839	ABCC2	protein_coding	ATP binding cassette subfamily C member 2
ENSG00000091262	ABCC6	protein_coding	ATP binding cassette subfamily C member 6
ENSG00000173208	ABCD2	protein_coding	ATP binding cassette subfamily D member 2
ENSG00000161204	ABCF3	protein_coding	ATP binding cassette subfamily F member 3
ENSG00000118777	ABCG2	protein_coding	ATP binding cassette subfamily G member 2 (Junior blood group)
ENSG00000100997	ABHD12	protein_coding	abhydrolase domain containing 12, lysophospholipase
ENSG00000139826	ABHD13	protein_coding	abhydrolase domain containing 13
ENSG00000248487	ABHD14A	protein_coding	abhydrolase domain containing 14A
ENSG00000114786	ABHD14A-ACY1	protein_coding	ABHD14A-ACY1 readthrough
ENSG00000114779	ABHD14B	protein_coding	abhydrolase domain containing 14B
ENSG00000204427	ABHD16A	protein_coding	abhydrolase domain containing 16A, phospholipase
ENSG00000107362	ABHD17B	protein_coding	abhydrolase domain containing 17B, depalmitoylase
ENSG00000164074	ABHD18	protein_coding	abhydrolase domain containing 18
ENSG00000140526	ABHD2	protein_coding	abhydrolase domain containing 2, acylglycerol lipase
ENSG00000138443	ABI2	protein_coding	abl interactor 2
ENSG00000154175	ABI3BP	protein_coding	ABI family member 3 binding protein
ENSG00000097007	ABL1	protein_coding	ABL proto-oncogene 1, non-receptor tyrosine kinase
ENSG00000143322	ABL2	protein_coding	ABL proto-oncogene 2, non-receptor tyrosine kinase
ENSG00000163995	ABLIM2	protein_coding	actin binding LIM protein family member 2
ENSG00000173210	ABLIM3	protein_coding	actin binding LIM protein family member 3
ENSG00000159842	ABR	protein_coding	ABR activator of RhoGEF and GTPase
ENSG00000166016	ABTB2	protein_coding	ankyrin repeat and BTB domain containing 2
ENSG00000167315	ACAA2	protein_coding	acetyl-CoA acyltransferase 2
ENSG00000278540	ACACA	protein_coding	acetyl-CoA carboxylase alpha
ENSG00000076555	ACACB	protein_coding	acetyl-CoA carboxylase beta
ENSG00000240303	ACAD11	protein_coding	acyl-CoA dehydrogenase family member 11
ENSG00000177646	ACAD9	protein_coding	acyl-CoA dehydrogenase family member 9
ENSG00000117054	ACADM	protein_coding	acyl-CoA dehydrogenase medium chain
ENSG00000122971	ACADS	protein_coding	acyl-CoA dehydrogenase short chain
ENSG00000157766	ACAN	protein_coding	aggrecan
ENSG00000072818	ACAP1	protein_coding	ArfGAP with coiled-coil, ankyrin repeat and PH domains 1
ENSG00000181513	ACBD4	protein_coding	acyl-CoA binding domain containing 4
ENSG00000107897	ACBD5	protein_coding	acyl-CoA binding domain containing 5
ENSG00000230124	ACBD6	protein_coding	acyl-CoA binding domain containing 6
ENSG00000110455	ACCS	protein_coding	1-aminocyclopropane-1-carboxylate synthase homolog (inactive)
ENSG00000205126	ACCSL	protein_coding	1-aminocyclopropane-1-carboxylate synthase homolog (inactive) like
ENSG00000177076	ACER2	protein_coding	alkaline ceramidase 2
ENSG00000100813	ACIN1	protein_coding	apoptotic chromatin condensation inducer 1
ENSG00000144648	ACKR2	protein_coding	atypical chemokine receptor 2
ENSG00000129048	ACKR4	protein_coding	atypical chemokine receptor 4
ENSG00000131473	ACLY	protein_coding	ATP citrate lyase
ENSG00000153086	ACMSD	protein_coding	aminocarboxymuconate semialdehyde decarboxylase
ENSG00000184227	ACOT1	protein_coding	acyl-CoA thioesterase 1
ENSG00000112304	ACOT13	protein_coding	acyl-CoA thioesterase 13
ENSG00000119673	ACOT2	protein_coding	acyl-CoA thioesterase 2
ENSG00000097021	ACOT7	protein_coding	acyl-CoA thioesterase 7
ENSG00000123130	ACOT9	protein_coding	acyl-CoA thioesterase 9
ENSG00000087008	ACOX3	protein_coding	acyl-CoA oxidase 3, pristanoyl
ENSG00000153093	ACOXL	protein_coding	acyl-CoA oxidase like
ENSG00000143727	ACP1	protein_coding	acid phosphatase 1
ENSG00000103740	ACSBG1	protein_coding	acyl-CoA synthetase bubblegum family member 1
ENSG00000167107	ACSF2	protein_coding	acyl-CoA synthetase family member 2
ENSG00000123983	ACSL3	protein_coding	acyl-CoA synthetase long chain family member 3
ENSG00000068366	ACSL4	protein_coding	acyl-CoA synthetase long chain family member 4
ENSG00000166743	ACSM1	protein_coding	acyl-CoA synthetase medium chain family member 1
ENSG00000005187	ACSM3	protein_coding	acyl-CoA synthetase medium chain family member 3
ENSG00000154930	ACSS1	protein_coding	acyl-CoA synthetase short chain family member 1
ENSG00000131069	ACSS2	protein_coding	acyl-CoA synthetase short chain family member 2
ENSG00000288649	ACTL10	protein_coding	actin like 10
ENSG00000117148	ACTL8	protein_coding	actin like 8
ENSG00000077522	ACTN2	protein_coding	actinin alpha 2
ENSG00000115091	ACTR3	protein_coding	actin related protein 3
ENSG00000133627	ACTR3B	protein_coding	actin related protein 3B
ENSG00000101442	ACTR5	protein_coding	actin related protein 5
ENSG00000169717	ACTRT2	protein_coding	actin related protein T2
ENSG00000115170	ACVR1	protein_coding	activin A receptor type 1
ENSG00000123612	ACVR1C	protein_coding	activin A receptor type 1C
ENSG00000139567	ACVRL1	protein_coding	activin A receptor like type 1
ENSG00000243989	ACY1	protein_coding	aminoacylase 1
ENSG00000170634	ACYP2	protein_coding	acylphosphatase 2
ENSG00000196839	ADA	protein_coding	adenosine deaminase
ENSG00000164113	ADAD1	protein_coding	adenosine deaminase domain containing 1
ENSG00000148848	ADAM12	protein_coding	ADAM metallopeptidase domain 12
ENSG00000151694	ADAM17	protein_coding	ADAM metallopeptidase domain 17
ENSG00000168619	ADAM18	protein_coding	ADAM metallopeptidase domain 18
ENSG00000134007	ADAM20	protein_coding	ADAM metallopeptidase domain 20
ENSG00000139985	ADAM21	protein_coding	ADAM metallopeptidase domain 21
ENSG00000008277	ADAM22	protein_coding	ADAM metallopeptidase domain 22
ENSG00000114948	ADAM23	protein_coding	ADAM metallopeptidase domain 23
ENSG00000168594	ADAM29	protein_coding	ADAM metallopeptidase domain 29
ENSG00000134028	ADAMDEC1	protein_coding	ADAM like decysin 1
ENSG00000142303	ADAMTS10	protein_coding	ADAM metallopeptidase with thrombospondin type 1 motif 10
ENSG00000151388	ADAMTS12	protein_coding	ADAM metallopeptidase with thrombospondin type 1 motif 12
ENSG00000140470	ADAMTS17	protein_coding	ADAM metallopeptidase with thrombospondin type 1 motif 17
ENSG00000140873	ADAMTS18	protein_coding	ADAM metallopeptidase with thrombospondin type 1 motif 18
ENSG00000145808	ADAMTS19	protein_coding	ADAM metallopeptidase with thrombospondin type 1 motif 19
ENSG00000173157	ADAMTS20	protein_coding	ADAM metallopeptidase with thrombospondin type 1 motif 20
ENSG00000049192	ADAMTS6	protein_coding	ADAM metallopeptidase with thrombospondin type 1 motif 6
ENSG00000163638	ADAMTS9	protein_coding	ADAM metallopeptidase with thrombospondin type 1 motif 9
ENSG00000178031	ADAMTSL1	protein_coding	ADAMTS like 1
ENSG00000105963	ADAP1	protein_coding	ArfGAP with dual PH domains 1
ENSG00000185736	ADARB2	protein_coding	adenosine deaminase RNA specific B2 (inactive)
ENSG00000065457	ADAT1	protein_coding	adenosine deaminase tRNA specific 1
ENSG00000213638	ADAT3	protein_coding	adenosine deaminase tRNA specific 3
ENSG00000063761	ADCK1	protein_coding	aarF domain containing kinase 1
ENSG00000164742	ADCY1	protein_coding	adenylate cyclase 1
ENSG00000143199	ADCY10	protein_coding	adenylate cyclase 10
ENSG00000078295	ADCY2	protein_coding	adenylate cyclase 2
ENSG00000138031	ADCY3	protein_coding	adenylate cyclase 3
ENSG00000173175	ADCY5	protein_coding	adenylate cyclase 5
ENSG00000121281	ADCY7	protein_coding	adenylate cyclase 7
ENSG00000155897	ADCY8	protein_coding	adenylate cyclase 8
ENSG00000162104	ADCY9	protein_coding	adenylate cyclase 9
ENSG00000078549	ADCYAP1R1	protein_coding	ADCYAP receptor type I
ENSG00000087274	ADD1	protein_coding	adducin 1
ENSG00000118492	ADGB	protein_coding	androglobin
ENSG00000152990	ADGRA3	protein_coding	adhesion G protein-coupled receptor A3
ENSG00000135298	ADGRB3	protein_coding	adhesion G protein-coupled receptor B3
ENSG00000111452	ADGRD1	protein_coding	adhesion G protein-coupled receptor D1
ENSG00000127507	ADGRE2	protein_coding	adhesion G protein-coupled receptor E2
ENSG00000131355	ADGRE3	protein_coding	adhesion G protein-coupled receptor E3
ENSG00000153292	ADGRF1	protein_coding	adhesion G protein-coupled receptor F1
ENSG00000069122	ADGRF5	protein_coding	adhesion G protein-coupled receptor F5
ENSG00000173698	ADGRG2	protein_coding	adhesion G protein-coupled receptor G2
ENSG00000182885	ADGRG3	protein_coding	adhesion G protein-coupled receptor G3
ENSG00000117114	ADGRL2	protein_coding	adhesion G protein-coupled receptor L2
ENSG00000150471	ADGRL3	protein_coding	adhesion G protein-coupled receptor L3
ENSG00000164199	ADGRV1	protein_coding	adhesion G protein-coupled receptor V1
ENSG00000198099	ADH4	protein_coding	alcohol dehydrogenase 4 (class II), pi polypeptide
ENSG00000197894	ADH5	protein_coding	alcohol dehydrogenase 5 (class III), chi polypeptide
ENSG00000172955	ADH6	protein_coding	alcohol dehydrogenase 6 (class V)
ENSG00000006831	ADIPOR2	protein_coding	adiponectin receptor 2
ENSG00000156110	ADK	protein_coding	adenosine kinase
ENSG00000101126	ADNP	protein_coding	activity dependent neuroprotector homeobox
ENSG00000101544	ADNP2	protein_coding	ADNP homeobox 2
ENSG00000128271	ADORA2A	protein_coding	adenosine A2a receptor
ENSG00000282608	ADORA3	protein_coding	adenosine A3 receptor
ENSG00000144843	ADPRH	protein_coding	ADP-ribosylarginine hydrolase
ENSG00000120907	ADRA1A	protein_coding	adrenoceptor alpha 1A
ENSG00000170214	ADRA1B	protein_coding	adrenoceptor alpha 1B
ENSG00000150594	ADRA2A	protein_coding	adrenoceptor alpha 2A
ENSG00000139154	AEBP2	protein_coding	AE binding protein 2
ENSG00000196526	AFAP1	protein_coding	actin filament associated protein 1
ENSG00000157510	AFAP1L1	protein_coding	actin filament associated protein 1 like 1
ENSG00000130396	AFDN	protein_coding	afadin, adherens junction formation factor
ENSG00000172493	AFF1	protein_coding	AF4/FMR2 family member 1
ENSG00000155966	AFF2	protein_coding	AF4/FMR2 family member 2
ENSG00000144218	AFF3	protein_coding	AF4/FMR2 family member 3
ENSG00000072364	AFF4	protein_coding	AF4/FMR2 family member 4
ENSG00000079557	AFM	protein_coding	afamin
ENSG00000081051	AFP	protein_coding	alpha fetoprotein
ENSG00000133612	AGAP3	protein_coding	ArfGAP with GTPase domain, ankyrin repeat and PH domain 3
ENSG00000188234	AGAP4	protein_coding	ArfGAP with GTPase domain, ankyrin repeat and PH domain 4
ENSG00000273540	AGBL1	protein_coding	AGBL carboxypeptidase 1
ENSG00000146856	AGBL3	protein_coding	AGBL carboxypeptidase 3
ENSG00000186094	AGBL4	protein_coding	AGBL carboxypeptidase 4
ENSG00000084693	AGBL5	protein_coding	AGBL carboxypeptidase 5
ENSG00000173744	AGFG1	protein_coding	ArfGAP with FG repeats 1
ENSG00000164252	AGGF1	protein_coding	angiogenic factor with G-patch and FHA domains 1
ENSG00000006530	AGK	protein_coding	acylglycerol kinase
ENSG00000187546	AGMO	protein_coding	alkylglycerol monooxygenase
ENSG00000092847	AGO1	protein_coding	argonaute RISC component 1
ENSG00000026652	AGPAT4	protein_coding	1-acylglycerol-3-phosphate O-acyltransferase 4
ENSG00000018510	AGPS	protein_coding	alkylglycerone phosphate synthase
ENSG00000106541	AGR2	protein_coding	anterior gradient 2, protein disulphide isomerase family member
ENSG00000135744	AGT	protein_coding	angiotensinogen
ENSG00000135049	AGTPBP1	protein_coding	ATP/GTP binding carboxypeptidase 1
ENSG00000144891	AGTR1	protein_coding	angiotensin II receptor type 1
ENSG00000113492	AGXT2	protein_coding	alanine--glyoxylate aminotransferase 2
ENSG00000101444	AHCY	protein_coding	adenosylhomocysteinase
ENSG00000158467	AHCYL2	protein_coding	adenosylhomocysteinase like 2
ENSG00000126705	AHDC1	protein_coding	AT-hook DNA binding motif containing 1
ENSG00000135541	AHI1	protein_coding	Abelson helper integration site 1
ENSG00000106546	AHR	protein_coding	aryl hydrocarbon receptor
ENSG00000145192	AHSG	protein_coding	alpha 2-HS glycoprotein
ENSG00000126878	AIF1L	protein_coding	allograft inflammatory factor 1 like
ENSG00000146416	AIG1	protein_coding	androgen induced 1
ENSG00000163568	AIM2	protein_coding	absent in melanoma 2
ENSG00000164022	AIMP1	protein_coding	aminoacyl tRNA synthetase complex interacting multifunctional protein 1
ENSG00000085231	AK6	protein_coding	adenylate kinase 6
ENSG00000165695	AK8	protein_coding	adenylate kinase 8
ENSG00000170776	AKAP13	protein_coding	A-kinase anchoring protein 13
ENSG00000111254	AKAP3	protein_coding	A-kinase anchoring protein 3
ENSG00000179841	AKAP5	protein_coding	A-kinase anchoring protein 5
ENSG00000151320	AKAP6	protein_coding	A-kinase anchoring protein 6
ENSG00000105127	AKAP8	protein_coding	A-kinase anchoring protein 8
ENSG00000011243	AKAP8L	protein_coding	A-kinase anchoring protein 8 like
ENSG00000166452	AKIP1	protein_coding	A-kinase interacting protein 1
ENSG00000135334	AKIRIN2	protein_coding	akirin 2
ENSG00000085662	AKR1B1	protein_coding	aldo-keto reductase family 1 member B
ENSG00000187134	AKR1C1	protein_coding	aldo-keto reductase family 1 member C1
ENSG00000122787	AKR1D1	protein_coding	aldo-keto reductase family 1 member D1
ENSG00000165568	AKR1E2	protein_coding	aldo-keto reductase family 1 member E2
ENSG00000105221	AKT2	protein_coding	AKT serine/threonine kinase 2
ENSG00000117020	AKT3	protein_coding	AKT serine/threonine kinase 3
ENSG00000023330	ALAS1	protein_coding	5'-aminolevulinate synthase 1
ENSG00000163631	ALB	protein_coding	albumin
ENSG00000170017	ALCAM	protein_coding	activated leukocyte cell adhesion molecule
ENSG00000128918	ALDH1A2	protein_coding	aldehyde dehydrogenase 1 family member A2
ENSG00000137124	ALDH1B1	protein_coding	aldehyde dehydrogenase 1 family member B1
ENSG00000136010	ALDH1L2	protein_coding	aldehyde dehydrogenase 1 family member L2
ENSG00000111275	ALDH2	protein_coding	aldehyde dehydrogenase 2 family member
ENSG00000119711	ALDH6A1	protein_coding	aldehyde dehydrogenase 6 family member A1
ENSG00000164904	ALDH7A1	protein_coding	aldehyde dehydrogenase 7 family member A1
ENSG00000149925	ALDOA	protein_coding	aldolase, fructose-bisphosphate A
ENSG00000109107	ALDOC	protein_coding	aldolase, fructose-bisphosphate C
ENSG00000033011	ALG1	protein_coding	ALG1 chitobiosyldiphosphodolichol beta-mannosyltransferase
ENSG00000101901	ALG13	protein_coding	ALG13 UDP-N-acetylglucosaminyltransferase subunit
ENSG00000120697	ALG5	protein_coding	ALG5 dolichyl-phosphate beta-glucosyltransferase
ENSG00000171094	ALK	protein_coding	ALK receptor tyrosine kinase
ENSG00000137760	ALKBH8	protein_coding	alkB homolog 8, tRNA methyltransferase
ENSG00000116127	ALMS1	protein_coding	ALMS1 centrosome and basal body associated protein
ENSG00000179477	ALOX12B	protein_coding	arachidonate 12-lipoxygenase, 12R type
ENSG00000161905	ALOX15	protein_coding	arachidonate 15-lipoxygenase
ENSG00000179593	ALOX15B	protein_coding	arachidonate 15-lipoxygenase type B
ENSG00000179148	ALOXE3	protein_coding	arachidonate lipoxygenase 3
ENSG00000052850	ALX4	protein_coding	ALX homeobox 4
ENSG00000183684	ALYREF	protein_coding	Aly/REF export factor
ENSG00000110497	AMBRA1	protein_coding	autophagy and beclin 1 regulator 1
ENSG00000125363	AMELX	protein_coding	amelogenin X-linked
ENSG00000181754	AMIGO1	protein_coding	adhesion molecule with Ig like domain 1
ENSG00000139211	AMIGO2	protein_coding	adhesion molecule with Ig like domain 2
ENSG00000176020	AMIGO3	protein_coding	adhesion molecule with Ig like domain 3
ENSG00000101935	AMMECR1	protein_coding	AMMECR nuclear protein 1
ENSG00000166126	AMN	protein_coding	amnion associated transmembrane protein
ENSG00000126016	AMOT	protein_coding	angiomotin
ENSG00000166025	AMOTL1	protein_coding	angiomotin like 1
ENSG00000114019	AMOTL2	protein_coding	angiomotin like 2
ENSG00000133805	AMPD3	protein_coding	adenosine monophosphate deaminase 3
ENSG00000078053	AMPH	protein_coding	amphiphysin
ENSG00000240038	AMY2B	protein_coding	amylase alpha 2B
ENSG00000174945	AMZ1	protein_coding	archaelysin family metallopeptidase 1
ENSG00000141552	ANAPC11	protein_coding	anaphase promoting complex subunit 11
ENSG00000089053	ANAPC5	protein_coding	anaphase promoting complex subunit 5
ENSG00000013523	ANGEL1	protein_coding	angel homolog 1
ENSG00000174606	ANGEL2	protein_coding	angel homolog 2
ENSG00000187151	ANGPTL5	protein_coding	angiopoietin like 5
ENSG00000029534	ANK1	protein_coding	ankyrin 1
ENSG00000145362	ANK2	protein_coding	ankyrin 2
ENSG00000151150	ANK3	protein_coding	ankyrin 3
ENSG00000151687	ANKAR	protein_coding	ankyrin and armadillo repeat containing
ENSG00000153930	ANKFN1	protein_coding	ankyrin repeat and fibronectin type III domain containing 1
ENSG00000001629	ANKIB1	protein_coding	ankyrin repeat and IBR domain containing 1
ENSG00000176915	ANKLE2	protein_coding	ankyrin repeat and LEM domain containing 2
ENSG00000144504	ANKMY1	protein_coding	ankyrin repeat and MYND domain containing 1
ENSG00000164331	ANKRA2	protein_coding	ankyrin repeat family A member 2
ENSG00000118454	ANKRD13C	protein_coding	ankyrin repeat domain 13C
ENSG00000132466	ANKRD17	protein_coding	ankyrin repeat domain 17
ENSG00000165887	ANKRD2	protein_coding	ankyrin repeat domain 2
ENSG00000163126	ANKRD23	protein_coding	ankyrin repeat domain 23
ENSG00000107890	ANKRD26	protein_coding	ankyrin repeat domain 26
ENSG00000148513	ANKRD30A	protein_coding	ankyrin repeat domain 30A
ENSG00000163046	ANKRD30BL	protein_coding	ankyrin repeat domain 30B like
ENSG00000145700	ANKRD31	protein_coding	ankyrin repeat domain 31
ENSG00000196912	ANKRD36B	protein_coding	ankyrin repeat domain 36B
ENSG00000174501	ANKRD36C	protein_coding	ankyrin repeat domain 36C
ENSG00000213337	ANKRD39	protein_coding	ankyrin repeat domain 39
ENSG00000137494	ANKRD42	protein_coding	ankyrin repeat domain 42
ENSG00000065413	ANKRD44	protein_coding	ankyrin repeat domain 44
ENSG00000186106	ANKRD46	protein_coding	ankyrin repeat domain 46
ENSG00000168876	ANKRD49	protein_coding	ankyrin repeat domain 49
ENSG00000151458	ANKRD50	protein_coding	ankyrin repeat domain 50
ENSG00000144031	ANKRD53	protein_coding	ankyrin repeat domain 53
ENSG00000164512	ANKRD55	protein_coding	ankyrin repeat domain 55
ENSG00000135299	ANKRD6	protein_coding	ankyrin repeat domain 6
ENSG00000124227	ANKRD60	protein_coding	ankyrin repeat domain 60
ENSG00000181626	ANKRD62	protein_coding	ankyrin repeat domain 62
ENSG00000230062	ANKRD66	protein_coding	ankyrin repeat domain 66
ENSG00000106013	ANKRD7	protein_coding	ankyrin repeat domain 7
ENSG00000156381	ANKRD9	protein_coding	ankyrin repeat domain 9
ENSG00000185046	ANKS1B	protein_coding	ankyrin repeat and sterile alpha motif domain containing 1B
ENSG00000175311	ANKS4B	protein_coding	ankyrin repeat and sterile alpha motif domain containing 4B
ENSG00000206199	ANKUB1	protein_coding	ankyrin repeat and ubiquitin domain containing 1
ENSG00000160746	ANO10	protein_coding	anoctamin 10
ENSG00000047617	ANO2	protein_coding	anoctamin 2
ENSG00000134343	ANO3	protein_coding	anoctamin 3
ENSG00000151572	ANO4	protein_coding	anoctamin 4
ENSG00000171714	ANO5	protein_coding	anoctamin 5
ENSG00000177119	ANO6	protein_coding	anoctamin 6
ENSG00000146205	ANO7	protein_coding	anoctamin 7
ENSG00000011201	ANOS1	protein_coding	anosmin 1
ENSG00000140350	ANP32A	protein_coding	acidic nuclear phosphoprotein 32 family member A
ENSG00000169604	ANTXR1	protein_coding	ANTXR cell adhesion molecule 1
ENSG00000163297	ANTXR2	protein_coding	ANTXR cell adhesion molecule 2
ENSG00000164111	ANXA5	protein_coding	annexin A5
ENSG00000197043	ANXA6	protein_coding	annexin A6
ENSG00000138356	AOX1	protein_coding	aldehyde oxidase 1
ENSG00000138660	AP1AR	protein_coding	adaptor related protein complex 1 associated regulatory protein
ENSG00000100280	AP1B1	protein_coding	adaptor related protein complex 1 subunit beta 1
ENSG00000182287	AP1S2	protein_coding	adaptor related protein complex 1 subunit sigma 2
ENSG00000152056	AP1S3	protein_coding	adaptor related protein complex 1 subunit sigma 3
ENSG00000161203	AP2M1	protein_coding	adaptor related protein complex 2 subunit mu 1
ENSG00000132842	AP3B1	protein_coding	adaptor related protein complex 3 subunit beta 1
ENSG00000065000	AP3D1	protein_coding	adaptor related protein complex 3 subunit delta 1
ENSG00000070718	AP3M2	protein_coding	adaptor related protein complex 3 subunit mu 2
ENSG00000177879	AP3S1	protein_coding	adaptor related protein complex 3 subunit sigma 1
ENSG00000081014	AP4E1	protein_coding	adaptor related protein complex 4 subunit epsilon 1
ENSG00000100478	AP4S1	protein_coding	adaptor related protein complex 4 subunit sigma 1
ENSG00000254470	AP5B1	protein_coding	adaptor related protein complex 5 subunit beta 1
ENSG00000120868	APAF1	protein_coding	apoptotic peptidase activating factor 1
ENSG00000107282	APBA1	protein_coding	amyloid beta precursor protein binding family A member 1
ENSG00000163697	APBB2	protein_coding	amyloid beta precursor protein binding family B member 2
ENSG00000134982	APC	protein_coding	APC regulator of WNT signaling pathway
ENSG00000198768	APCDD1L	protein_coding	APC down-regulated 1 like
ENSG00000164062	APEH	protein_coding	acylaminoacyl-peptide hydrolase
ENSG00000248329	APELA	protein_coding	apelin receptor early endogenous ligand
ENSG00000166181	API5	protein_coding	apoptosis inhibitor 5
ENSG00000149089	APIP	protein_coding	APAF1 interacting protein
ENSG00000169621	APLF	protein_coding	aprataxin and PNKP like factor
ENSG00000084234	APLP2	protein_coding	amyloid beta precursor like protein 2
ENSG00000101474	APMAP	protein_coding	adipocyte plasma membrane associated protein
ENSG00000100298	APOBEC3H	protein_coding	apolipoprotein B mRNA editing enzyme catalytic subunit 3H
ENSG00000175336	APOF	protein_coding	apolipoprotein F
ENSG00000100342	APOL1	protein_coding	apolipoprotein L1
ENSG00000128335	APOL2	protein_coding	apolipoprotein L2
ENSG00000100336	APOL4	protein_coding	apolipoprotein L4
ENSG00000221963	APOL6	protein_coding	apolipoprotein L6
ENSG00000184831	APOO	protein_coding	apolipoprotein O
ENSG00000155008	APOOL	protein_coding	apolipoprotein O like
ENSG00000142192	APP	protein_coding	amyloid beta precursor protein
ENSG00000136044	APPL2	protein_coding	adaptor protein, phosphotyrosine interacting with PH domain and leucine zipper 2
ENSG00000198931	APRT	protein_coding	adenine phosphoribosyltransferase
ENSG00000143595	AQP10	protein_coding	aquaporin 10
ENSG00000165269	AQP7	protein_coding	aquaporin 7
ENSG00000103569	AQP9	protein_coding	aquaporin 9
ENSG00000169083	AR	protein_coding	androgen receptor
ENSG00000149182	ARFGAP2	protein_coding	ADP ribosylation factor GTPase activating protein 2
ENSG00000242247	ARFGAP3	protein_coding	ADP ribosylation factor GTPase activating protein 3
ENSG00000066777	ARFGEF1	protein_coding	ADP ribosylation factor guanine nucleotide exchange factor 1
ENSG00000164144	ARFIP1	protein_coding	ADP ribosylation factor interacting protein 1
ENSG00000175220	ARHGAP1	protein_coding	Rho GTPase activating protein 1
ENSG00000071205	ARHGAP10	protein_coding	Rho GTPase activating protein 10
ENSG00000075884	ARHGAP15	protein_coding	Rho GTPase activating protein 15
ENSG00000140750	ARHGAP17	protein_coding	Rho GTPase activating protein 17
ENSG00000269891	ARHGAP19-SLIT1	protein_coding	ARHGAP19-SLIT1 readthrough (NMD candidate)
ENSG00000137727	ARHGAP20	protein_coding	Rho GTPase activating protein 20
ENSG00000107863	ARHGAP21	protein_coding	Rho GTPase activating protein 21
ENSG00000128805	ARHGAP22	protein_coding	Rho GTPase activating protein 22
ENSG00000275832	ARHGAP23	protein_coding	Rho GTPase activating protein 23
ENSG00000138639	ARHGAP24	protein_coding	Rho GTPase activating protein 24
ENSG00000163219	ARHGAP25	protein_coding	Rho GTPase activating protein 25
ENSG00000145819	ARHGAP26	protein_coding	Rho GTPase activating protein 26
ENSG00000088756	ARHGAP28	protein_coding	Rho GTPase activating protein 28
ENSG00000186517	ARHGAP30	protein_coding	Rho GTPase activating protein 30
ENSG00000031081	ARHGAP31	protein_coding	Rho GTPase activating protein 31
ENSG00000134909	ARHGAP32	protein_coding	Rho GTPase activating protein 32
ENSG00000147799	ARHGAP39	protein_coding	Rho GTPase activating protein 39
ENSG00000124143	ARHGAP40	protein_coding	Rho GTPase activating protein 40
ENSG00000165895	ARHGAP42	protein_coding	Rho GTPase activating protein 42
ENSG00000100852	ARHGAP5	protein_coding	Rho GTPase activating protein 5
ENSG00000047648	ARHGAP6	protein_coding	Rho GTPase activating protein 6
ENSG00000241484	ARHGAP8	protein_coding	Rho GTPase activating protein 8
ENSG00000141522	ARHGDIA	protein_coding	Rho GDP dissociation inhibitor alpha
ENSG00000104728	ARHGEF10	protein_coding	Rho guanine nucleotide exchange factor 10
ENSG00000132694	ARHGEF11	protein_coding	Rho guanine nucleotide exchange factor 11
ENSG00000142632	ARHGEF19	protein_coding	Rho guanine nucleotide exchange factor 19
ENSG00000116584	ARHGEF2	protein_coding	Rho/Rac guanine nucleotide exchange factor 2
ENSG00000114790	ARHGEF26	protein_coding	Rho guanine nucleotide exchange factor 26
ENSG00000214944	ARHGEF28	protein_coding	Rho guanine nucleotide exchange factor 28
ENSG00000163947	ARHGEF3	protein_coding	Rho guanine nucleotide exchange factor 3
ENSG00000214694	ARHGEF33	protein_coding	Rho guanine nucleotide exchange factor 33
ENSG00000183111	ARHGEF37	protein_coding	Rho guanine nucleotide exchange factor 37
ENSG00000236699	ARHGEF38	protein_coding	Rho guanine nucleotide exchange factor 38
ENSG00000102606	ARHGEF7	protein_coding	Rho guanine nucleotide exchange factor 7
ENSG00000131089	ARHGEF9	protein_coding	Cdc42 guanine nucleotide exchange factor 9
ENSG00000117713	ARID1A	protein_coding	AT-rich interaction domain 1A
ENSG00000116017	ARID3A	protein_coding	AT-rich interaction domain 3A
ENSG00000150347	ARID5B	protein_coding	AT-rich interaction domain 5B
ENSG00000177479	ARIH2	protein_coding	ariadne RBR E3 ubiquitin protein ligase 2
ENSG00000185305	ARL15	protein_coding	ADP ribosylation factor like GTPase 15
ENSG00000162980	ARL5A	protein_coding	ADP ribosylation factor like GTPase 5A
ENSG00000144746	ARL6IP5	protein_coding	ADP ribosylation factor like GTPase 6 interacting protein 5
ENSG00000177917	ARL6IP6	protein_coding	ADP ribosylation factor like GTPase 6 interacting protein 6
ENSG00000143862	ARL8A	protein_coding	ADP ribosylation factor like GTPase 8A
ENSG00000165309	ARMC3	protein_coding	armadillo repeat containing 3
ENSG00000114098	ARMC8	protein_coding	armadillo repeat containing 8
ENSG00000135931	ARMC9	protein_coding	armadillo repeat containing 9
ENSG00000196440	ARMCX4	protein_coding	armadillo repeat containing X-linked 4
ENSG00000146476	ARMT1	protein_coding	acidic residue methyltransferase 1
ENSG00000241685	ARPC1A	protein_coding	actin related protein 2/3 complex subunit 1A
ENSG00000130429	ARPC1B	protein_coding	actin related protein 2/3 complex subunit 1B
ENSG00000250151	ARPC4-TTLL3	protein_coding	ARPC4-TTLL3 readthrough
ENSG00000136950	ARPC5L	protein_coding	actin related protein 2/3 complex subunit 5 like
ENSG00000242498	ARPIN	protein_coding	actin related protein 2/3 complex inhibitor
ENSG00000137486	ARRB1	protein_coding	arrestin beta 1
ENSG00000183876	ARSI	protein_coding	arylsulfatase family member I
ENSG00000180801	ARSJ	protein_coding	arylsulfatase family member J
ENSG00000156219	ART3	protein_coding	ADP-ribosyltransferase 3 (inactive)
ENSG00000099889	ARVCF	protein_coding	ARVCF delta catenin family member
ENSG00000204147	ASAH2B	protein_coding	N-acylsphingosine amidohydrolase 2B
ENSG00000153317	ASAP1	protein_coding	ArfGAP with SH3 domain, ankyrin repeat and PH domain 1
ENSG00000151693	ASAP2	protein_coding	ArfGAP with SH3 domain, ankyrin repeat and PH domain 2
ENSG00000154007	ASB17	protein_coding	ankyrin repeat and SOCS box containing 17
ENSG00000138303	ASCC1	protein_coding	activating signal cointegrator 1 complex subunit 1
ENSG00000100325	ASCC2	protein_coding	activating signal cointegrator 1 complex subunit 2
ENSG00000112249	ASCC3	protein_coding	activating signal cointegrator 1 complex subunit 3
ENSG00000116539	ASH1L	protein_coding	ASH1 like histone lysine methyltransferase
ENSG00000108684	ASIC2	protein_coding	acid sensing ion channel subunit 2
ENSG00000213199	ASIC3	protein_coding	acid sensing ion channel subunit 3
ENSG00000070669	ASNS	protein_coding	asparagine synthetase (glutamine-hydrolyzing)
ENSG00000198363	ASPH	protein_coding	aspartate beta-hydroxylase
ENSG00000162174	ASRGL1	protein_coding	asparaginase and isoaspartyl peptidase 1
ENSG00000152092	ASTN1	protein_coding	astrotactin 1
ENSG00000148219	ASTN2	protein_coding	astrotactin 2
ENSG00000171456	ASXL1	protein_coding	ASXL transcriptional regulator 1
ENSG00000143970	ASXL2	protein_coding	ASXL transcriptional regulator 2
ENSG00000154438	ASZ1	protein_coding	ankyrin repeat, SAM and basic leucine zipper domain containing 1
ENSG00000138138	ATAD1	protein_coding	ATPase family AAA domain containing 1
ENSG00000119778	ATAD2B	protein_coding	ATPase family AAA domain containing 2B
ENSG00000107669	ATE1	protein_coding	arginyltransferase 1
ENSG00000115966	ATF2	protein_coding	activating transcription factor 2
ENSG00000118217	ATF6	protein_coding	activating transcription factor 6
ENSG00000170653	ATF7	protein_coding	activating transcription factor 7
ENSG00000166669	ATF7IP2	protein_coding	activating transcription factor 7 interacting protein 2
ENSG00000152348	ATG10	protein_coding	autophagy related 10
ENSG00000175224	ATG13	protein_coding	autophagy related 13
ENSG00000110046	ATG2A	protein_coding	autophagy related 2A
ENSG00000168397	ATG4B	protein_coding	autophagy related 4B cysteine peptidase
ENSG00000057663	ATG5	protein_coding	autophagy related 5
ENSG00000197548	ATG7	protein_coding	autophagy related 7
ENSG00000198513	ATL1	protein_coding	atlastin GTPase 1
ENSG00000184743	ATL3	protein_coding	atlastin GTPase 3
ENSG00000111676	ATN1	protein_coding	atrophin 1
ENSG00000168874	ATOH8	protein_coding	atonal bHLH transcription factor 8
ENSG00000206190	ATP10A	protein_coding	ATPase phospholipid transporting 10A (putative)
ENSG00000118322	ATP10B	protein_coding	ATPase phospholipid transporting 10B (putative)
ENSG00000068650	ATP11A	protein_coding	ATPase phospholipid transporting 11A
ENSG00000101974	ATP11C	protein_coding	ATPase phospholipid transporting 11C
ENSG00000127249	ATP13A4	protein_coding	ATPase 13A4
ENSG00000163399	ATP1A1	protein_coding	ATPase Na+/K+ transporting subunit alpha 1
ENSG00000143153	ATP1B1	protein_coding	ATPase Na+/K+ transporting subunit beta 1
ENSG00000069849	ATP1B3	protein_coding	ATPase Na+/K+ transporting subunit beta 3
ENSG00000101892	ATP1B4	protein_coding	ATPase Na+/K+ transporting family member beta 4
ENSG00000174437	ATP2A2	protein_coding	ATPase sarcoplasmic/endoplasmic reticulum Ca2+ transporting 2
ENSG00000074370	ATP2A3	protein_coding	ATPase sarcoplasmic/endoplasmic reticulum Ca2+ transporting 3
ENSG00000070961	ATP2B1	protein_coding	ATPase plasma membrane Ca2+ transporting 1
ENSG00000157087	ATP2B2	protein_coding	ATPase plasma membrane Ca2+ transporting 2
ENSG00000067842	ATP2B3	protein_coding	ATPase plasma membrane Ca2+ transporting 3
ENSG00000017260	ATP2C1	protein_coding	ATPase secretory pathway Ca2+ transporting 1
ENSG00000105675	ATP4A	protein_coding	ATPase H+/K+ transporting subunit alpha
ENSG00000159720	ATP6V0D1	protein_coding	ATPase H+ transporting V0 subunit d1
ENSG00000147614	ATP6V0D2	protein_coding	ATPase H+ transporting V0 subunit d2
ENSG00000114573	ATP6V1A	protein_coding	ATPase H+ transporting V1 subunit A
ENSG00000116039	ATP6V1B1	protein_coding	ATPase H+ transporting V1 subunit B1
ENSG00000250565	ATP6V1E2	protein_coding	ATPase H+ transporting V1 subunit E2
ENSG00000047249	ATP6V1H	protein_coding	ATPase H+ transporting V1 subunit H
ENSG00000165240	ATP7A	protein_coding	ATPase copper transporting alpha
ENSG00000124406	ATP8A1	protein_coding	ATPase phospholipid transporting 8A1
ENSG00000132932	ATP8A2	protein_coding	ATPase phospholipid transporting 8A2
ENSG00000081923	ATP8B1	protein_coding	ATPase phospholipid transporting 8B1
ENSG00000143515	ATP8B2	protein_coding	ATPase phospholipid transporting 8B2
ENSG00000104043	ATP8B4	protein_coding	ATPase phospholipid transporting 8B4 (putative)
ENSG00000166377	ATP9B	protein_coding	ATPase phospholipid transporting 9B (putative)
ENSG00000175054	ATR	protein_coding	ATR serine/threonine kinase
ENSG00000088812	ATRN	protein_coding	attractin
ENSG00000107518	ATRNL1	protein_coding	attractin like 1
ENSG00000085224	ATRX	protein_coding	ATRX chromatin remodeler
ENSG00000124788	ATXN1	protein_coding	ataxin 1
ENSG00000130638	ATXN10	protein_coding	ataxin 10
ENSG00000204842	ATXN2	protein_coding	ataxin 2
ENSG00000163635	ATXN7	protein_coding	ataxin 7
ENSG00000146776	ATXN7L1	protein_coding	ataxin 7 like 1
ENSG00000087586	AURKA	protein_coding	aurora kinase A
ENSG00000178999	AURKB	protein_coding	aurora kinase B
ENSG00000158321	AUTS2	protein_coding	activator of transcription and developmental regulator AUTS2
ENSG00000105778	AVL9	protein_coding	AVL9 cell migration associated
ENSG00000101200	AVP	protein_coding	arginine vasopressin
ENSG00000119986	AVPI1	protein_coding	arginine vasopressin induced 1
ENSG00000147160	AWAT2	protein_coding	acyl-CoA wax alcohol acyltransferase 2
ENSG00000162779	AXDND1	protein_coding	axonemal dynein light chain domain containing 1
ENSG00000142920	AZIN2	protein_coding	antizyme inhibitor 2
ENSG00000176022	B3GALT6	protein_coding	beta-1,3-galactosyltransferase 6
ENSG00000112309	B3GAT2	protein_coding	beta-1,3-glucuronyltransferase 2
ENSG00000149541	B3GAT3	protein_coding	beta-1,3-glucuronyltransferase 3
ENSG00000187676	B3GLCT	protein_coding	beta 3-glucosyltransferase
ENSG00000179913	B3GNT3	protein_coding	UDP-GlcNAc:betaGal beta-1,3-N-acetylglucosaminyltransferase 3
ENSG00000167080	B4GALNT2	protein_coding	beta-1,4-N-acetyl-galactosaminyltransferase 2
ENSG00000139044	B4GALNT3	protein_coding	beta-1,4-N-acetyl-galactosaminyltransferase 3
ENSG00000121578	B4GALT4	protein_coding	beta-1,4-galactosyltransferase 4
ENSG00000136881	BAAT	protein_coding	bile acid-CoA:amino acid N-acyltransferase
ENSG00000156273	BACH1	protein_coding	BTB domain and CNC homolog 1
ENSG00000112182	BACH2	protein_coding	BTB domain and CNC homolog 2
ENSG00000128298	BAIAP2L2	protein_coding	BAR/IMD domain containing adaptor protein 2 like 2
ENSG00000030110	BAK1	protein_coding	BCL2 antagonist/killer 1
ENSG00000153064	BANK1	protein_coding	B cell scaffold protein with ankyrin repeats 1
ENSG00000172530	BANP	protein_coding	BTG3 associated nuclear protein
ENSG00000043039	BARX2	protein_coding	BARX homeobox 2
ENSG00000176788	BASP1	protein_coding	brain abundant membrane attached signal protein 1
ENSG00000087088	BAX	protein_coding	BCL2 associated X, apoptosis regulator
ENSG00000123636	BAZ2B	protein_coding	bromodomain adjacent to zinc finger domain 2B
ENSG00000119636	BBOF1	protein_coding	basal body orientation factor 1
ENSG00000174483	BBS1	protein_coding	Bardet-Biedl syndrome 1
ENSG00000122507	BBS9	protein_coding	Bardet-Biedl syndrome 9
ENSG00000114439	BBX	protein_coding	BBX high mobility group box domain containing
ENSG00000132692	BCAN	protein_coding	brevican
ENSG00000075790	BCAP29	protein_coding	B cell receptor associated protein 29
ENSG00000050820	BCAR1	protein_coding	BCAR1 scaffold protein, Cas family member
ENSG00000137936	BCAR3	protein_coding	BCAR3 adaptor protein, NSP family member
ENSG00000064787	BCAS1	protein_coding	brain enriched myelin associated protein 1
ENSG00000116752	BCAS2	protein_coding	BCAS2 pre-mRNA processing factor
ENSG00000141376	BCAS3	protein_coding	BCAS3 microtubule associated cell migration factor
ENSG00000083123	BCKDHB	protein_coding	branched chain keto acid dehydrogenase E1 subunit beta
ENSG00000119866	BCL11A	protein_coding	BAF chromatin remodeling complex subunit BCL11A
ENSG00000127152	BCL11B	protein_coding	BAF chromatin remodeling complex subunit BCL11B
ENSG00000171791	BCL2	protein_coding	BCL2 apoptosis regulator
ENSG00000121380	BCL2L14	protein_coding	BCL2 like 14
ENSG00000186174	BCL9L	protein_coding	BCL9 like
ENSG00000135697	BCO1	protein_coding	beta-carotene oxygenase 1
ENSG00000197580	BCO2	protein_coding	beta-carotene oxygenase 2
ENSG00000183337	BCOR	protein_coding	BCL6 corepressor
ENSG00000085185	BCORL1	protein_coding	BCL6 corepressor like 1
ENSG00000074582	BCS1L	protein_coding	BCS1 homolog, ubiquinol-cytochrome c reductase complex chaperone
ENSG00000164039	BDH2	protein_coding	3-hydroxybutyrate dehydrogenase 2
ENSG00000176697	BDNF	protein_coding	brain derived neurotrophic factor
ENSG00000145734	BDP1	protein_coding	B double prime 1, subunit of RNA polymerase III transcription initiation factor IIIB
ENSG00000126581	BECN1	protein_coding	beclin 1
ENSG00000177324	BEND2	protein_coding	BEN domain containing 2
ENSG00000178409	BEND3	protein_coding	BEN domain containing 3
ENSG00000165626	BEND7	protein_coding	BEN domain containing 7
ENSG00000167995	BEST1	protein_coding	bestrophin 1
ENSG00000127325	BEST3	protein_coding	bestrophin 3
ENSG00000125864	BFSP1	protein_coding	beaded filament structural protein 1
ENSG00000180828	BHLHE22	protein_coding	basic helix-loop-helix family member e22
ENSG00000132840	BHMT2	protein_coding	betaine--homocysteine S-methyltransferase 2
ENSG00000122870	BICC1	protein_coding	BicC family RNA binding protein 1
ENSG00000136717	BIN1	protein_coding	bridging integrator 1
ENSG00000147439	BIN3	protein_coding	bridging integrator 3
ENSG00000110330	BIRC2	protein_coding	baculoviral IAP repeat containing 2
ENSG00000115760	BIRC6	protein_coding	baculoviral IAP repeat containing 6
ENSG00000197299	BLM	protein_coding	BLM RecQ like helicase
ENSG00000108578	BLMH	protein_coding	bleomycin hydrolase
ENSG00000095585	BLNK	protein_coding	B cell linker
ENSG00000188428	BLOC1S5	protein_coding	biogenesis of lysosomal organelles complex 1 subunit 5
ENSG00000259040	BLOC1S5-TXNDC5	protein_coding	BLOC1S5-TXNDC5 readthrough (NMD candidate)
ENSG00000106605	BLVRA	protein_coding	biliverdin reductase A
ENSG00000117475	BLZF1	protein_coding	basic leucine zipper nuclear factor 1
ENSG00000168283	BMI1	protein_coding	BMI1 proto-oncogene, polycomb ring finger
ENSG00000138756	BMP2K	protein_coding	BMP2 inducible kinase
ENSG00000112175	BMP5	protein_coding	bone morphogenetic protein 5
ENSG00000183682	BMP8A	protein_coding	bone morphogenetic protein 8a
ENSG00000116985	BMP8B	protein_coding	bone morphogenetic protein 8b
ENSG00000164619	BMPER	protein_coding	BMP binding endothelial regulator
ENSG00000107779	BMPR1A	protein_coding	bone morphogenetic protein receptor type 1A
ENSG00000138696	BMPR1B	protein_coding	bone morphogenetic protein receptor type 1B
ENSG00000173068	BNC2	protein_coding	basonuclin 2
ENSG00000176171	BNIP3	protein_coding	BCL2 interacting protein 3
ENSG00000144857	BOC	protein_coding	BOC cell adhesion associated, oncogene regulated
ENSG00000152430	BOLL	protein_coding	boule homolog, RNA binding protein
ENSG00000196544	BORCS6	protein_coding	BLOC-1 related complex subunit 6
ENSG00000131050	BPIFA2	protein_coding	BPI fold containing family A member 2
ENSG00000186191	BPIFB4	protein_coding	BPI fold containing family B member 4
ENSG00000171634	BPTF	protein_coding	bromodomain PHD finger transcription factor
ENSG00000157764	BRAF	protein_coding	B-Raf proto-oncogene, serine/threonine kinase
ENSG00000139618	BRCA2	protein_coding	BRCA2 DNA repair associated
ENSG00000112983	BRD8	protein_coding	bromodomain containing 8
ENSG00000137948	BRDT	protein_coding	bromodomain testis associated
ENSG00000078725	BRINP1	protein_coding	BMP/retinoic acid inducible neural specific 1
ENSG00000156983	BRPF1	protein_coding	bromodomain and PHD finger containing 1
ENSG00000174672	BRSK2	protein_coding	BR serine/threonine kinase 2
ENSG00000185658	BRWD1	protein_coding	bromodomain and WD repeat domain containing 1
ENSG00000165288	BRWD3	protein_coding	bromodomain and WD repeat domain containing 3
ENSG00000168000	BSCL2	protein_coding	BSCL2 lipid droplet biogenesis associated, seipin
ENSG00000160058	BSDC1	protein_coding	BSD domain containing 1
ENSG00000162399	BSND	protein_coding	barttin CLCNK type accessory subunit beta
ENSG00000130303	BST2	protein_coding	bone marrow stromal cell antigen 2
ENSG00000151136	BTBD11	protein_coding	BTB domain containing 11
ENSG00000138152	BTBD16	protein_coding	BTB domain containing 16
ENSG00000233436	BTBD18	protein_coding	BTB domain containing 18
ENSG00000133243	BTBD2	protein_coding	BTB domain containing 2
ENSG00000189195	BTBD8	protein_coding	BTB domain containing 8
ENSG00000183826	BTBD9	protein_coding	BTB domain containing 9
ENSG00000145741	BTF3	protein_coding	basic transcription factor 3
ENSG00000154640	BTG3	protein_coding	BTG anti-proliferation factor 3
ENSG00000186265	BTLA	protein_coding	B and T lymphocyte associated
ENSG00000259288	BUB1B-PAK6	protein_coding	BUB1B-PAK6 readthrough
ENSG00000106245	BUD31	protein_coding	BUD31 homolog
ENSG00000136261	BZW2	protein_coding	basic leucine zipper and W2 domains 2
ENSG00000203942	C10orf62	protein_coding	chromosome 10 open reading frame 62
ENSG00000119965	C10orf88	protein_coding	chromosome 10 open reading frame 88
ENSG00000154493	C10orf90	protein_coding	chromosome 10 open reading frame 90
ENSG00000176029	C11orf16	protein_coding	chromosome 11 open reading frame 16
ENSG00000171067	C11orf24	protein_coding	chromosome 11 open reading frame 24
ENSG00000150750	C11orf53	protein_coding	chromosome 11 open reading frame 53
ENSG00000166323	C11orf65	protein_coding	chromosome 11 open reading frame 65
ENSG00000175573	C11orf68	protein_coding	chromosome 11 open reading frame 68
ENSG00000185742	C11orf87	protein_coding	chromosome 11 open reading frame 87
ENSG00000205177	C11orf91	protein_coding	chromosome 11 open reading frame 91
ENSG00000234776	C11orf94	protein_coding	chromosome 11 open reading frame 94
ENSG00000278615	C11orf98	protein_coding	chromosome 11 open reading frame 98
ENSG00000180116	C12orf40	protein_coding	chromosome 12 open reading frame 40
ENSG00000185306	C12orf56	protein_coding	chromosome 12 open reading frame 56
ENSG00000111678	C12orf57	protein_coding	chromosome 12 open reading frame 57
ENSG00000182993	C12orf60	protein_coding	chromosome 12 open reading frame 60
ENSG00000214700	C12orf71	protein_coding	chromosome 12 open reading frame 71
ENSG00000235162	C12orf75	protein_coding	chromosome 12 open reading frame 75
ENSG00000179933	C14orf119	protein_coding	chromosome 14 open reading frame 119
ENSG00000155330	C16orf87	protein_coding	chromosome 16 open reading frame 87
ENSG00000260456	C16orf95	protein_coding	chromosome 16 open reading frame 95
ENSG00000205832	C16orf96	protein_coding	chromosome 16 open reading frame 96
ENSG00000256806	C17orf100	protein_coding	chromosome 17 open reading frame 100
ENSG00000275489	C17orf98	protein_coding	chromosome 17 open reading frame 98
ENSG00000141428	C18orf21	protein_coding	chromosome 18 open reading frame 21
ENSG00000160392	C19orf47	protein_coding	chromosome 19 open reading frame 47
ENSG00000188032	C19orf67	protein_coding	chromosome 19 open reading frame 67
ENSG00000262874	C19orf84	protein_coding	chromosome 19 open reading frame 84
ENSG00000173728	C1orf100	protein_coding	chromosome 1 open reading frame 100
ENSG00000000460	C1orf112	protein_coding	chromosome 1 open reading frame 112
ENSG00000143633	C1orf131	protein_coding	chromosome 1 open reading frame 131
ENSG00000203963	C1orf141	protein_coding	chromosome 1 open reading frame 141
ENSG00000203910	C1orf146	protein_coding	chromosome 1 open reading frame 146
ENSG00000116667	C1orf21	protein_coding	chromosome 1 open reading frame 21
ENSG00000173372	C1QA	protein_coding	complement C1q A chain
ENSG00000108561	C1QBP	protein_coding	complement C1q binding protein
ENSG00000159189	C1QC	protein_coding	complement C1q C chain
ENSG00000133466	C1QTNF6	protein_coding	C1q and TNF related 6
ENSG00000163145	C1QTNF7	protein_coding	C1q and TNF related 7
ENSG00000205863	C1QTNF9B	protein_coding	C1q and TNF related 9B
ENSG00000139178	C1RL	protein_coding	complement C1r subcomponent like
ENSG00000149609	C20orf144	protein_coding	chromosome 20 open reading frame 144
ENSG00000125975	C20orf173	protein_coding	chromosome 20 open reading frame 173
ENSG00000101220	C20orf27	protein_coding	chromosome 20 open reading frame 27
ENSG00000242259	C22orf39	protein_coding	chromosome 22 open reading frame 39
ENSG00000205856	C22orf42	protein_coding	chromosome 22 open reading frame 42
ENSG00000172375	C2CD2L	protein_coding	C2CD2 like
ENSG00000168014	C2CD3	protein_coding	C2 domain containing 3 centriole elongation regulator
ENSG00000111731	C2CD5	protein_coding	C2 calcium dependent domain containing 5
ENSG00000168887	C2orf68	protein_coding	chromosome 2 open reading frame 68
ENSG00000237651	C2orf74	protein_coding	chromosome 2 open reading frame 74
ENSG00000188674	C2orf80	protein_coding	chromosome 2 open reading frame 80
ENSG00000284308	C2orf81	protein_coding	chromosome 2 open reading frame 81
ENSG00000187699	C2orf88	protein_coding	chromosome 2 open reading frame 88
ENSG00000125730	C3	protein_coding	complement C3
ENSG00000114405	C3orf14	protein_coding	chromosome 3 open reading frame 14
ENSG00000174928	C3orf33	protein_coding	chromosome 3 open reading frame 33
ENSG00000114529	C3orf52	protein_coding	chromosome 3 open reading frame 52
ENSG00000138813	C4orf17	protein_coding	chromosome 4 open reading frame 17
ENSG00000154274	C4orf19	protein_coding	chromosome 4 open reading frame 19
ENSG00000164096	C4orf3	protein_coding	chromosome 4 open reading frame 3
ENSG00000164123	C4orf45	protein_coding	chromosome 4 open reading frame 45
ENSG00000181215	C4orf50	protein_coding	chromosome 4 open reading frame 50
ENSG00000237136	C4orf51	protein_coding	chromosome 4 open reading frame 51
ENSG00000106804	C5	protein_coding	complement C5
ENSG00000113583	C5orf15	protein_coding	chromosome 5 open reading frame 15
ENSG00000039537	C6	protein_coding	complement C6
ENSG00000112539	C6orf118	protein_coding	chromosome 6 open reading frame 118
ENSG00000185127	C6orf120	protein_coding	chromosome 6 open reading frame 120
ENSG00000184530	C6orf58	protein_coding	chromosome 6 open reading frame 58
ENSG00000112936	C7	protein_coding	complement C7
ENSG00000146540	C7orf50	protein_coding	chromosome 7 open reading frame 50
ENSG00000157131	C8A	protein_coding	complement C8 alpha chain
ENSG00000021852	C8B	protein_coding	complement C8 beta chain
ENSG00000165084	C8orf34	protein_coding	chromosome 8 open reading frame 34
ENSG00000189376	C8orf76	protein_coding	chromosome 8 open reading frame 76
ENSG00000113600	C9	protein_coding	complement C9
ENSG00000135045	C9orf40	protein_coding	chromosome 9 open reading frame 40
ENSG00000157653	C9orf43	protein_coding	chromosome 9 open reading frame 43
ENSG00000155621	C9orf85	protein_coding	chromosome 9 open reading frame 85
ENSG00000154975	CA10	protein_coding	carbonic anhydrase 10
ENSG00000063180	CA11	protein_coding	carbonic anhydrase 11
ENSG00000174990	CA5A	protein_coding	carbonic anhydrase 5A
ENSG00000168748	CA7	protein_coding	carbonic anhydrase 7
ENSG00000120159	CAAP1	protein_coding	caspase activity and apoptosis inhibitor 1
ENSG00000135932	CAB39	protein_coding	calcium binding protein 39
ENSG00000099991	CABIN1	protein_coding	calcineurin binding protein 1
ENSG00000134508	CABLES1	protein_coding	Cdk5 and Abl enzyme substrate 1
ENSG00000154040	CABYR	protein_coding	calcium binding tyrosine phosphorylation regulated
ENSG00000158966	CACHD1	protein_coding	cache domain containing 1
ENSG00000141837	CACNA1A	protein_coding	calcium voltage-gated channel subunit alpha1 A
ENSG00000148408	CACNA1B	protein_coding	calcium voltage-gated channel subunit alpha1 B
ENSG00000151067	CACNA1C	protein_coding	calcium voltage-gated channel subunit alpha1 C
ENSG00000157388	CACNA1D	protein_coding	calcium voltage-gated channel subunit alpha1 D
ENSG00000198216	CACNA1E	protein_coding	calcium voltage-gated channel subunit alpha1 E
ENSG00000153956	CACNA2D1	protein_coding	calcium voltage-gated channel auxiliary subunit alpha2delta 1
ENSG00000007402	CACNA2D2	protein_coding	calcium voltage-gated channel auxiliary subunit alpha2delta 2
ENSG00000157445	CACNA2D3	protein_coding	calcium voltage-gated channel auxiliary subunit alpha2delta 3
ENSG00000151062	CACNA2D4	protein_coding	calcium voltage-gated channel auxiliary subunit alpha2delta 4
ENSG00000165995	CACNB2	protein_coding	calcium voltage-gated channel auxiliary subunit beta 2
ENSG00000167535	CACNB3	protein_coding	calcium voltage-gated channel auxiliary subunit beta 3
ENSG00000182389	CACNB4	protein_coding	calcium voltage-gated channel auxiliary subunit beta 4
ENSG00000166862	CACNG2	protein_coding	calcium voltage-gated channel auxiliary subunit gamma 2
ENSG00000075429	CACNG5	protein_coding	calcium voltage-gated channel auxiliary subunit gamma 5
ENSG00000182985	CADM1	protein_coding	cell adhesion molecule 1
ENSG00000175161	CADM2	protein_coding	cell adhesion molecule 2
ENSG00000163618	CADPS	protein_coding	calcium dependent secretion activator
ENSG00000081803	CADPS2	protein_coding	calcium dependent secretion activator 2
ENSG00000172137	CALB2	protein_coding	calbindin 2
ENSG00000175868	CALCB	protein_coding	calcitonin related polypeptide beta
ENSG00000004948	CALCR	protein_coding	calcitonin receptor
ENSG00000122786	CALD1	protein_coding	caldesmon 1
ENSG00000160014	CALM3	protein_coding	calmodulin 3
ENSG00000129007	CALML4	protein_coding	calmodulin like 4
ENSG00000178372	CALML5	protein_coding	calmodulin like 5
ENSG00000183166	CALN1	protein_coding	calneuron 1
ENSG00000128595	CALU	protein_coding	calumenin
ENSG00000183049	CAMK1D	protein_coding	calcium/calmodulin dependent protein kinase ID
ENSG00000008118	CAMK1G	protein_coding	calcium/calmodulin dependent protein kinase IG
ENSG00000070808	CAMK2A	protein_coding	calcium/calmodulin dependent protein kinase II alpha
ENSG00000145349	CAMK2D	protein_coding	calcium/calmodulin dependent protein kinase II delta
ENSG00000148660	CAMK2G	protein_coding	calcium/calmodulin dependent protein kinase II gamma
ENSG00000152495	CAMK4	protein_coding	calcium/calmodulin dependent protein kinase IV
ENSG00000110931	CAMKK2	protein_coding	calcium/calmodulin dependent protein kinase kinase 2
ENSG00000143919	CAMKMT	protein_coding	calmodulin-lysine N-methyltransferase
ENSG00000118200	CAMSAP2	protein_coding	calmodulin regulated spectrin associated protein family member 2
ENSG00000171735	CAMTA1	protein_coding	calmodulin binding transcription activator 1
ENSG00000144712	CAND2	protein_coding	cullin associated and neddylation dissociated 2 (putative)
ENSG00000171302	CANT1	protein_coding	calcium activated nucleotidase 1
ENSG00000112186	CAP2	protein_coding	cyclase associated actin cytoskeleton regulatory protein 2
ENSG00000142330	CAPN10	protein_coding	calpain 10
ENSG00000137225	CAPN11	protein_coding	calpain 11
ENSG00000182472	CAPN12	protein_coding	calpain 12
ENSG00000092529	CAPN3	protein_coding	calpain 3
ENSG00000149260	CAPN5	protein_coding	calpain 5
ENSG00000077274	CAPN6	protein_coding	calpain 6
ENSG00000135387	CAPRIN1	protein_coding	cell cycle associated protein 1
ENSG00000110888	CAPRIN2	protein_coding	caprin family member 2
ENSG00000180881	CAPS2	protein_coding	calcyphosine 2
ENSG00000077549	CAPZB	protein_coding	capping actin protein of muscle Z-line subunit beta
ENSG00000100065	CARD10	protein_coding	caspase recruitment domain family member 10
ENSG00000204397	CARD16	protein_coding	caspase recruitment domain family member 16
ENSG00000105483	CARD8	protein_coding	caspase recruitment domain family member 8
ENSG00000142453	CARM1	protein_coding	coactivator associated arginine methyltransferase 1
ENSG00000079691	CARMIL1	protein_coding	capping protein regulator and myosin 1 linker 1
ENSG00000172508	CARNS1	protein_coding	carnosine synthase 1
ENSG00000134905	CARS2	protein_coding	cysteinyl-tRNA synthetase 2, mitochondrial
ENSG00000127995	CASD1	protein_coding	CAS1 domain containing 1
ENSG00000147044	CASK	protein_coding	calcium/calmodulin dependent serine protein kinase
ENSG00000137752	CASP1	protein_coding	caspase 1
ENSG00000137757	CASP5	protein_coding	caspase 5
ENSG00000064012	CASP8	protein_coding	caspase 8
ENSG00000118412	CASP8AP2	protein_coding	caspase 8 associated protein 2
ENSG00000118729	CASQ2	protein_coding	calsequestrin 2
ENSG00000087589	CASS4	protein_coding	Cas scaffold protein family member 4
ENSG00000153113	CAST	protein_coding	calpastatin
ENSG00000130940	CASZ1	protein_coding	castor zinc finger 1
ENSG00000133962	CATSPERB	protein_coding	cation channel sperm associated auxiliary subunit beta
ENSG00000174898	CATSPERD	protein_coding	cation channel sperm associated auxiliary subunit delta
ENSG00000105971	CAV2	protein_coding	caveolin 2
ENSG00000078699	CBFA2T2	protein_coding	CBFA2/RUNX1 partner transcriptional co-repressor 2
ENSG00000110395	CBL	protein_coding	Cbl proto-oncogene
ENSG00000114423	CBLB	protein_coding	Cbl proto-oncogene B
ENSG00000141668	CBLN2	protein_coding	cerebellin 2 precursor
ENSG00000172785	CBWD1	protein_coding	COBW domain containing 1
ENSG00000122565	CBX3	protein_coding	chromobox 3
ENSG00000183741	CBX6	protein_coding	chromobox 6
ENSG00000100307	CBX7	protein_coding	chromobox 7
ENSG00000154222	CC2D1B	protein_coding	coiled-coil and C2 domain containing 1B
ENSG00000048342	CC2D2A	protein_coding	coiled-coil and C2 domain containing 2A
ENSG00000060339	CCAR1	protein_coding	cell division cycle and apoptosis regulator 1
ENSG00000183287	CCBE1	protein_coding	collagen and calcium binding EGF domains 1
ENSG00000135736	CCDC102A	protein_coding	coiled-coil domain containing 102A
ENSG00000150636	CCDC102B	protein_coding	coiled-coil domain containing 102B
ENSG00000103021	CCDC113	protein_coding	coiled-coil domain containing 113
ENSG00000160799	CCDC12	protein_coding	coiled-coil domain containing 12
ENSG00000147144	CCDC120	protein_coding	coiled-coil domain containing 120
ENSG00000007080	CCDC124	protein_coding	coiled-coil domain containing 124
ENSG00000183323	CCDC125	protein_coding	coiled-coil domain containing 125
ENSG00000244607	CCDC13	protein_coding	coiled-coil domain containing 13
ENSG00000135637	CCDC142	protein_coding	coiled-coil domain containing 142
ENSG00000170160	CCDC144A	protein_coding	coiled-coil domain containing 144A
ENSG00000135205	CCDC146	protein_coding	coiled-coil domain containing 146
ENSG00000153237	CCDC148	protein_coding	coiled-coil domain containing 148
ENSG00000181982	CCDC149	protein_coding	coiled-coil domain containing 149
ENSG00000198865	CCDC152	protein_coding	coiled-coil domain containing 152
ENSG00000242715	CCDC169	protein_coding	coiled-coil domain containing 169
ENSG00000250709	CCDC169-SOHLH2	protein_coding	CCDC169-SOHLH2 readthrough
ENSG00000120262	CCDC170	protein_coding	coiled-coil domain containing 170
ENSG00000164989	CCDC171	protein_coding	coiled-coil domain containing 171
ENSG00000182645	CCDC172	protein_coding	coiled-coil domain containing 172
ENSG00000151838	CCDC175	protein_coding	coiled-coil domain containing 175
ENSG00000267909	CCDC177	protein_coding	coiled-coil domain containing 177
ENSG00000166960	CCDC178	protein_coding	coiled-coil domain containing 178
ENSG00000122483	CCDC18	protein_coding	coiled-coil domain containing 18
ENSG00000260220	CCDC187	protein_coding	coiled-coil domain containing 187
ENSG00000186409	CCDC30	protein_coding	coiled-coil domain containing 30
ENSG00000140481	CCDC33	protein_coding	coiled-coil domain containing 33
ENSG00000284862	CCDC39	protein_coding	coiled-coil domain containing 39
ENSG00000161973	CCDC42	protein_coding	coiled-coil domain containing 42
ENSG00000108588	CCDC47	protein_coding	coiled-coil domain containing 47
ENSG00000133773	CCDC59	protein_coding	coiled-coil domain containing 59
ENSG00000108091	CCDC6	protein_coding	coiled-coil domain containing 6
ENSG00000183273	CCDC60	protein_coding	coiled-coil domain containing 60
ENSG00000104983	CCDC61	protein_coding	coiled-coil domain containing 61
ENSG00000130783	CCDC62	protein_coding	coiled-coil domain containing 62
ENSG00000216937	CCDC7	protein_coding	coiled-coil domain containing 7
ENSG00000186714	CCDC73	protein_coding	coiled-coil domain containing 73
ENSG00000120647	CCDC77	protein_coding	coiled-coil domain containing 77
ENSG00000162004	CCDC78	protein_coding	coiled-coil domain containing 78
ENSG00000091986	CCDC80	protein_coding	coiled-coil domain containing 80
ENSG00000149201	CCDC81	protein_coding	coiled-coil domain containing 81
ENSG00000115355	CCDC88A	protein_coding	coiled-coil domain containing 88A
ENSG00000123106	CCDC91	protein_coding	coiled-coil domain containing 91
ENSG00000197651	CCER1	protein_coding	coiled-coil glutamate rich protein 1
ENSG00000110148	CCKBR	protein_coding	cholecystokinin B receptor
ENSG00000172156	CCL11	protein_coding	C-C motif chemokine ligand 11
ENSG00000275385	CCL18	protein_coding	C-C motif chemokine ligand 18
ENSG00000108691	CCL2	protein_coding	C-C motif chemokine ligand 2
ENSG00000131142	CCL25	protein_coding	C-C motif chemokine ligand 25
ENSG00000277632	CCL3	protein_coding	C-C motif chemokine ligand 3
ENSG00000108688	CCL7	protein_coding	C-C motif chemokine ligand 7
ENSG00000136280	CCM2	protein_coding	CCM2 scaffold protein
ENSG00000166946	CCNDBP1	protein_coding	cyclin D1 binding protein 1
ENSG00000162063	CCNF	protein_coding	cyclin F
ENSG00000138764	CCNG2	protein_coding	cyclin G2
ENSG00000118816	CCNI	protein_coding	cyclin I
ENSG00000082258	CCNT2	protein_coding	cyclin T2
ENSG00000108100	CCNY	protein_coding	cyclin Y
ENSG00000163249	CCNYL1	protein_coding	cyclin Y like 1
ENSG00000103540	CCP110	protein_coding	centriolar coiled-coil protein 110
ENSG00000184451	CCR10	protein_coding	C-C motif chemokine receptor 10
ENSG00000183625	CCR3	protein_coding	C-C motif chemokine receptor 3
ENSG00000184305	CCSER1	protein_coding	coiled-coil serine rich protein 1
ENSG00000107771	CCSER2	protein_coding	coiled-coil serine rich protein 2
ENSG00000166226	CCT2	protein_coding	chaperonin containing TCP1 subunit 2
ENSG00000150753	CCT5	protein_coding	chaperonin containing TCP1 subunit 5
ENSG00000132141	CCT6B	protein_coding	chaperonin containing TCP1 subunit 6B
ENSG00000156535	CD109	protein_coding	CD109 molecule
ENSG00000177575	CD163	protein_coding	CD163 molecule
ENSG00000177675	CD163L1	protein_coding	CD163 molecule like 1
ENSG00000116824	CD2	protein_coding	CD2 molecule
ENSG00000091972	CD200	protein_coding	CD200 molecule
ENSG00000150637	CD226	protein_coding	CD226 molecule
ENSG00000122223	CD244	protein_coding	CD244 molecule
ENSG00000198087	CD2AP	protein_coding	CD2 associated protein
ENSG00000167775	CD320	protein_coding	CD320 molecule
ENSG00000174059	CD34	protein_coding	CD34 molecule
ENSG00000135218	CD36	protein_coding	CD36 molecule
ENSG00000143119	CD53	protein_coding	CD53 molecule
ENSG00000116815	CD58	protein_coding	CD58 molecule
ENSG00000085063	CD59	protein_coding	CD59 molecule (CD59 blood group)
ENSG00000073754	CD5L	protein_coding	CD5 molecule like
ENSG00000153283	CD96	protein_coding	CD96 molecule
ENSG00000102181	CD99L2	protein_coding	CD99 molecule like 2
ENSG00000158825	CDA	protein_coding	cytidine deaminase
ENSG00000218305	CDC14C	protein_coding	cell division cycle 14C
ENSG00000094880	CDC23	protein_coding	cell division cycle 23
ENSG00000158402	CDC25C	protein_coding	cell division cycle 25C
ENSG00000105401	CDC37	protein_coding	cell division cycle 37, HSP90 cochaperone
ENSG00000106993	CDC37L1	protein_coding	cell division cycle 37 like 1
ENSG00000143776	CDC42BPA	protein_coding	CDC42 binding protein kinase alpha
ENSG00000198752	CDC42BPB	protein_coding	CDC42 binding protein kinase beta
ENSG00000163171	CDC42EP3	protein_coding	CDC42 effector protein 3
ENSG00000179604	CDC42EP4	protein_coding	CDC42 effector protein 4
ENSG00000158985	CDC42SE2	protein_coding	CDC42 small effector 2
ENSG00000184661	CDCA2	protein_coding	cell division cycle associated 2
ENSG00000111665	CDCA3	protein_coding	cell division cycle associated 3
ENSG00000146670	CDCA5	protein_coding	cell division cycle associated 5
ENSG00000134690	CDCA8	protein_coding	cell division cycle associated 8
ENSG00000163814	CDCP1	protein_coding	CUB domain containing protein 1
ENSG00000039068	CDH1	protein_coding	cadherin 1
ENSG00000140937	CDH11	protein_coding	cadherin 11
ENSG00000154162	CDH12	protein_coding	cadherin 12
ENSG00000140945	CDH13	protein_coding	cadherin 13
ENSG00000129910	CDH15	protein_coding	cadherin 15
ENSG00000166589	CDH16	protein_coding	cadherin 16
ENSG00000079112	CDH17	protein_coding	cadherin 17
ENSG00000145526	CDH18	protein_coding	cadherin 18
ENSG00000170558	CDH2	protein_coding	cadherin 2
ENSG00000101542	CDH20	protein_coding	cadherin 20
ENSG00000149654	CDH22	protein_coding	cadherin 22
ENSG00000107736	CDH23	protein_coding	cadherin related 23
ENSG00000139880	CDH24	protein_coding	cadherin 24
ENSG00000062038	CDH3	protein_coding	cadherin 3
ENSG00000179242	CDH4	protein_coding	cadherin 4
ENSG00000113361	CDH6	protein_coding	cadherin 6
ENSG00000150394	CDH8	protein_coding	cadherin 8
ENSG00000113100	CDH9	protein_coding	cadherin 9
ENSG00000128536	CDHR3	protein_coding	cadherin related family member 3
ENSG00000167258	CDK12	protein_coding	cyclin dependent kinase 12
ENSG00000058091	CDK14	protein_coding	cyclin dependent kinase 14
ENSG00000250506	CDK3	protein_coding	cyclin dependent kinase 3
ENSG00000164885	CDK5	protein_coding	cyclin dependent kinase 5
ENSG00000171450	CDK5R2	protein_coding	cyclin dependent kinase 5 regulatory subunit 2
ENSG00000136861	CDK5RAP2	protein_coding	CDK5 regulatory subunit associated protein 2
ENSG00000105810	CDK6	protein_coding	cyclin dependent kinase 6
ENSG00000145996	CDKAL1	protein_coding	CDK5 regulatory subunit associated protein 1 like 1
ENSG00000205111	CDKL4	protein_coding	cyclin dependent kinase like 4
ENSG00000008086	CDKL5	protein_coding	cyclin dependent kinase like 5
ENSG00000205643	CDPF1	protein_coding	cysteine rich DPF motif domain containing 1
ENSG00000140743	CDR2	protein_coding	cerebellar degeneration related protein 2
ENSG00000223510	CDRT15	protein_coding	CMT1A duplicated region transcript 15
ENSG00000239704	CDRT4	protein_coding	CMT1A duplicated region transcript 4
ENSG00000163624	CDS1	protein_coding	CDP-diacylglycerol synthase 1
ENSG00000167513	CDT1	protein_coding	chromatin licensing and DNA replication factor 1
ENSG00000091527	CDV3	protein_coding	CDV3 homolog
ENSG00000165556	CDX2	protein_coding	caudal type homeobox 2
ENSG00000153046	CDYL	protein_coding	chromodomain Y like
ENSG00000172216	CEBPB	protein_coding	CCAAT enhancer binding protein beta
ENSG00000221869	CEBPD	protein_coding	CCAAT enhancer binding protein delta
ENSG00000099954	CECR2	protein_coding	CECR2 histone acetyl-lysine reader
ENSG00000149187	CELF1	protein_coding	CUGBP Elav-like family member 1
ENSG00000048740	CELF2	protein_coding	CUGBP Elav-like family member 2
ENSG00000101489	CELF4	protein_coding	CUGBP Elav-like family member 4
ENSG00000140488	CELF6	protein_coding	CUGBP Elav-like family member 6
ENSG00000075275	CELSR1	protein_coding	cadherin EGF LAG seven-pass G-type receptor 1
ENSG00000103888	CEMIP	protein_coding	cell migration inducing hyaluronidase 1
ENSG00000115163	CENPA	protein_coding	centromere protein A
ENSG00000138778	CENPE	protein_coding	centromere protein E
ENSG00000102384	CENPI	protein_coding	centromere protein I
ENSG00000123219	CENPK	protein_coding	centromere protein K
ENSG00000138092	CENPO	protein_coding	centromere protein O
ENSG00000151725	CENPU	protein_coding	centromere protein U
ENSG00000166582	CENPV	protein_coding	centromere protein V
ENSG00000116198	CEP104	protein_coding	centrosomal protein 104
ENSG00000154240	CEP112	protein_coding	centrosomal protein 112
ENSG00000168944	CEP120	protein_coding	centrosomal protein 120
ENSG00000110318	CEP126	protein_coding	centrosomal protein 126
ENSG00000100629	CEP128	protein_coding	centrosomal protein 128
ENSG00000135315	CEP162	protein_coding	centrosomal protein 162
ENSG00000143702	CEP170	protein_coding	centrosomal protein 170
ENSG00000099814	CEP170B	protein_coding	centrosomal protein 170B
ENSG00000101639	CEP192	protein_coding	centrosomal protein 192
ENSG00000126001	CEP250	protein_coding	centrosomal protein 250
ENSG00000198707	CEP290	protein_coding	centrosomal protein 290
ENSG00000106477	CEP41	protein_coding	centrosomal protein 41
ENSG00000164118	CEP44	protein_coding	centrosomal protein 44
ENSG00000138180	CEP55	protein_coding	centrosomal protein 55
ENSG00000166037	CEP57	protein_coding	centrosomal protein 57
ENSG00000111860	CEP85L	protein_coding	centrosomal protein 85 like
ENSG00000121289	CEP89	protein_coding	centrosomal protein 89
ENSG00000258890	CEP95	protein_coding	centrosomal protein 95
ENSG00000100422	CERK	protein_coding	ceramide kinase
ENSG00000188452	CERKL	protein_coding	ceramide kinase like
ENSG00000223802	CERS1	protein_coding	ceramide synthase 1
ENSG00000154227	CERS3	protein_coding	ceramide synthase 3
ENSG00000090661	CERS4	protein_coding	ceramide synthase 4
ENSG00000172292	CERS6	protein_coding	ceramide synthase 6
ENSG00000172831	CES2	protein_coding	carboxylesterase 2
ENSG00000163263	CFAP141	protein_coding	chromosome 1 open reading frame 189
ENSG00000156206	CFAP161	protein_coding	cilia and flagella associated protein 161
ENSG00000070761	CFAP20	protein_coding	cilia and flagella associated protein 20
ENSG00000272514	CFAP206	protein_coding	cilia and flagella associated protein 206
ENSG00000154479	CFAP210	protein_coding	coiled-coil domain containing 173
ENSG00000206530	CFAP44	protein_coding	cilia and flagella associated protein 44
ENSG00000213085	CFAP45	protein_coding	cilia and flagella associated protein 45
ENSG00000171811	CFAP46	protein_coding	cilia and flagella associated protein 46
ENSG00000166596	CFAP52	protein_coding	cilia and flagella associated protein 52
ENSG00000172361	CFAP53	protein_coding	cilia and flagella associated protein 53
ENSG00000188596	CFAP54	protein_coding	cilia and flagella associated protein 54
ENSG00000120051	CFAP58	protein_coding	cilia and flagella associated protein 58
ENSG00000089101	CFAP61	protein_coding	cilia and flagella associated protein 61
ENSG00000156042	CFAP70	protein_coding	cilia and flagella associated protein 70
ENSG00000142609	CFAP74	protein_coding	cilia and flagella associated protein 74
ENSG00000204711	CFAP95	protein_coding	chromosome 9 open reading frame 135
ENSG00000164323	CFAP97	protein_coding	cilia and flagella associated protein 97
ENSG00000206113	CFAP99	protein_coding	cilia and flagella associated protein 99
ENSG00000153774	CFDP1	protein_coding	craniofacial development protein 1
ENSG00000000971	CFH	protein_coding	complement factor H
ENSG00000244414	CFHR1	protein_coding	complement factor H related 1
ENSG00000134389	CFHR5	protein_coding	complement factor H related 5
ENSG00000126759	CFP	protein_coding	complement factor properdin
ENSG00000001626	CFTR	protein_coding	CF transmembrane conductance regulator
ENSG00000143375	CGN	protein_coding	cingulin
ENSG00000128849	CGNL1	protein_coding	cingulin like 1
ENSG00000136457	CHAD	protein_coding	chondroadherin
ENSG00000167670	CHAF1A	protein_coding	chromatin assembly factor 1 subunit A
ENSG00000106554	CHCHD3	protein_coding	coiled-coil-helix-coiled-coil-helix domain containing 3
ENSG00000173575	CHD2	protein_coding	chromodomain helicase DNA binding protein 2
ENSG00000116254	CHD5	protein_coding	chromodomain helicase DNA binding protein 5
ENSG00000124177	CHD6	protein_coding	chromodomain helicase DNA binding protein 6
ENSG00000171316	CHD7	protein_coding	chromodomain helicase DNA binding protein 7
ENSG00000177200	CHD9	protein_coding	chromodomain helicase DNA binding protein 9
ENSG00000072609	CHFR	protein_coding	checkpoint with forkhead and ring finger domains
ENSG00000204116	CHIC1	protein_coding	cysteine rich hydrophobic domain 1
ENSG00000109220	CHIC2	protein_coding	cysteine rich hydrophobic domain 2
ENSG00000177830	CHID1	protein_coding	chitinase domain containing 1
ENSG00000134121	CHL1	protein_coding	cell adhesion molecule L1 like
ENSG00000203668	CHML	protein_coding	CHM like Rab escort protein
ENSG00000101421	CHMP4B	protein_coding	charged multivesicular body protein 4B
ENSG00000147457	CHMP7	protein_coding	charged multivesicular body protein 7
ENSG00000106069	CHN2	protein_coding	chimerin 2
ENSG00000154645	CHODL	protein_coding	chondrolectin
ENSG00000187446	CHP1	protein_coding	calcineurin like EF-hand protein 1
ENSG00000166869	CHP2	protein_coding	calcineurin like EF-hand protein 2
ENSG00000111666	CHPT1	protein_coding	choline phosphotransferase 1
ENSG00000054938	CHRDL2	protein_coding	chordin like 2
ENSG00000181072	CHRM2	protein_coding	cholinergic receptor muscarinic 2
ENSG00000147434	CHRNA6	protein_coding	cholinergic receptor nicotinic alpha 6 subunit
ENSG00000135902	CHRND	protein_coding	cholinergic receptor nicotinic delta subunit
ENSG00000196811	CHRNG	protein_coding	cholinergic receptor nicotinic gamma subunit
ENSG00000171310	CHST11	protein_coding	carbohydrate sulfotransferase 11
ENSG00000136213	CHST12	protein_coding	carbohydrate sulfotransferase 12
ENSG00000122863	CHST3	protein_coding	carbohydrate sulfotransferase 3
ENSG00000124302	CHST8	protein_coding	carbohydrate sulfotransferase 8
ENSG00000154080	CHST9	protein_coding	carbohydrate sulfotransferase 9
ENSG00000131873	CHSY1	protein_coding	chondroitin sulfate synthase 1
ENSG00000198108	CHSY3	protein_coding	chondroitin sulfate synthase 3
ENSG00000213341	CHUK	protein_coding	component of inhibitor of nuclear factor kappa B kinase complex
ENSG00000125954	CHURC1-FNTB	protein_coding	CHURC1-FNTB readthrough
ENSG00000185043	CIB1	protein_coding	calcium and integrin binding 1
ENSG00000176194	CIDEA	protein_coding	cell death inducing DFFA like effector a
ENSG00000160161	CILP2	protein_coding	cartilage intermediate layer protein 2
ENSG00000122966	CIT	protein_coding	citron rho-interacting serine/threonine kinase
ENSG00000163539	CLASP2	protein_coding	cytoplasmic linker associated protein 2
ENSG00000104859	CLASRP	protein_coding	CLK4 associating serine/arginine rich protein
ENSG00000137975	CLCA2	protein_coding	chloride channel accessory 2
ENSG00000121940	CLCC1	protein_coding	chloride channel CLIC like 1
ENSG00000109572	CLCN3	protein_coding	chloride voltage-gated channel 3
ENSG00000011021	CLCN6	protein_coding	chloride voltage-gated channel 6
ENSG00000184908	CLCNKB	protein_coding	chloride voltage-gated channel Kb
ENSG00000013297	CLDN11	protein_coding	claudin 11
ENSG00000159261	CLDN14	protein_coding	claudin 14
ENSG00000113946	CLDN16	protein_coding	claudin 16
ENSG00000234469	CLDN34	protein_coding	claudin 34
ENSG00000181885	CLDN7	protein_coding	claudin 7
ENSG00000160318	CLDND2	protein_coding	claudin domain containing 2
ENSG00000132514	CLEC10A	protein_coding	C-type lectin domain containing 10A
ENSG00000256660	CLEC12B	protein_coding	C-type lectin domain family 12 member B
ENSG00000176435	CLEC14A	protein_coding	C-type lectin domain containing 14A
ENSG00000038532	CLEC16A	protein_coding	C-type lectin domain containing 16A
ENSG00000165682	CLEC1B	protein_coding	C-type lectin domain family 1 member B
ENSG00000188393	CLEC2A	protein_coding	C-type lectin domain family 2 member A
ENSG00000069493	CLEC2D	protein_coding	C-type lectin domain family 2 member D
ENSG00000163815	CLEC3B	protein_coding	C-type lectin domain family 3 member B
ENSG00000152672	CLEC4F	protein_coding	C-type lectin domain family 4 member F
ENSG00000112782	CLIC5	protein_coding	chloride intracellular channel 5
ENSG00000159212	CLIC6	protein_coding	chloride intracellular channel 6
ENSG00000113282	CLINT1	protein_coding	clathrin interactor 1
ENSG00000130779	CLIP1	protein_coding	CAP-Gly domain containing linker protein 1
ENSG00000106665	CLIP2	protein_coding	CAP-Gly domain containing linker protein 2
ENSG00000115295	CLIP4	protein_coding	CAP-Gly domain containing linker protein family member 4
ENSG00000179335	CLK3	protein_coding	CDC like kinase 3
ENSG00000165959	CLMN	protein_coding	calmin
ENSG00000166250	CLMP	protein_coding	CXADR like membrane protein
ENSG00000102805	CLN5	protein_coding	CLN5 intracellular trafficking protein
ENSG00000128973	CLN6	protein_coding	CLN6 transmembrane ER protein
ENSG00000109684	CLNK	protein_coding	cytokine dependent hematopoietic cell linker
ENSG00000074201	CLNS1A	protein_coding	chloride nucleotide-sensitive channel 1A
ENSG00000172409	CLP1	protein_coding	cleavage factor polyribonucleotide kinase subunit 1
ENSG00000137392	CLPS	protein_coding	colipase
ENSG00000204140	CLPSL1	protein_coding	colipase like 1
ENSG00000171603	CLSTN1	protein_coding	calsyntenin 1
ENSG00000158258	CLSTN2	protein_coding	calsyntenin 2
ENSG00000139182	CLSTN3	protein_coding	calsyntenin 3
ENSG00000122705	CLTA	protein_coding	clathrin light chain A
ENSG00000070371	CLTCL1	protein_coding	clathrin heavy chain like 1
ENSG00000103351	CLUAP1	protein_coding	clusterin associated protein 1
ENSG00000132361	CLUH	protein_coding	clustered mitochondria homolog
ENSG00000177182	CLVS1	protein_coding	clavesin 1
ENSG00000125246	CLYBL	protein_coding	citramalyl-CoA lyase
ENSG00000187118	CMC1	protein_coding	C-X9-C motif containing 1
ENSG00000153815	CMIP	protein_coding	c-Maf inducing protein
ENSG00000134326	CMPK2	protein_coding	cytidine/uridine monophosphate kinase 2
ENSG00000184220	CMSS1	protein_coding	cms1 ribosomal small subunit homolog
ENSG00000091317	CMTM6	protein_coding	CKLF like MARVEL transmembrane domain containing 6
ENSG00000153551	CMTM7	protein_coding	CKLF like MARVEL transmembrane domain containing 7
ENSG00000170293	CMTM8	protein_coding	CKLF like MARVEL transmembrane domain containing 8
ENSG00000164309	CMYA5	protein_coding	cardiomyopathy associated 5
ENSG00000176571	CNBD1	protein_coding	cyclic nucleotide binding domain containing 1
ENSG00000198515	CNGA1	protein_coding	cyclic nucleotide gated channel subunit alpha 1
ENSG00000070729	CNGB1	protein_coding	cyclic nucleotide gated channel subunit beta 1
ENSG00000170289	CNGB3	protein_coding	cyclic nucleotide gated channel subunit beta 3
ENSG00000143786	CNIH3	protein_coding	cornichon family AMPA receptor auxiliary protein 3
ENSG00000153721	CNKSR3	protein_coding	CNKSR family member 3
ENSG00000148842	CNNM2	protein_coding	cyclin and CBS domain divalent metal cation transport mediator 2
ENSG00000168763	CNNM3	protein_coding	cyclin and CBS domain divalent metal cation transport mediator 3
ENSG00000158158	CNNM4	protein_coding	cyclin and CBS domain divalent metal cation transport mediator 4
ENSG00000111596	CNOT2	protein_coding	CCR4-NOT transcription complex subunit 2
ENSG00000080802	CNOT4	protein_coding	CCR4-NOT transcription complex subunit 4
ENSG00000113300	CNOT6	protein_coding	CCR4-NOT transcription complex subunit 6
ENSG00000138767	CNOT6L	protein_coding	CCR4-NOT transcription complex subunit 6 like
ENSG00000155508	CNOT8	protein_coding	CCR4-NOT transcription complex subunit 8
ENSG00000146910	CNPY1	protein_coding	canopy FGF signaling regulator 1
ENSG00000257727	CNPY2	protein_coding	canopy FGF signaling regulator 2
ENSG00000118432	CNR1	protein_coding	cannabinoid receptor 1
ENSG00000162852	CNST	protein_coding	consortin, connexin sorting protein
ENSG00000018236	CNTN1	protein_coding	contactin 1
ENSG00000113805	CNTN3	protein_coding	contactin 3
ENSG00000144619	CNTN4	protein_coding	contactin 4
ENSG00000149972	CNTN5	protein_coding	contactin 5
ENSG00000174469	CNTNAP2	protein_coding	contactin associated protein 2
ENSG00000152910	CNTNAP4	protein_coding	contactin associated protein family member 4
ENSG00000155052	CNTNAP5	protein_coding	contactin associated protein family member 5
ENSG00000119397	CNTRL	protein_coding	centriolin
ENSG00000162377	COA7	protein_coding	cytochrome c oxidase assembly factor 7
ENSG00000068120	COASY	protein_coding	Coenzyme A synthase
ENSG00000106078	COBL	protein_coding	cordon-bleu WH2 repeat protein
ENSG00000082438	COBLL1	protein_coding	cordon-bleu WH2 repeat protein like 1
ENSG00000100473	COCH	protein_coding	cochlin
ENSG00000135775	COG2	protein_coding	component of oligomeric golgi complex 2
ENSG00000164597	COG5	protein_coding	component of oligomeric golgi complex 5
ENSG00000197467	COL13A1	protein_coding	collagen type XIII alpha 1 chain
ENSG00000187955	COL14A1	protein_coding	collagen type XIV alpha 1 chain
ENSG00000182871	COL18A1	protein_coding	collagen type XVIII alpha 1 chain
ENSG00000108821	COL1A1	protein_coding	collagen type I alpha 1 chain
ENSG00000164692	COL1A2	protein_coding	collagen type I alpha 2 chain
ENSG00000124749	COL21A1	protein_coding	collagen type XXI alpha 1 chain
ENSG00000169436	COL22A1	protein_coding	collagen type XXII alpha 1 chain
ENSG00000171502	COL24A1	protein_coding	collagen type XXIV alpha 1 chain
ENSG00000188517	COL25A1	protein_coding	collagen type XXV alpha 1 chain
ENSG00000160963	COL26A1	protein_coding	collagen type XXVI alpha 1 chain
ENSG00000196739	COL27A1	protein_coding	collagen type XXVII alpha 1 chain
ENSG00000215018	COL28A1	protein_coding	collagen type XXVIII alpha 1 chain
ENSG00000139219	COL2A1	protein_coding	collagen type II alpha 1 chain
ENSG00000168542	COL3A1	protein_coding	collagen type III alpha 1 chain
ENSG00000187498	COL4A1	protein_coding	collagen type IV alpha 1 chain
ENSG00000134871	COL4A2	protein_coding	collagen type IV alpha 2 chain
ENSG00000169031	COL4A3	protein_coding	collagen type IV alpha 3 chain
ENSG00000081052	COL4A4	protein_coding	collagen type IV alpha 4 chain
ENSG00000188153	COL4A5	protein_coding	collagen type IV alpha 5 chain
ENSG00000197565	COL4A6	protein_coding	collagen type IV alpha 6 chain
ENSG00000130635	COL5A1	protein_coding	collagen type V alpha 1 chain
ENSG00000204262	COL5A2	protein_coding	collagen type V alpha 2 chain
ENSG00000080573	COL5A3	protein_coding	collagen type V alpha 3 chain
ENSG00000142173	COL6A2	protein_coding	collagen type VI alpha 2 chain
ENSG00000206384	COL6A6	protein_coding	collagen type VI alpha 6 chain
ENSG00000144810	COL8A1	protein_coding	collagen type VIII alpha 1 chain
ENSG00000158270	COLEC12	protein_coding	collectin subfamily member 12
ENSG00000206561	COLQ	protein_coding	collagen like tail subunit of asymmetric acetylcholinesterase
ENSG00000173163	COMMD1	protein_coding	copper metabolism domain containing 1
ENSG00000114744	COMMD2	protein_coding	COMM domain containing 2
ENSG00000148444	COMMD3	protein_coding	COMM domain containing 3
ENSG00000269897	COMMD3-BMI1	protein_coding	COMMD3-BMI1 readthrough
ENSG00000188243	COMMD6	protein_coding	COMM domain containing 6
ENSG00000149600	COMMD7	protein_coding	COMM domain containing 7
ENSG00000105669	COPE	protein_coding	COPI coat complex subunit epsilon
ENSG00000163050	COQ8A	protein_coding	coenzyme Q8A
ENSG00000123815	COQ8B	protein_coding	coenzyme Q8B
ENSG00000145244	CORIN	protein_coding	corin, serine peptidase
ENSG00000172725	CORO1B	protein_coding	coronin 1B
ENSG00000110880	CORO1C	protein_coding	coronin 1C
ENSG00000106789	CORO2A	protein_coding	coronin 2A
ENSG00000103647	CORO2B	protein_coding	coronin 2B
ENSG00000262246	CORO7	protein_coding	coronin 7
ENSG00000103426	CORO7-PAM16	protein_coding	CORO7-PAM16 readthrough
ENSG00000103187	COTL1	protein_coding	coactosin like F-actin binding protein 1
ENSG00000006695	COX10	protein_coding	cytochrome c oxidase assembly factor heme A:farnesyltransferase COX10
ENSG00000014919	COX15	protein_coding	cytochrome c oxidase assembly homolog COX15
ENSG00000138495	COX17	protein_coding	cytochrome c oxidase copper chaperone COX17
ENSG00000240230	COX19	protein_coding	cytochrome c oxidase assembly factor COX19
ENSG00000156885	COX6A2	protein_coding	cytochrome c oxidase subunit 6A2
ENSG00000115944	COX7A2L	protein_coding	cytochrome c oxidase subunit 7A2 like
ENSG00000131174	COX7B	protein_coding	cytochrome c oxidase subunit 7B
ENSG00000170516	COX7B2	protein_coding	cytochrome c oxidase subunit 7B2
ENSG00000176340	COX8A	protein_coding	cytochrome c oxidase subunit 8A
ENSG00000165078	CPA6	protein_coding	carboxypeptidase A6
ENSG00000160111	CPAMD8	protein_coding	C3 and PZP like alpha-2-macroglobulin domain containing 8
ENSG00000153002	CPB1	protein_coding	carboxypeptidase B1
ENSG00000080618	CPB2	protein_coding	carboxypeptidase B2
ENSG00000137449	CPEB2	protein_coding	cytoplasmic polyadenylation element binding protein 2
ENSG00000107864	CPEB3	protein_coding	cytoplasmic polyadenylation element binding protein 3
ENSG00000106034	CPED1	protein_coding	cadherin like and PC-esterase domain containing 1
ENSG00000145920	CPLX2	protein_coding	complexin 2
ENSG00000135678	CPM	protein_coding	carboxypeptidase M
ENSG00000140848	CPNE2	protein_coding	copine 2
ENSG00000085719	CPNE3	protein_coding	copine 3
ENSG00000196353	CPNE4	protein_coding	copine 4
ENSG00000124772	CPNE5	protein_coding	copine 5
ENSG00000139117	CPNE8	protein_coding	copine 8
ENSG00000144410	CPO	protein_coding	carboxypeptidase O
ENSG00000080819	CPOX	protein_coding	coproporphyrinogen oxidase
ENSG00000103381	CPPED1	protein_coding	calcineurin like phosphoesterase domain containing 1
ENSG00000104324	CPQ	protein_coding	carboxypeptidase Q
ENSG00000021826	CPS1	protein_coding	carbamoyl-phosphate synthase 1
ENSG00000071894	CPSF1	protein_coding	cleavage and polyadenylation specific factor 1
ENSG00000165934	CPSF2	protein_coding	cleavage and polyadenylation specific factor 2
ENSG00000169169	CPT1C	protein_coding	carnitine palmitoyltransferase 1C
ENSG00000106066	CPVL	protein_coding	carboxypeptidase vitellogenic like
ENSG00000121898	CPXM2	protein_coding	carboxypeptidase X, M14 family member 2
ENSG00000203710	CR1	protein_coding	complement C3b/C4b receptor 1 (Knops blood group)
ENSG00000143320	CRABP2	protein_coding	cellular retinoic acid binding protein 2
ENSG00000130038	CRACR2A	protein_coding	calcium release activated channel regulator 2A
ENSG00000169372	CRADD	protein_coding	CASP2 and RIPK1 domain containing adaptor with death domain
ENSG00000134376	CRB1	protein_coding	crumbs cell polarity complex component 1
ENSG00000169509	CRCT1	protein_coding	cysteine rich C-terminal 1
ENSG00000118260	CREB1	protein_coding	cAMP responsive element binding protein 1
ENSG00000182158	CREB3L2	protein_coding	cAMP responsive element binding protein 3 like 2
ENSG00000146592	CREB5	protein_coding	cAMP responsive element binding protein 5
ENSG00000143162	CREG1	protein_coding	cellular repressor of E1A stimulated genes 1
ENSG00000120088	CRHR1	protein_coding	corticotropin releasing hormone receptor 1
ENSG00000106113	CRHR2	protein_coding	corticotropin releasing hormone receptor 2
ENSG00000146215	CRIP3	protein_coding	cysteine rich protein 3
ENSG00000124490	CRISP2	protein_coding	cysteine rich secretory protein 2
ENSG00000121005	CRISPLD1	protein_coding	cysteine rich secretory protein LCCL domain containing 1
ENSG00000072832	CRMP1	protein_coding	collapsin response mediator protein 1
ENSG00000101343	CRNKL1	protein_coding	crooked neck pre-mRNA splicing factor 1
ENSG00000005469	CROT	protein_coding	carnitine O-octanoyltransferase
ENSG00000109943	CRTAM	protein_coding	cytotoxic and regulatory T cell molecule
ENSG00000105662	CRTC1	protein_coding	CREB regulated transcription coactivator 1
ENSG00000105392	CRX	protein_coding	cone-rod homeobox
ENSG00000008405	CRY1	protein_coding	cryptochrome circadian regulator 1
ENSG00000121671	CRY2	protein_coding	cryptochrome circadian regulator 2
ENSG00000163499	CRYBA2	protein_coding	crystallin beta A2
ENSG00000196431	CRYBA4	protein_coding	crystallin beta A4
ENSG00000100122	CRYBB1	protein_coding	crystallin beta B1
ENSG00000080200	CRYBG3	protein_coding	crystallin beta-gamma domain containing 3
ENSG00000182187	CRYGB	protein_coding	crystallin gamma B
ENSG00000163254	CRYGC	protein_coding	crystallin gamma C
ENSG00000165475	CRYL1	protein_coding	crystallin lambda 1
ENSG00000103316	CRYM	protein_coding	crystallin mu
ENSG00000205758	CRYZL1	protein_coding	crystallin zeta like 1
ENSG00000062485	CS	protein_coding	citrate synthase
ENSG00000009307	CSDE1	protein_coding	cold shock domain containing E1
ENSG00000124207	CSE1L	protein_coding	chromosome segregation 1 like
ENSG00000182578	CSF1R	protein_coding	colony stimulating factor 1 receptor
ENSG00000164400	CSF2	protein_coding	colony stimulating factor 2
ENSG00000100368	CSF2RB	protein_coding	colony stimulating factor 2 receptor subunit beta
ENSG00000108342	CSF3	protein_coding	colony stimulating factor 3
ENSG00000147408	CSGALNACT1	protein_coding	chondroitin sulfate N-acetylgalactosaminyltransferase 1
ENSG00000169826	CSGALNACT2	protein_coding	chondroitin sulfate N-acetylgalactosaminyltransferase 2
ENSG00000183117	CSMD1	protein_coding	CUB and Sushi multiple domains 1
ENSG00000121904	CSMD2	protein_coding	CUB and Sushi multiple domains 2
ENSG00000164796	CSMD3	protein_coding	CUB and Sushi multiple domains 3
ENSG00000180138	CSNK1A1L	protein_coding	casein kinase 1 alpha 1 like
ENSG00000169118	CSNK1G1	protein_coding	casein kinase 1 gamma 1
ENSG00000133275	CSNK1G2	protein_coding	casein kinase 1 gamma 2
ENSG00000151292	CSNK1G3	protein_coding	casein kinase 1 gamma 3
ENSG00000254598	CSNK2A3	protein_coding	casein kinase 2 alpha 3
ENSG00000104218	CSPP1	protein_coding	centrosome and spindle pole associated protein 1
ENSG00000178662	CSRNP3	protein_coding	cysteine and serine rich nuclear protein 3
ENSG00000159176	CSRP1	protein_coding	cysteine and glycine rich protein 1
ENSG00000101441	CST4	protein_coding	cystatin S
ENSG00000149179	CSTPP1	protein_coding	chromosome 11 open reading frame 49
ENSG00000268940	CT45A1	protein_coding	cancer/testis antigen family 45 member A1
ENSG00000269096	CT45A3	protein_coding	cancer/testis antigen family 45 member A3
ENSG00000228836	CT45A5	protein_coding	cancer/testis antigen family 45 member A5
ENSG00000278289	CT45A6	protein_coding	cancer/testis antigen family 45 member A6
ENSG00000236761	CTAGE9	protein_coding	CTAGE family member 9
ENSG00000159692	CTBP1	protein_coding	C-terminal binding protein 1
ENSG00000175029	CTBP2	protein_coding	C-terminal binding protein 2
ENSG00000175826	CTDNEP1	protein_coding	CTD nuclear envelope phosphatase 1
ENSG00000060069	CTDP1	protein_coding	CTD phosphatase subunit 1
ENSG00000175215	CTDSP2	protein_coding	CTD small phosphatase 2
ENSG00000150281	CTF1	protein_coding	cardiotrophin 1
ENSG00000134030	CTIF	protein_coding	cap binding complex dependent translation initiation factor
ENSG00000163599	CTLA4	protein_coding	cytotoxic T-lymphocyte associated protein 4
ENSG00000044115	CTNNA1	protein_coding	catenin alpha 1
ENSG00000066032	CTNNA2	protein_coding	catenin alpha 2
ENSG00000183230	CTNNA3	protein_coding	catenin alpha 3
ENSG00000168036	CTNNB1	protein_coding	catenin beta 1
ENSG00000178585	CTNNBIP1	protein_coding	catenin beta interacting protein 1
ENSG00000198561	CTNND1	protein_coding	catenin delta 1
ENSG00000169862	CTNND2	protein_coding	catenin delta 2
ENSG00000171793	CTPS1	protein_coding	CTP synthase 1
ENSG00000141086	CTRL	protein_coding	chymotrypsin like
ENSG00000256043	CTSO	protein_coding	cathepsin O
ENSG00000172543	CTSW	protein_coding	cathepsin W
ENSG00000101160	CTSZ	protein_coding	cathepsin Z
ENSG00000077063	CTTNBP2	protein_coding	cortactin binding protein 2
ENSG00000107611	CUBN	protein_coding	cubilin
ENSG00000055130	CUL1	protein_coding	cullin 1
ENSG00000108094	CUL2	protein_coding	cullin 2
ENSG00000036257	CUL3	protein_coding	cullin 3
ENSG00000166266	CUL5	protein_coding	cullin 5
ENSG00000112659	CUL9	protein_coding	cullin 9
ENSG00000119929	CUTC	protein_coding	cutC copper transporter
ENSG00000111249	CUX2	protein_coding	cut like homeobox 2
ENSG00000138161	CUZD1	protein_coding	CUB and zona pellucida like domains 1
ENSG00000273559	CWC25	protein_coding	CWC25 spliceosome associated protein homolog
ENSG00000153015	CWC27	protein_coding	CWC27 spliceosome associated cyclophilin
ENSG00000152404	CWF19L2	protein_coding	CWF19 like cell cycle control factor 2
ENSG00000154639	CXADR	protein_coding	CXADR Ig-like cell adhesion molecule
ENSG00000163739	CXCL1	protein_coding	C-X-C motif chemokine ligand 1
ENSG00000156234	CXCL13	protein_coding	C-X-C motif chemokine ligand 13
ENSG00000189377	CXCL17	protein_coding	C-X-C motif chemokine ligand 17
ENSG00000081041	CXCL2	protein_coding	C-X-C motif chemokine ligand 2
ENSG00000163734	CXCL3	protein_coding	C-X-C motif chemokine ligand 3
ENSG00000124875	CXCL6	protein_coding	C-X-C motif chemokine ligand 6
ENSG00000172215	CXCR6	protein_coding	C-X-C motif chemokine receptor 6
ENSG00000224440	CXorf51A	protein_coding	chromosome X open reading frame 51A
ENSG00000235699	CXorf51B	protein_coding	chromosome X open reading frame 51B
ENSG00000165182	CXorf58	protein_coding	chromosome X open reading frame 58
ENSG00000174151	CYB561D1	protein_coding	cytochrome b561 family member D1
ENSG00000166347	CYB5A	protein_coding	cytochrome b5 type A
ENSG00000182224	CYB5D1	protein_coding	cytochrome b5 domain containing 1
ENSG00000215883	CYB5RL	protein_coding	cytochrome b5 reductase like
ENSG00000055163	CYFIP2	protein_coding	cytoplasmic FMR1 interacting protein 2
ENSG00000187954	CYHR1	protein_coding	cysteine and histidine rich 1
ENSG00000083799	CYLD	protein_coding	CYLD lysine 63 deubiquitinase
ENSG00000137869	CYP19A1	protein_coding	cytochrome P450 family 19 subfamily A member 1
ENSG00000138061	CYP1B1	protein_coding	cytochrome P450 family 1 subfamily B member 1
ENSG00000119004	CYP20A1	protein_coding	cytochrome P450 family 20 subfamily A member 1
ENSG00000019186	CYP24A1	protein_coding	cytochrome P450 family 24 subfamily A member 1
ENSG00000255974	CYP2A6	protein_coding	cytochrome P450 family 2 subfamily A member 6
ENSG00000108242	CYP2C18	protein_coding	cytochrome P450 family 2 subfamily C member 18
ENSG00000138115	CYP2C8	protein_coding	cytochrome P450 family 2 subfamily C member 8
ENSG00000138109	CYP2C9	protein_coding	cytochrome P450 family 2 subfamily C member 9
ENSG00000197446	CYP2F1	protein_coding	cytochrome P450 family 2 subfamily F member 1
ENSG00000186104	CYP2R1	protein_coding	cytochrome P450 family 2 subfamily R member 1
ENSG00000142973	CYP4B1	protein_coding	cytochrome P450 family 4 subfamily B member 1
ENSG00000145476	CYP4V2	protein_coding	cytochrome P450 family 4 subfamily V member 2
ENSG00000001630	CYP51A1	protein_coding	cytochrome P450 family 51 subfamily A member 1
ENSG00000172817	CYP7B1	protein_coding	cytochrome P450 family 7 subfamily B member 1
ENSG00000120306	CYSTM1	protein_coding	cysteine rich transmembrane module containing 1
ENSG00000108669	CYTH1	protein_coding	cytohesin 1
ENSG00000100055	CYTH4	protein_coding	cytohesin 4
ENSG00000170891	CYTL1	protein_coding	cytokine like 1
ENSG00000166265	CYYR1	protein_coding	cysteine and tyrosine rich 1
ENSG00000180902	D2HGDH	protein_coding	D-2-hydroxyglutarate dehydrogenase
ENSG00000100592	DAAM1	protein_coding	dishevelled associated activator of morphogenesis 1
ENSG00000173406	DAB1	protein_coding	DAB adaptor protein 1
ENSG00000153071	DAB2	protein_coding	DAB adaptor protein 2
ENSG00000136848	DAB2IP	protein_coding	DAB2 interacting protein
ENSG00000276644	DACH1	protein_coding	dachshund family transcription factor 1
ENSG00000126733	DACH2	protein_coding	dachshund family transcription factor 2
ENSG00000165617	DACT1	protein_coding	dishevelled binding antagonist of beta catenin 1
ENSG00000197380	DACT3	protein_coding	dishevelled binding antagonist of beta catenin 3
ENSG00000134780	DAGLA	protein_coding	diacylglycerol lipase alpha
ENSG00000196730	DAPK1	protein_coding	death associated protein kinase 1
ENSG00000070190	DAPP1	protein_coding	dual adaptor of phosphotyrosine and 3-phosphoinositides 1
ENSG00000183283	DAZAP2	protein_coding	DAZ associated protein 2
ENSG00000105516	DBP	protein_coding	D-box binding PAR bZIP transcription factor
ENSG00000185610	DBX2	protein_coding	developing brain homeobox 2
ENSG00000145041	DCAF1	protein_coding	DDB1 and CUL4 associated factor 1
ENSG00000198354	DCAF12L2	protein_coding	DDB1 and CUL4 associated factor 12 like 2
ENSG00000164934	DCAF13	protein_coding	DDB1 and CUL4 associated factor 13
ENSG00000132017	DCAF15	protein_coding	DDB1 and CUL4 associated factor 15
ENSG00000163257	DCAF16	protein_coding	DDB1 and CUL4 associated factor 16
ENSG00000115827	DCAF17	protein_coding	DDB1 and CUL4 associated factor 17
ENSG00000139990	DCAF5	protein_coding	DDB1 and CUL4 associated factor 5
ENSG00000143164	DCAF6	protein_coding	DDB1 and CUL4 associated factor 6
ENSG00000132716	DCAF8	protein_coding	DDB1 and CUL4 associated factor 8
ENSG00000189186	DCAF8L2	protein_coding	DDB1 and CUL4 associated factor 8 like 2
ENSG00000164465	DCBLD1	protein_coding	discoidin, CUB and LCCL domain containing 1
ENSG00000187323	DCC	protein_coding	DCC netrin 1 receptor
ENSG00000170959	DCDC1	protein_coding	doublecortin domain containing 1
ENSG00000214866	DCDC2C	protein_coding	doublecortin domain containing 2C
ENSG00000197410	DCHS2	protein_coding	dachsous cadherin-related 2
ENSG00000156136	DCK	protein_coding	deoxycytidine kinase
ENSG00000133083	DCLK1	protein_coding	doublecortin like kinase 1
ENSG00000170390	DCLK2	protein_coding	doublecortin like kinase 2
ENSG00000152457	DCLRE1C	protein_coding	DNA cross-link repair 1C
ENSG00000011465	DCN	protein_coding	decorin
ENSG00000172795	DCP2	protein_coding	decapping mRNA 2
ENSG00000110063	DCPS	protein_coding	decapping enzyme, scavenger
ENSG00000080166	DCT	protein_coding	dopachrome tautomerase
ENSG00000129187	DCTD	protein_coding	dCMP deaminase
ENSG00000188215	DCUN1D3	protein_coding	defective in cullin neddylation 1 domain containing 3
ENSG00000077279	DCX	protein_coding	doublecortin
ENSG00000153904	DDAH1	protein_coding	dimethylarginine dimethylaminohydrolase 1
ENSG00000100523	DDHD1	protein_coding	DDHD domain containing 1
ENSG00000197312	DDI2	protein_coding	DNA damage inducible 1 homolog 2
ENSG00000204580	DDR1	protein_coding	discoidin domain receptor tyrosine kinase 1
ENSG00000178105	DDX10	protein_coding	DEAD-box helicase 10
ENSG00000013573	DDX11	protein_coding	DEAD/H-box helicase 11
ENSG00000064703	DDX20	protein_coding	DEAD-box helicase 20
ENSG00000124228	DDX27	protein_coding	DEAD-box helicase 27
ENSG00000182810	DDX28	protein_coding	DEAD-box helicase 28
ENSG00000215301	DDX3X	protein_coding	DEAD-box helicase 3 X-linked
ENSG00000152670	DDX4	protein_coding	DEAD-box helicase 4
ENSG00000105671	DDX49	protein_coding	DEAD-box helicase 49
ENSG00000108654	DDX5	protein_coding	DEAD-box helicase 5
ENSG00000278053	DDX52	protein_coding	DExD-box helicase 52
ENSG00000184735	DDX53	protein_coding	DEAD-box helicase 53
ENSG00000181381	DDX60L	protein_coding	DExD/H-box 60 like
ENSG00000177030	DEAF1	protein_coding	DEAF1 transcription factor
ENSG00000023892	DEF6	protein_coding	DEF6 guanine nucleotide exchange factor
ENSG00000164822	DEFA6	protein_coding	defensin alpha 6
ENSG00000203970	DEFB110	protein_coding	defensin beta 110
ENSG00000185982	DEFB128	protein_coding	defensin beta 128
ENSG00000119522	DENND1A	protein_coding	DENN domain containing 1A
ENSG00000146966	DENND2A	protein_coding	DENN domain containing 2A
ENSG00000137145	DENND4C	protein_coding	DENN domain containing 4C
ENSG00000184014	DENND5A	protein_coding	DENN domain containing 5A
ENSG00000174839	DENND6A	protein_coding	DENN domain containing 6A
ENSG00000024526	DEPDC1	protein_coding	DEP domain containing 1
ENSG00000035499	DEPDC1B	protein_coding	DEP domain containing 1B
ENSG00000100150	DEPDC5	protein_coding	DEP domain containing 5, GATOR1 subcomplex subunit
ENSG00000121690	DEPDC7	protein_coding	DEP domain containing 7
ENSG00000023697	DERA	protein_coding	deoxyribose-phosphate aldolase
ENSG00000072849	DERL2	protein_coding	derlin 2
ENSG00000175084	DES	protein_coding	desmin
ENSG00000140543	DET1	protein_coding	DET1 partner of COP1 E3 ubiquitin ligase
ENSG00000165325	DEUP1	protein_coding	deuterosome assembly protein 1
ENSG00000169598	DFFB	protein_coding	DNA fragmentation factor subunit beta
ENSG00000062282	DGAT2	protein_coding	diacylglycerol O-acyltransferase 2
ENSG00000184210	DGAT2L6	protein_coding	diacylglycerol O-acyltransferase 2 like 6
ENSG00000136267	DGKB	protein_coding	diacylglycerol kinase beta
ENSG00000077044	DGKD	protein_coding	diacylglycerol kinase delta
ENSG00000058866	DGKG	protein_coding	diacylglycerol kinase gamma
ENSG00000157680	DGKI	protein_coding	diacylglycerol kinase iota
ENSG00000274588	DGKK	protein_coding	diacylglycerol kinase kappa
ENSG00000116133	DHCR24	protein_coding	24-dehydrocholesterol reductase
ENSG00000117682	DHDDS	protein_coding	dehydrodolichyl diphosphate synthase subunit
ENSG00000100867	DHRS2	protein_coding	dehydrogenase/reductase 2
ENSG00000187630	DHRS4L2	protein_coding	dehydrogenase/reductase 4 like 2
ENSG00000181192	DHTKD1	protein_coding	dehydrogenase E1 and transketolase domain containing 1
ENSG00000067248	DHX29	protein_coding	DExH-box helicase 29
ENSG00000005100	DHX33	protein_coding	DEAH-box helicase 33
ENSG00000101452	DHX35	protein_coding	DEAH-box helicase 35
ENSG00000150990	DHX37	protein_coding	DEAH-box helicase 37
ENSG00000147202	DIAPH2	protein_coding	diaphanous related formin 2
ENSG00000100697	DICER1	protein_coding	dicer 1, ribonuclease III
ENSG00000211452	DIO1	protein_coding	iodothyronine deiodinase 1
ENSG00000066084	DIP2B	protein_coding	disco interacting protein 2 homolog B
ENSG00000151240	DIP2C	protein_coding	disco interacting protein 2 homolog C
ENSG00000166938	DIS3L	protein_coding	DIS3 like exosome 3'-5' exoribonuclease
ENSG00000162946	DISC1	protein_coding	DISC1 scaffold protein
ENSG00000150764	DIXDC1	protein_coding	DIX domain containing 1
ENSG00000155011	DKK2	protein_coding	dickkopf WNT signaling pathway inhibitor 2
ENSG00000050165	DKK3	protein_coding	dickkopf WNT signaling pathway inhibitor 3
ENSG00000150768	DLAT	protein_coding	dihydrolipoamide S-acetyltransferase
ENSG00000164741	DLC1	protein_coding	DLC1 Rho GTPase activating protein
ENSG00000186047	DLEU7	protein_coding	deleted in lymphocytic leukemia 7
ENSG00000075711	DLG1	protein_coding	discs large MAGUK scaffold protein 1
ENSG00000150672	DLG2	protein_coding	discs large MAGUK scaffold protein 2
ENSG00000170579	DLGAP1	protein_coding	DLG associated protein 1
ENSG00000198010	DLGAP2	protein_coding	DLG associated protein 2
ENSG00000116544	DLGAP3	protein_coding	DLG associated protein 3
ENSG00000080845	DLGAP4	protein_coding	DLG associated protein 4
ENSG00000126787	DLGAP5	protein_coding	DLG associated protein 5
ENSG00000171462	DLK2	protein_coding	delta like non-canonical Notch ligand 2
ENSG00000198719	DLL1	protein_coding	delta like canonical Notch ligand 1
ENSG00000090932	DLL3	protein_coding	delta like canonical Notch ligand 3
ENSG00000187908	DMBT1	protein_coding	deleted in malignant brain tumors 1
ENSG00000198947	DMD	protein_coding	dystrophin
ENSG00000132837	DMGDH	protein_coding	dimethylglycine dehydrogenase
ENSG00000143006	DMRTB1	protein_coding	DMRT like family B with proline rich C-terminal 1
ENSG00000135164	DMTF1	protein_coding	cyclin D binding myb like transcription factor 1
ENSG00000104093	DMXL2	protein_coding	Dmx like 2
ENSG00000138346	DNA2	protein_coding	DNA replication helicase/nuclease 2
ENSG00000165506	DNAAF2	protein_coding	dynein axonemal assembly factor 2
ENSG00000114841	DNAH1	protein_coding	dynein axonemal heavy chain 1
ENSG00000105877	DNAH11	protein_coding	dynein axonemal heavy chain 11
ENSG00000174844	DNAH12	protein_coding	dynein axonemal heavy chain 12
ENSG00000185842	DNAH14	protein_coding	dynein axonemal heavy chain 14
ENSG00000183914	DNAH2	protein_coding	dynein axonemal heavy chain 2
ENSG00000158486	DNAH3	protein_coding	dynein axonemal heavy chain 3
ENSG00000039139	DNAH5	protein_coding	dynein axonemal heavy chain 5
ENSG00000115423	DNAH6	protein_coding	dynein axonemal heavy chain 6
ENSG00000118997	DNAH7	protein_coding	dynein axonemal heavy chain 7
ENSG00000124721	DNAH8	protein_coding	dynein axonemal heavy chain 8
ENSG00000007174	DNAH9	protein_coding	dynein axonemal heavy chain 9
ENSG00000103423	DNAJA3	protein_coding	DnaJ heat shock protein family (Hsp40) member A3
ENSG00000132002	DNAJB1	protein_coding	DnaJ heat shock protein family (Hsp40) member B1
ENSG00000162616	DNAJB4	protein_coding	DnaJ heat shock protein family (Hsp40) member B4
ENSG00000136770	DNAJC1	protein_coding	DnaJ heat shock protein family (Hsp40) member C1
ENSG00000007923	DNAJC11	protein_coding	DnaJ heat shock protein family (Hsp40) member C11
ENSG00000108176	DNAJC12	protein_coding	DnaJ heat shock protein family (Hsp40) member C12
ENSG00000138246	DNAJC13	protein_coding	DnaJ heat shock protein family (Hsp40) member C13
ENSG00000120675	DNAJC15	protein_coding	DnaJ heat shock protein family (Hsp40) member C15
ENSG00000116138	DNAJC16	protein_coding	DnaJ heat shock protein family (Hsp40) member C16
ENSG00000170464	DNAJC18	protein_coding	DnaJ heat shock protein family (Hsp40) member C18
ENSG00000115137	DNAJC27	protein_coding	DnaJ heat shock protein family (Hsp40) member C27
ENSG00000100246	DNAL4	protein_coding	dynein axonemal light chain 4
ENSG00000187957	DNER	protein_coding	delta/notch like EGF repeat containing
ENSG00000087470	DNM1L	protein_coding	dynamin 1 like
ENSG00000119772	DNMT3A	protein_coding	DNA methyltransferase 3 alpha
ENSG00000123992	DNPEP	protein_coding	aspartyl aminopeptidase
ENSG00000112667	DNPH1	protein_coding	2'-deoxynucleoside 5'-phosphate N-hydrolase 1
ENSG00000107447	DNTT	protein_coding	DNA nucleotidylexotransferase
ENSG00000150760	DOCK1	protein_coding	dedicator of cytokinesis 1
ENSG00000134516	DOCK2	protein_coding	dedicator of cytokinesis 2
ENSG00000088538	DOCK3	protein_coding	dedicator of cytokinesis 3
ENSG00000128512	DOCK4	protein_coding	dedicator of cytokinesis 4
ENSG00000147459	DOCK5	protein_coding	dedicator of cytokinesis 5
ENSG00000088387	DOCK9	protein_coding	dedicator of cytokinesis 9
ENSG00000101134	DOK5	protein_coding	docking protein 5
ENSG00000206052	DOK6	protein_coding	docking protein 6
ENSG00000175920	DOK7	protein_coding	docking protein 7
ENSG00000175283	DOLK	protein_coding	dolichol kinase
ENSG00000159147	DONSON	protein_coding	DNA replication fork stabilization factor DONSON
ENSG00000172269	DPAGT1	protein_coding	dolichyl-phosphate N-acetylglucosaminephosphotransferase 1
ENSG00000166171	DPCD	protein_coding	deleted in primary ciliary dyskinesia homolog (mouse)
ENSG00000167261	DPEP2	protein_coding	dipeptidase 2
ENSG00000011332	DPF1	protein_coding	double PHD fingers 1
ENSG00000205683	DPF3	protein_coding	double PHD fingers 3
ENSG00000000419	DPM1	protein_coding	dolichyl-phosphate mannosyltransferase subunit 1, catalytic
ENSG00000175497	DPP10	protein_coding	dipeptidyl peptidase like 10
ENSG00000254986	DPP3	protein_coding	dipeptidyl peptidase 3
ENSG00000130226	DPP6	protein_coding	dipeptidyl peptidase like 6
ENSG00000142002	DPP9	protein_coding	dipeptidyl peptidase 9
ENSG00000163530	DPPA2	protein_coding	developmental pluripotency associated 2
ENSG00000121570	DPPA4	protein_coding	developmental pluripotency associated 4
ENSG00000173852	DPY19L1	protein_coding	dpy-19 like C-mannosyltransferase 1
ENSG00000178904	DPY19L3	protein_coding	dpy-19 like C-mannosyltransferase 3
ENSG00000156162	DPY19L4	protein_coding	dpy-19 like 4
ENSG00000162961	DPY30	protein_coding	dpy-30 histone methyltransferase complex regulatory subunit
ENSG00000188641	DPYD	protein_coding	dihydropyrimidine dehydrogenase
ENSG00000092964	DPYSL2	protein_coding	dihydropyrimidinase like 2
ENSG00000175550	DRAP1	protein_coding	DR1 associated protein 1
ENSG00000151577	DRD3	protein_coding	dopamine receptor D3
ENSG00000185721	DRG1	protein_coding	developmentally regulated GTP binding protein 1
ENSG00000165606	DRGX	protein_coding	dorsal root ganglia homeobox
ENSG00000189269	DRICH1	protein_coding	aspartate rich 1
ENSG00000102385	DRP2	protein_coding	dystrophin related protein 2
ENSG00000134762	DSC3	protein_coding	desmocollin 3
ENSG00000171587	DSCAM	protein_coding	DS cell adhesion molecule
ENSG00000177103	DSCAML1	protein_coding	DS cell adhesion molecule like 1
ENSG00000111817	DSE	protein_coding	dermatan sulfate epimerase
ENSG00000171451	DSEL	protein_coding	dermatan sulfate epimerase like
ENSG00000134760	DSG1	protein_coding	desmoglein 1
ENSG00000046604	DSG2	protein_coding	desmoglein 2
ENSG00000134757	DSG3	protein_coding	desmoglein 3
ENSG00000175065	DSG4	protein_coding	desmoglein 4
ENSG00000151914	DST	protein_coding	dystonin
ENSG00000125868	DSTN	protein_coding	destrin, actin depolymerizing factor
ENSG00000133059	DSTYK	protein_coding	dual serine/threonine and tyrosine protein kinase
ENSG00000129480	DTD2	protein_coding	D-aminoacyl-tRNA deacylase 2
ENSG00000197057	DTHD1	protein_coding	death domain containing 1
ENSG00000134769	DTNA	protein_coding	dystrobrevin alpha
ENSG00000138101	DTNB	protein_coding	dystrobrevin beta
ENSG00000169570	DTWD2	protein_coding	DTW domain containing 2
ENSG00000091073	DTX2	protein_coding	deltex E3 ubiquitin ligase 2
ENSG00000110042	DTX4	protein_coding	deltex E3 ubiquitin ligase 4
ENSG00000168393	DTYMK	protein_coding	deoxythymidylate kinase
ENSG00000167264	DUS2	protein_coding	dihydrouridine synthase 2
ENSG00000141994	DUS3L	protein_coding	dihydrouridine synthase 3 like
ENSG00000105865	DUS4L	protein_coding	dihydrouridine synthase 4 like
ENSG00000143507	DUSP10	protein_coding	dual specificity phosphatase 10
ENSG00000079393	DUSP13	protein_coding	dual specificity phosphatase 13
ENSG00000276023	DUSP14	protein_coding	dual specificity phosphatase 14
ENSG00000167065	DUSP18	protein_coding	dual specificity phosphatase 18
ENSG00000108861	DUSP3	protein_coding	dual specificity phosphatase 3
ENSG00000120875	DUSP4	protein_coding	dual specificity phosphatase 4
ENSG00000138166	DUSP5	protein_coding	dual specificity phosphatase 5
ENSG00000164086	DUSP7	protein_coding	dual specificity phosphatase 7
ENSG00000282757	DUXB	protein_coding	double homeobox B
ENSG00000161202	DVL3	protein_coding	dishevelled segment polarity protein 3
ENSG00000170788	DYDC1	protein_coding	DPY30 domain containing 1
ENSG00000133665	DYDC2	protein_coding	DPY30 domain containing 2
ENSG00000141627	DYM	protein_coding	dymeclin
ENSG00000158560	DYNC1I1	protein_coding	dynein cytoplasmic 1 intermediate chain 1
ENSG00000135720	DYNC1LI2	protein_coding	dynein cytoplasmic 1 light intermediate chain 2
ENSG00000187240	DYNC2H1	protein_coding	dynein cytoplasmic 2 heavy chain 1
ENSG00000138036	DYNC2LI1	protein_coding	dynein cytoplasmic 2 light intermediate chain 1
ENSG00000088986	DYNLL1	protein_coding	dynein light chain LC8-type 1
ENSG00000125971	DYNLRB1	protein_coding	dynein light chain roadblock-type 1
ENSG00000157540	DYRK1A	protein_coding	dual specificity tyrosine phosphorylation regulated kinase 1A
ENSG00000010219	DYRK4	protein_coding	dual specificity tyrosine phosphorylation regulated kinase 4
ENSG00000232125	DYTN	protein_coding	dystrotelin
ENSG00000089091	DZANK1	protein_coding	double zinc ribbon and ankyrin repeat domains 1
ENSG00000101412	E2F1	protein_coding	E2F transcription factor 1
ENSG00000144597	EAF1	protein_coding	ELL associated factor 1
ENSG00000129518	EAPP	protein_coding	E2F associated phosphoprotein
ENSG00000103356	EARS2	protein_coding	glutamyl-tRNA synthetase 2, mitochondrial
ENSG00000147654	EBAG9	protein_coding	estrogen receptor binding site associated antigen 9
ENSG00000164330	EBF1	protein_coding	EBF transcription factor 1
ENSG00000221818	EBF2	protein_coding	EBF transcription factor 2
ENSG00000108001	EBF3	protein_coding	EBF transcription factor 3
ENSG00000147155	EBP	protein_coding	EBP cholestenol delta-isomerase
ENSG00000123179	EBPL	protein_coding	EBP like
ENSG00000104823	ECH1	protein_coding	enoyl-CoA hydratase 1
ENSG00000249751	ECSCR	protein_coding	endothelial cell surface expressed chemotaxis and apoptosis regulator
ENSG00000158813	EDA	protein_coding	ectodysplasin A
ENSG00000186197	EDARADD	protein_coding	EDAR associated death domain
ENSG00000038358	EDC4	protein_coding	enhancer of mRNA decapping 4
ENSG00000164176	EDIL3	protein_coding	EGF like repeats and discoidin domains 3
ENSG00000124205	EDN3	protein_coding	endothelin 3
ENSG00000151617	EDNRA	protein_coding	endothelin receptor type A
ENSG00000102189	EEA1	protein_coding	early endosome antigen 1
ENSG00000101210	EEF1A2	protein_coding	eukaryotic translation elongation factor 1 alpha 2
ENSG00000265818	EEF1E1-BLOC1S5	protein_coding	EEF1E1-BLOC1S5 readthrough (NMD candidate)
ENSG00000132394	EEFSEC	protein_coding	eukaryotic elongation factor, selenocysteine-tRNA specific
ENSG00000140025	EFCAB11	protein_coding	EF-hand calcium binding domain 11
ENSG00000178852	EFCAB13	protein_coding	EF-hand calcium binding domain 13
ENSG00000186976	EFCAB6	protein_coding	EF-hand calcium binding domain 6
ENSG00000203965	EFCAB7	protein_coding	EF-hand calcium binding domain 7
ENSG00000214360	EFCAB9	protein_coding	EF-hand calcium binding domain 9
ENSG00000172638	EFEMP2	protein_coding	EGF containing fibulin extracellular matrix protein 2
ENSG00000163576	EFHB	protein_coding	EF-hand domain family member B
ENSG00000096093	EFHC1	protein_coding	EF-hand domain containing 1
ENSG00000183690	EFHC2	protein_coding	EF-hand domain containing 2
ENSG00000115468	EFHD1	protein_coding	EF-hand domain family member D1
ENSG00000099617	EFNA2	protein_coding	ephrin A2
ENSG00000184349	EFNA5	protein_coding	ephrin A5
ENSG00000132294	EFR3A	protein_coding	EFR3 homolog A
ENSG00000084710	EFR3B	protein_coding	EFR3 homolog B
ENSG00000138798	EGF	protein_coding	epidermal growth factor
ENSG00000198759	EGFL6	protein_coding	EGF like domain multiple 6
ENSG00000172889	EGFL7	protein_coding	EGF like domain multiple 7
ENSG00000146648	EGFR	protein_coding	epidermal growth factor receptor
ENSG00000269858	EGLN2	protein_coding	egl-9 family hypoxia inducible factor 2
ENSG00000129521	EGLN3	protein_coding	egl-9 family hypoxia inducible factor 3
ENSG00000120738	EGR1	protein_coding	early growth response 1
ENSG00000122877	EGR2	protein_coding	early growth response 2
ENSG00000103966	EHD4	protein_coding	EH domain containing 4
ENSG00000135373	EHF	protein_coding	ETS homologous factor
ENSG00000204371	EHMT2	protein_coding	euchromatic histone lysine methyltransferase 2
ENSG00000144895	EIF2A	protein_coding	eukaryotic translation initiation factor 2A
ENSG00000128829	EIF2AK4	protein_coding	eukaryotic translation initiation factor 2 alpha kinase 4
ENSG00000143486	EIF2D	protein_coding	eukaryotic translation initiation factor 2D
ENSG00000106263	EIF3B	protein_coding	eukaryotic translation initiation factor 3 subunit B
ENSG00000104408	EIF3E	protein_coding	eukaryotic translation initiation factor 3 subunit E
ENSG00000175390	EIF3F	protein_coding	eukaryotic translation initiation factor 3 subunit F
ENSG00000104131	EIF3J	protein_coding	eukaryotic translation initiation factor 3 subunit J
ENSG00000149100	EIF3M	protein_coding	eukaryotic translation initiation factor 3 subunit M
[truncated: 4,634 more rows]

## Sheet: Genes.CRcommon
ensgene	symbol	biotype	description
[truncated: 11,018 more rows]

## Sheet: CRunique.KEGG
Term	Overlap	P.value	Adjusted.P.value	Genes
[truncated: 130 more rows]

[truncated: 11 more sheets: CRcommon.KEGG, PRunique.KEGG, PRcommon.KEGG, MEME.CRunique.Shuffled, MEME.PRunique.Shuffled, MEME.PRcommon.Shuffled, MEME.CRcommon.Shuffled, MEME.CRunique.Common, MEME.PRunique.Common, Unibind.10kb, Unibind.25kb]
