# Supplementary material for: Rewiring of the 3D genome during acquisition of carboplatin resistance in a triple-negative breast cancer patient-derived xenograft
Source: Sci Rep. 2023 Apr 3;13:5420. doi: 10.1038/s41598-023-32568-7 (PMC10070455; doi:10.1038/s41598-023-32568-7)
Supplement: Supplementary file 5 — Supplementary Table S5. [file 41598_2023_32568_MOESM5_ESM.xlsx]

## Sheet: hicFindTADs.QC
	Counts				Width summary statistics
	Loops	Anchors			Min	Median	Mean	Max
PR total	5870	11740		PR total	20000	240000	475562	25780000
CR total	8152	16304		CR total	20000	190000	348375	25340000
PR unique	3155	2257		PR unique	30000	360000	671616	25780000
CR unique	5437	6813		CR unique	40000	210000	398729	25340000
PR common	2715	9483		PR common	20000	170000	247735	7820000
CR common	2715	9491		CR common	20000	170000	247536	7820000
	Ratios				Ratios
CR total/PR total ratio	1.38876	1.38876		CR total/PR total ratio	1	0.791667	0.732553	0.982933
CR unique/PR unique ratio	1.7233	3.01861		CR unique/PR unique ratio	1.33333	0.583333	0.593686	0.982933
PR common/unique ratio	0.860539	4.2016		PR common/unique ratio	0.666667	0.472222	0.368864	0.303336
CR common/unique ratio	0.499356	1.39307		CR common/unique ratio	0.5	0.809524	0.620812	0.308603
					p-values
				PR total vs. CR total Wilcoxon p-value	2.45e-46
				PR unique vs. CR unique Wilcoxon p-value	4.25e-125
				PR unique vs. PR common Wilcoxon p-value	3.87e-237
				CR unique vs. CR common Wilcoxon p-value	6.58e-45

## Sheet: Genes.PRunique
ensgene	symbol	biotype	description
ENSG00000115977	AAK1	protein_coding	AP2 associated kinase 1
ENSG00000275700	AATF	protein_coding	apoptosis antagonizing transcription factor
ENSG00000005471	ABCB4	protein_coding	ATP binding cassette subfamily B member 4
ENSG00000103222	ABCC1	protein_coding	ATP binding cassette subfamily C member 1
ENSG00000125257	ABCC4	protein_coding	ATP binding cassette subfamily C member 4
ENSG00000196177	ACADSB	protein_coding	acyl-CoA dehydrogenase short/branched chain
ENSG00000110455	ACCS	protein_coding	1-aminocyclopropane-1-carboxylate synthase homolog (inactive)
ENSG00000097021	ACOT7	protein_coding	acyl-CoA thioesterase 7
ENSG00000103740	ACSBG1	protein_coding	acyl-CoA synthetase bubblegum family member 1
ENSG00000068366	ACSL4	protein_coding	acyl-CoA synthetase long chain family member 4
ENSG00000115091	ACTR3	protein_coding	actin related protein 3
ENSG00000075089	ACTR6	protein_coding	actin related protein 6
ENSG00000196839	ADA	protein_coding	adenosine deaminase
ENSG00000151694	ADAM17	protein_coding	ADAM metallopeptidase domain 17
ENSG00000135074	ADAM19	protein_coding	ADAM metallopeptidase domain 19
ENSG00000069206	ADAM7	protein_coding	ADAM metallopeptidase domain 7
ENSG00000168615	ADAM9	protein_coding	ADAM metallopeptidase domain 9
ENSG00000087116	ADAMTS2	protein_coding	ADAM metallopeptidase with thrombospondin type 1 motif 2
ENSG00000164199	ADGRV1	protein_coding	adhesion G protein-coupled receptor V1
ENSG00000155966	AFF2	protein_coding	AF4/FMR2 family member 2
ENSG00000172650	AGAP5	protein_coding	ArfGAP with GTPase domain, ankyrin repeat and PH domain 5
ENSG00000018510	AGPS	protein_coding	alkylglycerone phosphate synthase
ENSG00000106546	AHR	protein_coding	aryl hydrocarbon receptor
ENSG00000163568	AIM2	protein_coding	absent in melanoma 2
ENSG00000165092	ALDH1A1	protein_coding	aldehyde dehydrogenase 1 family member A1
ENSG00000184254	ALDH1A3	protein_coding	aldehyde dehydrogenase 1 family member A3
ENSG00000136010	ALDH1L2	protein_coding	aldehyde dehydrogenase 1 family member L2
ENSG00000109107	ALDOC	protein_coding	aldolase, fructose-bisphosphate C
ENSG00000101935	AMMECR1	protein_coding	AMMECR nuclear protein 1
ENSG00000144233	AMMECR1L	protein_coding	AMMECR1 like
ENSG00000130812	ANGPTL6	protein_coding	angiopoietin like 6
ENSG00000151150	ANK3	protein_coding	ankyrin 3
ENSG00000154122	ANKH	protein_coding	ANKH inorganic pyrophosphate transport regulator
ENSG00000134461	ANKRD16	protein_coding	ankyrin repeat domain 16
ENSG00000163126	ANKRD23	protein_coding	ankyrin repeat domain 23
ENSG00000206560	ANKRD28	protein_coding	ankyrin repeat domain 28
ENSG00000213337	ANKRD39	protein_coding	ankyrin repeat domain 39
ENSG00000185046	ANKS1B	protein_coding	ankyrin repeat and sterile alpha motif domain containing 1B
ENSG00000047617	ANO2	protein_coding	anoctamin 2
ENSG00000109511	ANXA10	protein_coding	annexin A10
ENSG00000065000	AP3D1	protein_coding	adaptor related protein complex 3 subunit delta 1
ENSG00000107282	APBA1	protein_coding	amyloid beta precursor protein binding family A member 1
ENSG00000111701	APOBEC1	protein_coding	apolipoprotein B mRNA editing enzyme catalytic subunit 1
ENSG00000165269	AQP7	protein_coding	aquaporin 7
ENSG00000021776	AQR	protein_coding	aquarius intron-binding spliceosomal factor
ENSG00000107863	ARHGAP21	protein_coding	Rho GTPase activating protein 21
ENSG00000138639	ARHGAP24	protein_coding	Rho GTPase activating protein 24
ENSG00000159314	ARHGAP27	protein_coding	Rho GTPase activating protein 27
ENSG00000241484	ARHGAP8	protein_coding	Rho GTPase activating protein 8
ENSG00000120805	ARL1	protein_coding	ADP ribosylation factor like GTPase 1
ENSG00000162704	ARPC5	protein_coding	actin related protein 2/3 complex subunit 5
ENSG00000148331	ASB6	protein_coding	ankyrin repeat and SOCS box containing 6
ENSG00000138138	ATAD1	protein_coding	ATPase family AAA domain containing 1
ENSG00000163399	ATP1A1	protein_coding	ATPase Na+/K+ transporting subunit alpha 1
ENSG00000143153	ATP1B1	protein_coding	ATPase Na+/K+ transporting subunit beta 1
ENSG00000047249	ATP6V1H	protein_coding	ATPase H+ transporting V1 subunit H
ENSG00000124406	ATP8A1	protein_coding	ATPase phospholipid transporting 8A1
ENSG00000054793	ATP9A	protein_coding	ATPase phospholipid transporting 9A (putative)
ENSG00000112309	B3GAT2	protein_coding	beta-1,3-glucuronyltransferase 2
ENSG00000170340	B3GNT2	protein_coding	UDP-GlcNAc:betaGal beta-1,3-N-acetylglucosaminyltransferase 2
ENSG00000121578	B4GALT4	protein_coding	beta-1,4-galactosyltransferase 4
ENSG00000112182	BACH2	protein_coding	BTB domain and CNC homolog 2
ENSG00000140320	BAHD1	protein_coding	bromo adjacent homology domain containing 1
ENSG00000122507	BBS9	protein_coding	Bardet-Biedl syndrome 9
ENSG00000142867	BCL10	protein_coding	BCL10 immune signaling adaptor
ENSG00000186174	BCL9L	protein_coding	BCL9 like
ENSG00000122870	BICC1	protein_coding	BicC family RNA binding protein 1
ENSG00000168283	BMI1	protein_coding	BMI1 proto-oncogene, polycomb ring finger
ENSG00000107779	BMPR1A	protein_coding	bone morphogenetic protein receptor type 1A
ENSG00000112983	BRD8	protein_coding	bromodomain containing 8
ENSG00000164713	BRI3	protein_coding	brain protein I3
ENSG00000113460	BRIX1	protein_coding	biogenesis of ribosomes BRX1
ENSG00000254999	BRK1	protein_coding	BRICK1 subunit of SCAR/WAVE actin nucleating complex
ENSG00000204290	BTNL2	protein_coding	butyrophilin like 2
ENSG00000150750	C11orf53	protein_coding	chromosome 11 open reading frame 53
ENSG00000214226	C17orf67	protein_coding	chromosome 17 open reading frame 67
ENSG00000131591	C1orf159	protein_coding	chromosome 1 open reading frame 159
ENSG00000203724	C1orf53	protein_coding	chromosome 1 open reading frame 53
ENSG00000115998	C2orf42	protein_coding	chromosome 2 open reading frame 42
ENSG00000187833	C2orf78	protein_coding	chromosome 2 open reading frame 78
ENSG00000154274	C4orf19	protein_coding	chromosome 4 open reading frame 19
ENSG00000172244	C5orf34	protein_coding	chromosome 5 open reading frame 34
ENSG00000149679	CABLES2	protein_coding	Cdk5 and Abl enzyme substrate 2
ENSG00000198216	CACNA1E	protein_coding	calcium voltage-gated channel subunit alpha1 E
ENSG00000006116	CACNG3	protein_coding	calcium voltage-gated channel auxiliary subunit gamma 3
ENSG00000151893	CACUL1	protein_coding	CDK2 associated cullin domain 1
ENSG00000148660	CAMK2G	protein_coding	calcium/calmodulin dependent protein kinase II gamma
ENSG00000143919	CAMKMT	protein_coding	calmodulin-lysine N-methyltransferase
ENSG00000164615	CAMLG	protein_coding	calcium modulating ligand
ENSG00000118200	CAMSAP2	protein_coding	calmodulin regulated spectrin associated protein family member 2
ENSG00000100065	CARD10	protein_coding	caspase recruitment domain family member 10
ENSG00000165233	CARD19	protein_coding	caspase recruitment domain family member 19
ENSG00000153113	CAST	protein_coding	calpastatin
ENSG00000130940	CASZ1	protein_coding	castor zinc finger 1
ENSG00000114423	CBLB	protein_coding	Cbl proto-oncogene B
ENSG00000183741	CBX6	protein_coding	chromobox 6
ENSG00000060339	CCAR1	protein_coding	cell division cycle and apoptosis regulator 1
ENSG00000140481	CCDC33	protein_coding	coiled-coil domain containing 33
ENSG00000284862	CCDC39	protein_coding	coiled-coil domain containing 39
ENSG00000141519	CCDC40	protein_coding	coiled-coil domain containing 40
ENSG00000173093	CCDC63	protein_coding	coiled-coil domain containing 63
ENSG00000120647	CCDC77	protein_coding	coiled-coil domain containing 77
ENSG00000100814	CCNB1IP1	protein_coding	cyclin B1 interacting protein 1
ENSG00000108100	CCNY	protein_coding	cyclin Y
ENSG00000163606	CD200R1	protein_coding	CD200 receptor 1
ENSG00000116031	CD207	protein_coding	CD207 molecule
ENSG00000196776	CD47	protein_coding	CD47 molecule
ENSG00000198752	CDC42BPB	protein_coding	CDC42 binding protein kinase beta
ENSG00000154162	CDH12	protein_coding	cadherin 12
ENSG00000107736	CDH23	protein_coding	cadherin related 23
ENSG00000074276	CDHR2	protein_coding	cadherin related family member 2
ENSG00000185324	CDK10	protein_coding	cyclin dependent kinase 10
ENSG00000058091	CDK14	protein_coding	cyclin dependent kinase 14
ENSG00000138395	CDK15	protein_coding	cyclin dependent kinase 15
ENSG00000176749	CDK5R1	protein_coding	cyclin dependent kinase 5 regulatory subunit 1
ENSG00000099954	CECR2	protein_coding	CECR2 histone acetyl-lysine reader
ENSG00000048740	CELF2	protein_coding	CUGBP Elav-like family member 2
ENSG00000143126	CELSR2	protein_coding	cadherin EGF LAG seven-pass G-type receptor 2
ENSG00000138092	CENPO	protein_coding	centromere protein O
ENSG00000106477	CEP41	protein_coding	centrosomal protein 41
ENSG00000159398	CES5A	protein_coding	carboxylesterase 5A
ENSG00000153140	CETN3	protein_coding	centrin 3
ENSG00000197748	CFAP43	protein_coding	cilia and flagella associated protein 43
ENSG00000120051	CFAP58	protein_coding	cilia and flagella associated protein 58
ENSG00000001626	CFTR	protein_coding	CF transmembrane conductance regulator
ENSG00000111642	CHD4	protein_coding	chromodomain helicase DNA binding protein 4
ENSG00000138435	CHRNA1	protein_coding	cholinergic receptor nicotinic alpha 1 subunit
ENSG00000117971	CHRNB4	protein_coding	cholinergic receptor nicotinic beta 4 subunit
ENSG00000154080	CHST9	protein_coding	carbohydrate sulfotransferase 9
ENSG00000198894	CIPC	protein_coding	CLOCK interacting pacemaker
ENSG00000121940	CLCC1	protein_coding	chloride channel CLIC like 1
ENSG00000159261	CLDN14	protein_coding	claudin 14
ENSG00000157322	CLEC18A	protein_coding	C-type lectin domain family 18 member A
ENSG00000205846	CLEC6A	protein_coding	C-type lectin domain containing 6A
ENSG00000158258	CLSTN2	protein_coding	calsyntenin 2
ENSG00000149646	CNBD2	protein_coding	cyclic nucleotide binding domain containing 2
ENSG00000119946	CNNM1	protein_coding	cyclin and CBS domain divalent metal cation transport mediator 1
ENSG00000044459	CNTLN	protein_coding	centlein
ENSG00000164597	COG5	protein_coding	component of oligomeric golgi complex 5
ENSG00000065618	COL17A1	protein_coding	collagen type XVII alpha 1 chain
ENSG00000050767	COL23A1	protein_coding	collagen type XXIII alpha 1 chain
ENSG00000168542	COL3A1	protein_coding	collagen type III alpha 1 chain
ENSG00000081052	COL4A4	protein_coding	collagen type IV alpha 4 chain
ENSG00000145781	COMMD10	protein_coding	COMM domain containing 10
ENSG00000148444	COMMD3	protein_coding	COMM domain containing 3
ENSG00000269897	COMMD3-BMI1	protein_coding	COMMD3-BMI1 readthrough
ENSG00000129083	COPB1	protein_coding	COPI coat complex subunit beta 1
ENSG00000138663	COPS4	protein_coding	COP9 signalosome subunit 4
ENSG00000153002	CPB1	protein_coding	carboxypeptidase B1
ENSG00000106034	CPED1	protein_coding	cadherin like and PC-esterase domain containing 1
ENSG00000203710	CR1	protein_coding	complement C3b/C4b receptor 1 (Knops blood group)
ENSG00000148204	CRB2	protein_coding	crumbs cell polarity complex component 2
ENSG00000109943	CRTAM	protein_coding	cytotoxic and regulatory T cell molecule
ENSG00000147408	CSGALNACT1	protein_coding	chondroitin sulfate N-acetylgalactosaminyltransferase 1
ENSG00000213218	CSH2	protein_coding	chorionic somatomammotropin hormone 2
ENSG00000164796	CSMD3	protein_coding	CUB and Sushi multiple domains 3
ENSG00000151292	CSNK1G3	protein_coding	casein kinase 1 gamma 3
ENSG00000183230	CTNNA3	protein_coding	catenin alpha 3
ENSG00000169862	CTNND2	protein_coding	catenin delta 2
ENSG00000047230	CTPS2	protein_coding	CTP synthase 2
ENSG00000141086	CTRL	protein_coding	chymotrypsin like
ENSG00000189377	CXCL17	protein_coding	C-X-C motif chemokine ligand 17
ENSG00000160683	CXCR5	protein_coding	C-X-C motif chemokine receptor 5
ENSG00000255974	CYP2A6	protein_coding	cytochrome P450 family 2 subfamily A member 6
ENSG00000197446	CYP2F1	protein_coding	cytochrome P450 family 2 subfamily F member 1
ENSG00000172817	CYP7B1	protein_coding	cytochrome P450 family 7 subfamily B member 1
ENSG00000173406	DAB1	protein_coding	DAB adaptor protein 1
ENSG00000092345	DAZL	protein_coding	deleted in azoospermia like
ENSG00000151065	DCP1B	protein_coding	decapping mRNA 1B
ENSG00000203797	DDO	protein_coding	D-aspartate oxidase
ENSG00000079785	DDX1	protein_coding	DEAD-box helicase 1
ENSG00000125485	DDX31	protein_coding	DEAD-box helicase 31
ENSG00000181381	DDX60L	protein_coding	DExD/H-box 60 like
ENSG00000119522	DENND1A	protein_coding	DENN domain containing 1A
ENSG00000166153	DEPDC4	protein_coding	DEP domain containing 4
ENSG00000100150	DEPDC5	protein_coding	DEP domain containing 5, GATOR1 subcomplex subunit
ENSG00000136986	DERL1	protein_coding	derlin 1
ENSG00000149091	DGKZ	protein_coding	diacylglycerol kinase zeta
ENSG00000150764	DIXDC1	protein_coding	DIX domain containing 1
ENSG00000132837	DMGDH	protein_coding	dimethylglycine dehydrogenase
ENSG00000143006	DMRTB1	protein_coding	DMRT like family B with proline rich C-terminal 1
ENSG00000197653	DNAH10	protein_coding	dynein axonemal heavy chain 10
ENSG00000103423	DNAJA3	protein_coding	DnaJ heat shock protein family (Hsp40) member A3
ENSG00000136770	DNAJC1	protein_coding	DnaJ heat shock protein family (Hsp40) member C1
ENSG00000138246	DNAJC13	protein_coding	DnaJ heat shock protein family (Hsp40) member C13
ENSG00000168724	DNAJC21	protein_coding	DnaJ heat shock protein family (Hsp40) member C21
ENSG00000105612	DNASE2	protein_coding	deoxyribonuclease 2, lysosomal
ENSG00000187957	DNER	protein_coding	delta/notch like EGF repeat containing
ENSG00000197959	DNM3	protein_coding	dynamin 3
ENSG00000067334	DNTTIP2	protein_coding	deoxynucleotidyltransferase terminal interacting protein 2
ENSG00000135905	DOCK10	protein_coding	dedicator of cytokinesis 10
ENSG00000107099	DOCK8	protein_coding	dedicator of cytokinesis 8
ENSG00000130226	DPP6	protein_coding	dipeptidyl peptidase like 6
ENSG00000151640	DPYSL4	protein_coding	dihydropyrimidinase like 4
ENSG00000165606	DRGX	protein_coding	dorsal root ganglia homeobox
ENSG00000151914	DST	protein_coding	dystonin
ENSG00000047579	DTNBP1	protein_coding	dystrobrevin binding protein 1
ENSG00000105865	DUS4L	protein_coding	dihydrouridine synthase 4 like
ENSG00000108861	DUSP3	protein_coding	dual specificity phosphatase 3
ENSG00000141627	DYM	protein_coding	dymeclin
ENSG00000089091	DZANK1	protein_coding	double zinc ribbon and ankyrin repeat domains 1
ENSG00000165891	E2F7	protein_coding	E2F transcription factor 7
ENSG00000145088	EAF2	protein_coding	ELL associated factor 2
ENSG00000129518	EAPP	protein_coding	E2F associated phosphoprotein
ENSG00000088881	EBF4	protein_coding	EBF family member 4
ENSG00000134463	ECHDC3	protein_coding	enoyl-CoA hydratase domain containing 3
ENSG00000164176	EDIL3	protein_coding	EGF like repeats and discoidin domains 3
ENSG00000151617	EDNRA	protein_coding	endothelin receptor type A
ENSG00000203666	EFCAB2	protein_coding	EF-hand calcium binding domain 2
ENSG00000163576	EFHB	protein_coding	EF-hand domain family member B
ENSG00000140598	EFL1	protein_coding	elongation factor like GTPase 1
ENSG00000184349	EFNA5	protein_coding	ephrin A5
ENSG00000113790	EHHADH	protein_coding	enoyl-CoA hydratase and 3-hydroxyacyl CoA dehydrogenase
ENSG00000130741	EIF2S3	protein_coding	eukaryotic translation initiation factor 2 subunit gamma
ENSG00000104131	EIF3J	protein_coding	eukaryotic translation initiation factor 3 subunit J
ENSG00000075151	EIF4G3	protein_coding	eukaryotic translation initiation factor 4 gamma 3
ENSG00000155849	ELMO1	protein_coding	engulfment and cell motility 1
ENSG00000214595	EML6	protein_coding	EMAP like 6
ENSG00000167136	ENDOG	protein_coding	endonuclease G
ENSG00000138185	ENTPD1	protein_coding	ectonucleoside triphosphate diphosphohydrolase 1
ENSG00000112425	EPM2A	protein_coding	EPM2A glucan phosphatase, laforin
ENSG00000063245	EPN1	protein_coding	epsin 1
ENSG00000187672	ERC2	protein_coding	ELKS/RAB6-interacting/CAST family member 2
ENSG00000104626	ERI1	protein_coding	exoribonuclease 1
ENSG00000099219	ERMP1	protein_coding	endoplasmic reticulum metallopeptidase 1
ENSG00000091831	ESR1	protein_coding	estrogen receptor 1
ENSG00000140009	ESR2	protein_coding	estrogen receptor 2
ENSG00000170231	FABP6	protein_coding	fatty acid binding protein 6
ENSG00000113391	FAM172A	protein_coding	family with sequence similarity 172 member A
ENSG00000188522	FAM83G	protein_coding	family with sequence similarity 83 member G
ENSG00000171262	FAM98B	protein_coding	family with sequence similarity 98 member B
ENSG00000158169	FANCC	protein_coding	FA complementation group C
ENSG00000112039	FANCE	protein_coding	FA complementation group E
ENSG00000078098	FAP	protein_coding	fibroblast activation protein alpha
ENSG00000145982	FARS2	protein_coding	phenylalanyl-tRNA synthetase 2, mitochondrial
ENSG00000112787	FBRSL1	protein_coding	fibrosin like 1
ENSG00000118564	FBXL5	protein_coding	F-box and leucine rich repeat protein 5
ENSG00000143756	FBXO28	protein_coding	F-box protein 28
ENSG00000037637	FBXO42	protein_coding	F-box protein 42
ENSG00000072803	FBXW11	protein_coding	F-box and WD repeat domain containing 11
ENSG00000174989	FBXW8	protein_coding	F-box and WD repeat domain containing 8
ENSG00000214814	FER1L6	protein_coding	fer-1 like family member 6
ENSG00000182511	FES	protein_coding	FES proto-oncogene, tyrosine kinase
ENSG00000180263	FGD6	protein_coding	FYVE, RhoGEF and PH domain containing 6
ENSG00000189283	FHIT	protein_coding	fragile histidine triad diadenosine triphosphatase
ENSG00000136068	FLNB	protein_coding	filamin B
ENSG00000102531	FNDC3A	protein_coding	fibronectin type III domain containing 3A
ENSG00000075420	FNDC3B	protein_coding	fibronectin type III domain containing 3B
ENSG00000075426	FOSL2	protein_coding	FOS like 2, AP-1 transcription factor subunit
ENSG00000141568	FOXK2	protein_coding	forkhead box K2
ENSG00000179772	FOXS1	protein_coding	forkhead box S1
ENSG00000151474	FRMD4A	protein_coding	FERM domain containing 4A
ENSG00000075539	FRYL	protein_coding	FRY like transcription coactivator
ENSG00000114416	FXR1	protein_coding	FMR1 autosomal homolog 1
ENSG00000171298	GAA	protein_coding	alpha glucosidase
ENSG00000154727	GABPA	protein_coding	GA binding protein transcription factor subunit alpha
ENSG00000102287	GABRE	protein_coding	gamma-aminobutyric acid type A receptor subunit epsilon
ENSG00000111886	GABRR2	protein_coding	gamma-aminobutyric acid type A receptor subunit rho2
ENSG00000109586	GALNT7	protein_coding	polypeptide N-acetylgalactosaminyltransferase 7
ENSG00000141441	GAREM1	protein_coding	GRB2 associated regulator of MAPK1 subtype 1
ENSG00000115271	GCA	protein_coding	grancalcin
ENSG00000215644	GCGR	protein_coding	glucagon receptor
ENSG00000107249	GLIS3	protein_coding	GLIS family zinc finger 3
ENSG00000167699	GLOD4	protein_coding	glyoxalase domain containing 4
ENSG00000176533	GNG7	protein_coding	G protein subunit gamma 7
ENSG00000215186	GOLGA6B	protein_coding	golgin A6 family member B
ENSG00000111711	GOLT1B	protein_coding	golgi transport 1B
ENSG00000183098	GPC6	protein_coding	glypican 6
ENSG00000175697	GPR156	protein_coding	G protein-coupled receptor 156
ENSG00000152749	GPR180	protein_coding	G protein-coupled receptor 180
ENSG00000121957	GPSM2	protein_coding	G protein signaling modulator 2
ENSG00000178075	GRAMD1C	protein_coding	GRAM domain containing 1C
ENSG00000141449	GREB1L	protein_coding	GREB1 like retinoic acid receptor coactivator
ENSG00000120251	GRIA2	protein_coding	glutamate ionotropic receptor AMPA type subunit 2
ENSG00000185974	GRK1	protein_coding	G protein-coupled receptor kinase 1
ENSG00000131149	GSE1	protein_coding	Gse1 coiled-coil protein
ENSG00000189369	GSPT2	protein_coding	G1 to S phase transition 2
ENSG00000183474	GTF2H2C	protein_coding	GTF2H2 family member C
ENSG00000263001	GTF2I	protein_coding	general transcription factor IIi
ENSG00000125484	GTF3C4	protein_coding	general transcription factor IIIC subunit 4
ENSG00000172432	GTPBP2	protein_coding	GTP binding protein 2
ENSG00000070019	GUCY2C	protein_coding	guanylate cyclase 2C
ENSG00000206527	HACD2	protein_coding	3-hydroxyacyl-CoA dehydratase 2
ENSG00000131373	HACL1	protein_coding	2-hydroxyacyl-CoA lyase 1
ENSG00000004961	HCCS	protein_coding	holocytochrome c synthase
ENSG00000137252	HCRTR2	protein_coding	hypocretin receptor 2
ENSG00000196591	HDAC2	protein_coding	histone deacetylase 2
ENSG00000068024	HDAC4	protein_coding	histone deacetylase 4
ENSG00000165338	HECTD2	protein_coding	HECT domain E3 ubiquitin protein ligase 2
ENSG00000002746	HECW1	protein_coding	HECT, C2 and WW domain containing E3 ubiquitin protein ligase 1
ENSG00000213614	HEXA	protein_coding	hexosaminidase subunit alpha
ENSG00000182218	HHIPL1	protein_coding	HHIP like 1
ENSG00000106049	HIBADH	protein_coding	3-hydroxyisobutyrate dehydrogenase
ENSG00000100644	HIF1A	protein_coding	hypoxia inducible factor 1 subunit alpha
ENSG00000127124	HIVEP3	protein_coding	HIVEP zinc finger 3
ENSG00000136630	HLX	protein_coding	H2.0 like homeobox
ENSG00000149948	HMGA2	protein_coding	high mobility group AT-hook 2
ENSG00000198157	HMGN5	protein_coding	high mobility group nucleosome binding domain 5
ENSG00000123388	HOXC11	protein_coding	homeobox C11
ENSG00000128713	HOXD11	protein_coding	homeobox D11
ENSG00000170178	HOXD12	protein_coding	homeobox D12
ENSG00000128714	HOXD13	protein_coding	homeobox D13
ENSG00000107521	HPS1	protein_coding	HPS1 biogenesis of lysosomal organelles complex 3 subunit 1
ENSG00000125430	HS3ST3B1	protein_coding	heparan sulfate-glucosamine 3-sulfotransferase 3B1
ENSG00000198189	HSD17B11	protein_coding	hydroxysteroid 17-beta dehydrogenase 11
ENSG00000165868	HSPA12A	protein_coding	heat shock protein family A (Hsp70) member 12A
ENSG00000147246	HTR2C	protein_coding	5-hydroxytryptamine receptor 2C
ENSG00000142166	IFNAR1	protein_coding	interferon alpha and beta receptor subunit 1
ENSG00000068885	IFT80	protein_coding	intraflagellar transport 80
ENSG00000204869	IGFL4	protein_coding	IGF like family member 4
ENSG00000132740	IGHMBP2	protein_coding	immunoglobulin mu DNA binding protein 2
ENSG00000144847	IGSF11	protein_coding	immunoglobulin superfamily member 11
ENSG00000113141	IK	protein_coding	IK cytokine
ENSG00000136688	IL36G	protein_coding	interleukin 36 gamma
ENSG00000145103	ILDR1	protein_coding	immunoglobulin like domain containing receptor 1
ENSG00000143195	ILDR2	protein_coding	immunoglobulin like domain containing receptor 2
ENSG00000112706	IMPG1	protein_coding	interphotoreceptor matrix proteoglycan 1
ENSG00000143493	INTS7	protein_coding	integrator complex subunit 7
ENSG00000173226	IQCB1	protein_coding	IQ motif containing B1
ENSG00000213949	ITGA1	protein_coding	integrin subunit alpha 1
ENSG00000198542	ITGBL1	protein_coding	integrin subunit beta like 1
ENSG00000123104	ITPR2	protein_coding	inositol 1,4,5-trisphosphate receptor type 2
ENSG00000128928	IVD	protein_coding	isovaleryl-CoA dehydrogenase
ENSG00000099840	IZUMO4	protein_coding	IZUMO family member 4
ENSG00000176049	JAKMIP2	protein_coding	janus kinase and microtubule interacting protein 2
ENSG00000050130	JKAMP	protein_coding	JNK1/MAPK8 associated membrane protein
ENSG00000177606	JUN	protein_coding	Jun proto-oncogene, AP-1 transcription factor subunit
ENSG00000160145	KALRN	protein_coding	kalirin RhoGEF kinase
ENSG00000120071	KANSL1	protein_coding	KAT8 regulatory NSL complex subunit 1
ENSG00000114982	KANSL3	protein_coding	KAT8 regulatory NSL complex subunit 3
ENSG00000189337	KAZN	protein_coding	kazrin, periplakin interacting protein
ENSG00000176076	KCNE5	protein_coding	potassium voltage-gated channel subfamily E regulatory subunit 5
ENSG00000140015	KCNH5	protein_coding	potassium voltage-gated channel subfamily H member 5
ENSG00000169427	KCNK9	protein_coding	potassium two pore domain channel subfamily K member 9
ENSG00000162687	KCNT2	protein_coding	potassium sodium-activated channel subfamily T member 2
ENSG00000134504	KCTD1	protein_coding	potassium channel tetramerization domain containing 1
ENSG00000175707	KDF1	protein_coding	keratinocyte differentiation factor 1
ENSG00000089094	KDM2B	protein_coding	lysine demethylase 2B
ENSG00000122203	KIAA1191	protein_coding	KIAA1191
ENSG00000138160	KIF11	protein_coding	kinesin family member 11
ENSG00000112984	KIF20A	protein_coding	kinesin family member 20A
ENSG00000139116	KIF21A	protein_coding	kinesin family member 21A
ENSG00000084731	KIF3C	protein_coding	kinesin family member 3C
ENSG00000149571	KIRREL3	protein_coding	kirre like nephrin family adhesion molecule 3
ENSG00000105610	KLF1	protein_coding	Kruppel like factor 1
ENSG00000162873	KLHDC8A	protein_coding	kelch domain containing 8A
ENSG00000141068	KSR1	protein_coding	kinase suppressor of ras 1
ENSG00000213658	LAT	protein_coding	linker for activation of T cells
ENSG00000150457	LATS2	protein_coding	large tumor suppressor kinase 2
ENSG00000168806	LCMT2	protein_coding	leucine carboxyl methyltransferase 2
ENSG00000165046	LETM2	protein_coding	leucine zipper and EF-hand containing transmembrane protein 2
ENSG00000187772	LIN28B	protein_coding	lin-28 homolog B
ENSG00000205659	LIN52	protein_coding	lin-52 DREAM MuvB core complex component
ENSG00000152936	LMNTD1	protein_coding	lamin tail domain containing 1
ENSG00000153395	LPCAT1	protein_coding	lysophosphatidylcholine acyltransferase 1
ENSG00000144749	LRIG1	protein_coding	leucine rich repeats and immunoglobulin like domains 1
ENSG00000197324	LRP10	protein_coding	LDL receptor related protein 10
ENSG00000176809	LRRC37A3	protein_coding	leucine rich repeat containing 37 member A3
ENSG00000185158	LRRC37B	protein_coding	leucine rich repeat containing 37B
ENSG00000198739	LRRTM3	protein_coding	leucine rich repeat transmembrane neuronal 3
ENSG00000104903	LYL1	protein_coding	LYL1 basic helix-loop-helix family member
ENSG00000124688	MAD2L1BP	protein_coding	MAD2L1 binding protein
ENSG00000151276	MAGI1	protein_coding	membrane associated guanylate kinase, WW and PDZ domain containing 1
ENSG00000184384	MAML2	protein_coding	mastermind like transcriptional coactivator 2
ENSG00000095015	MAP3K1	protein_coding	mitogen-activated protein kinase kinase kinase 1
ENSG00000050748	MAPK9	protein_coding	mitogen-activated protein kinase 9
ENSG00000089022	MAPKAPK5	protein_coding	MAPK activated protein kinase 5
ENSG00000247626	MARS2	protein_coding	methionyl-tRNA synthetase 2, mitochondrial
ENSG00000086015	MAST2	protein_coding	microtubule associated serine/threonine kinase 2
ENSG00000129933	MAU2	protein_coding	MAU2 sister chromatid cohesion factor
ENSG00000126217	MCF2L	protein_coding	MCF.2 cell line derived transforming sequence like
ENSG00000198625	MDM4	protein_coding	MDM4 regulator of p53
ENSG00000065833	ME1	protein_coding	malic enzyme 1
ENSG00000081189	MEF2C	protein_coding	myocyte enhancer factor 2C
ENSG00000269964	MEI4	protein_coding	meiotic double-stranded break formation protein 4
ENSG00000105419	MEIS3	protein_coding	Meis homeobox 3
ENSG00000197614	MFAP5	protein_coding	microfibril associated protein 5
ENSG00000116688	MFN2	protein_coding	mitofusin 2
ENSG00000257335	MGAM	protein_coding	maltase-glucoamylase
ENSG00000008394	MGST1	protein_coding	microsomal glutathione S-transferase 1
ENSG00000243156	MICAL3	protein_coding	microtubule associated monooxygenase, calponin and LIM domain containing 3
ENSG00000155970	MICU3	protein_coding	mitochondrial calcium uptake family member 3
ENSG00000179455	MKRN3	protein_coding	makorin ring finger protein 3
ENSG00000121211	MND1	protein_coding	meiotic nuclear divisions 1
ENSG00000172081	MOB3A	protein_coding	MOB kinase activator 3A
ENSG00000168314	MOBP	protein_coding	myelin associated oligodendrocyte basic protein
ENSG00000171861	MRM3	protein_coding	mitochondrial rRNA methyltransferase 3
ENSG00000135972	MRPS9	protein_coding	mitochondrial ribosomal protein S9
ENSG00000175806	MSRA	protein_coding	methionine sulfoxide reductase A
ENSG00000103248	MTHFSD	protein_coding	methenyltetrahydrofolate synthetase domain containing
ENSG00000181143	MUC16	protein_coding	mucin 16, cell surface associated
ENSG00000198788	MUC2	protein_coding	mucin 2, oligomeric mucus/gel-forming
ENSG00000198336	MYL4	protein_coding	myosin light chain 4
ENSG00000176658	MYO1D	protein_coding	myosin ID
ENSG00000071909	MYO3B	protein_coding	myosin IIIB
ENSG00000167306	MYO5B	protein_coding	myosin VB
ENSG00000128833	MYO5C	protein_coding	myosin VC
ENSG00000186487	MYT1L	protein_coding	myelin transcription factor 1 like
ENSG00000111300	NAA25	protein_coding	N-alpha-acetyltransferase 25, NatB auxiliary subunit
ENSG00000121579	NAA50	protein_coding	N-alpha-acetyltransferase 50, NatE catalytic subunit
ENSG00000177694	NAALADL2	protein_coding	N-acetylated alpha-linked acidic dipeptidase like 2
ENSG00000196427	NBPF4	protein_coding	NBPF member 4
ENSG00000100365	NCF4	protein_coding	neutrophil cytosolic factor 4
ENSG00000131495	NDUFA2	protein_coding	NADH:ubiquinone oxidoreductase subunit A2
ENSG00000004779	NDUFAB1	protein_coding	NADH:ubiquinone oxidoreductase subunit AB1
ENSG00000101247	NDUFAF5	protein_coding	NADH:ubiquinone oxidoreductase complex assembly factor 5
ENSG00000183091	NEB	protein_coding	nebulin
ENSG00000049759	NEDD4L	protein_coding	NEDD4 like E3 ubiquitin protein ligase
ENSG00000163491	NEK10	protein_coding	NIMA related kinase 10
ENSG00000186575	NF2	protein_coding	neurofibromin 2
ENSG00000008441	NFIX	protein_coding	nuclear factor I X
ENSG00000204131	NHSL2	protein_coding	NHS like 2
ENSG00000185792	NLRP9	protein_coding	NLR family pyrin domain containing 9
ENSG00000169251	NMD3	protein_coding	NMD3 ribosome export adaptor
ENSG00000166741	NNMT	protein_coding	nicotinamide N-methyltransferase
ENSG00000197183	NOL4L	protein_coding	nucleolar protein 4 like
ENSG00000111641	NOP2	protein_coding	NOP2 nucleolar protein
ENSG00000142546	NOSIP	protein_coding	nitric oxide synthase interacting protein
ENSG00000204301	NOTCH4	protein_coding	notch receptor 4
ENSG00000158806	NPM2	protein_coding	nucleophosmin/nucleoplasmin 2
ENSG00000163273	NPPC	protein_coding	natriuretic peptide C
ENSG00000187258	NPSR1	protein_coding	neuropeptide S receptor 1
ENSG00000131408	NR1H2	protein_coding	nuclear receptor subfamily 1 group H member 2
ENSG00000278570	NR2E3	protein_coding	nuclear receptor subfamily 2 group E member 3
ENSG00000021645	NRXN3	protein_coding	neurexin 3
ENSG00000141698	NT5C3B	protein_coding	5'-nucleotidase, cytosolic IIIB
ENSG00000178425	NT5DC1	protein_coding	5'-nucleotidase domain containing 1
ENSG00000185652	NTF3	protein_coding	neurotrophin 3
ENSG00000148335	NTMT1	protein_coding	N-terminal Xaa-Pro-Lys N-methyltransferase 1
ENSG00000143228	NUF2	protein_coding	NUF2 component of NDC80 kinetochore complex
ENSG00000137634	NXPE4	protein_coding	neurexophilin and PC-esterase domain family member 4
ENSG00000111335	OAS2	protein_coding	2'-5'-oligoadenylate synthetase 2
ENSG00000162600	OMA1	protein_coding	OMA1 zinc metallopeptidase
ENSG00000198836	OPA1	protein_coding	OPA1 mitochondrial dynamin like GTPase
ENSG00000079482	OPHN1	protein_coding	oligophrenin 1
ENSG00000112038	OPRM1	protein_coding	opioid receptor mu 1
ENSG00000079156	OSBPL6	protein_coding	oxysterol binding protein like 6
ENSG00000164830	OXR1	protein_coding	oxidation resistance 1
ENSG00000175115	PACS1	protein_coding	phosphofurin acidic cluster sorting protein 1
ENSG00000179364	PACS2	protein_coding	phosphofurin acidic cluster sorting protein 2
ENSG00000083093	PALB2	protein_coding	partner and localizer of BRCA2
ENSG00000140694	PARN	protein_coding	poly(A)-specific ribonuclease
ENSG00000132849	PATJ	protein_coding	PATJ crumbs cell polarity complex component
ENSG00000183570	PCBP3	protein_coding	poly(rC) binding protein 3
ENSG00000113555	PCDH12	protein_coding	protocadherin 12
ENSG00000150275	PCDH15	protein_coding	protocadherin related 15
ENSG00000171815	PCDHB1	protein_coding	protocadherin beta 1
ENSG00000135749	PCNX2	protein_coding	pecanex 2
ENSG00000161217	PCYT1A	protein_coding	phosphate cytidylyltransferase 1A, choline
ENSG00000136940	PDCL	protein_coding	phosducin like
ENSG00000112541	PDE10A	protein_coding	phosphodiesterase 10A
ENSG00000145431	PDGFC	protein_coding	platelet derived growth factor C
ENSG00000005882	PDK2	protein_coding	pyruvate dehydrogenase kinase 2
ENSG00000107438	PDLIM1	protein_coding	PDZ and LIM domain 1
ENSG00000100029	PES1	protein_coding	pescadillo ribosomal biogenesis factor 1
ENSG00000137558	PI15	protein_coding	peptidase inhibitor 15
ENSG00000073921	PICALM	protein_coding	phosphatidylinositol binding clathrin assembly protein
ENSG00000069943	PIGB	protein_coding	phosphatidylinositol glycan anchor biosynthesis class B
ENSG00000225973	PIGBOS1	protein_coding	PIGB opposite strand 1
ENSG00000087111	PIGS	protein_coding	phosphatidylinositol glycan anchor biosynthesis class S
ENSG00000101464	PIGU	protein_coding	phosphatidylinositol glycan anchor biosynthesis class U
ENSG00000145675	PIK3R1	protein_coding	phosphoinositide-3-kinase regulatory subunit 1
ENSG00000135549	PKIB	protein_coding	cAMP-dependent protein kinase inhibitor beta
ENSG00000160199	PKNOX1	protein_coding	PBX/knotted 1 homeobox 1
ENSG00000144283	PKP4	protein_coding	plakophilin 4
ENSG00000143850	PLEKHA6	protein_coding	pleckstrin homology domain containing A6
ENSG00000115762	PLEKHB2	protein_coding	pleckstrin homology domain containing B2
ENSG00000109099	PMP22	protein_coding	peripheral myelin protein 22
ENSG00000122512	PMS2	protein_coding	PMS1 homolog 2, mismatch repair system component
ENSG00000163344	PMVK	protein_coding	phosphomevalonate kinase
ENSG00000101751	POLI	protein_coding	DNA polymerase iota
ENSG00000186141	POLR3C	protein_coding	RNA polymerase III subunit C
ENSG00000196834	POTEI	protein_coding	POTE ankyrin domain family member I
ENSG00000120910	PPP3CC	protein_coding	protein phosphatase 3 catalytic subunit gamma
ENSG00000154845	PPP4R1	protein_coding	protein phosphatase 4 regulatory subunit 1
ENSG00000275052	PPP4R3B	protein_coding	protein phosphatase 4 regulatory subunit 3B
ENSG00000110075	PPP6R3	protein_coding	protein phosphatase 6 regulatory subunit 3
ENSG00000152784	PRDM8	protein_coding	PR/SET domain 8
ENSG00000142875	PRKACB	protein_coding	protein kinase cAMP-activated catalytic subunit beta
ENSG00000106617	PRKAG2	protein_coding	protein kinase AMP-activated non-catalytic subunit gamma 2
ENSG00000114302	PRKAR2A	protein_coding	protein kinase cAMP-dependent type II regulatory subunit alpha
ENSG00000171132	PRKCE	protein_coding	protein kinase C epsilon
ENSG00000185532	PRKG1	protein_coding	protein kinase cGMP-dependent 1
ENSG00000113494	PRLR	protein_coding	prolactin receptor
ENSG00000007062	PROM1	protein_coding	prominin 1
ENSG00000183530	PRR14L	protein_coding	proline rich 14 like
ENSG00000248405	PRR5-ARHGAP8	protein_coding	PRR5-ARHGAP8 readthrough
ENSG00000126460	PRRG2	protein_coding	proline rich and Gla domain 2
ENSG00000106772	PRUNE2	protein_coding	prune homolog 2 with BCH domain
ENSG00000156011	PSD3	protein_coding	pleckstrin and Sec7 domain containing 3
ENSG00000159792	PSKH1	protein_coding	protein serine kinase H1
ENSG00000100902	PSMA6	protein_coding	proteasome 20S subunit alpha 6
ENSG00000205220	PSMB10	protein_coding	proteasome 20S subunit beta 10
ENSG00000100764	PSMC1	protein_coding	proteasome 26S subunit, ATPase 1
ENSG00000128789	PSMG2	protein_coding	proteasome assembly chaperone 2
ENSG00000117425	PTCH2	protein_coding	patched 2
ENSG00000140043	PTGR2	protein_coding	prostaglandin reductase 2
ENSG00000184007	PTP4A2	protein_coding	protein tyrosine phosphatase 4A2
ENSG00000153707	PTPRD	protein_coding	protein tyrosine phosphatase receptor type D
ENSG00000132334	PTPRE	protein_coding	protein tyrosine phosphatase receptor type E
ENSG00000149177	PTPRJ	protein_coding	protein tyrosine phosphatase receptor type J
ENSG00000103769	RAB11A	protein_coding	RAB11A, member RAS oncogene family
ENSG00000069974	RAB27A	protein_coding	RAB27A, member RAS oncogene family
ENSG00000011454	RABGAP1	protein_coding	RAB GTPase activating protein 1
ENSG00000152061	RABGAP1L	protein_coding	RAB GTPase activating protein 1 like
ENSG00000182185	RAD51B	protein_coding	RAD51 paralog B
ENSG00000017797	RALBP1	protein_coding	ralA binding protein 1
ENSG00000125970	RALY	protein_coding	RALY heterogeneous nuclear ribonucleoprotein
ENSG00000132359	RAP1GAP2	protein_coding	RAP1 GTPase activating protein 2
ENSG00000146090	RASGEF1C	protein_coding	RasGEF domain family member 1C
ENSG00000058335	RASGRF1	protein_coding	Ras protein specific guanine nucleotide releasing factor 1
ENSG00000023287	RB1CC1	protein_coding	RB1 inducible coiled-coil 1
ENSG00000122707	RECK	protein_coding	reversion inducing cysteine rich protein with kazal motifs
ENSG00000142599	RERE	protein_coding	arginine-glutamic acid dipeptide repeats
ENSG00000134533	RERG	protein_coding	RAS like estrogen regulated growth inhibitor
ENSG00000165731	RET	protein_coding	ret proto-oncogene
ENSG00000169629	RGPD8	protein_coding	RANBP2 like and GRIP domain containing 8
ENSG00000148604	RGR	protein_coding	retinal G protein coupled receptor
ENSG00000159788	RGS12	protein_coding	regulator of G protein signaling 12
ENSG00000182732	RGS6	protein_coding	regulator of G protein signaling 6
ENSG00000121446	RGSL1	protein_coding	regulator of G protein signaling like 1
ENSG00000187010	RHD	protein_coding	Rh blood group D antigen
ENSG00000107036	RIC1	protein_coding	RIC1 homolog, RAB6A GEF complex partner 1
ENSG00000157450	RNF111	protein_coding	ring finger protein 111
ENSG00000265491	RNF115	protein_coding	ring finger protein 115
ENSG00000013561	RNF14	protein_coding	ring finger protein 14
ENSG00000146083	RNF44	protein_coding	ring finger protein 44
ENSG00000127870	RNF6	protein_coding	ring finger protein 6
ENSG00000185008	ROBO2	protein_coding	roundabout guidance receptor 2
ENSG00000185483	ROR1	protein_coding	receptor tyrosine kinase like orphan receptor 1
ENSG00000063177	RPL18	protein_coding	ribosomal protein L18
ENSG00000163125	RPRD2	protein_coding	regulation of nuclear pre-mRNA domain containing 2
ENSG00000171858	RPS21	protein_coding	ribosomal protein S21
ENSG00000137876	RSL24D1	protein_coding	ribosomal L24 domain containing 1
ENSG00000117616	RSRP1	protein_coding	arginine and serine rich protein 1
ENSG00000159216	RUNX1	protein_coding	RUNX family transcription factor 1
ENSG00000196754	S100A2	protein_coding	S100 calcium binding protein A2
ENSG00000125910	S1PR4	protein_coding	sphingosine-1-phosphate receptor 4
ENSG00000020577	SAMD4A	protein_coding	sterile alpha motif domain containing 4A
ENSG00000085365	SCAMP1	protein_coding	secretory carrier membrane protein 1
ENSG00000198794	SCAMP5	protein_coding	secretory carrier membrane protein 5
ENSG00000171222	SCAND1	protein_coding	SCAN domain containing 1
ENSG00000138760	SCARB2	protein_coding	scavenger receptor class B member 2
ENSG00000143653	SCCPDH	protein_coding	saccharopine dehydrogenase (putative)
ENSG00000161929	SCIMP	protein_coding	SLP adaptor and CSK interacting membrane protein
ENSG00000146555	SDK1	protein_coding	sidekick cell adhesion molecule 1
ENSG00000139410	SDSL	protein_coding	serine dehydratase like
ENSG00000093183	SEC22C	protein_coding	SEC22 homolog C, vesicle trafficking protein
ENSG00000135622	SEMA4F	protein_coding	ssemaphorin 4F
ENSG00000129158	SERGEF	protein_coding	secretion regulating guanine nucleotide exchange factor
ENSG00000183576	SETD3	protein_coding	SET domain containing 3, actin histidine methyltransferase
ENSG00000108823	SGCA	protein_coding	sarcoglycan alpha
ENSG00000176476	SGF29	protein_coding	SAGA complex associated factor 29
ENSG00000104611	SH2D4A	protein_coding	SH2 domain containing 4A
ENSG00000185437	SH3BGR	protein_coding	SH3 domain binding glutamate rich protein
ENSG00000131370	SH3BP5	protein_coding	SH3 domain binding protein 5
ENSG00000140600	SH3GL3	protein_coding	SH3 domain containing GRB2 like 3, endophilin A3
ENSG00000162105	SHANK2	protein_coding	SH3 and multiple ankyrin repeat domains 2
ENSG00000148082	SHC3	protein_coding	SHC adaptor protein 3
ENSG00000157060	SHCBP1L	protein_coding	SHC binding and spindle associated 1 like
ENSG00000237515	SHISA9	protein_coding	shisa family member 9
ENSG00000142512	SIGLEC10	protein_coding	sialic acid binding Ig like lectin 10
ENSG00000170085	SIMC1	protein_coding	SUMO interacting motifs containing 1
ENSG00000105738	SIPA1L3	protein_coding	signal induced proliferation associated 1 like 3
ENSG00000132874	SLC14A2	protein_coding	solute carrier family 14 member 2
ENSG00000101194	SLC17A9	protein_coding	solute carrier family 17 member 9
ENSG00000074621	SLC24A1	protein_coding	solute carrier family 24 member 1
ENSG00000100372	SLC25A17	protein_coding	solute carrier family 25 member 17
ENSG00000151475	SLC25A31	protein_coding	solute carrier family 25 member 31
ENSG00000125434	SLC25A35	protein_coding	solute carrier family 25 member 35
ENSG00000113396	SLC27A6	protein_coding	solute carrier family 27 member 6
ENSG00000145740	SLC30A5	protein_coding	solute carrier family 30 member 5
ENSG00000115084	SLC35F5	protein_coding	solute carrier family 35 member F5
ENSG00000136052	SLC41A2	protein_coding	solute carrier family 41 member 2
ENSG00000070214	SLC44A1	protein_coding	solute carrier family 44 member 1
ENSG00000158715	SLC45A3	protein_coding	solute carrier family 45 member 3
ENSG00000033867	SLC4A7	protein_coding	solute carrier family 4 member 7
ENSG00000163959	SLC51A	protein_coding	solute carrier family 51 subunit alpha
ENSG00000154025	SLC5A10	protein_coding	solute carrier family 5 member 10
ENSG00000165970	SLC6A5	protein_coding	solute carrier family 6 member 5
ENSG00000181804	SLC9A9	protein_coding	solute carrier family 9 member A9
ENSG00000101187	SLCO4A1	protein_coding	solute carrier organic anion transporter family member 4A1
ENSG00000236320	SLFN14	protein_coding	schlafen family member 14
ENSG00000132207	SLX1A	protein_coding	SLX1 homolog A, structure-specific endonuclease subunit
ENSG00000138375	SMARCAL1	protein_coding	SWI/SNF related, matrix associated, actin dependent regulator of chromatin, subfamily a like 1
ENSG00000157106	SMG1	protein_coding	SMG1 nonsense mediated mRNA decay associated PI3K related kinase
ENSG00000167447	SMG8	protein_coding	SMG8 nonsense mediated mRNA decay factor
ENSG00000250317	SMIM20	protein_coding	small integral membrane protein 20
ENSG00000184602	SNN	protein_coding	stannin
ENSG00000104852	SNRNP70	protein_coding	small nuclear ribonucleoprotein U1 subunit 70
ENSG00000167088	SNRPD1	protein_coding	small nuclear ribonucleoprotein D1 polypeptide
ENSG00000168807	SNTB2	protein_coding	syntrophin beta 2
ENSG00000048471	SNX29	protein_coding	sorting nexin 29
ENSG00000155761	SPAG17	protein_coding	sperm associated antigen 17
ENSG00000104133	SPG11	protein_coding	SPG11 vesicle trafficking associated, spatacsin
ENSG00000063176	SPHK2	protein_coding	sphingosine kinase 2
ENSG00000122711	SPINK4	protein_coding	serine peptidase inhibitor Kazal type 4
ENSG00000133710	SPINK5	protein_coding	serine peptidase inhibitor Kazal type 5
ENSG00000169682	SPNS1	protein_coding	sphingolipid transporter 1 (putative)
ENSG00000198917	SPOUT1	protein_coding	SPOUT domain containing methyltransferase 1
ENSG00000185294	SPPL2C	protein_coding	signal peptide peptidase like 2C
ENSG00000136158	SPRY2	protein_coding	sprouty RTK signaling antagonist 2
ENSG00000135250	SRPK2	protein_coding	SRSF protein kinase 2
ENSG00000084112	SSH1	protein_coding	slingshot protein phosphatase 1
ENSG00000241476	SSX2	protein_coding	SSX family member 2
ENSG00000268447	SSX2B	protein_coding	SSX family member 2B
ENSG00000165584	SSX3	protein_coding	SSX family member 3
ENSG00000110080	ST3GAL4	protein_coding	ST3 beta-galactoside alpha-2,3-sialyltransferase 4
ENSG00000004866	ST7	protein_coding	suppression of tumorigenicity 7
ENSG00000111728	ST8SIA1	protein_coding	ST8 alpha-N-acetyl-neuraminide alpha-2,8-sialyltransferase 1
ENSG00000072786	STK10	protein_coding	serine/threonine kinase 10
ENSG00000196335	STK31	protein_coding	serine/threonine kinase 31
ENSG00000230873	STMND1	protein_coding	stathmin domain containing 1
ENSG00000163116	STPG2	protein_coding	sperm tail PG-rich repeat containing 2
ENSG00000197165	SULT1A2	protein_coding	sulfotransferase family 1A member 2
ENSG00000261052	SULT1A3	protein_coding	sulfotransferase family 1A member 3
ENSG00000198765	SYCP1	protein_coding	synaptonemal complex protein 1
ENSG00000064995	TAF11	protein_coding	TATA-box binding protein associated factor 11
ENSG00000120656	TAF12	protein_coding	TATA-box binding protein associated factor 12
ENSG00000135090	TAOK3	protein_coding	TAO kinase 3
ENSG00000108239	TBC1D12	protein_coding	TBC1 domain family member 12
ENSG00000156787	TBC1D31	protein_coding	TBC1 domain family member 31
ENSG00000275954	TBC1D3F	protein_coding	TBC1 domain family member 3F
ENSG00000101849	TBL1X	protein_coding	transducin beta like 1 X-linked
ENSG00000198420	TCAF1	protein_coding	TRPM8 channel associated factor 1
ENSG00000196628	TCF4	protein_coding	transcription factor 4
ENSG00000145934	TENM2	protein_coding	teneurin transmembrane protein 2
ENSG00000168769	TET2	protein_coding	tet methylcytosine dioxygenase 2
ENSG00000136891	TEX10	protein_coding	testis expressed 10
ENSG00000087510	TFAP2C	protein_coding	transcription factor AP-2 gamma
ENSG00000187720	THSD4	protein_coding	thrombospondin type 1 domain containing 4
ENSG00000140534	TICRR	protein_coding	TOPBP1 interacting checkpoint and replication regulator
ENSG00000173825	TIGD3	protein_coding	tigger transposable element derived 3
ENSG00000095587	TLL2	protein_coding	tolloid like 2
ENSG00000169490	TM2D2	protein_coding	TM2 domain containing 2
ENSG00000101337	TM9SF4	protein_coding	transmembrane 9 superfamily member 4
ENSG00000113119	TMCO6	protein_coding	transmembrane and coiled-coil domains 6
ENSG00000244187	TMEM141	protein_coding	transmembrane protein 141
ENSG00000188807	TMEM201	protein_coding	transmembrane protein 201
ENSG00000169758	TMEM266	protein_coding	transmembrane protein 266
ENSG00000006042	TMEM98	protein_coding	transmembrane protein 98
ENSG00000158427	TMSB15B	protein_coding	thymosin beta 15B
ENSG00000269226	TMSB15B	protein_coding	thymosin beta 15B
ENSG00000133687	TMTC1	protein_coding	transmembrane O-mannosyltransferase targeting cadherins 1
ENSG00000120889	TNFRSF10B	protein_coding	TNF receptor superfamily member 10b
ENSG00000159173	TNNI1	protein_coding	troponin I1, slow skeletal type
ENSG00000182095	TNRC18	protein_coding	trinucleotide repeat containing 18
ENSG00000131747	TOP2A	protein_coding	DNA topoisomerase II alpha
ENSG00000172315	TP53RK	protein_coding	TP53 regulating kinase
ENSG00000197253	TPSB2	protein_coding	tryptase beta 2
ENSG00000116176	TPSG1	protein_coding	tryptase gamma 1
ENSG00000274391	TPTE	protein_coding	transmembrane phosphatase with tensin homology
ENSG00000186854	TRABD2A	protein_coding	TraB domain containing 2A
ENSG00000167632	TRAPPC9	protein_coding	trafficking protein particle complex subunit 9
ENSG00000072657	TRHDE	protein_coding	thyrotropin releasing hormone degrading enzyme
ENSG00000109654	TRIM2	protein_coding	tripartite motif containing 2
ENSG00000132274	TRIM22	protein_coding	tripartite motif containing 22
ENSG00000146833	TRIM4	protein_coding	tripartite motif containing 4
ENSG00000132256	TRIM5	protein_coding	tripartite motif containing 5
ENSG00000104907	TRMT1	protein_coding	tRNA methyltransferase 1
ENSG00000137672	TRPC6	protein_coding	transient receptor potential cation channel subfamily C member 6
ENSG00000102804	TSC22D1	protein_coding	TSC22 domain family member 1
ENSG00000165409	TSHR	protein_coding	thyroid stimulating hormone receptor
ENSG00000127324	TSPAN8	protein_coding	tetraspanin 8
ENSG00000005379	TSPOAP1	protein_coding	TSPO associated protein 1
ENSG00000128881	TTBK2	protein_coding	tau tubulin kinase 2
ENSG00000113312	TTC1	protein_coding	tetratricopeptide repeat domain 1
ENSG00000011295	TTC19	protein_coding	tetratricopeptide repeat domain 19
ENSG00000215912	TTC34	protein_coding	tetratricopeptide repeat domain 34
ENSG00000136319	TTC5	protein_coding	tetratricopeptide repeat domain 5
ENSG00000119685	TTLL5	protein_coding	tubulin tyrosine ligase like 5
ENSG00000115514	TXNDC9	protein_coding	thioredoxin domain containing 9
ENSG00000177889	UBE2N	protein_coding	ubiquitin conjugating enzyme E2 N
ENSG00000151148	UBE3B	protein_coding	ubiquitin protein ligase E3B
ENSG00000122042	UBL3	protein_coding	ubiquitin like 3
ENSG00000157741	UBN2	protein_coding	ubinuclein 2
ENSG00000162543	UBXN10	protein_coding	UBX domain protein 10
ENSG00000143222	UFC1	protein_coding	ubiquitin-fold modifier conjugating enzyme 1
ENSG00000065060	UHRF1BP1	protein_coding	UHRF1 binding protein 1
ENSG00000111647	UHRF1BP1L	protein_coding	UHRF1 binding protein 1 like
ENSG00000130477	UNC13A	protein_coding	unc-13 homolog A
ENSG00000042781	USH2A	protein_coding	usherin
ENSG00000184979	USP18	protein_coding	ubiquitin specific peptidase 18
ENSG00000155313	USP25	protein_coding	ubiquitin specific peptidase 25
ENSG00000145390	USP53	protein_coding	ubiquitin specific peptidase 53
ENSG00000011260	UTP18	protein_coding	UTP18 small subunit processome component
ENSG00000120800	UTP20	protein_coding	UTP20 small subunit processome component
ENSG00000152818	UTRN	protein_coding	utrophin
ENSG00000111424	VDR	protein_coding	vitamin D receptor
ENSG00000112715	VEGFA	protein_coding	vascular endothelial growth factor A
ENSG00000132549	VPS13B	protein_coding	vacuolar protein sorting 13 homolog B
ENSG00000132612	VPS4A	protein_coding	vacuolar protein sorting 4 homolog A
ENSG00000100987	VSX1	protein_coding	visual system homeobox 1
ENSG00000151532	VTI1A	protein_coding	vesicle transport through interaction with t-SNAREs 1A
ENSG00000110799	VWF	protein_coding	von Willebrand factor
ENSG00000091157	WDR7	protein_coding	WD repeat domain 7
ENSG00000156232	WHAMM	protein_coding	WASP homolog associated with actin, golgi membranes and microtubules
ENSG00000095397	WHRN	protein_coding	whirlin
ENSG00000085741	WNT11	protein_coding	Wnt family member 11
ENSG00000162552	WNT4	protein_coding	Wnt family member 4
ENSG00000123124	WWP1	protein_coding	WW domain containing E3 ubiquitin protein ligase 1
ENSG00000275591	XKR5	protein_coding	XK related 5
ENSG00000114127	XRN1	protein_coding	5'-3' exoribonuclease 1
ENSG00000127337	YEATS4	protein_coding	YEATS domain containing 4
ENSG00000181704	YIPF6	protein_coding	Yip1 domain family member 6
ENSG00000177752	YIPF7	protein_coding	Yip1 domain family member 7
ENSG00000136758	YME1L1	protein_coding	YME1 like 1 ATPase
ENSG00000204186	ZDBF2	protein_coding	zinc finger DBF-type containing 2
ENSG00000023041	ZDHHC6	protein_coding	zinc finger DHHC-type palmitoyltransferase 6
ENSG00000133858	ZFC3H1	protein_coding	zinc finger C3H1-type containing
ENSG00000152977	ZIC1	protein_coding	Zic family member 1
ENSG00000171649	ZIK1	protein_coding	zinc finger protein interacting with K protein 1
ENSG00000197020	ZNF100	protein_coding	zinc finger protein 100
ENSG00000197961	ZNF121	protein_coding	zinc finger protein 121
ENSG00000188994	ZNF292	protein_coding	zinc finger protein 292
ENSG00000178338	ZNF354B	protein_coding	zinc finger protein 354B
ENSG00000215421	ZNF407	protein_coding	zinc finger protein 407
ENSG00000133250	ZNF414	protein_coding	zinc finger protein 414
ENSG00000083817	ZNF416	protein_coding	zinc finger protein 416
ENSG00000196724	ZNF418	protein_coding	zinc finger protein 418
ENSG00000101493	ZNF516	protein_coding	zinc finger protein 516
ENSG00000198795	ZNF521	protein_coding	zinc finger protein 521
ENSG00000189164	ZNF527	protein_coding	zinc finger protein 527
ENSG00000180938	ZNF572	protein_coding	zinc finger protein 572
ENSG00000213020	ZNF611	protein_coding	zinc finger protein 611
ENSG00000221994	ZNF630	protein_coding	zinc finger protein 630
ENSG00000251192	ZNF674	protein_coding	zinc finger protein 674
ENSG00000169955	ZNF747	protein_coding	zinc finger protein 747
ENSG00000169957	ZNF768	protein_coding	zinc finger protein 768
ENSG00000170100	ZNF778	protein_coding	zinc finger protein 778
ENSG00000178917	ZNF852	protein_coding	zinc finger protein 852
ENSG00000131848	ZSCAN5A	protein_coding	zinc finger and SCAN domain containing 5A
ENSG00000074755	ZZEF1	protein_coding	zinc finger ZZ-type and EF-hand domain containing 1

## Sheet: Genes.PRcommon
ensgene	symbol	biotype	description
ENSG00000094914	AAAS	protein_coding	aladin WD repeat nucleoporin
ENSG00000127837	AAMP	protein_coding	angio associated migratory cell protein
ENSG00000181409	AATK	protein_coding	apoptosis associated tyrosine kinase
ENSG00000198691	ABCA4	protein_coding	ATP binding cassette subfamily A member 4
ENSG00000073734	ABCB11	protein_coding	ATP binding cassette subfamily B member 11
ENSG00000150967	ABCB9	protein_coding	ATP binding cassette subfamily B member 9
ENSG00000023839	ABCC2	protein_coding	ATP binding cassette subfamily C member 2
ENSG00000114770	ABCC5	protein_coding	ATP binding cassette subfamily C member 5
ENSG00000006071	ABCC8	protein_coding	ATP binding cassette subfamily C member 8
ENSG00000118777	ABCG2	protein_coding	ATP binding cassette subfamily G member 2 (Junior blood group)
ENSG00000143921	ABCG8	protein_coding	ATP binding cassette subfamily G member 8
ENSG00000144827	ABHD10	protein_coding	abhydrolase domain containing 10, depalmitoylase
ENSG00000100997	ABHD12	protein_coding	abhydrolase domain containing 12, lysophospholipase
ENSG00000140526	ABHD2	protein_coding	abhydrolase domain containing 2, acylglycerol lipase
ENSG00000127220	ABHD8	protein_coding	abhydrolase domain containing 8
ENSG00000138443	ABI2	protein_coding	abl interactor 2
ENSG00000097007	ABL1	protein_coding	ABL proto-oncogene 1, non-receptor tyrosine kinase
ENSG00000143322	ABL2	protein_coding	ABL proto-oncogene 2, non-receptor tyrosine kinase
ENSG00000099204	ABLIM1	protein_coding	actin binding LIM protein 1
ENSG00000163995	ABLIM2	protein_coding	actin binding LIM protein family member 2
ENSG00000166016	ABTB2	protein_coding	ankyrin repeat and BTB domain containing 2
ENSG00000278540	ACACA	protein_coding	acetyl-CoA carboxylase alpha
ENSG00000076555	ACACB	protein_coding	acetyl-CoA carboxylase beta
ENSG00000115361	ACADL	protein_coding	acyl-CoA dehydrogenase long chain
ENSG00000157766	ACAN	protein_coding	aggrecan
ENSG00000072818	ACAP1	protein_coding	ArfGAP with coiled-coil, ankyrin repeat and PH domains 1
ENSG00000181513	ACBD4	protein_coding	acyl-CoA binding domain containing 4
ENSG00000130234	ACE2	protein_coding	angiotensin converting enzyme 2
ENSG00000078124	ACER3	protein_coding	alkaline ceramidase 3
ENSG00000087085	ACHE	protein_coding	acetylcholinesterase (Cartwright blood group)
ENSG00000100813	ACIN1	protein_coding	apoptotic chromatin condensation inducer 1
ENSG00000100412	ACO2	protein_coding	aconitase 2
ENSG00000112304	ACOT13	protein_coding	acyl-CoA thioesterase 13
ENSG00000153093	ACOXL	protein_coding	acyl-CoA oxidase like
ENSG00000130377	ACSBG2	protein_coding	acyl-CoA synthetase bubblegum family member 2
ENSG00000184009	ACTG1	protein_coding	actin gamma 1
ENSG00000136518	ACTL6A	protein_coding	actin like 6A
ENSG00000130402	ACTN4	protein_coding	actinin alpha 4
ENSG00000138107	ACTR1A	protein_coding	actin related protein 1A
ENSG00000106526	ACTR3C	protein_coding	actin related protein 3C
ENSG00000115170	ACVR1	protein_coding	activin A receptor type 1
ENSG00000135503	ACVR1B	protein_coding	activin A receptor type 1B
ENSG00000121989	ACVR2A	protein_coding	activin A receptor type 2A
ENSG00000170634	ACYP2	protein_coding	acylphosphatase 2
ENSG00000140955	ADAD2	protein_coding	adenosine deaminase domain containing 2
ENSG00000073670	ADAM11	protein_coding	ADAM metallopeptidase domain 11
ENSG00000148848	ADAM12	protein_coding	ADAM metallopeptidase domain 12
ENSG00000154734	ADAMTS1	protein_coding	ADAM metallopeptidase with thrombospondin type 1 motif 1
ENSG00000140470	ADAMTS17	protein_coding	ADAM metallopeptidase with thrombospondin type 1 motif 17
ENSG00000173157	ADAMTS20	protein_coding	ADAM metallopeptidase with thrombospondin type 1 motif 20
ENSG00000156140	ADAMTS3	protein_coding	ADAM metallopeptidase with thrombospondin type 1 motif 3
ENSG00000163638	ADAMTS9	protein_coding	ADAM metallopeptidase with thrombospondin type 1 motif 9
ENSG00000178031	ADAMTSL1	protein_coding	ADAMTS like 1
ENSG00000197381	ADARB1	protein_coding	adenosine deaminase RNA specific B1
ENSG00000189007	ADAT2	protein_coding	adenosine deaminase tRNA specific 2
ENSG00000133597	ADCK2	protein_coding	aarF domain containing kinase 2
ENSG00000143199	ADCY10	protein_coding	adenylate cyclase 10
ENSG00000129467	ADCY4	protein_coding	adenylate cyclase 4
ENSG00000075340	ADD2	protein_coding	adducin 2
ENSG00000148700	ADD3	protein_coding	adducin 3
ENSG00000152990	ADGRA3	protein_coding	adhesion G protein-coupled receptor A3
ENSG00000127507	ADGRE2	protein_coding	adhesion G protein-coupled receptor E2
ENSG00000159618	ADGRG5	protein_coding	adhesion G protein-coupled receptor G5
ENSG00000117114	ADGRL2	protein_coding	adhesion G protein-coupled receptor L2
ENSG00000164199	ADGRV1	protein_coding	adhesion G protein-coupled receptor V1
ENSG00000147576	ADHFE1	protein_coding	alcohol dehydrogenase iron containing 1
ENSG00000006831	ADIPOR2	protein_coding	adiponectin receptor 2
ENSG00000156110	ADK	protein_coding	adenosine kinase
ENSG00000101544	ADNP2	protein_coding	ADNP homeobox 2
ENSG00000239900	ADSL	protein_coding	adenylosuccinate lyase
ENSG00000157510	AFAP1L1	protein_coding	actin filament associated protein 1 like 1
ENSG00000169129	AFAP1L2	protein_coding	actin filament associated protein 1 like 2
ENSG00000130396	AFDN	protein_coding	afadin, adherens junction formation factor
ENSG00000172493	AFF1	protein_coding	AF4/FMR2 family member 1
ENSG00000144218	AFF3	protein_coding	AF4/FMR2 family member 3
ENSG00000141385	AFG3L2	protein_coding	AFG3 like matrix AAA peptidase subunit 2
ENSG00000157985	AGAP1	protein_coding	ArfGAP with GTPase domain, ankyrin repeat and PH domain 1
ENSG00000133612	AGAP3	protein_coding	ArfGAP with GTPase domain, ankyrin repeat and PH domain 3
ENSG00000146856	AGBL3	protein_coding	AGBL carboxypeptidase 3
ENSG00000006530	AGK	protein_coding	acylglycerol kinase
ENSG00000187546	AGMO	protein_coding	alkylglycerol monooxygenase
ENSG00000135049	AGTPBP1	protein_coding	ATP/GTP binding carboxypeptidase 1
ENSG00000144891	AGTR1	protein_coding	angiotensin II receptor type 1
ENSG00000101444	AHCY	protein_coding	adenosylhomocysteinase
ENSG00000168710	AHCYL1	protein_coding	adenosylhomocysteinase like 1
ENSG00000158467	AHCYL2	protein_coding	adenosylhomocysteinase like 2
ENSG00000135541	AHI1	protein_coding	Abelson helper integration site 1
ENSG00000129221	AIPL1	protein_coding	aryl hydrocarbon receptor interacting protein like 1
ENSG00000162433	AK4	protein_coding	adenylate kinase 4
ENSG00000154027	AK5	protein_coding	adenylate kinase 5
ENSG00000165695	AK8	protein_coding	adenylate kinase 8
ENSG00000155085	AK9	protein_coding	adenylate kinase 9
ENSG00000108599	AKAP10	protein_coding	A-kinase anchoring protein 10
ENSG00000131016	AKAP12	protein_coding	A-kinase anchoring protein 12
ENSG00000170776	AKAP13	protein_coding	A-kinase anchoring protein 13
ENSG00000151320	AKAP6	protein_coding	A-kinase anchoring protein 6
ENSG00000118507	AKAP7	protein_coding	A-kinase anchoring protein 7
ENSG00000196139	AKR1C3	protein_coding	aldo-keto reductase family 1 member C3
ENSG00000122787	AKR1D1	protein_coding	aldo-keto reductase family 1 member D1
ENSG00000165568	AKR1E2	protein_coding	aldo-keto reductase family 1 member E2
ENSG00000105221	AKT2	protein_coding	AKT serine/threonine kinase 2
ENSG00000117020	AKT3	protein_coding	AKT serine/threonine kinase 3
ENSG00000059573	ALDH18A1	protein_coding	aldehyde dehydrogenase 18 family member A1
ENSG00000128918	ALDH1A2	protein_coding	aldehyde dehydrogenase 1 family member A2
ENSG00000159423	ALDH4A1	protein_coding	aldehyde dehydrogenase 4 family member A1
ENSG00000164904	ALDH7A1	protein_coding	aldehyde dehydrogenase 7 family member A1
ENSG00000175548	ALG10B	protein_coding	ALG10 alpha-1,2-glucosyltransferase B
ENSG00000182858	ALG12	protein_coding	ALG12 alpha-1,6-mannosyltransferase
ENSG00000172339	ALG14	protein_coding	ALG14 UDP-N-acetylglucosaminyltransferase subunit
ENSG00000086848	ALG9	protein_coding	ALG9 alpha-1,2-mannosyltransferase
ENSG00000171094	ALK	protein_coding	ALK receptor tyrosine kinase
ENSG00000137760	ALKBH8	protein_coding	alkB homolog 8, tRNA methyltransferase
ENSG00000151360	ALLC	protein_coding	allantoicase
ENSG00000198796	ALPK2	protein_coding	alpha kinase 2
ENSG00000003393	ALS2	protein_coding	alsin Rho guanine nucleotide exchange factor ALS2
ENSG00000052850	ALX4	protein_coding	ALX homeobox 4
ENSG00000178522	AMBN	protein_coding	ameloblastin
ENSG00000106927	AMBP	protein_coding	alpha-1-microglobulin/bikunin precursor
ENSG00000101935	AMMECR1	protein_coding	AMMECR nuclear protein 1
ENSG00000174945	AMZ1	protein_coding	archaelysin family metallopeptidase 1
ENSG00000196704	AMZ2	protein_coding	archaelysin family metallopeptidase 2
ENSG00000153107	ANAPC1	protein_coding	anaphase promoting complex subunit 1
ENSG00000129055	ANAPC13	protein_coding	anaphase promoting complex subunit 13
ENSG00000166295	ANAPC16	protein_coding	anaphase promoting complex subunit 16
ENSG00000214274	ANG	protein_coding	angiogenin
ENSG00000145362	ANK2	protein_coding	ankyrin 2
ENSG00000151150	ANK3	protein_coding	ankyrin 3
ENSG00000131503	ANKHD1	protein_coding	ankyrin repeat and KH domain containing 1
ENSG00000254996	ANKHD1-EIF4EBP3	protein_coding	ANKHD1-EIF4EBP3 readthrough
ENSG00000160117	ANKLE1	protein_coding	ankyrin repeat and LEM domain containing 1
ENSG00000101745	ANKRD12	protein_coding	ankyrin repeat domain 12
ENSG00000152766	ANKRD22	protein_coding	ankyrin repeat domain 22
ENSG00000154065	ANKRD29	protein_coding	ankyrin repeat domain 29
ENSG00000135976	ANKRD36	protein_coding	ankyrin repeat domain 36
ENSG00000154945	ANKRD40	protein_coding	ankyrin repeat domain 40
ENSG00000065413	ANKRD44	protein_coding	ankyrin repeat domain 44
ENSG00000186106	ANKRD46	protein_coding	ankyrin repeat domain 46
ENSG00000151458	ANKRD50	protein_coding	ankyrin repeat domain 50
ENSG00000144031	ANKRD53	protein_coding	ankyrin repeat domain 53
ENSG00000135299	ANKRD6	protein_coding	ankyrin repeat domain 6
ENSG00000124227	ANKRD60	protein_coding	ankyrin repeat domain 60
ENSG00000168096	ANKS3	protein_coding	ankyrin repeat and sterile alpha motif domain containing 3
ENSG00000165138	ANKS6	protein_coding	ankyrin repeat and sterile alpha motif domain containing 6
ENSG00000206199	ANKUB1	protein_coding	ankyrin repeat and ubiquitin domain containing 1
ENSG00000134343	ANO3	protein_coding	anoctamin 3
ENSG00000146205	ANO7	protein_coding	anoctamin 7
ENSG00000169604	ANTXR1	protein_coding	ANTXR cell adhesion molecule 1
ENSG00000104537	ANXA13	protein_coding	annexin A13
ENSG00000196975	ANXA4	protein_coding	annexin A4
ENSG00000143412	ANXA9	protein_coding	annexin A9
ENSG00000100280	AP1B1	protein_coding	adaptor related protein complex 1 subunit beta 1
ENSG00000129354	AP1M2	protein_coding	adaptor related protein complex 1 subunit mu 2
ENSG00000042753	AP2S1	protein_coding	adaptor related protein complex 2 subunit sigma 1
ENSG00000132842	AP3B1	protein_coding	adaptor related protein complex 3 subunit beta 1
ENSG00000070718	AP3M2	protein_coding	adaptor related protein complex 3 subunit mu 2
ENSG00000157823	AP3S2	protein_coding	adaptor related protein complex 3 subunit sigma 2
ENSG00000081014	AP4E1	protein_coding	adaptor related protein complex 4 subunit epsilon 1
ENSG00000107282	APBA1	protein_coding	amyloid beta precursor protein binding family A member 1
ENSG00000163697	APBB2	protein_coding	amyloid beta precursor protein binding family B member 2
ENSG00000198768	APCDD1L	protein_coding	APC down-regulated 1 like
ENSG00000138613	APH1B	protein_coding	aph-1 homolog B, gamma-secretase subunit
ENSG00000149089	APIP	protein_coding	APAF1 interacting protein
ENSG00000244509	APOBEC3C	protein_coding	apolipoprotein B mRNA editing enzyme catalytic subunit 3C
ENSG00000243811	APOBEC3D	protein_coding	apolipoprotein B mRNA editing enzyme catalytic subunit 3D
ENSG00000184831	APOO	protein_coding	apolipoprotein O
ENSG00000142192	APP	protein_coding	amyloid beta precursor protein
ENSG00000062725	APPBP2	protein_coding	amyloid beta precursor protein binding protein 2
ENSG00000137074	APTX	protein_coding	aprataxin
ENSG00000167580	AQP2	protein_coding	aquaporin 2
ENSG00000161798	AQP5	protein_coding	aquaporin 5
ENSG00000186635	ARAP1	protein_coding	ArfGAP with RhoGAP domain, ankyrin repeat and PH domain 1
ENSG00000242247	ARFGAP3	protein_coding	ADP ribosylation factor GTPase activating protein 3
ENSG00000134884	ARGLU1	protein_coding	arginine and glutamate rich 1
ENSG00000071205	ARHGAP10	protein_coding	Rho GTPase activating protein 10
ENSG00000165322	ARHGAP12	protein_coding	Rho GTPase activating protein 12
ENSG00000075884	ARHGAP15	protein_coding	Rho GTPase activating protein 15
ENSG00000146376	ARHGAP18	protein_coding	Rho GTPase activating protein 18
ENSG00000275832	ARHGAP23	protein_coding	Rho GTPase activating protein 23
ENSG00000138639	ARHGAP24	protein_coding	Rho GTPase activating protein 24
ENSG00000145819	ARHGAP26	protein_coding	Rho GTPase activating protein 26
ENSG00000134909	ARHGAP32	protein_coding	Rho GTPase activating protein 32
ENSG00000160007	ARHGAP35	protein_coding	Rho GTPase activating protein 35
ENSG00000147799	ARHGAP39	protein_coding	Rho GTPase activating protein 39
ENSG00000089820	ARHGAP4	protein_coding	Rho GTPase activating protein 4
ENSG00000047648	ARHGAP6	protein_coding	Rho GTPase activating protein 6
ENSG00000132694	ARHGEF11	protein_coding	Rho guanine nucleotide exchange factor 11
ENSG00000214944	ARHGEF28	protein_coding	Rho guanine nucleotide exchange factor 28
ENSG00000163947	ARHGEF3	protein_coding	Rho guanine nucleotide exchange factor 3
ENSG00000183111	ARHGEF37	protein_coding	Rho guanine nucleotide exchange factor 37
ENSG00000236699	ARHGEF38	protein_coding	Rho guanine nucleotide exchange factor 38
ENSG00000129675	ARHGEF6	protein_coding	Rac/Cdc42 guanine nucleotide exchange factor 6
ENSG00000049618	ARID1B	protein_coding	AT-rich interaction domain 1B
ENSG00000189079	ARID2	protein_coding	AT-rich interaction domain 2
ENSG00000054267	ARID4B	protein_coding	AT-rich interaction domain 4B
ENSG00000196843	ARID5A	protein_coding	AT-rich interaction domain 5A
ENSG00000150347	ARID5B	protein_coding	AT-rich interaction domain 5B
ENSG00000228696	ARL17B	protein_coding	ADP ribosylation factor like GTPase 17B
ENSG00000213465	ARL2	protein_coding	ADP ribosylation factor like GTPase 2
ENSG00000273003	ARL2-SNX15	protein_coding	ARL2-SNX15 readthrough (NMD candidate)
ENSG00000141748	ARL5C	protein_coding	ADP ribosylation factor like GTPase 5C
ENSG00000182196	ARL6IP4	protein_coding	ADP ribosylation factor like GTPase 6 interacting protein 4
ENSG00000157343	ARMC12	protein_coding	armadillo repeat containing 12
ENSG00000118690	ARMC2	protein_coding	armadillo repeat containing 2
ENSG00000165309	ARMC3	protein_coding	armadillo repeat containing 3
ENSG00000105676	ARMC6	protein_coding	armadillo repeat containing 6
ENSG00000254636	ARMS2	protein_coding	age-related maculopathy susceptibility 2
ENSG00000172379	ARNT2	protein_coding	aryl hydrocarbon receptor nuclear translocator 2
ENSG00000133794	ARNTL	protein_coding	aryl hydrocarbon receptor nuclear translocator like
ENSG00000029153	ARNTL2	protein_coding	aryl hydrocarbon receptor nuclear translocator like 2
ENSG00000136950	ARPC5L	protein_coding	actin related protein 2/3 complex subunit 5 like
ENSG00000137486	ARRB1	protein_coding	arrestin beta 1
ENSG00000141480	ARRB2	protein_coding	arrestin beta 2
ENSG00000100299	ARSA	protein_coding	arylsulfatase A
ENSG00000141337	ARSG	protein_coding	arylsulfatase G
ENSG00000117407	ARTN	protein_coding	artemin
ENSG00000153317	ASAP1	protein_coding	ArfGAP with SH3 domain, ankyrin repeat and PH domain 1
ENSG00000151693	ASAP2	protein_coding	ArfGAP with SH3 domain, ankyrin repeat and PH domain 2
ENSG00000115239	ASB3	protein_coding	ankyrin repeat and SOCS box containing 3
ENSG00000005981	ASB4	protein_coding	ankyrin repeat and SOCS box containing 4
ENSG00000183475	ASB7	protein_coding	ankyrin repeat and SOCS box containing 7
ENSG00000138303	ASCC1	protein_coding	activating signal cointegrator 1 complex subunit 1
ENSG00000187855	ASCL4	protein_coding	achaete-scute family bHLH transcription factor 4
ENSG00000116539	ASH1L	protein_coding	ASH1 like histone lysine methyltransferase
ENSG00000110881	ASIC1	protein_coding	acid sensing ion channel subunit 1
ENSG00000072182	ASIC4	protein_coding	acid sensing ion channel subunit family member 4
ENSG00000162174	ASRGL1	protein_coding	asparaginase and isoaspartyl peptidase 1
ENSG00000152092	ASTN1	protein_coding	astrotactin 1
ENSG00000119778	ATAD2B	protein_coding	ATPase family AAA domain containing 2B
ENSG00000197785	ATAD3A	protein_coding	ATPase family AAA domain containing 3A
ENSG00000107669	ATE1	protein_coding	arginyltransferase 1
ENSG00000123268	ATF1	protein_coding	activating transcription factor 1
ENSG00000162772	ATF3	protein_coding	activating transcription factor 3
ENSG00000170653	ATF7	protein_coding	activating transcription factor 7
ENSG00000145782	ATG12	protein_coding	autophagy related 12
ENSG00000085978	ATG16L1	protein_coding	autophagy related 16 like 1
ENSG00000168010	ATG16L2	protein_coding	autophagy related 16 like 2
ENSG00000066739	ATG2B	protein_coding	autophagy related 2B
ENSG00000125703	ATG4C	protein_coding	autophagy related 4C cysteine peptidase
ENSG00000057663	ATG5	protein_coding	autophagy related 5
ENSG00000197548	ATG7	protein_coding	autophagy related 7
ENSG00000181652	ATG9B	protein_coding	autophagy related 9B
ENSG00000198513	ATL1	protein_coding	atlastin GTPase 1
ENSG00000184743	ATL3	protein_coding	atlastin GTPase 3
ENSG00000068650	ATP11A	protein_coding	ATPase phospholipid transporting 11A
ENSG00000133657	ATP13A3	protein_coding	ATPase 13A3
ENSG00000105409	ATP1A3	protein_coding	ATPase Na+/K+ transporting subunit alpha 3
ENSG00000069849	ATP1B3	protein_coding	ATPase Na+/K+ transporting subunit beta 3
ENSG00000157087	ATP2B2	protein_coding	ATPase plasma membrane Ca2+ transporting 2
ENSG00000067842	ATP2B3	protein_coding	ATPase plasma membrane Ca2+ transporting 3
ENSG00000058668	ATP2B4	protein_coding	ATPase plasma membrane Ca2+ transporting 4
ENSG00000017260	ATP2C1	protein_coding	ATPase secretory pathway Ca2+ transporting 1
ENSG00000186009	ATP4B	protein_coding	ATPase H+/K+ transporting subunit beta
ENSG00000105929	ATP6V0A4	protein_coding	ATPase H+ transporting V0 subunit a4
ENSG00000155097	ATP6V1C1	protein_coding	ATPase H+ transporting V1 subunit C1
ENSG00000104043	ATP8B4	protein_coding	ATPase phospholipid transporting 8B4 (putative)
ENSG00000166377	ATP9B	protein_coding	ATPase phospholipid transporting 9B (putative)
ENSG00000175054	ATR	protein_coding	ATR serine/threonine kinase
ENSG00000124788	ATXN1	protein_coding	ataxin 1
ENSG00000146776	ATXN7L1	protein_coding	ataxin 7 like 1
ENSG00000158321	AUTS2	protein_coding	activator of transcription and developmental regulator AUTS2
ENSG00000155096	AZIN1	protein_coding	antizyme inhibitor 1
ENSG00000142920	AZIN2	protein_coding	antizyme inhibitor 2
ENSG00000198488	B3GNT6	protein_coding	UDP-GlcNAc:betaGal beta-1,3-N-acetylglucosaminyltransferase 6
ENSG00000139044	B4GALNT3	protein_coding	beta-1,4-N-acetyl-galactosaminyltransferase 3
ENSG00000182272	B4GALNT4	protein_coding	beta-1,4-N-acetyl-galactosaminyltransferase 4
ENSG00000108641	B9D1	protein_coding	B9 domain containing 1
ENSG00000182240	BACE2	protein_coding	beta-secretase 2
ENSG00000112208	BAG2	protein_coding	BAG cochaperone 2
ENSG00000166170	BAG5	protein_coding	BAG cochaperone 5
ENSG00000266074	BAHCC1	protein_coding	BAH domain and coiled-coil containing 1
ENSG00000175866	BAIAP2	protein_coding	BAR/IMD domain containing adaptor protein 2
ENSG00000030110	BAK1	protein_coding	BCL2 antagonist/killer 1
ENSG00000153064	BANK1	protein_coding	B cell scaffold protein with ankyrin repeats 1
ENSG00000172530	BANP	protein_coding	BTG3 associated nuclear protein
ENSG00000143032	BARHL2	protein_coding	BarH like homeobox 2
ENSG00000176788	BASP1	protein_coding	brain abundant membrane attached signal protein 1
ENSG00000198604	BAZ1A	protein_coding	bromodomain adjacent to zinc finger domain 1A
ENSG00000009954	BAZ1B	protein_coding	bromodomain adjacent to zinc finger domain 1B
ENSG00000076108	BAZ2A	protein_coding	bromodomain adjacent to zinc finger domain 2A
ENSG00000214413	BBIP1	protein_coding	BBSome interacting protein 1
ENSG00000179941	BBS10	protein_coding	Bardet-Biedl syndrome 10
ENSG00000137936	BCAR3	protein_coding	BCAR3 adaptor protein, NSP family member
ENSG00000064787	BCAS1	protein_coding	brain enriched myelin associated protein 1
ENSG00000141376	BCAS3	protein_coding	BCAS3 microtubule associated cell migration factor
ENSG00000124243	BCAS4	protein_coding	breast carcinoma amplified sequence 4
ENSG00000060982	BCAT1	protein_coding	branched chain amino acid transaminase 1
ENSG00000127152	BCL11B	protein_coding	BAF chromatin remodeling complex subunit BCL11B
ENSG00000171791	BCL2	protein_coding	BCL2 apoptosis regulator
ENSG00000099968	BCL2L13	protein_coding	BCL2 like 13
ENSG00000113916	BCL6	protein_coding	BCL6 transcription repressor
ENSG00000161940	BCL6B	protein_coding	BCL6B transcription repressor
ENSG00000110987	BCL7A	protein_coding	BAF chromatin remodeling complex subunit BCL7A
ENSG00000085185	BCORL1	protein_coding	BCL6 corepressor like 1
ENSG00000186716	BCR	protein_coding	BCR activator of RhoGEF and GTPase
ENSG00000176697	BDNF	protein_coding	brain derived neurotrophic factor
ENSG00000126581	BECN1	protein_coding	beclin 1
ENSG00000167995	BEST1	protein_coding	bestrophin 1
ENSG00000125864	BFSP1	protein_coding	beaded filament structural protein 1
ENSG00000242252	BGLAP	protein_coding	bone gamma-carboxyglutamate protein
ENSG00000145692	BHMT	protein_coding	betaine--homocysteine S-methyltransferase
ENSG00000122870	BICC1	protein_coding	BicC family RNA binding protein 1
ENSG00000015475	BID	protein_coding	BH3 interacting domain death agonist
ENSG00000110330	BIRC2	protein_coding	baculoviral IAP repeat containing 2
ENSG00000270181	BIVM-ERCC5	protein_coding	BIVM-ERCC5 readthrough
ENSG00000136573	BLK	protein_coding	BLK proto-oncogene, Src family tyrosine kinase
ENSG00000095585	BLNK	protein_coding	B cell linker
ENSG00000196072	BLOC1S2	protein_coding	biogenesis of lysosomal organelles complex 1 subunit 2
ENSG00000259040	BLOC1S5-TXNDC5	protein_coding	BLOC1S5-TXNDC5 readthrough (NMD candidate)
ENSG00000104164	BLOC1S6	protein_coding	biogenesis of lysosomal organelles complex 1 subunit 6
ENSG00000152785	BMP3	protein_coding	bone morphogenetic protein 3
ENSG00000138696	BMPR1B	protein_coding	bone morphogenetic protein receptor type 1B
ENSG00000204217	BMPR2	protein_coding	bone morphogenetic protein receptor type 2
ENSG00000102010	BMX	protein_coding	BMX non-receptor tyrosine kinase
ENSG00000144857	BOC	protein_coding	BOC cell adhesion associated, oncogene regulated
ENSG00000163170	BOLA3	protein_coding	bolA family member 3
ENSG00000165714	BORCS5	protein_coding	BLOC-1 related complex subunit 5
ENSG00000137274	BPHL	protein_coding	biphenyl hydrolase like
ENSG00000101425	BPI	protein_coding	bactericidal permeability increasing protein
ENSG00000171634	BPTF	protein_coding	bromodomain PHD finger transcription factor
ENSG00000141867	BRD4	protein_coding	bromodomain containing 4
ENSG00000166164	BRD7	protein_coding	bromodomain containing 7
ENSG00000136492	BRIP1	protein_coding	BRCA1 interacting helicase 1
ENSG00000096070	BRPF3	protein_coding	bromodomain and PHD finger containing 3
ENSG00000102239	BRS3	protein_coding	bombesin receptor subtype 3
ENSG00000185658	BRWD1	protein_coding	bromodomain and WD repeat domain containing 1
ENSG00000164061	BSN	protein_coding	bassoon presynaptic cytomatrix protein
ENSG00000095564	BTAF1	protein_coding	B-TFIID TATA-box binding protein associated factor 1
ENSG00000151136	BTBD11	protein_coding	BTB domain containing 11
ENSG00000133639	BTG1	protein_coding	BTG anti-proliferation factor 1
ENSG00000154493	C10orf90	protein_coding	chromosome 10 open reading frame 90
ENSG00000110665	C11orf21	protein_coding	chromosome 11 open reading frame 21
ENSG00000110696	C11orf58	protein_coding	chromosome 11 open reading frame 58
ENSG00000173715	C11orf80	protein_coding	chromosome 11 open reading frame 80
ENSG00000257057	C11orf97	protein_coding	chromosome 11 open reading frame 97
ENSG00000185306	C12orf56	protein_coding	chromosome 12 open reading frame 56
ENSG00000204954	C12orf73	protein_coding	chromosome 12 open reading frame 73
ENSG00000179933	C14orf119	protein_coding	chromosome 14 open reading frame 119
ENSG00000169609	C15orf40	protein_coding	chromosome 15 open reading frame 40
ENSG00000159761	C16orf86	protein_coding	chromosome 16 open reading frame 86
ENSG00000155330	C16orf87	protein_coding	chromosome 16 open reading frame 87
ENSG00000260456	C16orf95	protein_coding	chromosome 16 open reading frame 95
ENSG00000256806	C17orf100	protein_coding	chromosome 17 open reading frame 100
ENSG00000205710	C17orf107	protein_coding	chromosome 17 open reading frame 107
ENSG00000258315	C17orf49	protein_coding	chromosome 17 open reading frame 49
ENSG00000270806	C17orf50	protein_coding	chromosome 17 open reading frame 50
ENSG00000108666	C17orf75	protein_coding	chromosome 17 open reading frame 75
ENSG00000187624	C17orf97	protein_coding	chromosome 17 open reading frame 97
ENSG00000206043	C18orf63	protein_coding	chromosome 18 open reading frame 63
ENSG00000131943	C19orf12	protein_coding	chromosome 19 open reading frame 12
ENSG00000214212	C19orf38	protein_coding	chromosome 19 open reading frame 38
ENSG00000197223	C1D	protein_coding	C1D nuclear receptor corepressor
ENSG00000180999	C1orf105	protein_coding	chromosome 1 open reading frame 105
ENSG00000116922	C1orf109	protein_coding	chromosome 1 open reading frame 109
ENSG00000000460	C1orf112	protein_coding	chromosome 1 open reading frame 112
ENSG00000197982	C1orf122	protein_coding	chromosome 1 open reading frame 122
ENSG00000143633	C1orf131	protein_coding	chromosome 1 open reading frame 131
ENSG00000203963	C1orf141	protein_coding	chromosome 1 open reading frame 141
ENSG00000164008	C1orf50	protein_coding	chromosome 1 open reading frame 50
ENSG00000205863	C1QTNF9B	protein_coding	C1q and TNF related 9B
ENSG00000149609	C20orf144	protein_coding	chromosome 20 open reading frame 144
ENSG00000198547	C20orf203	protein_coding	chromosome 20 open reading frame 203
ENSG00000101220	C20orf27	protein_coding	chromosome 20 open reading frame 27
ENSG00000111731	C2CD5	protein_coding	C2 calcium dependent domain containing 5
ENSG00000150873	C2orf50	protein_coding	chromosome 2 open reading frame 50
ENSG00000186132	C2orf76	protein_coding	chromosome 2 open reading frame 76
ENSG00000187699	C2orf88	protein_coding	chromosome 2 open reading frame 88
ENSG00000163632	C3orf49	protein_coding	chromosome 3 open reading frame 49
ENSG00000244731	C4A	protein_coding	complement C4A (Rodgers blood group)
ENSG00000163633	C4orf36	protein_coding	chromosome 4 open reading frame 36
ENSG00000082213	C5orf22	protein_coding	chromosome 5 open reading frame 22
ENSG00000185056	C5orf47	protein_coding	chromosome 5 open reading frame 47
ENSG00000184530	C6orf58	protein_coding	chromosome 6 open reading frame 58
ENSG00000112308	C6orf62	protein_coding	chromosome 6 open reading frame 62
ENSG00000176919	C8G	protein_coding	complement C8 gamma chain
ENSG00000189376	C8orf76	protein_coding	chromosome 8 open reading frame 76
ENSG00000213563	C8orf82	protein_coding	chromosome 8 open reading frame 82
ENSG00000113600	C9	protein_coding	complement C9
ENSG00000164972	C9orf24	protein_coding	chromosome 9 open reading frame 24
ENSG00000164879	CA3	protein_coding	carbonic anhydrase 3
ENSG00000120159	CAAP1	protein_coding	caspase activity and apoptosis inhibitor 1
ENSG00000135932	CAB39	protein_coding	calcium binding protein 39
ENSG00000102547	CAB39L	protein_coding	calcium binding protein 39 like
ENSG00000099991	CABIN1	protein_coding	calcineurin binding protein 1
ENSG00000134508	CABLES1	protein_coding	Cdk5 and Abl enzyme substrate 1
ENSG00000154040	CABYR	protein_coding	calcium binding tyrosine phosphorylation regulated
ENSG00000158966	CACHD1	protein_coding	cache domain containing 1
ENSG00000141837	CACNA1A	protein_coding	calcium voltage-gated channel subunit alpha1 A
ENSG00000151067	CACNA1C	protein_coding	calcium voltage-gated channel subunit alpha1 C
ENSG00000157388	CACNA1D	protein_coding	calcium voltage-gated channel subunit alpha1 D
ENSG00000153956	CACNA2D1	protein_coding	calcium voltage-gated channel auxiliary subunit alpha2delta 1
ENSG00000007402	CACNA2D2	protein_coding	calcium voltage-gated channel auxiliary subunit alpha2delta 2
ENSG00000157445	CACNA2D3	protein_coding	calcium voltage-gated channel auxiliary subunit alpha2delta 3
ENSG00000151062	CACNA2D4	protein_coding	calcium voltage-gated channel auxiliary subunit alpha2delta 4
ENSG00000165995	CACNB2	protein_coding	calcium voltage-gated channel auxiliary subunit beta 2
ENSG00000167535	CACNB3	protein_coding	calcium voltage-gated channel auxiliary subunit beta 3
ENSG00000182389	CACNB4	protein_coding	calcium voltage-gated channel auxiliary subunit beta 4
ENSG00000182985	CADM1	protein_coding	cell adhesion molecule 1
ENSG00000198668	CALM1	protein_coding	calmodulin 1
ENSG00000143933	CALM2	protein_coding	calmodulin 2
ENSG00000169885	CALML6	protein_coding	calmodulin like 6
ENSG00000183049	CAMK1D	protein_coding	calcium/calmodulin dependent protein kinase ID
ENSG00000070808	CAMK2A	protein_coding	calcium/calmodulin dependent protein kinase II alpha
ENSG00000145349	CAMK2D	protein_coding	calcium/calmodulin dependent protein kinase II delta
ENSG00000143919	CAMKMT	protein_coding	calmodulin-lysine N-methyltransferase
ENSG00000171735	CAMTA1	protein_coding	calmodulin binding transcription activator 1
ENSG00000131236	CAP1	protein_coding	cyclase associated actin cytoskeleton regulatory protein 1
ENSG00000042493	CAPG	protein_coding	capping actin protein, gelsolin like
ENSG00000182472	CAPN12	protein_coding	calpain 12
ENSG00000162949	CAPN13	protein_coding	calpain 13
ENSG00000103326	CAPN15	protein_coding	calpain 15
ENSG00000203697	CAPN8	protein_coding	calpain 8
ENSG00000135773	CAPN9	protein_coding	calpain 9
ENSG00000256812	CAPNS2	protein_coding	calpain small subunit 2
ENSG00000105519	CAPS	protein_coding	calcyphosine
ENSG00000152611	CAPSL	protein_coding	calcyphosine like
ENSG00000198898	CAPZA2	protein_coding	capping actin protein of muscle Z-line subunit alpha 2
ENSG00000177303	CASKIN2	protein_coding	CASK interacting protein 2
ENSG00000165806	CASP7	protein_coding	caspase 7
ENSG00000132906	CASP9	protein_coding	caspase 9
ENSG00000036828	CASR	protein_coding	calcium sensing receptor
ENSG00000153113	CAST	protein_coding	calpastatin
ENSG00000130940	CASZ1	protein_coding	castor zinc finger 1
ENSG00000182533	CAV3	protein_coding	caveolin 3
ENSG00000142273	CBLC	protein_coding	Cbl proto-oncogene C
ENSG00000159231	CBR3	protein_coding	carbonyl reductase 3
ENSG00000145439	CBR4	protein_coding	carbonyl reductase 4
ENSG00000122565	CBX3	protein_coding	chromobox 3
ENSG00000141582	CBX4	protein_coding	chromobox 4
ENSG00000100307	CBX7	protein_coding	chromobox 7
ENSG00000048342	CC2D2A	protein_coding	coiled-coil and C2 domain containing 2A
ENSG00000188649	CC2D2B	protein_coding	coiled-coil and C2 domain containing 2B
ENSG00000060339	CCAR1	protein_coding	cell division cycle and apoptosis regulator 1
ENSG00000183287	CCBE1	protein_coding	collagen and calcium binding EGF domains 1
ENSG00000167131	CCDC103	protein_coding	coiled-coil domain containing 103
ENSG00000164221	CCDC112	protein_coding	coiled-coil domain containing 112
ENSG00000244607	CCDC13	protein_coding	coiled-coil domain containing 13
ENSG00000100147	CCDC134	protein_coding	coiled-coil domain containing 134
ENSG00000163492	CCDC141	protein_coding	coiled-coil domain containing 141
ENSG00000135205	CCDC146	protein_coding	coiled-coil domain containing 146
ENSG00000149548	CCDC15	protein_coding	coiled-coil domain containing 15
ENSG00000248712	CCDC153	protein_coding	coiled-coil domain containing 153
ENSG00000163749	CCDC158	protein_coding	coiled-coil domain containing 158
ENSG00000280670	CCDC163	protein_coding	coiled-coil domain containing 163
ENSG00000260220	CCDC187	protein_coding	coiled-coil domain containing 187
ENSG00000234409	CCDC188	protein_coding	coiled-coil domain containing 188
ENSG00000185860	CCDC190	protein_coding	coiled-coil domain containing 190
ENSG00000230561	CCDC192	protein_coding	coiled-coil domain containing 192
ENSG00000024862	CCDC28A	protein_coding	coiled-coil domain containing 28A
ENSG00000160050	CCDC28B	protein_coding	coiled-coil domain containing 28B
ENSG00000151468	CCDC3	protein_coding	coiled-coil domain containing 3
ENSG00000176155	CCDC57	protein_coding	coiled-coil domain containing 57
ENSG00000133773	CCDC59	protein_coding	coiled-coil domain containing 59
ENSG00000108091	CCDC6	protein_coding	coiled-coil domain containing 6
ENSG00000104983	CCDC61	protein_coding	coiled-coil domain containing 61
ENSG00000130783	CCDC62	protein_coding	coiled-coil domain containing 62
ENSG00000180376	CCDC66	protein_coding	coiled-coil domain containing 66
ENSG00000166510	CCDC68	protein_coding	coiled-coil domain containing 68
ENSG00000177352	CCDC71	protein_coding	coiled-coil domain containing 71
ENSG00000253276	CCDC71L	protein_coding	coiled-coil domain containing 71 like
ENSG00000091986	CCDC80	protein_coding	coiled-coil domain containing 80
ENSG00000015133	CCDC88C	protein_coding	coiled-coil domain containing 88C
ENSG00000179071	CCDC89	protein_coding	coiled-coil domain containing 89
ENSG00000123106	CCDC91	protein_coding	coiled-coil domain containing 91
ENSG00000277200	CCDC92B	protein_coding	coiled-coil domain containing 92B
ENSG00000151882	CCL28	protein_coding	C-C motif chemokine ligand 28
ENSG00000136280	CCM2	protein_coding	CCM2 scaffold protein
ENSG00000147082	CCNB3	protein_coding	cyclin B3
ENSG00000118971	CCND2	protein_coding	cyclin D2
ENSG00000112576	CCND3	protein_coding	cyclin D3
ENSG00000166946	CCNDBP1	protein_coding	cyclin D1 binding protein 1
ENSG00000162063	CCNF	protein_coding	cyclin F
ENSG00000138764	CCNG2	protein_coding	cyclin G2
ENSG00000134480	CCNH	protein_coding	cyclin H
ENSG00000118816	CCNI	protein_coding	cyclin I
ENSG00000135083	CCNJL	protein_coding	cyclin J like
ENSG00000082258	CCNT2	protein_coding	cyclin T2
ENSG00000108100	CCNY	protein_coding	cyclin Y
ENSG00000163249	CCNYL1	protein_coding	cyclin Y like 1
ENSG00000103540	CCP110	protein_coding	centriolar coiled-coil protein 110
ENSG00000184305	CCSER1	protein_coding	coiled-coil serine rich protein 1
ENSG00000166226	CCT2	protein_coding	chaperonin containing TCP1 subunit 2
ENSG00000163468	CCT3	protein_coding	chaperonin containing TCP1 subunit 3
ENSG00000156261	CCT8	protein_coding	chaperonin containing TCP1 subunit 8
ENSG00000146574	CCZ1B	protein_coding	CCZ1 homolog B, vacuolar protein trafficking and biogenesis associated
ENSG00000206531	CD200R1L	protein_coding	CD200 receptor 1 like
ENSG00000012124	CD22	protein_coding	CD22 molecule
ENSG00000103855	CD276	protein_coding	CD276 molecule
ENSG00000198087	CD2AP	protein_coding	CD2 associated protein
ENSG00000161649	CD300LG	protein_coding	CD300 molecule like family member g
ENSG00000241399	CD302	protein_coding	CD302 molecule
ENSG00000135218	CD36	protein_coding	CD36 molecule
ENSG00000116815	CD58	protein_coding	CD58 molecule
ENSG00000135404	CD63	protein_coding	CD63 molecule
ENSG00000129226	CD68	protein_coding	CD68 molecule
ENSG00000102543	CDADC1	protein_coding	cytidine and dCMP deaminase domain containing 1
ENSG00000079335	CDC14A	protein_coding	cell division cycle 14A
ENSG00000130177	CDC16	protein_coding	cell division cycle 16
ENSG00000164287	CDC20B	protein_coding	cell division cycle 20B
ENSG00000164045	CDC25A	protein_coding	cell division cycle 25A
ENSG00000158402	CDC25C	protein_coding	cell division cycle 25C
ENSG00000176386	CDC26	protein_coding	cell division cycle 26
ENSG00000105401	CDC37	protein_coding	cell division cycle 37, HSP90 cochaperone
ENSG00000163171	CDC42EP3	protein_coding	CDC42 effector protein 3
ENSG00000094804	CDC6	protein_coding	cell division cycle 6
ENSG00000097046	CDC7	protein_coding	cell division cycle 7
ENSG00000111665	CDCA3	protein_coding	cell division cycle associated 3
ENSG00000134690	CDCA8	protein_coding	cell division cycle associated 8
ENSG00000039068	CDH1	protein_coding	cadherin 1
ENSG00000140937	CDH11	protein_coding	cadherin 11
ENSG00000140945	CDH13	protein_coding	cadherin 13
ENSG00000062038	CDH3	protein_coding	cadherin 3
ENSG00000167258	CDK12	protein_coding	cyclin dependent kinase 12
ENSG00000058091	CDK14	protein_coding	cyclin dependent kinase 14
ENSG00000155111	CDK19	protein_coding	cyclin dependent kinase 19
ENSG00000167797	CDK2AP2	protein_coding	cyclin dependent kinase 2 associated protein 2
ENSG00000250506	CDK3	protein_coding	cyclin dependent kinase 3
ENSG00000105810	CDK6	protein_coding	cyclin dependent kinase 6
ENSG00000145996	CDKAL1	protein_coding	CDK5 regulatory subunit associated protein 1 like 1
ENSG00000006837	CDKL3	protein_coding	cyclin dependent kinase like 3
ENSG00000111276	CDKN1B	protein_coding	cyclin dependent kinase inhibitor 1B
ENSG00000129757	CDKN1C	protein_coding	cyclin dependent kinase inhibitor 1C
ENSG00000129355	CDKN2D	protein_coding	cyclin dependent kinase inhibitor 2D
ENSG00000185267	CDNF	protein_coding	cerebral dopamine neurotrophic factor
ENSG00000064309	CDON	protein_coding	cell adhesion associated, oncogene regulated
ENSG00000140743	CDR2	protein_coding	cerebellar degeneration related protein 2
ENSG00000091527	CDV3	protein_coding	CDV3 homolog
ENSG00000186567	CEACAM19	protein_coding	CEA cell adhesion molecule 19
ENSG00000221869	CEBPD	protein_coding	CCAAT enhancer binding protein delta
ENSG00000103888	CEMIP	protein_coding	cell migration inducing hyaluronidase 1
ENSG00000145241	CENPC	protein_coding	centromere protein C
ENSG00000100162	CENPM	protein_coding	centromere protein M
ENSG00000188312	CENPP	protein_coding	centromere protein P
ENSG00000174007	CEP19	protein_coding	centrosomal protein 19
ENSG00000126001	CEP250	protein_coding	centrosomal protein 250
ENSG00000138180	CEP55	protein_coding	centrosomal protein 55
ENSG00000182923	CEP63	protein_coding	centrosomal protein 63
ENSG00000011523	CEP68	protein_coding	centrosomal protein 68
ENSG00000114107	CEP70	protein_coding	centrosomal protein 70
ENSG00000130695	CEP85	protein_coding	centrosomal protein 85
ENSG00000111860	CEP85L	protein_coding	centrosomal protein 85 like
ENSG00000121289	CEP89	protein_coding	centrosomal protein 89
ENSG00000100422	CERK	protein_coding	ceramide kinase
ENSG00000223802	CERS1	protein_coding	ceramide synthase 1
ENSG00000090661	CERS4	protein_coding	ceramide synthase 4
ENSG00000087237	CETP	protein_coding	cholesteryl ester transfer protein
ENSG00000160401	CFAP157	protein_coding	cilia and flagella associated protein 157
ENSG00000156206	CFAP161	protein_coding	cilia and flagella associated protein 161
ENSG00000070761	CFAP20	protein_coding	cilia and flagella associated protein 20
ENSG00000179902	CFAP276	protein_coding	chromosome 1 open reading frame 194
ENSG00000197748	CFAP43	protein_coding	cilia and flagella associated protein 43
ENSG00000206530	CFAP44	protein_coding	cilia and flagella associated protein 44
ENSG00000213085	CFAP45	protein_coding	cilia and flagella associated protein 45
ENSG00000188596	CFAP54	protein_coding	cilia and flagella associated protein 54
ENSG00000243710	CFAP57	protein_coding	cilia and flagella associated protein 57
ENSG00000089101	CFAP61	protein_coding	cilia and flagella associated protein 61
ENSG00000105792	CFAP69	protein_coding	cilia and flagella associated protein 69
ENSG00000156042	CFAP70	protein_coding	cilia and flagella associated protein 70
ENSG00000153774	CFDP1	protein_coding	craniofacial development protein 1
ENSG00000172757	CFL1	protein_coding	cofilin 1
ENSG00000128849	CGNL1	protein_coding	cingulin like 1
ENSG00000159259	CHAF1B	protein_coding	chromatin assembly factor 1 subunit B
ENSG00000106153	CHCHD2	protein_coding	coiled-coil-helix-coiled-coil-helix domain containing 2
ENSG00000125611	CHCHD5	protein_coding	coiled-coil-helix-coiled-coil-helix domain containing 5
ENSG00000131778	CHD1L	protein_coding	chromodomain helicase DNA binding protein 1 like
ENSG00000173575	CHD2	protein_coding	chromodomain helicase DNA binding protein 2
ENSG00000177200	CHD9	protein_coding	chromodomain helicase DNA binding protein 9
ENSG00000085872	CHERP	protein_coding	calcium homeostasis endoplasmic reticulum protein
ENSG00000064886	CHI3L2	protein_coding	chitinase 3 like 2
ENSG00000133063	CHIT1	protein_coding	chitinase 1
ENSG00000203668	CHML	protein_coding	CHM like Rab escort protein
ENSG00000128656	CHN1	protein_coding	chimerin 1
ENSG00000154645	CHODL	protein_coding	chondrolectin
ENSG00000123989	CHPF	protein_coding	chondroitin polymerizing factor
ENSG00000133019	CHRM3	protein_coding	cholinergic receptor muscarinic 3
ENSG00000108556	CHRNE	protein_coding	cholinergic receptor nicotinic epsilon subunit
ENSG00000196811	CHRNG	protein_coding	cholinergic receptor nicotinic gamma subunit
ENSG00000140835	CHST4	protein_coding	carbohydrate sulfotransferase 4
ENSG00000168802	CHTF8	protein_coding	chromosome transmission fidelity factor 8
ENSG00000125954	CHURC1-FNTB	protein_coding	CHURC1-FNTB readthrough
ENSG00000005194	CIAPIN1	protein_coding	cytokine induced apoptosis inhibitor 1
ENSG00000136425	CIB2	protein_coding	calcium and integrin binding family member 2
ENSG00000157884	CIB4	protein_coding	calcium and integrin binding family member 4
ENSG00000138433	CIR1	protein_coding	corepressor interacting with RBPJ, CIR1
ENSG00000164442	CITED2	protein_coding	Cbp/p300 interacting transactivator with Glu/Asp rich carboxy-terminal domain 2
ENSG00000169607	CKAP2L	protein_coding	cytoskeleton associated protein 2 like
ENSG00000123975	CKS2	protein_coding	CDC28 protein kinase regulatory subunit 2
ENSG00000074054	CLASP1	protein_coding	cytoplasmic linker associated protein 1
ENSG00000134873	CLDN10	protein_coding	claudin 10
ENSG00000157224	CLDN12	protein_coding	claudin 12
ENSG00000256660	CLEC12B	protein_coding	C-type lectin domain family 12 member B
ENSG00000038532	CLEC16A	protein_coding	C-type lectin domain containing 16A
ENSG00000187912	CLEC17A	protein_coding	C-type lectin domain containing 17A
ENSG00000163815	CLEC3B	protein_coding	C-type lectin domain family 3 member B
ENSG00000162994	CLHC1	protein_coding	clathrin heavy chain linker domain containing 1
ENSG00000169504	CLIC4	protein_coding	chloride intracellular channel 4
ENSG00000112782	CLIC5	protein_coding	chloride intracellular channel 5
ENSG00000106665	CLIP2	protein_coding	CAP-Gly domain containing linker protein 2
ENSG00000179335	CLK3	protein_coding	CDC like kinase 3
ENSG00000113240	CLK4	protein_coding	CDC like kinase 4
ENSG00000102805	CLN5	protein_coding	CLN5 intracellular trafficking protein
ENSG00000109684	CLNK	protein_coding	cytokine dependent hematopoietic cell linker
ENSG00000134852	CLOCK	protein_coding	clock circadian regulator
ENSG00000172409	CLP1	protein_coding	cleavage factor polyribonucleotide kinase subunit 1
ENSG00000122705	CLTA	protein_coding	clathrin light chain A
ENSG00000120885	CLU	protein_coding	clusterin
ENSG00000103351	CLUAP1	protein_coding	clusterin associated protein 1
ENSG00000079101	CLUL1	protein_coding	clusterin like 1
ENSG00000177182	CLVS1	protein_coding	clavesin 1
ENSG00000153815	CMIP	protein_coding	c-Maf inducing protein
ENSG00000184220	CMSS1	protein_coding	cms1 ribosomal small subunit homolog
ENSG00000140931	CMTM3	protein_coding	CKLF like MARVEL transmembrane domain containing 3
ENSG00000183723	CMTM4	protein_coding	CKLF like MARVEL transmembrane domain containing 4
ENSG00000091317	CMTM6	protein_coding	CKLF like MARVEL transmembrane domain containing 6
ENSG00000170293	CMTM8	protein_coding	CKLF like MARVEL transmembrane domain containing 8
ENSG00000205423	CNEP1R1	protein_coding	CTD nuclear envelope phosphatase 1 regulatory subunit 1
ENSG00000070729	CNGB1	protein_coding	cyclic nucleotide gated channel subunit beta 1
ENSG00000174871	CNIH2	protein_coding	cornichon family AMPA receptor auxiliary protein 2
ENSG00000143786	CNIH3	protein_coding	cornichon family AMPA receptor auxiliary protein 3
ENSG00000148842	CNNM2	protein_coding	cyclin and CBS domain divalent metal cation transport mediator 2
ENSG00000119865	CNRIP1	protein_coding	cannabinoid receptor interacting protein 1
ENSG00000108797	CNTNAP1	protein_coding	contactin associated protein 1
ENSG00000106603	COA1	protein_coding	cytochrome c oxidase assembly factor 1
ENSG00000162377	COA7	protein_coding	cytochrome c oxidase assembly factor 7
ENSG00000106078	COBL	protein_coding	cordon-bleu WH2 repeat protein
ENSG00000082438	COBLL1	protein_coding	cordon-bleu WH2 repeat protein like 1
ENSG00000166685	COG1	protein_coding	component of oligomeric golgi complex 1
ENSG00000103051	COG4	protein_coding	component of oligomeric golgi complex 4
ENSG00000164597	COG5	protein_coding	component of oligomeric golgi complex 5
ENSG00000133103	COG6	protein_coding	component of oligomeric golgi complex 6
ENSG00000168434	COG7	protein_coding	component of oligomeric golgi complex 7
ENSG00000121058	COIL	protein_coding	coilin
ENSG00000187955	COL14A1	protein_coding	collagen type XIV alpha 1 chain
ENSG00000204291	COL15A1	protein_coding	collagen type XV alpha 1 chain
ENSG00000182871	COL18A1	protein_coding	collagen type XVIII alpha 1 chain
ENSG00000124749	COL21A1	protein_coding	collagen type XXI alpha 1 chain
ENSG00000169436	COL22A1	protein_coding	collagen type XXII alpha 1 chain
ENSG00000188517	COL25A1	protein_coding	collagen type XXV alpha 1 chain
ENSG00000160963	COL26A1	protein_coding	collagen type XXVI alpha 1 chain
ENSG00000196739	COL27A1	protein_coding	collagen type XXVII alpha 1 chain
ENSG00000215018	COL28A1	protein_coding	collagen type XXVIII alpha 1 chain
ENSG00000139219	COL2A1	protein_coding	collagen type II alpha 1 chain
ENSG00000134871	COL4A2	protein_coding	collagen type IV alpha 2 chain
ENSG00000114270	COL7A1	protein_coding	collagen type VII alpha 1 chain
ENSG00000184374	COLEC10	protein_coding	collectin subfamily member 10
ENSG00000158270	COLEC12	protein_coding	collectin subfamily member 12
ENSG00000173163	COMMD1	protein_coding	copper metabolism domain containing 1
ENSG00000188243	COMMD6	protein_coding	COMM domain containing 6
ENSG00000110442	COMMD9	protein_coding	COMM domain containing 9
ENSG00000093010	COMT	protein_coding	catechol-O-methyltransferase
ENSG00000165644	COMTD1	protein_coding	catechol-O-methyltransferase domain containing 1
ENSG00000172301	COPRS	protein_coding	coordinator of PRMT5 and differentiation stimulator
ENSG00000144524	COPS7B	protein_coding	COP9 signalosome subunit 7B
ENSG00000173085	COQ2	protein_coding	coenzyme Q2, polyprenyltransferase
ENSG00000167186	COQ7	protein_coding	coenzyme Q7, hydroxylase
ENSG00000145244	CORIN	protein_coding	corin, serine peptidase
ENSG00000110880	CORO1C	protein_coding	coronin 1C
ENSG00000014919	COX15	protein_coding	cytochrome c oxidase assembly homolog COX15
ENSG00000138495	COX17	protein_coding	cytochrome c oxidase copper chaperone COX17
ENSG00000240230	COX19	protein_coding	cytochrome c oxidase assembly factor COX19
ENSG00000115944	COX7A2L	protein_coding	cytochrome c oxidase subunit 7A2 like
ENSG00000131174	COX7B	protein_coding	cytochrome c oxidase subunit 7B
ENSG00000165078	CPA6	protein_coding	carboxypeptidase A6
ENSG00000137449	CPEB2	protein_coding	cytoplasmic polyadenylation element binding protein 2
ENSG00000107864	CPEB3	protein_coding	cytoplasmic polyadenylation element binding protein 3
ENSG00000135678	CPM	protein_coding	carboxypeptidase M
ENSG00000196353	CPNE4	protein_coding	copine 4
ENSG00000124772	CPNE5	protein_coding	copine 5
ENSG00000149532	CPSF7	protein_coding	cleavage and polyadenylation specific factor 7
ENSG00000106066	CPVL	protein_coding	carboxypeptidase vitellogenic like
ENSG00000182158	CREB3L2	protein_coding	cAMP responsive element binding protein 3 like 2
ENSG00000146592	CREB5	protein_coding	cAMP responsive element binding protein 5
ENSG00000137504	CREBZF	protein_coding	CREB/ATF bZIP transcription factor
ENSG00000143162	CREG1	protein_coding	cellular repressor of E1A stimulated genes 1
ENSG00000163703	CRELD1	protein_coding	cysteine rich with EGF like domains 1
ENSG00000184164	CRELD2	protein_coding	cysteine rich with EGF like domains 2
ENSG00000119878	CRIPT	protein_coding	CXXC repeat containing interactor of PDZ3 domain
ENSG00000006016	CRLF1	protein_coding	cytokine receptor like factor 1
ENSG00000095713	CRTAC1	protein_coding	cartilage acidic protein 1
ENSG00000170275	CRTAP	protein_coding	cartilage associated protein
ENSG00000140577	CRTC3	protein_coding	CREB regulated transcription coactivator 3
ENSG00000213139	CRYGS	protein_coding	crystallin gamma S
ENSG00000165475	CRYL1	protein_coding	crystallin lambda 1
ENSG00000139631	CSAD	protein_coding	cysteine sulfinic acid decarboxylase
ENSG00000147408	CSGALNACT1	protein_coding	chondroitin sulfate N-acetylgalactosaminyltransferase 1
ENSG00000213923	CSNK1E	protein_coding	casein kinase 1 epsilon
ENSG00000204435	CSNK2B	protein_coding	casein kinase 2 beta
ENSG00000125831	CST11	protein_coding	cystatin 11
ENSG00000176102	CSTF3	protein_coding	cleavage stimulation factor subunit 3
ENSG00000149179	CSTPP1	protein_coding	chromosome 11 open reading frame 49
ENSG00000236126	CT47A3	protein_coding	cancer/testis antigen family 47 member A3
ENSG00000230594	CT47A4	protein_coding	cancer/testis antigen family 47 member A4
ENSG00000237957	CT47A5	protein_coding	cancer/testis antigen family 47 member A5
ENSG00000236446	CT47B1	protein_coding	cancer/testis antigen family 47 member B1
ENSG00000159692	CTBP1	protein_coding	C-terminal binding protein 1
ENSG00000175029	CTBP2	protein_coding	C-terminal binding protein 2
ENSG00000124092	CTCFL	protein_coding	CCCTC-binding factor like
ENSG00000144579	CTDSP1	protein_coding	CTD small phosphatase 1
ENSG00000134030	CTIF	protein_coding	cap binding complex dependent translation initiation factor
ENSG00000066032	CTNNA2	protein_coding	catenin alpha 2
ENSG00000171793	CTPS1	protein_coding	CTP synthase 1
ENSG00000198730	CTR9	protein_coding	CTR9 homolog, Paf1/RNA polymerase II complex component
ENSG00000077063	CTTNBP2	protein_coding	cortactin binding protein 2
ENSG00000178531	CTXN1	protein_coding	cortexin 1
ENSG00000107611	CUBN	protein_coding	cubilin
ENSG00000119929	CUTC	protein_coding	cutC copper transporter
ENSG00000257923	CUX1	protein_coding	cut like homeobox 1
ENSG00000111249	CUX2	protein_coding	cut like homeobox 2
ENSG00000153015	CWC27	protein_coding	CWC27 spliceosome associated cyclophilin
ENSG00000107562	CXCL12	protein_coding	C-X-C motif chemokine ligand 12
ENSG00000156234	CXCL13	protein_coding	C-X-C motif chemokine ligand 13
ENSG00000145824	CXCL14	protein_coding	C-X-C motif chemokine ligand 14
ENSG00000121966	CXCR4	protein_coding	C-X-C motif chemokine receptor 4
ENSG00000165182	CXorf58	protein_coding	chromosome X open reading frame 58
ENSG00000114395	CYB561D2	protein_coding	cytochrome b561 family member D2
ENSG00000100243	CYB5R3	protein_coding	cytochrome b5 reductase 3
ENSG00000071967	CYBRD1	protein_coding	cytochrome b reductase 1
ENSG00000187954	CYHR1	protein_coding	cysteine and histidine rich 1
ENSG00000148795	CYP17A1	protein_coding	cytochrome P450 family 17 subfamily A member 1
ENSG00000137869	CYP19A1	protein_coding	cytochrome P450 family 19 subfamily A member 1
ENSG00000095596	CYP26A1	protein_coding	cytochrome P450 family 26 subfamily A member 1
ENSG00000003137	CYP26B1	protein_coding	cytochrome P450 family 26 subfamily B member 1
ENSG00000186684	CYP27C1	protein_coding	cytochrome P450 family 27 subfamily C member 1
ENSG00000073067	CYP2W1	protein_coding	cytochrome P450 family 2 subfamily W member 1
ENSG00000205795	CYS1	protein_coding	cystin 1
ENSG00000120306	CYSTM1	protein_coding	cysteine rich transmembrane module containing 1
ENSG00000108669	CYTH1	protein_coding	cytohesin 1
ENSG00000100055	CYTH4	protein_coding	cytohesin 4
ENSG00000129562	DAD1	protein_coding	defender against cell death 1
ENSG00000173402	DAG1	protein_coding	dystroglycan 1
ENSG00000196730	DAPK1	protein_coding	death associated protein kinase 1
ENSG00000035664	DAPK2	protein_coding	death associated protein kinase 2
ENSG00000167657	DAPK3	protein_coding	death associated protein kinase 3
ENSG00000123977	DAW1	protein_coding	dynein assembly factor with WD repeats 1
ENSG00000183283	DAZAP2	protein_coding	DAZ associated protein 2
ENSG00000138231	DBR1	protein_coding	debranching RNA lariats 1
ENSG00000145041	DCAF1	protein_coding	DDB1 and CUL4 associated factor 1
ENSG00000115827	DCAF17	protein_coding	DDB1 and CUL4 associated factor 17
ENSG00000139990	DCAF5	protein_coding	DDB1 and CUL4 associated factor 5
ENSG00000143164	DCAF6	protein_coding	DDB1 and CUL4 associated factor 6
ENSG00000172992	DCAKD	protein_coding	dephospho-CoA kinase domain containing
ENSG00000251380	DCANP1	protein_coding	dendritic cell associated nuclear protein
ENSG00000164465	DCBLD1	protein_coding	discoidin, CUB and LCCL domain containing 1
ENSG00000057019	DCBLD2	protein_coding	discoidin, CUB and LCCL domain containing 2
ENSG00000170959	DCDC1	protein_coding	doublecortin domain containing 1
ENSG00000146038	DCDC2	protein_coding	doublecortin domain containing 2
ENSG00000156136	DCK	protein_coding	deoxycytidine kinase
ENSG00000170390	DCLK2	protein_coding	doublecortin like kinase 2
ENSG00000163673	DCLK3	protein_coding	doublecortin like kinase 3
ENSG00000172795	DCP2	protein_coding	decapping mRNA 2
ENSG00000110063	DCPS	protein_coding	decapping enzyme, scavenger
ENSG00000104671	DCTN6	protein_coding	dynactin subunit 6
ENSG00000179958	DCTPP1	protein_coding	dCTP pyrophosphatase 1
ENSG00000153904	DDAH1	protein_coding	dimethylarginine dimethylaminohydrolase 1
ENSG00000100523	DDHD1	protein_coding	DDHD domain containing 1
ENSG00000178105	DDX10	protein_coding	DEAD-box helicase 10
ENSG00000013573	DDX11	protein_coding	DEAD/H-box helicase 11
ENSG00000168872	DDX19A	protein_coding	DEAD-box helicase 19A
ENSG00000124228	DDX27	protein_coding	DEAD-box helicase 27
ENSG00000107625	DDX50	protein_coding	DExD-box helicase 50
ENSG00000123064	DDX54	protein_coding	DEAD-box helicase 54
ENSG00000111364	DDX55	protein_coding	DEAD-box helicase 55
ENSG00000136271	DDX56	protein_coding	DEAD-box helicase 56
ENSG00000118197	DDX59	protein_coding	DEAD-box helicase 59
ENSG00000110367	DDX6	protein_coding	DEAD-box helicase 6
ENSG00000104325	DECR1	protein_coding	2,4-dienoyl-CoA reductase 1
ENSG00000160570	DEDD2	protein_coding	death effector domain containing 2
ENSG00000205884	DEFB136	protein_coding	defensin beta 136
ENSG00000146966	DENND2A	protein_coding	DENN domain containing 2A
ENSG00000105339	DENND3	protein_coding	DENN domain containing 3
ENSG00000184014	DENND5A	protein_coding	DENN domain containing 5A
ENSG00000170456	DENND5B	protein_coding	DENN domain containing 5B
ENSG00000139726	DENR	protein_coding	density regulated re-initiation and release factor
ENSG00000155792	DEPTOR	protein_coding	DEP domain containing MTOR interacting protein
ENSG00000072849	DERL2	protein_coding	derlin 2
ENSG00000182108	DEXI	protein_coding	Dexi homolog
ENSG00000065357	DGKA	protein_coding	diacylglycerol kinase alpha
ENSG00000136267	DGKB	protein_coding	diacylglycerol kinase beta
ENSG00000077044	DGKD	protein_coding	diacylglycerol kinase delta
ENSG00000058866	DGKG	protein_coding	diacylglycerol kinase gamma
ENSG00000095059	DHPS	protein_coding	deoxyhypusine synthase
ENSG00000109016	DHRS7B	protein_coding	dehydrogenase/reductase 7B
ENSG00000067596	DHX8	protein_coding	DEAH-box helicase 8
ENSG00000131504	DIAPH1	protein_coding	diaphanous related formin 1
ENSG00000066084	DIP2B	protein_coding	disco interacting protein 2 homolog B
ENSG00000151240	DIP2C	protein_coding	disco interacting protein 2 homolog C
ENSG00000144535	DIS3L2	protein_coding	DIS3 like 3'-5' exoribonuclease 2
ENSG00000162946	DISC1	protein_coding	DISC1 scaffold protein
ENSG00000186047	DLEU7	protein_coding	deleted in lymphocytic leukemia 7
ENSG00000150672	DLG2	protein_coding	discs large MAGUK scaffold protein 2
ENSG00000132535	DLG4	protein_coding	discs large MAGUK scaffold protein 4
ENSG00000151208	DLG5	protein_coding	discs large MAGUK scaffold protein 5
ENSG00000170579	DLGAP1	protein_coding	DLG associated protein 1
ENSG00000080845	DLGAP4	protein_coding	DLG associated protein 4
ENSG00000064195	DLX3	protein_coding	distal-less homeobox 3
ENSG00000105880	DLX5	protein_coding	distal-less homeobox 5
ENSG00000178028	DMAP1	protein_coding	DNA methyltransferase 1 associated protein 1
ENSG00000132837	DMGDH	protein_coding	dimethylglycine dehydrogenase
ENSG00000137090	DMRT1	protein_coding	doublesex and mab-3 related transcription factor 1
ENSG00000176399	DMRTA1	protein_coding	DMRT like family A1
ENSG00000142025	DMRTC2	protein_coding	DMRT like family C2
ENSG00000164818	DNAAF5	protein_coding	dynein axonemal assembly factor 5
ENSG00000187775	DNAH17	protein_coding	dynein axonemal heavy chain 17
ENSG00000183914	DNAH2	protein_coding	dynein axonemal heavy chain 2
ENSG00000118997	DNAH7	protein_coding	dynein axonemal heavy chain 7
ENSG00000148719	DNAJB12	protein_coding	DnaJ heat shock protein family (Hsp40) member B12
ENSG00000116138	DNAJC16	protein_coding	DnaJ heat shock protein family (Hsp40) member C16
ENSG00000178401	DNAJC22	protein_coding	DnaJ heat shock protein family (Hsp40) member C22
ENSG00000115137	DNAJC27	protein_coding	DnaJ heat shock protein family (Hsp40) member C27
ENSG00000147570	DNAJC5B	protein_coding	DnaJ heat shock protein family (Hsp40) member C5 beta
ENSG00000126698	DNAJC8	protein_coding	DnaJ heat shock protein family (Hsp40) member C8
ENSG00000087470	DNM1L	protein_coding	dynamin 1 like
ENSG00000197959	DNM3	protein_coding	dynamin 3
ENSG00000088305	DNMT3B	protein_coding	DNA methyltransferase 3 beta
ENSG00000123992	DNPEP	protein_coding	aspartyl aminopeptidase
ENSG00000135905	DOCK10	protein_coding	dedicator of cytokinesis 10
ENSG00000147251	DOCK11	protein_coding	dedicator of cytokinesis 11
ENSG00000088538	DOCK3	protein_coding	dedicator of cytokinesis 3
ENSG00000128512	DOCK4	protein_coding	dedicator of cytokinesis 4
ENSG00000129932	DOHH	protein_coding	deoxyhypusine hydroxylase
ENSG00000166171	DPCD	protein_coding	deleted in primary ciliary dyskinesia homolog (mouse)
ENSG00000011332	DPF1	protein_coding	double PHD fingers 1
ENSG00000154813	DPH3	protein_coding	diphthamide biosynthesis 3
ENSG00000117543	DPH5	protein_coding	diphthamide biosynthesis 5
ENSG00000156162	DPY19L4	protein_coding	dpy-19 like 4
ENSG00000162961	DPY30	protein_coding	dpy-30 histone methyltransferase complex regulatory subunit
ENSG00000147647	DPYS	protein_coding	dihydropyrimidinase
ENSG00000157851	DPYSL5	protein_coding	dihydropyrimidinase like 5
ENSG00000136048	DRAM1	protein_coding	DNA damage regulated autophagy modulator 1
ENSG00000177103	DSCAML1	protein_coding	DS cell adhesion molecule like 1
ENSG00000136982	DSCC1	protein_coding	DNA replication and sister chromatid cohesion 1
ENSG00000149636	DSN1	protein_coding	DSN1 component of MIS12 kinetochore complex
ENSG00000151914	DST	protein_coding	dystonin
ENSG00000125821	DTD1	protein_coding	D-aminoacyl-tRNA deacylase 1
ENSG00000143476	DTL	protein_coding	denticleless E3 ubiquitin protein ligase homolog
ENSG00000138101	DTNB	protein_coding	dystrobrevin beta
ENSG00000169570	DTWD2	protein_coding	DTW domain containing 2
ENSG00000163840	DTX3L	protein_coding	deltex E3 ubiquitin ligase 3L
ENSG00000167264	DUS2	protein_coding	dihydrouridine synthase 2
ENSG00000081721	DUSP12	protein_coding	dual specificity phosphatase 12
ENSG00000079393	DUSP13	protein_coding	dual specificity phosphatase 13
ENSG00000141627	DYM	protein_coding	dymeclin
ENSG00000158560	DYNC1I1	protein_coding	dynein cytoplasmic 1 intermediate chain 1
ENSG00000077380	DYNC1I2	protein_coding	dynein cytoplasmic 1 intermediate chain 2
ENSG00000125971	DYNLRB1	protein_coding	dynein light chain roadblock-type 1
ENSG00000135636	DYSF	protein_coding	dysferlin
ENSG00000169016	E2F6	protein_coding	E2F transcription factor 6
ENSG00000147654	EBAG9	protein_coding	estrogen receptor binding site associated antigen 9
ENSG00000105246	EBI3	protein_coding	Epstein-Barr virus induced 3
ENSG00000117395	EBNA1BP2	protein_coding	EBNA1 binding protein 2
ENSG00000121310	ECHDC2	protein_coding	enoyl-CoA hydratase domain containing 2
ENSG00000114346	ECT2	protein_coding	epithelial cell transforming 2
ENSG00000186197	EDARADD	protein_coding	EDAR associated death domain
ENSG00000179151	EDC3	protein_coding	enhancer of mRNA decapping 3
ENSG00000116406	EDEM3	protein_coding	ER degradation enhancing alpha-mannosidase like protein 3
ENSG00000107938	EDRF1	protein_coding	erythroid differentiation regulatory factor 1
ENSG00000114942	EEF1B2	protein_coding	eukaryotic translation elongation factor 1 beta 2
ENSG00000122547	EEPD1	protein_coding	endonuclease/exonuclease/phosphatase family domain containing 1
ENSG00000140025	EFCAB11	protein_coding	EF-hand calcium binding domain 11
ENSG00000178852	EFCAB13	protein_coding	EF-hand calcium binding domain 13
ENSG00000203666	EFCAB2	protein_coding	EF-hand calcium binding domain 2
ENSG00000172421	EFCAB3	protein_coding	EF-hand calcium binding domain 3
ENSG00000176927	EFCAB5	protein_coding	EF-hand calcium binding domain 5
ENSG00000203965	EFCAB7	protein_coding	EF-hand calcium binding domain 7
ENSG00000096093	EFHC1	protein_coding	EF-hand domain containing 1
ENSG00000143590	EFNA3	protein_coding	ephrin A3
ENSG00000184349	EFNA5	protein_coding	ephrin A5
ENSG00000090776	EFNB1	protein_coding	ephrin B1
ENSG00000125266	EFNB2	protein_coding	ephrin B2
ENSG00000084710	EFR3B	protein_coding	EFR3 homolog B
ENSG00000108883	EFTUD2	protein_coding	elongation factor Tu GTP binding domain containing 2
ENSG00000138798	EGF	protein_coding	epidermal growth factor
ENSG00000164318	EGFLAM	protein_coding	EGF like, fibronectin type III and laminin G domains
ENSG00000129521	EGLN3	protein_coding	egl-9 family hypoxia inducible factor 3
ENSG00000115504	EHBP1	protein_coding	EH domain binding protein 1
ENSG00000103966	EHD4	protein_coding	EH domain containing 4
ENSG00000173674	EIF1AX	protein_coding	eukaryotic translation initiation factor 1A X-linked
ENSG00000114784	EIF1B	protein_coding	eukaryotic translation initiation factor 1B
ENSG00000172071	EIF2AK3	protein_coding	eukaryotic translation initiation factor 2 alpha kinase 3
ENSG00000128829	EIF2AK4	protein_coding	eukaryotic translation initiation factor 2 alpha kinase 4
ENSG00000145191	EIF2B5	protein_coding	eukaryotic translation initiation factor 2B subunit epsilon
ENSG00000143486	EIF2D	protein_coding	eukaryotic translation initiation factor 2D
ENSG00000107581	EIF3A	protein_coding	eukaryotic translation initiation factor 3 subunit A
ENSG00000106263	EIF3B	protein_coding	eukaryotic translation initiation factor 3 subunit B
ENSG00000104408	EIF3E	protein_coding	eukaryotic translation initiation factor 3 subunit E
ENSG00000175390	EIF3F	protein_coding	eukaryotic translation initiation factor 3 subunit F
ENSG00000147677	EIF3H	protein_coding	eukaryotic translation initiation factor 3 subunit H
ENSG00000178982	EIF3K	protein_coding	eukaryotic translation initiation factor 3 subunit K
ENSG00000161960	EIF4A1	protein_coding	eukaryotic translation initiation factor 4A1
ENSG00000175766	EIF4E1B	protein_coding	eukaryotic translation initiation factor 4E family member 1B
ENSG00000135930	EIF4E2	protein_coding	eukaryotic translation initiation factor 4E family member 2
ENSG00000163412	EIF4E3	protein_coding	eukaryotic translation initiation factor 4E family member 3
ENSG00000106682	EIF4H	protein_coding	eukaryotic translation initiation factor 4H
ENSG00000006744	ELAC2	protein_coding	elaC ribonuclease Z 2
ENSG00000196361	ELAVL3	protein_coding	ELAV like RNA binding protein 3
ENSG00000120690	ELF1	protein_coding	E74 like ETS transcription factor 1
ENSG00000109381	ELF2	protein_coding	E74 like ETS transcription factor 2
ENSG00000102034	ELF4	protein_coding	E74 like ETS transcription factor 4
ENSG00000135374	ELF5	protein_coding	E74 like ETS transcription factor 5
ENSG00000111145	ELK3	protein_coding	ETS transcription factor ELK3
ENSG00000105656	ELL	protein_coding	elongation factor for RNA polymerase II
ENSG00000155849	ELMO1	protein_coding	engulfment and cell motility 1
ENSG00000119915	ELOVL3	protein_coding	ELOVL fatty acid elongase 3
ENSG00000170522	ELOVL6	protein_coding	ELOVL fatty acid elongase 6
ENSG00000127463	EMC1	protein_coding	ER membrane protein complex subunit 1
ENSG00000128463	EMC4	protein_coding	ER membrane protein complex subunit 4
ENSG00000186998	EMID1	protein_coding	EMI domain containing 1
ENSG00000138080	EMILIN1	protein_coding	elastin microfibril interfacer 1
ENSG00000132205	EMILIN2	protein_coding	elastin microfibril interfacer 2
ENSG00000143924	EML4	protein_coding	EMAP like 4
ENSG00000214595	EML6	protein_coding	EMAP like 6
ENSG00000154380	ENAH	protein_coding	ENAH actin regulator
ENSG00000111405	ENDOU	protein_coding	endonuclease, poly(U) specific
ENSG00000167280	ENGASE	protein_coding	endo-beta-N-acetylglucosaminidase
ENSG00000124074	ENKD1	protein_coding	enkurin domain containing 1
ENSG00000151023	ENKUR	protein_coding	enkurin, TRPC channel interacting protein
ENSG00000145293	ENOPH1	protein_coding	enolase-phosphatase 1
ENSG00000138792	ENPEP	protein_coding	glutamyl aminopeptidase
ENSG00000197217	ENTPD4	protein_coding	ectonucleoside triphosphate diphosphohydrolase 4
ENSG00000120533	ENY2	protein_coding	ENY2 transcription and export complex 2 subunit
ENSG00000163378	EOGT	protein_coding	EGF domain specific O-linked N-acetylglucosamine transferase
ENSG00000100393	EP300	protein_coding	E1A binding protein p300
ENSG00000183495	EP400	protein_coding	E1A binding protein p400
ENSG00000079819	EPB41L2	protein_coding	erythrocyte membrane protein band 4.1 like 2
ENSG00000129595	EPB41L4A	protein_coding	erythrocyte membrane protein band 4.1 like 4A
ENSG00000095203	EPB41L4B	protein_coding	erythrocyte membrane protein band 4.1 like 4B
ENSG00000166947	EPB42	protein_coding	erythrocyte membrane protein band 4.2
ENSG00000120616	EPC1	protein_coding	enhancer of polycomb homolog 1
ENSG00000182585	EPGN	protein_coding	epithelial mitogen
ENSG00000116106	EPHA4	protein_coding	EPH receptor A4
ENSG00000080224	EPHA6	protein_coding	EPH receptor A6
ENSG00000127527	EPS15L1	protein_coding	epidermal growth factor receptor pathway substrate 15 like 1
ENSG00000151491	EPS8	protein_coding	epidermal growth factor receptor pathway substrate 8
ENSG00000082805	ERC1	protein_coding	ELKS/RAB6-interacting/CAST family member 1
ENSG00000187672	ERC2	protein_coding	ELKS/RAB6-interacting/CAST family member 2
ENSG00000104884	ERCC2	protein_coding	ERCC excision repair 2, TFIIH core complex helicase subunit
ENSG00000175595	ERCC4	protein_coding	ERCC excision repair 4, endonuclease catalytic subunit
ENSG00000134899	ERCC5	protein_coding	ERCC excision repair 5, endonuclease
ENSG00000225830	ERCC6	protein_coding	ERCC excision repair 6, chromatin remodeling factor
ENSG00000147475	ERLIN2	protein_coding	ER lipid raft associated 2
ENSG00000023318	ERP44	protein_coding	endoplasmic reticulum protein 44
ENSG00000091831	ESR1	protein_coding	estrogen receptor 1
ENSG00000103067	ESRP2	protein_coding	epithelial splicing regulatory protein 2
ENSG00000139160	ETFBKMT	protein_coding	electron transfer flavoprotein subunit beta lysine methyltransferase
ENSG00000105755	ETHE1	protein_coding	ETHE1 persulfide dioxygenase
ENSG00000139163	ETNK1	protein_coding	ethanolamine kinase 1
ENSG00000143845	ETNK2	protein_coding	ethanolamine kinase 2
ENSG00000139083	ETV6	protein_coding	ETS variant transcription factor 6
ENSG00000167880	EVPL	protein_coding	envoplakin
ENSG00000081177	EXD2	protein_coding	exonuclease 3'-5' domain containing 2
ENSG00000174371	EXO1	protein_coding	exonuclease 1
ENSG00000138190	EXOC6	protein_coding	exocyst complex component 6
ENSG00000144036	EXOC6B	protein_coding	exocyst complex component 6B
ENSG00000182473	EXOC7	protein_coding	exocyst complex component 7
ENSG00000116903	EXOC8	protein_coding	exocyst complex component 8
ENSG00000157036	EXOG	protein_coding	exo/endonuclease G
ENSG00000130713	EXOSC2	protein_coding	exosome component 2
ENSG00000075914	EXOSC7	protein_coding	exosome component 7
ENSG00000182197	EXT1	protein_coding	exostosin glycosyltransferase 1
ENSG00000162694	EXTL2	protein_coding	exostosin like glycosyltransferase 2
ENSG00000012232	EXTL3	protein_coding	exostosin like glycosyltransferase 3
ENSG00000064655	EYA2	protein_coding	EYA transcriptional coactivator and phosphatase 2
ENSG00000158161	EYA3	protein_coding	EYA transcriptional coactivator and phosphatase 3
ENSG00000198734	F5	protein_coding	coagulation factor V
ENSG00000117480	FAAH	protein_coding	fatty acid amide hydrolase
ENSG00000162585	FAAP20	protein_coding	FA core complex associated protein 20
ENSG00000131944	FAAP24	protein_coding	FA core complex associated protein 24
ENSG00000168040	FADD	protein_coding	Fas associated via death domain
ENSG00000221968	FADS3	protein_coding	fatty acid desaturase 3
ENSG00000185104	FAF1	protein_coding	Fas associated factor 1
ENSG00000103876	FAH	protein_coding	fumarylacetoacetate hydrolase
ENSG00000197712	FAM114A1	protein_coding	family with sequence similarity 114 member A1
ENSG00000197798	FAM118B	protein_coding	family with sequence similarity 118 member B
ENSG00000048828	FAM120A	protein_coding	family with sequence similarity 120A
ENSG00000188938	FAM120AOS	protein_coding	family with sequence similarity 120A opposite strand
ENSG00000155744	FAM126B	protein_coding	family with sequence similarity 126 member B
ENSG00000185519	FAM131C	protein_coding	family with sequence similarity 131 member C
ENSG00000035141	FAM136A	protein_coding	family with sequence similarity 136 member A
ENSG00000138640	FAM13A	protein_coding	family with sequence similarity 13 member A
ENSG00000031003	FAM13B	protein_coding	family with sequence similarity 13 member B
ENSG00000114023	FAM162A	protein_coding	family with sequence similarity 162 member A
ENSG00000054965	FAM168A	protein_coding	family with sequence similarity 168 member A
ENSG00000185442	FAM174B	protein_coding	family with sequence similarity 174 member B
ENSG00000168754	FAM178B	protein_coding	family with sequence similarity 178 member B
ENSG00000111879	FAM184A	protein_coding	family with sequence similarity 184 member A
ENSG00000047662	FAM184B	protein_coding	family with sequence similarity 184 member B
ENSG00000135436	FAM186B	protein_coding	family with sequence similarity 186 member B
ENSG00000214447	FAM187A	protein_coding	family with sequence similarity 187 member A
ENSG00000213714	FAM209B	protein_coding	family with sequence similarity 209 member B
ENSG00000005238	FAM214B	protein_coding	family with sequence similarity 214 member B
ENSG00000178397	FAM220A	protein_coding	family with sequence similarity 220 member A
ENSG00000184949	FAM227A	protein_coding	family with sequence similarity 227 member A
ENSG00000084444	FAM234B	protein_coding	family with sequence similarity 234 member B
ENSG00000105058	FAM32A	protein_coding	family with sequence similarity 32 member A
ENSG00000196937	FAM3C	protein_coding	FAM3 metabolism regulating signaling molecule C
ENSG00000198643	FAM3D	protein_coding	FAM3 metabolism regulating signaling molecule D
ENSG00000145945	FAM50B	protein_coding	family with sequence similarity 50 member B
ENSG00000189319	FAM53B	protein_coding	family with sequence similarity 53 member B
ENSG00000120709	FAM53C	protein_coding	family with sequence similarity 53 member C
ENSG00000125998	FAM83C	protein_coding	family with sequence similarity 83 member C
ENSG00000133477	FAM83F	protein_coding	family with sequence similarity 83 member F
ENSG00000176853	FAM91A1	protein_coding	family with sequence similarity 91 member A1
ENSG00000119812	FAM98A	protein_coding	family with sequence similarity 98 member A
ENSG00000130244	FAM98C	protein_coding	family with sequence similarity 98 member C
ENSG00000158169	FANCC	protein_coding	FA complementation group C
ENSG00000203780	FANK1	protein_coding	fibronectin type III and ankyrin repeat domains 1
ENSG00000152767	FARP1	protein_coding	FERM, ARH/RhoGEF and pleckstrin domain protein 1
ENSG00000006607	FARP2	protein_coding	FERM, ARH/RhoGEF and pleckstrin domain protein 2
ENSG00000116120	FARSB	protein_coding	phenylalanyl-tRNA synthetase subunit beta
ENSG00000083857	FAT1	protein_coding	FAT atypical cadherin 1
ENSG00000086570	FAT2	protein_coding	FAT atypical cadherin 2
ENSG00000162458	FBLIM1	protein_coding	filamin binding LIM protein 1
ENSG00000077942	FBLN1	protein_coding	fibulin 1
ENSG00000138829	FBN2	protein_coding	fibrillin 2
ENSG00000142449	FBN3	protein_coding	fibrillin 3
ENSG00000156860	FBRS	protein_coding	fibrosin
ENSG00000161040	FBXL13	protein_coding	F-box and leucine rich repeat protein 13
ENSG00000155034	FBXL18	protein_coding	F-box and leucine rich repeat protein 18
ENSG00000153558	FBXL2	protein_coding	F-box and leucine rich repeat protein 2
ENSG00000108306	FBXL20	protein_coding	F-box and leucine rich repeat protein 20
ENSG00000197361	FBXL22	protein_coding	F-box and leucine rich repeat protein 22
ENSG00000005812	FBXL3	protein_coding	F-box and leucine rich repeat protein 3
ENSG00000269190	FBXO17	protein_coding	F-box protein 17
ENSG00000103264	FBXO31	protein_coding	F-box protein 31
ENSG00000145868	FBXO38	protein_coding	F-box protein 38
ENSG00000156509	FBXO43	protein_coding	F-box protein 43
ENSG00000112146	FBXO9	protein_coding	F-box protein 9
ENSG00000164049	FBXW12	protein_coding	F-box and WD repeat domain containing 12
ENSG00000162894	FCMR	protein_coding	Fc fragment of IgM receptor
ENSG00000066926	FECH	protein_coding	ferrochelatase
ENSG00000214814	FER1L6	protein_coding	fer-1 like family member 6
ENSG00000073712	FERMT2	protein_coding	FERM domain containing kindlin 2
ENSG00000146192	FGD2	protein_coding	FYVE, RhoGEF and PH domain containing 2
ENSG00000139132	FGD4	protein_coding	FYVE, RhoGEF and PH domain containing 4
ENSG00000154783	FGD5	protein_coding	FYVE, RhoGEF and PH domain containing 5
ENSG00000180263	FGD6	protein_coding	FYVE, RhoGEF and PH domain containing 6
ENSG00000102466	FGF14	protein_coding	fibroblast growth factor 14
ENSG00000066468	FGFR2	protein_coding	fibroblast growth factor receptor 2
ENSG00000172456	FGGY	protein_coding	FGGY carbohydrate kinase domain containing
ENSG00000000938	FGR	protein_coding	FGR proto-oncogene, Src family tyrosine kinase
ENSG00000142621	FHAD1	protein_coding	forkhead associated phosphopeptide binding domain 1
ENSG00000189283	FHIT	protein_coding	fragile histidine triad diadenosine triphosphatase
ENSG00000135723	FHOD1	protein_coding	formin homology 2 domain containing 1
ENSG00000112367	FIG4	protein_coding	FIG4 phosphoinositide 5-phosphatase
ENSG00000179431	FJX1	protein_coding	four-jointed box kinase 1
ENSG00000100442	FKBP3	protein_coding	FKBP prolyl isomerase 3
ENSG00000096060	FKBP5	protein_coding	FKBP prolyl isomerase 5
ENSG00000181027	FKRP	protein_coding	fukutin related protein
ENSG00000137312	FLOT1	protein_coding	flotillin 1
ENSG00000185070	FLRT2	protein_coding	fibronectin leucine rich transmembrane protein 2
ENSG00000125848	FLRT3	protein_coding	fibronectin leucine rich transmembrane protein 3
ENSG00000037280	FLT4	protein_coding	fms related receptor tyrosine kinase 4
ENSG00000164898	FMC1	protein_coding	formation of mitochondrial complex V assembly factor 1 homolog
ENSG00000248905	FMN1	protein_coding	formin 1
ENSG00000155816	FMN2	protein_coding	formin 2
ENSG00000076258	FMO4	protein_coding	flavin containing dimethylaniline monoxygenase 4
ENSG00000122176	FMOD	protein_coding	fibromodulin
ENSG00000075420	FNDC3B	protein_coding	fibronectin type III domain containing 3B
ENSG00000168522	FNTA	protein_coding	farnesyltransferase, CAAX box, alpha
ENSG00000257365	FNTB	protein_coding	farnesyltransferase, CAAX box, beta
ENSG00000110203	FOLR3	protein_coding	folate receptor gamma
ENSG00000251493	FOXD1	protein_coding	forkhead box D1
ENSG00000198815	FOXJ3	protein_coding	forkhead box J3
ENSG00000170802	FOXN2	protein_coding	forkhead box N2
ENSG00000137166	FOXP4	protein_coding	forkhead box P4
ENSG00000148690	FRA10AC1	protein_coding	FRA10A associated CGG repeat 1
ENSG00000138759	FRAS1	protein_coding	Fraser extracellular matrix complex subunit 1
ENSG00000172159	FRMD3	protein_coding	FERM domain containing 3
ENSG00000151474	FRMD4A	protein_coding	FERM domain containing 4A
ENSG00000114541	FRMD4B	protein_coding	FERM domain containing 4B
ENSG00000139926	FRMD6	protein_coding	FERM domain containing 6
ENSG00000137218	FRS3	protein_coding	fibroblast growth factor receptor substrate 3
ENSG00000150667	FSIP1	protein_coding	fibrous sheath interacting protein 1
ENSG00000163430	FSTL1	protein_coding	follistatin like 1
ENSG00000160282	FTCD	protein_coding	formimidoyltransferase cyclodeaminase
ENSG00000167996	FTH1	protein_coding	ferritin heavy chain 1
ENSG00000140718	FTO	protein_coding	FTO alpha-ketoglutarate dependent dioxygenase
ENSG00000033170	FUT8	protein_coding	fucosyltransferase 8
ENSG00000266964	FXYD1	protein_coding	FXYD domain containing ion transport regulator 1
ENSG00000137731	FXYD2	protein_coding	FXYD domain containing ion transport regulator 2
ENSG00000221946	FXYD7	protein_coding	FXYD domain containing ion transport regulator 7
ENSG00000163820	FYCO1	protein_coding	FYVE and coiled-coil domain autophagy adaptor 1
ENSG00000010810	FYN	protein_coding	FYN proto-oncogene, Src family tyrosine kinase
ENSG00000155760	FZD7	protein_coding	frizzled class receptor 7
ENSG00000177283	FZD8	protein_coding	frizzled class receptor 8
ENSG00000136928	GABBR2	protein_coding	gamma-aminobutyric acid type B receptor subunit 2
ENSG00000186297	GABRA5	protein_coding	gamma-aminobutyric acid type A receptor subunit alpha5
ENSG00000166206	GABRB3	protein_coding	gamma-aminobutyric acid type A receptor subunit beta3
ENSG00000182256	GABRG3	protein_coding	gamma-aminobutyric acid type A receptor subunit gamma3
ENSG00000183185	GABRR3	protein_coding	gamma-aminobutyric acid type A receptor subunit rho3
ENSG00000128683	GAD1	protein_coding	glutamate decarboxylase 1
ENSG00000179271	GADD45GIP1	protein_coding	GADD45G interacting protein 1
ENSG00000205777	GAGE1	protein_coding	G antigen 1
ENSG00000189064	GAGE2A	protein_coding	G antigen 2A
ENSG00000175229	GAL3ST3	protein_coding	galactose-3-O-sulfotransferase 3
ENSG00000108479	GALK1	protein_coding	galactokinase 1
ENSG00000143891	GALM	protein_coding	galactose mutarotase
ENSG00000164574	GALNT10	protein_coding	polypeptide N-acetylgalactosaminyltransferase 10
ENSG00000143641	GALNT2	protein_coding	polypeptide N-acetylgalactosaminyltransferase 2
ENSG00000139629	GALNT6	protein_coding	polypeptide N-acetylgalactosaminyltransferase 6
ENSG00000141441	GAREM1	protein_coding	GRB2 associated regulator of MAPK1 subtype 1
ENSG00000162771	GARIN4	protein_coding	family with sequence similarity 71 member A
ENSG00000180447	GAS1	protein_coding	growth arrest specific 1
ENSG00000107485	GATA3	protein_coding	GATA binding protein 3
ENSG00000136574	GATA4	protein_coding	GATA binding protein 4
ENSG00000143614	GATAD2B	protein_coding	GATA zinc finger domain containing 2B
ENSG00000257218	GATC	protein_coding	glutamyl-tRNA amidotransferase subunit C
ENSG00000107862	GBF1	protein_coding	golgi brefeldin A resistant guanine nucleotide exchange factor 1
ENSG00000183347	GBP6	protein_coding	guanylate binding protein family member 6
ENSG00000115263	GCG	protein_coding	glucagon
ENSG00000187210	GCNT1	protein_coding	glucosaminyl (N-acetyl) transferase 1
ENSG00000111846	GCNT2	protein_coding	glucosaminyl (N-acetyl) transferase 2 (I blood group)
ENSG00000104381	GDAP1	protein_coding	ganglioside induced differentiation associated protein 1
ENSG00000006007	GDE1	protein_coding	glycerophosphodiester phosphodiesterase 1
ENSG00000130283	GDF1	protein_coding	growth differentiation factor 1
ENSG00000266524	GDF10	protein_coding	growth differentiation factor 10
ENSG00000082516	GEMIN5	protein_coding	gem nuclear organelle associated protein 5
ENSG00000239857	GET4	protein_coding	guided entry of tail-anchored proteins factor 4
ENSG00000168827	GFM1	protein_coding	G elongation factor mitochondrial 1
ENSG00000141098	GFOD2	protein_coding	glucose-fructose oxidoreductase domain containing 2
ENSG00000167741	GGT6	protein_coding	gamma-glutamyltransferase 6
ENSG00000106128	GHRHR	protein_coding	growth hormone releasing hormone receptor
ENSG00000141034	GID4	protein_coding	GID complex subunit 4 homolog
ENSG00000204120	GIGYF2	protein_coding	GRB10 interacting GYF protein 2
ENSG00000171115	GIMAP8	protein_coding	GTPase, IMAP family member 8
ENSG00000250298	GIMD1	protein_coding	GIMAP family P-loop NTPase domain containing 1
ENSG00000181938	GINS3	protein_coding	GINS complex subunit 3
ENSG00000147536	GINS4	protein_coding	GINS complex subunit 4
ENSG00000137960	GIPC2	protein_coding	GIPC PDZ domain containing family member 2
ENSG00000010310	GIPR	protein_coding	gastric inhibitory polypeptide receptor
ENSG00000165474	GJB2	protein_coding	gap junction protein beta 2
ENSG00000203733	GJE1	protein_coding	gap junction protein epsilon 1
ENSG00000198814	GK	protein_coding	glycerol kinase
ENSG00000138604	GLCE	protein_coding	glucuronic acid epimerase
ENSG00000178445	GLDC	protein_coding	glycine decarboxylase
ENSG00000107249	GLIS3	protein_coding	GLIS family zinc finger 3
ENSG00000174842	GLMN	protein_coding	glomulin, FKBP associated protein
ENSG00000145888	GLRA1	protein_coding	glycine receptor alpha 1
ENSG00000135423	GLS2	protein_coding	glutaminase 2
ENSG00000016864	GLT8D1	protein_coding	glycosyltransferase 8 domain containing 1
ENSG00000087338	GMCL1	protein_coding	germ cell-less 1, spermatogenesis associated
ENSG00000130755	GMFG	protein_coding	glia maturation factor gamma
ENSG00000163655	GMPS	protein_coding	guanine monophosphate synthase
ENSG00000087258	GNAO1	protein_coding	G protein subunit alpha o1
ENSG00000156052	GNAQ	protein_coding	G protein subunit alpha q
ENSG00000087460	GNAS	protein_coding	GNAS complex locus
ENSG00000128266	GNAZ	protein_coding	G protein subunit alpha z
ENSG00000111664	GNB3	protein_coding	G protein subunit beta 3
ENSG00000172380	GNG12	protein_coding	G protein subunit gamma 12
ENSG00000111670	GNPTAB	protein_coding	N-acetylglucosamine-1-phosphate transferase subunits alpha and beta
ENSG00000125787	GNRH2	protein_coding	gonadotropin releasing hormone 2
ENSG00000066455	GOLGA5	protein_coding	golgin A5
ENSG00000159289	GOLGA6A	protein_coding	golgin A6 family member A
ENSG00000173905	GOLIM4	protein_coding	golgi integral membrane protein 4
ENSG00000116580	GON4L	protein_coding	gon-4 like
ENSG00000115806	GORASP2	protein_coding	golgi reassembly stacking protein 2
ENSG00000203618	GP1BB	protein_coding	glycoprotein Ib platelet subunit beta
ENSG00000088053	GP6	protein_coding	glycoprotein VI platelet
ENSG00000143167	GPA33	protein_coding	glycoprotein A33
ENSG00000204438	GPANK1	protein_coding	G-patch domain and ankyrin repeats 1
ENSG00000076650	GPATCH1	protein_coding	G-patch domain containing 1
ENSG00000147257	GPC3	protein_coding	glypican 3
ENSG00000152642	GPD1L	protein_coding	glycerol-3-phosphate dehydrogenase 1 like
ENSG00000115159	GPD2	protein_coding	glycerol-3-phosphate dehydrogenase 2
ENSG00000171723	GPHN	protein_coding	gephyrin
ENSG00000105220	GPI	protein_coding	glucose-6-phosphate isomerase
ENSG00000136235	GPNMB	protein_coding	glycoprotein nmb
ENSG00000148358	GPR107	protein_coding	G protein-coupled receptor 107
ENSG00000125734	GPR108	protein_coding	G protein-coupled receptor 108
ENSG00000257008	GPR142	protein_coding	G protein-coupled receptor 142
ENSG00000158292	GPR153	protein_coding	G protein-coupled receptor 153
ENSG00000180758	GPR157	protein_coding	G protein-coupled receptor 157
ENSG00000143147	GPR161	protein_coding	G protein-coupled receptor 161
ENSG00000184194	GPR173	protein_coding	G protein-coupled receptor 173
ENSG00000166856	GPR182	protein_coding	G protein-coupled receptor 182
ENSG00000181773	GPR3	protein_coding	G protein-coupled receptor 3
ENSG00000135973	GPR45	protein_coding	G protein-coupled receptor 45
ENSG00000138271	GPR87	protein_coding	G protein-coupled receptor 87
ENSG00000013588	GPRC5A	protein_coding	G protein-coupled receptor class C group 5 member A
ENSG00000167468	GPX4	protein_coding	glutathione peroxidase 4
ENSG00000178075	GRAMD1C	protein_coding	GRAM domain containing 1C
ENSG00000196208	GREB1	protein_coding	growth regulating estrogen receptor binding 1
ENSG00000083307	GRHL2	protein_coding	grainyhead like transcription factor 2
ENSG00000152208	GRID2	protein_coding	glutamate ionotropic receptor delta type subunit 2
ENSG00000149403	GRIK4	protein_coding	glutamate ionotropic receptor kainate type subunit 4
ENSG00000273079	GRIN2B	protein_coding	glutamate ionotropic receptor NMDA type subunit 2B
ENSG00000116032	GRIN3B	protein_coding	glutamate ionotropic receptor NMDA type subunit 3B
ENSG00000155974	GRIP1	protein_coding	glutamate receptor interacting protein 1
ENSG00000125388	GRK4	protein_coding	G protein-coupled receptor kinase 4
ENSG00000198873	GRK5	protein_coding	G protein-coupled receptor kinase 5
ENSG00000124493	GRM4	protein_coding	glutamate metabotropic receptor 4
ENSG00000132463	GRSF1	protein_coding	G-rich RNA sequence binding factor 1
ENSG00000186088	GSAP	protein_coding	gamma-secretase activating protein
ENSG00000131149	GSE1	protein_coding	Gse1 coiled-coil protein
ENSG00000111305	GSG1	protein_coding	germ cell associated 1
ENSG00000170899	GSTA4	protein_coding	glutathione S-transferase alpha 4
ENSG00000138780	GSTCD	protein_coding	glutathione S-transferase C-terminal domain containing
ENSG00000134201	GSTM5	protein_coding	glutathione S-transferase mu 5
ENSG00000006704	GTF2IRD1	protein_coding	GTF2I repeat domain containing 1
ENSG00000077235	GTF3C1	protein_coding	general transcription factor IIIC subunit 1
ENSG00000075218	GTSE1	protein_coding	G2 and S-phase expressed 1
ENSG00000144366	GULP1	protein_coding	GULP PTB domain containing engulfment adaptor 1
ENSG00000104812	GYS1	protein_coding	glycogen synthase 1
ENSG00000049239	H6PD	protein_coding	hexose-6-phosphate dehydrogenase/glucose 1-dehydrogenase
ENSG00000164107	HAND2	protein_coding	heart and neural crest derivatives expressed 2
ENSG00000140511	HAPLN3	protein_coding	hyaluronan and proteoglycan link protein 3
ENSG00000170961	HAS2	protein_coding	hyaluronan synthase 2
ENSG00000131351	HAUS8	protein_coding	HAUS augmin like complex subunit 8
ENSG00000105856	HBP1	protein_coding	HMG-box transcription factor 1
ENSG00000163517	HDAC11	protein_coding	histone deacetylase 11
ENSG00000048052	HDAC9	protein_coding	histone deacetylase 9
ENSG00000187105	HEATR4	protein_coding	HEAT repeat containing 4
ENSG00000129493	HEATR5A	protein_coding	HEAT repeat containing 5A
ENSG00000013583	HEBP1	protein_coding	heme binding protein 1
ENSG00000051620	HEBP2	protein_coding	heme binding protein 2
ENSG00000112406	HECA	protein_coding	hdc homolog, cell cycle regulator
ENSG00000002746	HECW1	protein_coding	HECT, C2 and WW domain containing E3 ubiquitin protein ligase 1
ENSG00000138411	HECW2	protein_coding	HECT, C2 and WW domain containing E3 ubiquitin protein ligase 2
ENSG00000198265	HELZ	protein_coding	helicase with zinc finger
ENSG00000162639	HENMT1	protein_coding	HEN methyltransferase 1
ENSG00000138641	HERC3	protein_coding	HECT and RLD domain containing E3 ubiquitin protein ligase 3
ENSG00000148634	HERC4	protein_coding	HECT and RLD domain containing E3 ubiquitin protein ligase 4
ENSG00000122557	HERPUD2	protein_coding	HERPUD family member 2
ENSG00000114315	HES1	protein_coding	hes family bHLH transcription factor 1
ENSG00000173673	HES3	protein_coding	hes family bHLH transcription factor 3
ENSG00000049860	HEXB	protein_coding	hexosaminidase subunit beta
ENSG00000164683	HEY1	protein_coding	hes related family bHLH transcription factor with YRPW motif 1
ENSG00000162669	HFM1	protein_coding	helicase for meiosis 1
ENSG00000054392	HHAT	protein_coding	hedgehog acyltransferase
ENSG00000198130	HIBCH	protein_coding	3-hydroxyisobutyryl-CoA hydrolase
ENSG00000177374	HIC1	protein_coding	HIC ZBTB transcriptional repressor 1
ENSG00000167861	HID1	protein_coding	HID1 domain containing
ENSG00000166135	HIF1AN	protein_coding	hypoxia inducible factor 1 subunit alpha inhibitor
ENSG00000149196	HIKESHI	protein_coding	heat shock protein nuclear import factor hikeshi
ENSG00000130787	HIP1R	protein_coding	huntingtin interacting protein 1 related
ENSG00000163349	HIPK1	protein_coding	homeodomain interacting protein kinase 1
ENSG00000064393	HIPK2	protein_coding	homeodomain interacting protein kinase 2
ENSG00000110422	HIPK3	protein_coding	homeodomain interacting protein kinase 3
ENSG00000095951	HIVEP1	protein_coding	HIVEP zinc finger 1
ENSG00000010818	HIVEP2	protein_coding	HIVEP zinc finger 2
ENSG00000156515	HK1	protein_coding	hexokinase 1
ENSG00000156510	HKDC1	protein_coding	hexokinase domain containing 1
ENSG00000204252	HLA-DOA	protein_coding	major histocompatibility complex, class II, DO alpha
ENSG00000159267	HLCS	protein_coding	holocarboxylase synthetase
ENSG00000137309	HMGA1	protein_coding	high mobility group AT-hook 1
ENSG00000146151	HMGCLL1	protein_coding	3-hydroxymethyl-3-methylglutaryl-CoA lyase like 1
ENSG00000113716	HMGXB3	protein_coding	HMG-box containing 3
ENSG00000135100	HNF1A	protein_coding	HNF1 homeobox A
ENSG00000122566	HNRNPA2B1	protein_coding	heterogeneous nuclear ribonucleoprotein A2/B1
ENSG00000096746	HNRNPH3	protein_coding	heterogeneous nuclear ribonucleoprotein H3
ENSG00000104824	HNRNPL	protein_coding	heterogeneous nuclear ribonucleoprotein L
ENSG00000143889	HNRNPLL	protein_coding	heterogeneous nuclear ribonucleoprotein L like
ENSG00000171476	HOPX	protein_coding	HOP homeobox
ENSG00000176635	HORMAD2	protein_coding	HORMA domain containing 2
ENSG00000005073	HOXA11	protein_coding	homeobox A11
ENSG00000106031	HOXA13	protein_coding	homeobox A13
ENSG00000260027	HOXB7	protein_coding	homeobox B7
ENSG00000170689	HOXB9	protein_coding	homeobox B9
ENSG00000198353	HOXC4	protein_coding	homeobox C4
ENSG00000172789	HOXC5	protein_coding	homeobox C5
ENSG00000197757	HOXC6	protein_coding	homeobox C6
ENSG00000115756	HPCAL1	protein_coding	hippocalcin like 1
ENSG00000100099	HPS4	protein_coding	HPS4 biogenesis of lysosomal organelles complex 3 subunit 2
ENSG00000174775	HRAS	protein_coding	HRas proto-oncogene, GTPase
ENSG00000153976	HS3ST3A1	protein_coding	heparan sulfate-glucosamine 3-sulfotransferase 3A1
ENSG00000136720	HS6ST1	protein_coding	heparan sulfate 6-O-sulfotransferase 1
ENSG00000171004	HS6ST2	protein_coding	heparan sulfate 6-O-sulfotransferase 2
ENSG00000167733	HSD11B1L	protein_coding	hydroxysteroid 11-beta dehydrogenase 1 like
ENSG00000025423	HSD17B6	protein_coding	hydroxysteroid 17-beta dehydrogenase 6
ENSG00000160207	HSF2BP	protein_coding	heat shock transcription factor 2 binding protein
ENSG00000187522	HSPA14	protein_coding	heat shock protein family A (Hsp70) member 14
ENSG00000170606	HSPA4	protein_coding	heat shock protein family A (Hsp70) member 4
ENSG00000113013	HSPA9	protein_coding	heat shock protein family A (Hsp70) member 9
ENSG00000260325	HSPB9	protein_coding	heat shock protein family B (small) member 9
ENSG00000133265	HSPBP1	protein_coding	HSPA (Hsp70) binding protein 1
ENSG00000179546	HTR1D	protein_coding	5-hydroxytryptamine receptor 1D
ENSG00000149305	HTR3B	protein_coding	5-hydroxytryptamine receptor 3B
ENSG00000142149	HUNK	protein_coding	hormonally up-regulated Neu-associated kinase
ENSG00000136273	HUS1	protein_coding	HUS1 checkpoint clamp component
ENSG00000198331	HYLS1	protein_coding	HYLS1 centriolar and ciliogenesis associated
ENSG00000005700	IBTK	protein_coding	inhibitor of Bruton tyrosine kinase
ENSG00000108622	ICAM2	protein_coding	intercellular adhesion molecule 2
ENSG00000138413	IDH1	protein_coding	isocitrate dehydrogenase (NADP(+)) 1
ENSG00000182054	IDH2	protein_coding	isocitrate dehydrogenase (NADP(+)) 2
ENSG00000010404	IDS	protein_coding	iduronate 2-sulfatase
ENSG00000137331	IER3	protein_coding	immediate early response 3
ENSG00000159128	IFNGR2	protein_coding	interferon gamma receptor 2
ENSG00000185436	IFNLR1	protein_coding	interferon lambda receptor 1
ENSG00000163913	IFT122	protein_coding	intraflagellar transport 122
ENSG00000119650	IFT43	protein_coding	intraflagellar transport 43
ENSG00000140443	IGF1R	protein_coding	insulin like growth factor 1 receptor
ENSG00000159217	IGF2BP1	protein_coding	insulin like growth factor 2 mRNA binding protein 1
ENSG00000099769	IGFALS	protein_coding	insulin like growth factor binding protein acid labile subunit
ENSG00000115461	IGFBP5	protein_coding	insulin like growth factor binding protein 5
ENSG00000163453	IGFBP7	protein_coding	insulin like growth factor binding protein 7
ENSG00000142549	IGLON5	protein_coding	IgLON family member 5
ENSG00000152580	IGSF10	protein_coding	immunoglobulin superfamily member 10
ENSG00000143061	IGSF3	protein_coding	immunoglobulin superfamily member 3
ENSG00000161405	IKZF3	protein_coding	IKAROS family zinc finger 3
ENSG00000096996	IL12RB1	protein_coding	interleukin 12 receptor subunit beta 1
ENSG00000081985	IL12RB2	protein_coding	interleukin 12 receptor subunit beta 2
ENSG00000172349	IL16	protein_coding	interleukin 16
ENSG00000144730	IL17RD	protein_coding	interleukin 17 receptor D
ENSG00000137496	IL18BP	protein_coding	interleukin 18 binding protein
ENSG00000115590	IL1R2	protein_coding	interleukin 1 receptor type 2
ENSG00000162594	IL23R	protein_coding	interleukin 23 receptor
ENSG00000111536	IL26	protein_coding	interleukin 26
ENSG00000164399	IL3	protein_coding	interleukin 3
ENSG00000157368	IL34	protein_coding	interleukin 34
ENSG00000136244	IL6	protein_coding	interleukin 6
ENSG00000143621	ILF2	protein_coding	interleukin enhancer binding factor 2
ENSG00000257704	INAFM1	protein_coding	InaF motif containing 1
ENSG00000153487	ING1	protein_coding	inhibitor of growth family member 1
ENSG00000071243	ING3	protein_coding	inhibitor of growth family member 3
ENSG00000148153	INIP	protein_coding	INTS3 and NABP interacting protein
ENSG00000128908	INO80	protein_coding	INO80 complex ATPase subunit
ENSG00000109452	INPP4B	protein_coding	inositol polyphosphate-4-phosphatase type II B
ENSG00000068383	INPP5A	protein_coding	inositol polyphosphate-5-phosphatase A
ENSG00000204084	INPP5B	protein_coding	inositol polyphosphate-5-phosphatase B
ENSG00000198825	INPP5F	protein_coding	inositol polyphosphate-5-phosphatase F
ENSG00000254647	INS	protein_coding	insulin
ENSG00000129965	INS-IGF2	protein_coding	INS-IGF2 readthrough
ENSG00000138785	INTS12	protein_coding	integrator complex subunit 12
ENSG00000149262	INTS4	protein_coding	integrator complex subunit 4
ENSG00000164941	INTS8	protein_coding	integrator complex subunit 8
ENSG00000074706	IPCEF1	protein_coding	interaction protein for cytohesin exchange factors 1
ENSG00000127080	IPPK	protein_coding	inositol-pentakisphosphate 2-kinase
ENSG00000214216	IQCJ	protein_coding	IQ motif containing J
ENSG00000283154	IQCJ-SCHIP1	protein_coding	IQCJ-SCHIP1 readthrough
ENSG00000140575	IQGAP1	protein_coding	IQ motif containing GTPase activating protein 1
ENSG00000145703	IQGAP2	protein_coding	IQ motif containing GTPase activating protein 2
ENSG00000168310	IRF2	protein_coding	interferon regulatory factor 2
ENSG00000168264	IRF2BP2	protein_coding	interferon regulatory factor 2 binding protein 2
ENSG00000137265	IRF4	protein_coding	interferon regulatory factor 4
ENSG00000185950	IRS2	protein_coding	insulin receptor substrate 2
ENSG00000177508	IRX3	protein_coding	iroquois homeobox 3
ENSG00000135070	ISCA1	protein_coding	iron-sulfur cluster assembly 1
ENSG00000165898	ISCA2	protein_coding	iron-sulfur cluster assembly 2
ENSG00000105655	ISYNA1	protein_coding	inositol-3-phosphate synthase 1
ENSG00000129636	ITFG1	protein_coding	integrin alpha FG-GAP repeat containing 1
ENSG00000137809	ITGA11	protein_coding	integrin subunit alpha 11
ENSG00000005961	ITGA2B	protein_coding	integrin subunit alpha 2b
ENSG00000091409	ITGA6	protein_coding	integrin subunit alpha 6
ENSG00000144668	ITGA9	protein_coding	integrin subunit alpha 9
ENSG00000150093	ITGB1	protein_coding	integrin subunit beta 1
ENSG00000142856	ITGB3BP	protein_coding	integrin subunit beta 3 binding protein
ENSG00000105855	ITGB8	protein_coding	integrin subunit beta 8
ENSG00000113263	ITK	protein_coding	IL2 inducible T cell kinase
ENSG00000150995	ITPR1	protein_coding	inositol 1,4,5-trisphosphate receptor type 1
ENSG00000123104	ITPR2	protein_coding	inositol 1,4,5-trisphosphate receptor type 2
ENSG00000096433	ITPR3	protein_coding	inositol 1,4,5-trisphosphate receptor type 3
ENSG00000205726	ITSN1	protein_coding	intersectin 1
ENSG00000163166	IWS1	protein_coding	interacts with SUPT6H, CTD assembly factor 1
ENSG00000009765	IYD	protein_coding	iodotyrosine deiodinase
ENSG00000077684	JADE1	protein_coding	jade family PHD finger 1
ENSG00000096968	JAK2	protein_coding	Janus kinase 2
ENSG00000188385	JAKMIP3	protein_coding	Janus kinase and microtubule interacting protein 3
ENSG00000008083	JARID2	protein_coding	jumonji and AT-rich interaction domain containing 2
ENSG00000154118	JPH3	protein_coding	junctophilin 3
ENSG00000092051	JPH4	protein_coding	junctophilin 4
ENSG00000160145	KALRN	protein_coding	kalirin RhoGEF kinase
ENSG00000107104	KANK1	protein_coding	KN motif and ankyrin repeat domains 1
ENSG00000108773	KAT2A	protein_coding	lysine acetyltransferase 2A
ENSG00000156650	KAT6B	protein_coding	lysine acetyltransferase 6B
ENSG00000167216	KATNAL2	protein_coding	katanin catalytic subunit A1 like 2
ENSG00000140854	KATNB1	protein_coding	katanin regulatory subunit B1
ENSG00000189337	KAZN	protein_coding	kazrin, periplakin interacting protein
ENSG00000169282	KCNAB1	protein_coding	potassium voltage-gated channel subfamily A regulatory beta subunit 1
ENSG00000158445	KCNB1	protein_coding	potassium voltage-gated channel subfamily B member 1
ENSG00000171385	KCND3	protein_coding	potassium voltage-gated channel subfamily D member 3
ENSG00000180509	KCNE1	protein_coding	potassium voltage-gated channel subfamily E regulatory subunit 1
ENSG00000175538	KCNE3	protein_coding	potassium voltage-gated channel subfamily E regulatory subunit 3
ENSG00000171126	KCNG3	protein_coding	potassium voltage-gated channel modifier subfamily G member 3
ENSG00000182132	KCNIP1	protein_coding	potassium voltage-gated channel interacting protein 1
ENSG00000151704	KCNJ1	protein_coding	potassium inwardly rectifying channel subfamily J member 1
ENSG00000177807	KCNJ10	protein_coding	potassium inwardly rectifying channel subfamily J member 10
ENSG00000187486	KCNJ11	protein_coding	potassium inwardly rectifying channel subfamily J member 11
ENSG00000124249	KCNK15	protein_coding	potassium two pore domain channel subfamily K member 15
ENSG00000095981	KCNK16	protein_coding	potassium two pore domain channel subfamily K member 16
ENSG00000197584	KCNMB2	protein_coding	potassium calcium-activated channel subfamily M regulatory beta subunit 2
ENSG00000135643	KCNMB4	protein_coding	potassium calcium-activated channel subfamily M regulatory beta subunit 4
ENSG00000053918	KCNQ1	protein_coding	potassium voltage-gated channel subfamily Q member 1
ENSG00000135253	KCP	protein_coding	kielin cysteine rich BMP regulator
ENSG00000134504	KCTD1	protein_coding	potassium channel tetramerization domain containing 1
ENSG00000213859	KCTD11	protein_coding	potassium channel tetramerization domain containing 11
ENSG00000183775	KCTD16	protein_coding	potassium channel tetramerization domain containing 16
ENSG00000100379	KCTD17	protein_coding	potassium channel tetramerization domain containing 17
ENSG00000165097	KDM1B	protein_coding	lysine demethylase 1B
ENSG00000173120	KDM2A	protein_coding	lysine demethylase 2A
ENSG00000120733	KDM3B	protein_coding	lysine demethylase 3B
ENSG00000127663	KDM4B	protein_coding	lysine demethylase 4B
ENSG00000107077	KDM4C	protein_coding	lysine demethylase 4C
ENSG00000117139	KDM5B	protein_coding	lysine demethylase 5B
ENSG00000147050	KDM6A	protein_coding	lysine demethylase 6A
ENSG00000006459	KDM7A	protein_coding	lysine demethylase 7A
ENSG00000131773	KHDRBS3	protein_coding	KH RNA binding domain containing, signal transduction associated 3
ENSG00000138030	KHK	protein_coding	ketohexokinase
ENSG00000170871	KIAA0232	protein_coding	KIAA0232
ENSG00000142687	KIAA0319L	protein_coding	KIAA0319 like
ENSG00000120549	KIAA1217	protein_coding	KIAA1217
ENSG00000122778	KIAA1549	protein_coding	KIAA1549
ENSG00000197077	KIAA1671	protein_coding	KIAA1671
ENSG00000149633	KIAA1755	protein_coding	KIAA1755
ENSG00000182329	KIAA2012	protein_coding	KIAA2012
ENSG00000137177	KIF13A	protein_coding	kinesin family member 13A
ENSG00000118193	KIF14	protein_coding	kinesin family member 14
ENSG00000089177	KIF16B	protein_coding	kinesin family member 16B
ENSG00000117245	KIF17	protein_coding	kinesin family member 17
ENSG00000116852	KIF21B	protein_coding	kinesin family member 21B
ENSG00000162849	KIF26B	protein_coding	kinesin family member 26B
ENSG00000165115	KIF27	protein_coding	kinesin family member 27
ENSG00000131437	KIF3A	protein_coding	kinesin family member 3A
ENSG00000168280	KIF5C	protein_coding	kinesin family member 5C
ENSG00000075945	KIFAP3	protein_coding	kinesin associated protein 3
ENSG00000149571	KIRREL3	protein_coding	kirre like nephrin family adhesion molecule 3
ENSG00000157404	KIT	protein_coding	KIT proto-oncogene, receptor tyrosine kinase
ENSG00000049130	KITLG	protein_coding	KIT ligand
ENSG00000126214	KLC1	protein_coding	kinesin light chain 1
ENSG00000104892	KLC3	protein_coding	kinesin light chain 3
ENSG00000155090	KLF10	protein_coding	Kruppel like factor 10
ENSG00000118922	KLF12	protein_coding	Kruppel like factor 12
ENSG00000129911	KLF16	protein_coding	Kruppel like factor 16
ENSG00000136826	KLF4	protein_coding	Kruppel like factor 4
ENSG00000102554	KLF5	protein_coding	Kruppel like factor 5
ENSG00000067082	KLF6	protein_coding	Kruppel like factor 6
ENSG00000104731	KLHDC4	protein_coding	kelch domain containing 4
ENSG00000185909	KLHDC8B	protein_coding	kelch domain containing 8B
ENSG00000146021	KLHL3	protein_coding	kelch like family member 3
ENSG00000124743	KLHL31	protein_coding	kelch like family member 31
ENSG00000186231	KLHL32	protein_coding	kelch like family member 32
ENSG00000134539	KLRD1	protein_coding	killer cell lectin like receptor D1
ENSG00000055609	KMT2C	protein_coding	lysine methyltransferase 2C
ENSG00000110066	KMT5B	protein_coding	lysine methyltransferase 5B
ENSG00000184445	KNTC1	protein_coding	kinetochore associated 1
ENSG00000196911	KPNA5	protein_coding	karyopherin subunit alpha 5
ENSG00000184619	KRBA2	protein_coding	KRAB-A domain containing 2
ENSG00000129347	KRI1	protein_coding	KRI1 homolog
ENSG00000111615	KRR1	protein_coding	KRR1 small subunit processome component homolog
ENSG00000173908	KRT28	protein_coding	keratin 28
ENSG00000161849	KRT84	protein_coding	keratin 84
ENSG00000141068	KSR1	protein_coding	kinase suppressor of ras 1
ENSG00000171435	KSR2	protein_coding	kinase suppressor of ras 2
ENSG00000137944	KYAT3	protein_coding	kynurenine aminotransferase 3
ENSG00000115919	KYNU	protein_coding	kynureninase
ENSG00000087299	L2HGDH	protein_coding	L-2-hydroxyglutarate dehydrogenase
ENSG00000198945	L3MBTL3	protein_coding	L3MBTL histone methyl-lysine binding protein 3
ENSG00000154655	L3MBTL4	protein_coding	L3MBTL histone methyl-lysine binding protein 4
ENSG00000179630	LACC1	protein_coding	laccase domain containing 1
ENSG00000215906	LACTBL1	protein_coding	lactamase beta like 1
ENSG00000159166	LAD1	protein_coding	ladinin 1
ENSG00000101680	LAMA1	protein_coding	laminin subunit alpha 1
ENSG00000196569	LAMA2	protein_coding	laminin subunit alpha 2
ENSG00000053747	LAMA3	protein_coding	laminin subunit alpha 3
ENSG00000112769	LAMA4	protein_coding	laminin subunit alpha 4
ENSG00000050555	LAMC3	protein_coding	laminin subunit gamma 3
ENSG00000132434	LANCL2	protein_coding	LanC like 2
ENSG00000133424	LARGE1	protein_coding	LARGE xylosyl- and glucuronyltransferase 1
ENSG00000138709	LARP1B	protein_coding	La ribonucleoprotein 1B
ENSG00000174720	LARP7	protein_coding	La ribonucleoprotein 7, transcriptional regulator
ENSG00000011376	LARS2	protein_coding	leucyl-tRNA synthetase 2, mitochondrial
ENSG00000086730	LAT2	protein_coding	linker for activation of T cells family member 2
ENSG00000160349	LCN1	protein_coding	lipocalin 1
ENSG00000184925	LCN12	protein_coding	lipocalin 12
ENSG00000122367	LDB3	protein_coding	LIM domain binding 3
ENSG00000111716	LDHB	protein_coding	lactate dehydrogenase B
ENSG00000166796	LDHC	protein_coding	lactate dehydrogenase C
ENSG00000166816	LDHD	protein_coding	lactate dehydrogenase D
ENSG00000130164	LDLR	protein_coding	low density lipoprotein receptor
ENSG00000104660	LEPROTL1	protein_coding	leptin receptor overlapping transcript like 1
ENSG00000108679	LGALS3BP	protein_coding	galectin 3 binding protein
ENSG00000168481	LGI3	protein_coding	leucine rich repeat LGI family member 3
ENSG00000153902	LGI4	protein_coding	leucine rich repeat LGI family member 4
ENSG00000107902	LHPP	protein_coding	phospholysine phosphohistidine inorganic pyrophosphate phosphatase
ENSG00000121897	LIAS	protein_coding	lipoic acid synthetase
ENSG00000244482	LILRA6	protein_coding	leukocyte immunoglobulin like receptor A6
ENSG00000050405	LIMA1	protein_coding	LIM domain and actin binding 1
ENSG00000064042	LIMCH1	protein_coding	LIM and calponin homology domains 1
ENSG00000144791	LIMD1	protein_coding	LIM domain containing 1
ENSG00000187772	LIN28B	protein_coding	lin-28 homolog B
ENSG00000148943	LIN7C	protein_coding	lin-7 homolog C, crumbs cell polarity complex component
ENSG00000107798	LIPA	protein_coding	lipase A, lysosomal acid type
ENSG00000182333	LIPF	protein_coding	lipase F, gastric type
ENSG00000173239	LIPM	protein_coding	lipase family member M
ENSG00000100258	LMF2	protein_coding	lipase maturation factor 2
ENSG00000160789	LMNA	protein_coding	lamin A/C
ENSG00000143013	LMO4	protein_coding	LIM domain only 4
ENSG00000136153	LMO7	protein_coding	LIM domain 7
ENSG00000164715	LMTK2	protein_coding	lemur tyrosine kinase 2
ENSG00000142235	LMTK3	protein_coding	lemur tyrosine kinase 3
ENSG00000206535	LNP1	protein_coding	leukemia NUP98 fusion partner 1
ENSG00000072201	LNX1	protein_coding	ligand of numb-protein X 1
ENSG00000196365	LONP1	protein_coding	lon peptidase 1, mitochondrial
ENSG00000102910	LONP2	protein_coding	lon peptidase 2, peroxisomal
ENSG00000113083	LOX	protein_coding	lysyl oxidase
ENSG00000129038	LOXL1	protein_coding	lysyl oxidase like 1
ENSG00000087253	LPCAT2	protein_coding	lysophosphatidylcholine acyltransferase 2
ENSG00000123684	LPGAT1	protein_coding	lysophosphatidylglycerol acyltransferase 1
ENSG00000134324	LPIN1	protein_coding	lipin 1
ENSG00000101577	LPIN2	protein_coding	lipin 2
ENSG00000132793	LPIN3	protein_coding	lipin 3
ENSG00000145012	LPP	protein_coding	LIM domain containing preferred translocation partner in lipoma
ENSG00000144749	LRIG1	protein_coding	leucine rich repeats and immunoglobulin like domains 1
ENSG00000120256	LRP11	protein_coding	LDL receptor related protein 11
ENSG00000147650	LRP12	protein_coding	LDL receptor related protein 12
ENSG00000162337	LRP5	protein_coding	LDL receptor related protein 5
ENSG00000138095	LRPPRC	protein_coding	leucine rich pentatricopeptide repeat containing
ENSG00000160959	LRRC14	protein_coding	leucine rich repeat containing 14
ENSG00000172731	LRRC20	protein_coding	leucine rich repeat containing 20
ENSG00000254402	LRRC24	protein_coding	leucine rich repeat containing 24
ENSG00000148814	LRRC27	protein_coding	leucine rich repeat containing 27
ENSG00000168904	LRRC28	protein_coding	leucine rich repeat containing 28
ENSG00000176681	LRRC37A	protein_coding	leucine rich repeat containing 37A
ENSG00000116212	LRRC42	protein_coding	leucine rich repeat containing 42
ENSG00000169683	LRRC45	protein_coding	leucine rich repeat containing 45
ENSG00000033122	LRRC7	protein_coding	leucine rich repeat containing 7
ENSG00000160838	LRRC71	protein_coding	leucine rich repeat containing 71
ENSG00000205858	LRRC72	protein_coding	leucine rich repeat containing 72
ENSG00000100565	LRRC74A	protein_coding	leucine rich repeat containing 74A
ENSG00000197147	LRRC8B	protein_coding	leucine rich repeat containing 8 VRAC subunit B
ENSG00000124831	LRRFIP1	protein_coding	LRR binding FLII interacting protein 1
ENSG00000154237	LRRK1	protein_coding	leucine rich repeat kinase 1
ENSG00000185565	LSAMP	protein_coding	limbic system associated membrane protein
ENSG00000041802	LSG1	protein_coding	large 60S subunit nuclear export GTPase 1
ENSG00000155858	LSM11	protein_coding	LSM11, U7 small nuclear RNA associated
ENSG00000106355	LSM5	protein_coding	LSM5 homolog, U6 small nuclear RNA and mRNA degradation associated
ENSG00000105699	LSR	protein_coding	lipolysis stimulated lipoprotein receptor
ENSG00000213903	LTB4R	protein_coding	leukotriene B4 receptor
ENSG00000049323	LTBP1	protein_coding	latent transforming growth factor beta binding protein 1
ENSG00000119681	LTBP2	protein_coding	latent transforming growth factor beta binding protein 2
ENSG00000012223	LTF	protein_coding	lactotransferrin
ENSG00000146963	LUC7L2	protein_coding	LUC7 like 2, pre-mRNA splicing factor
ENSG00000169641	LUZP1	protein_coding	leucine zipper protein 1
ENSG00000079257	LXN	protein_coding	latexin
ENSG00000240053	LY6G5B	protein_coding	lymphocyte antigen 6 family member G5B
ENSG00000054219	LY75	protein_coding	lymphocyte antigen 75
ENSG00000248672	LY75-CD302	protein_coding	LY75-CD302 readthrough
ENSG00000159871	LYPD5	protein_coding	LY6/PLAUR domain containing 5
ENSG00000083099	LYRM2	protein_coding	LYR motif containing 2
ENSG00000232859	LYRM9	protein_coding	LYR motif containing 9
ENSG00000163155	LYSMD1	protein_coding	LysM domain containing 1
ENSG00000120563	LYZL1	protein_coding	lysozyme like 1
ENSG00000162441	LZIC	protein_coding	leucine zipper and CTNNBIP1 domain containing
ENSG00000173212	MAB21L3	protein_coding	mab-21 like 3
ENSG00000127603	MACF1	protein_coding	microtubule actin crosslinking factor 1
ENSG00000133315	MACROD1	protein_coding	mono-ADP ribosylhydrolase 1
ENSG00000172264	MACROD2	protein_coding	mono-ADP ribosylhydrolase 2
ENSG00000002822	MAD1L1	protein_coding	mitotic arrest deficient 1 like 1
ENSG00000164109	MAD2L1	protein_coding	mitotic arrest deficient 2 like 1
ENSG00000099866	MADCAM1	protein_coding	mucosal vascular addressin cell adhesion molecule 1
ENSG00000178573	MAF	protein_coding	MAF bZIP transcription factor
ENSG00000197063	MAFG	protein_coding	MAF bZIP transcription factor G
ENSG00000187391	MAGI2	protein_coding	membrane associated guanylate kinase, WW and PDZ domain containing 2
ENSG00000102158	MAGT1	protein_coding	magnesium transporter 1
ENSG00000111837	MAK	protein_coding	male germ cell associated kinase
ENSG00000147676	MAL2	protein_coding	mal, T cell differentiation protein 2
ENSG00000196782	MAML3	protein_coding	mastermind like transcriptional coactivator 3
ENSG00000112893	MAN2A1	protein_coding	mannosidase alpha class 2A member 1
ENSG00000140941	MAP1LC3B	protein_coding	microtubule associated protein 1 light chain 3 beta
ENSG00000078018	MAP2	protein_coding	microtubule associated protein 2
ENSG00000108984	MAP2K6	protein_coding	mitogen-activated protein kinase kinase 6
ENSG00000169967	MAP3K2	protein_coding	mitogen-activated protein kinase kinase kinase 2
ENSG00000197442	MAP3K5	protein_coding	mitogen-activated protein kinase kinase kinase 5
ENSG00000156265	MAP3K7CL	protein_coding	MAP3K7 C-terminal like
ENSG00000006432	MAP3K9	protein_coding	mitogen-activated protein kinase kinase kinase 9
ENSG00000071054	MAP4K4	protein_coding	mitogen-activated protein kinase kinase kinase kinase 4
ENSG00000012983	MAP4K5	protein_coding	mitogen-activated protein kinase kinase kinase kinase 5
ENSG00000109339	MAPK10	protein_coding	mitogen-activated protein kinase 10
ENSG00000112062	MAPK14	protein_coding	mitogen-activated protein kinase 14
ENSG00000141639	MAPK4	protein_coding	mitogen-activated protein kinase 4
ENSG00000162889	MAPKAPK2	protein_coding	MAPK activated protein kinase 2
ENSG00000186868	MAPT	protein_coding	microtubule associated protein tau
ENSG00000277443	MARCKS	protein_coding	myristoylated alanine rich protein kinase C substrate
ENSG00000116141	MARK1	protein_coding	microtubule affinity regulating kinase 1
ENSG00000009724	MASP2	protein_coding	MBL associated serine protease 2
ENSG00000086015	MAST2	protein_coding	microtubule associated serine/threonine kinase 2
ENSG00000069020	MAST4	protein_coding	microtubule associated serine/threonine kinase family member 4
ENSG00000162510	MATN1	protein_coding	matrilin 1
ENSG00000132561	MATN2	protein_coding	matrilin 2
ENSG00000124159	MATN4	protein_coding	matrilin 4
ENSG00000015479	MATR3	protein_coding	matrin 3
ENSG00000280987	MATR3	protein_coding	matrin 3
ENSG00000198125	MB	protein_coding	myoglobin
ENSG00000180611	MB21D2	protein_coding	Mab-21 domain containing 2
ENSG00000152601	MBNL1	protein_coding	muscleblind like splicing regulator 1
ENSG00000139793	MBNL2	protein_coding	muscleblind like splicing regulator 2
ENSG00000143797	MBOAT2	protein_coding	membrane bound O-acyltransferase domain containing 2
ENSG00000197971	MBP	protein_coding	myelin basic protein
ENSG00000140943	MBTPS1	protein_coding	membrane bound transcription factor peptidase, site 1
ENSG00000012174	MBTPS2	protein_coding	membrane bound transcription factor peptidase, site 2
ENSG00000076706	MCAM	protein_coding	melanoma cell adhesion molecule
ENSG00000078070	MCCC1	protein_coding	methylcrotonyl-CoA carboxylase subunit 1
ENSG00000183019	MCEMP1	protein_coding	mast cell expressed membrane protein 1
ENSG00000053524	MCF2L2	protein_coding	MCF.2 cell line derived transforming sequence-like 2
ENSG00000112118	MCM3	protein_coding	minichromosome maintenance complex component 3
ENSG00000100297	MCM5	protein_coding	minichromosome maintenance complex component 5
ENSG00000153898	MCOLN2	protein_coding	mucolipin TRP cation channel 2
ENSG00000050393	MCUR1	protein_coding	mitochondrial calcium uniporter regulator 1
ENSG00000112139	MDGA1	protein_coding	MAM domain containing glycosylphosphatidylinositol anchor 1
ENSG00000139915	MDGA2	protein_coding	MAM domain containing glycosylphosphatidylinositol anchor 2
ENSG00000135679	MDM2	protein_coding	MDM2 proto-oncogene
ENSG00000065833	ME1	protein_coding	malic enzyme 1
ENSG00000085276	MECOM	protein_coding	MDS1 and EVI1 complex locus
ENSG00000116353	MECR	protein_coding	mitochondrial trans-2-enoyl-CoA reductase
ENSG00000125686	MED1	protein_coding	mediator complex subunit 1
ENSG00000144893	MED12L	protein_coding	mediator complex subunit 12L
ENSG00000108510	MED13	protein_coding	mediator complex subunit 13
ENSG00000123066	MED13L	protein_coding	mediator complex subunit 13L
ENSG00000152944	MED21	protein_coding	mediator complex subunit 21
ENSG00000133997	MED6	protein_coding	mediator complex subunit 6
ENSG00000155868	MED7	protein_coding	mediator complex subunit 7
ENSG00000081189	MEF2C	protein_coding	myocyte enhancer factor 2C
ENSG00000116604	MEF2D	protein_coding	myocyte enhancer factor 2D
ENSG00000105429	MEGF8	protein_coding	multiple EGF like domains 8
ENSG00000143995	MEIS1	protein_coding	Meis homeobox 1
ENSG00000162959	MEMO1	protein_coding	mediator of cell motility 1
ENSG00000112818	MEP1A	protein_coding	meprin A subunit alpha
ENSG00000146834	MEPCE	protein_coding	methylphosphate capping enzyme
ENSG00000152595	MEPE	protein_coding	matrix extracellular phosphoglycoprotein
ENSG00000166823	MESP1	protein_coding	mesoderm posterior bHLH transcription factor 1
ENSG00000127804	METTL16	protein_coding	methyltransferase 16, N6-methyladenosine
ENSG00000144401	METTL21A	protein_coding	methyltransferase 21A, HSPA lysine
ENSG00000101574	METTL4	protein_coding	methyltransferase 4, N6-adenosine
ENSG00000206562	METTL6	protein_coding	methyltransferase 6, methylcytidine
ENSG00000254726	MEX3A	protein_coding	mex-3 RNA binding family member A
ENSG00000118855	MFSD1	protein_coding	major facilitator superfamily domain containing 1
ENSG00000092931	MFSD11	protein_coding	major facilitator superfamily domain containing 11
ENSG00000135953	MFSD9	protein_coding	major facilitator superfamily domain containing 9
ENSG00000152127	MGAT5	protein_coding	alpha-1,6-mannosylglycoprotein 6-beta-N-acetylglucosaminyltransferase
ENSG00000204516	MICB	protein_coding	MHC class I polypeptide-related sequence B
ENSG00000165487	MICU2	protein_coding	mitochondrial calcium uptake 2
ENSG00000101871	MID1	protein_coding	midline 1
ENSG00000198160	MIER1	protein_coding	MIER1 transcriptional regulator
ENSG00000125457	MIF4GD	protein_coding	MIF4G domain containing
ENSG00000141503	MINK1	protein_coding	misshapen like kinase 1
ENSG00000027001	MIPEP	protein_coding	mitochondrial intermediate peptidase
ENSG00000167842	MIS12	protein_coding	MIS12 kinetochore complex component
ENSG00000099812	MISP	protein_coding	mitotic spindle positioning
ENSG00000125863	MKKS	protein_coding	MKKS centrosomal shuttling protein
ENSG00000285508	MKKS	protein_coding	MKKS centrosomal shuttling protein
ENSG00000285723	MKKS	protein_coding	MKKS centrosomal shuttling protein
ENSG00000128585	MKLN1	protein_coding	muskelin 1
ENSG00000079277	MKNK1	protein_coding	MAPK interacting serine/threonine kinase 1
ENSG00000076242	MLH1	protein_coding	mutL homolog 1
ENSG00000146147	MLIP	protein_coding	muscular LMNA interacting protein
ENSG00000078403	MLLT10	protein_coding	MLLT10 histone lysine methyltransferase DOT1L cofactor
ENSG00000103150	MLYCD	protein_coding	malonyl-CoA decarboxylase
ENSG00000151611	MMAA	protein_coding	metabolism of cobalamin associated A
ENSG00000198598	MMP17	protein_coding	matrix metallopeptidase 17
ENSG00000087245	MMP2	protein_coding	matrix metallopeptidase 2
ENSG00000271447	MMP28	protein_coding	matrix metallopeptidase 28
ENSG00000138722	MMRN1	protein_coding	multimerin 1
ENSG00000114978	MOB1A	protein_coding	MOB kinase activator 1A
ENSG00000173542	MOB1B	protein_coding	MOB kinase activator 1B
ENSG00000164172	MOCS2	protein_coding	molybdenum cofactor synthesis 2
ENSG00000103111	MON1B	protein_coding	MON1 homolog B, secretory trafficking associated
ENSG00000061987	MON2	protein_coding	MON2 homolog, regulator of endosome-to-Golgi trafficking
ENSG00000123562	MORF4L2	protein_coding	mortality factor 4 like 2
ENSG00000073146	MOV10L1	protein_coding	Mov10 like RISC complex RNA helicase 1
ENSG00000143158	MPC2	protein_coding	mitochondrial pyruvate carrier 2
ENSG00000129255	MPDU1	protein_coding	mannose-P-dolichol utilization defect 1
ENSG00000051825	MPHOSPH9	protein_coding	M-phase phosphoprotein 9
ENSG00000150054	MPP7	protein_coding	membrane palmitoylated protein 7
ENSG00000011028	MRC2	protein_coding	mannose receptor C type 2
ENSG00000183695	MRGPRX2	protein_coding	MAS related GPR family member X2
ENSG00000278619	MRM1	protein_coding	mitochondrial rRNA methyltransferase 1
ENSG00000179832	MROH1	protein_coding	maestro heat like repeat family member 1
ENSG00000159111	MRPL10	protein_coding	mitochondrial ribosomal protein L10
ENSG00000172172	MRPL13	protein_coding	mitochondrial ribosomal protein L13
ENSG00000082515	MRPL22	protein_coding	mitochondrial ribosomal protein L22
ENSG00000106591	MRPL32	protein_coding	mitochondrial ribosomal protein L32
ENSG00000130312	MRPL34	protein_coding	mitochondrial ribosomal protein L34
ENSG00000204316	MRPL38	protein_coding	mitochondrial ribosomal protein L38
ENSG00000154719	MRPL39	protein_coding	mitochondrial ribosomal protein L39
ENSG00000105364	MRPL4	protein_coding	mitochondrial ribosomal protein L4
ENSG00000135900	MRPL44	protein_coding	mitochondrial ribosomal protein L44
ENSG00000048544	MRPS10	protein_coding	mitochondrial ribosomal protein S10
ENSG00000239789	MRPS17	protein_coding	mitochondrial ribosomal protein S17
ENSG00000175110	MRPS22	protein_coding	mitochondrial ribosomal protein S22
ENSG00000181610	MRPS23	protein_coding	mitochondrial ribosomal protein S23
ENSG00000090263	MRPS33	protein_coding	mitochondrial ribosomal protein S33
ENSG00000061794	MRPS35	protein_coding	mitochondrial ribosomal protein S35
ENSG00000125445	MRPS7	protein_coding	mitochondrial ribosomal protein S7
ENSG00000124532	MRS2	protein_coding	magnesium transporter MRS2
ENSG00000053372	MRTO4	protein_coding	MRT4 homolog, ribosome maturation factor
ENSG00000095002	MSH2	protein_coding	mutS homolog 2
ENSG00000113318	MSH3	protein_coding	mutS homolog 3
ENSG00000057468	MSH4	protein_coding	mutS homolog 4
ENSG00000116062	MSH6	protein_coding	mutS homolog 6
ENSG00000087250	MT3	protein_coding	metallothionein 3
ENSG00000057935	MTA3	protein_coding	metastasis associated 1 family member 3
ENSG00000099810	MTAP	protein_coding	methylthioadenosine phosphorylase
ENSG00000172167	MTBP	protein_coding	MDM2 binding protein
ENSG00000147649	MTDH	protein_coding	metadherin
ENSG00000188786	MTF1	protein_coding	metal regulatory transcription factor 1
ENSG00000120254	MTHFD1L	protein_coding	methylenetetrahydrofolate dehydrogenase (NADP+ dependent) 1 like
ENSG00000163738	MTHFD2L	protein_coding	methylenetetrahydrofolate dehydrogenase (NADP+ dependent) 2 like
ENSG00000100330	MTMR3	protein_coding	myotubularin related protein 3
ENSG00000108389	MTMR4	protein_coding	myotubularin related protein 4
ENSG00000170873	MTSS1	protein_coding	MTSS I-BAR domain containing 1
ENSG00000138823	MTTP	protein_coding	microsomal triglyceride transfer protein
ENSG00000180354	MTURN	protein_coding	maturin, neural progenitor differentiation regulator homolog
ENSG00000129422	MTUS1	protein_coding	microtubule associated scaffold protein 1
ENSG00000132938	MTUS2	protein_coding	microtubule associated scaffold protein 2
ENSG00000173702	MUC13	protein_coding	mucin 13, cell surface associated
ENSG00000090432	MUL1	protein_coding	mitochondrial E3 ubiquitin protein ligase 1
ENSG00000196814	MVB12B	protein_coding	multivesicular body subunit 12B
ENSG00000059728	MXD1	protein_coding	MAX dimerization protein 1
ENSG00000213347	MXD3	protein_coding	MAX dimerization protein 3
ENSG00000132382	MYBBP1A	protein_coding	MYB binding protein 1a
ENSG00000185697	MYBL1	protein_coding	MYB proto-oncogene like 1
ENSG00000134323	MYCN	protein_coding	MYCN proto-oncogene, bHLH transcription factor
ENSG00000133392	MYH11	protein_coding	myosin heavy chain 11
ENSG00000100345	MYH9	protein_coding	myosin heavy chain 9
ENSG00000101608	MYL12A	protein_coding	myosin light chain 12A
ENSG00000065534	MYLK	protein_coding	myosin light chain kinase
ENSG00000145949	MYLK4	protein_coding	myosin light chain kinase family member 4
ENSG00000145555	MYO10	protein_coding	myosin X
ENSG00000266714	MYO15B	protein_coding	myosin XVB
ENSG00000041515	MYO16	protein_coding	myosin XVI
ENSG00000196535	MYO18A	protein_coding	myosin XVIIIA
ENSG00000133454	MYO18B	protein_coding	myosin XVIIIB
ENSG00000128641	MYO1B	protein_coding	myosin IB
ENSG00000176658	MYO1D	protein_coding	myosin ID
ENSG00000174527	MYO1H	protein_coding	myosin IH
ENSG00000071909	MYO3B	protein_coding	myosin IIIB
ENSG00000167306	MYO5B	protein_coding	myosin VB
ENSG00000137474	MYO7A	protein_coding	myosin VIIA
ENSG00000099331	MYO9B	protein_coding	myosin IXB
ENSG00000138119	MYOF	protein_coding	myoferlin
ENSG00000101605	MYOM1	protein_coding	myomesin 1
ENSG00000138347	MYPN	protein_coding	myopalladin
ENSG00000124920	MYRF	protein_coding	myelin regulatory factor
ENSG00000166268	MYRFL	protein_coding	myelin regulatory factor like
ENSG00000162601	MYSM1	protein_coding	Myb like, SWIRM and MPN domains 1
ENSG00000186487	MYT1L	protein_coding	myelin transcription factor 1 like
ENSG00000164134	NAA15	protein_coding	N-alpha-acetyltransferase 15, NatA auxiliary subunit
ENSG00000135040	NAA35	protein_coding	N-alpha-acetyltransferase 35, NatC auxiliary subunit
ENSG00000177694	NAALADL2	protein_coding	N-acetylated alpha-linked acidic dipeptidase like 2
ENSG00000159593	NAE1	protein_coding	NEDD8 activating enzyme E1 subunit 1
ENSG00000105835	NAMPT	protein_coding	nicotinamide phosphoribosyltransferase
ENSG00000255192	NANOGP8	protein_coding	Nanog homeobox retrogene P8
ENSG00000188613	NANOS1	protein_coding	nanos C2HC-type zinc finger 1
ENSG00000188425	NANOS2	protein_coding	nanos C2HC-type zinc finger 2
ENSG00000187556	NANOS3	protein_coding	nanos C2HC-type zinc finger 3
ENSG00000095380	NANS	protein_coding	N-acetylneuraminate synthase
ENSG00000105402	NAPA	protein_coding	NSF attachment protein alpha
ENSG00000134265	NAPG	protein_coding	NSF attachment protein gamma
ENSG00000132780	NASP	protein_coding	nuclear autoantigenic sperm protein
ENSG00000134369	NAV1	protein_coding	neuron navigator 1
ENSG00000166833	NAV2	protein_coding	neuron navigator 2
ENSG00000172915	NBEA	protein_coding	neurobeachin
ENSG00000158747	NBL1	protein_coding	NBL1, DAN family BMP antagonist
ENSG00000186086	NBPF6	protein_coding	NBPF member 6
ENSG00000104490	NCALD	protein_coding	neurocalcin delta
ENSG00000146918	NCAPG2	protein_coding	non-SMC condensin II complex subunit G2
ENSG00000025770	NCAPH2	protein_coding	non-SMC condensin II complex subunit H2
ENSG00000074356	NCBP3	protein_coding	nuclear cap binding subunit 3
ENSG00000188505	NCCRP1	protein_coding	NCCRP1, F-box associated domain containing
ENSG00000020129	NCDN	protein_coding	neurochondrin
ENSG00000144959	NCEH1	protein_coding	neutral cholesterol ester hydrolase 1
ENSG00000176771	NCKAP5	protein_coding	NCK associated protein 5
ENSG00000213672	NCKIPSD	protein_coding	NCK interacting protein with SH3 domain
ENSG00000140396	NCOA2	protein_coding	nuclear receptor coactivator 2
ENSG00000124151	NCOA3	protein_coding	nuclear receptor coactivator 3
ENSG00000198646	NCOA6	protein_coding	nuclear receptor coactivator 6
ENSG00000196498	NCOR2	protein_coding	nuclear receptor corepressor 2
ENSG00000058804	NDC1	protein_coding	NDC1 transmembrane nucleoporin
ENSG00000131507	NDFIP1	protein_coding	Nedd4 family interacting protein 1
ENSG00000102471	NDFIP2	protein_coding	Nedd4 family interacting protein 2
ENSG00000124479	NDP	protein_coding	norrin cystine knot growth factor NDP
ENSG00000103034	NDRG4	protein_coding	NDRG family member 4
ENSG00000070614	NDST1	protein_coding	N-deacetylase and N-sulfotransferase 1
ENSG00000130414	NDUFA10	protein_coding	NADH:ubiquinone oxidoreductase subunit A10
ENSG00000186010	NDUFA13	protein_coding	NADH:ubiquinone oxidoreductase subunit A13
ENSG00000184983	NDUFA6	protein_coding	NADH:ubiquinone oxidoreductase subunit A6
ENSG00000156170	NDUFAF6	protein_coding	NADH:ubiquinone oxidoreductase complex assembly factor 6
ENSG00000140990	NDUFB10	protein_coding	NADH:ubiquinone oxidoreductase subunit B10
ENSG00000119013	NDUFB3	protein_coding	NADH:ubiquinone oxidoreductase subunit B3
ENSG00000166136	NDUFB8	protein_coding	NADH:ubiquinone oxidoreductase subunit B8
ENSG00000023228	NDUFS1	protein_coding	NADH:ubiquinone oxidoreductase core subunit S1
ENSG00000078114	NEBL	protein_coding	nebulette
ENSG00000123119	NECAB1	protein_coding	N-terminal EF-hand calcium binding protein 1
ENSG00000125967	NECAB3	protein_coding	N-terminal EF-hand calcium binding protein 3
ENSG00000110400	NECTIN1	protein_coding	nectin cell adhesion molecule 1
ENSG00000049759	NEDD4L	protein_coding	NEDD4 like E3 ubiquitin protein ligase
ENSG00000109674	NEIL3	protein_coding	nei like DNA glycosylase 3
ENSG00000137601	NEK1	protein_coding	NIMA related kinase 1
ENSG00000114670	NEK11	protein_coding	NIMA related kinase 11
ENSG00000117650	NEK2	protein_coding	NIMA related kinase 2
ENSG00000114904	NEK4	protein_coding	NIMA related kinase 4
ENSG00000119638	NEK9	protein_coding	NIMA related kinase 9
ENSG00000189362	NEMP2	protein_coding	nuclear envelope integral membrane protein 2
ENSG00000173848	NET1	protein_coding	neuroepithelial cell transforming 1
ENSG00000107954	NEURL1	protein_coding	neuralized E3 ubiquitin protein ligase 1
ENSG00000163531	NFASC	protein_coding	neurofascin
ENSG00000072736	NFATC3	protein_coding	nuclear factor of activated T cells 3
ENSG00000116044	NFE2L2	protein_coding	nuclear factor, erythroid 2 like 2
ENSG00000162599	NFIA	protein_coding	nuclear factor I A
ENSG00000147862	NFIB	protein_coding	nuclear factor I B
ENSG00000146232	NFKBIE	protein_coding	NFKB inhibitor epsilon
ENSG00000244005	NFS1	protein_coding	NFS1 cysteine desulfurase
ENSG00000187736	NHEJ1	protein_coding	non-homologous end joining factor 1
ENSG00000135540	NHSL1	protein_coding	NHS like 1
ENSG00000204131	NHSL2	protein_coding	NHS like 2
ENSG00000116962	NID1	protein_coding	nidogen 1
ENSG00000196290	NIF3L1	protein_coding	NGG1 interacting factor 3 like 1
ENSG00000100503	NIN	protein_coding	ninein
ENSG00000171840	NINJ2	protein_coding	ninjurin 2
ENSG00000163293	NIPAL1	protein_coding	NIPA like domain containing 1
ENSG00000136783	NIPSNAP3A	protein_coding	nipsnap homolog 3A
ENSG00000084628	NKAIN1	protein_coding	sodium/potassium transporting ATPase interacting 1
ENSG00000186416	NKRF	protein_coding	NFKB repressing factor
ENSG00000073536	NLE1	protein_coding	notchless homolog 1
ENSG00000171487	NLRP5	protein_coding	NLR family pyrin domain containing 5
ENSG00000011052	NME1-NME2	protein_coding	NME1-NME2 readthrough
ENSG00000243678	NME2	protein_coding	NME/NM23 nucleoside diphosphate kinase 2
ENSG00000173614	NMNAT1	protein_coding	nicotinamide nucleotide adenylyltransferase 1
ENSG00000163864	NMNAT3	protein_coding	nicotinamide nucleotide adenylyltransferase 3
ENSG00000106733	NMRK1	protein_coding	nicotinamide riboside kinase 1
ENSG00000152465	NMT2	protein_coding	N-myristoyltransferase 2
ENSG00000173145	NOC3L	protein_coding	NOC3 like DNA replication regulator
ENSG00000115761	NOL10	protein_coding	nucleolar protein 10
ENSG00000198000	NOL8	protein_coding	nucleolar protein 8
ENSG00000087269	NOP14	protein_coding	NOP14 nucleolar protein
ENSG00000089250	NOS1	protein_coding	nitric oxide synthase 1
ENSG00000164867	NOS3	protein_coding	nitric oxide synthase 3
ENSG00000148400	NOTCH1	protein_coding	notch receptor 1
ENSG00000255346	NOX5	protein_coding	NADPH oxidase 5
ENSG00000170485	NPAS2	protein_coding	neuronal PAS domain protein 2
ENSG00000119655	NPC2	protein_coding	NPC intracellular cholesterol transporter 2
ENSG00000135838	NPL	protein_coding	N-acetylneuraminate pyruvate lyase
ENSG00000113389	NPR3	protein_coding	natriuretic peptide receptor 3
ENSG00000113580	NR3C1	protein_coding	nuclear receptor subfamily 3 group C member 1
ENSG00000151623	NR3C2	protein_coding	nuclear receptor subfamily 3 group C member 2
ENSG00000153234	NR4A2	protein_coding	nuclear receptor subfamily 4 group A member 2
ENSG00000148200	NR6A1	protein_coding	nuclear receptor subfamily 6 group A member 1
ENSG00000198435	NRARP	protein_coding	NOTCH regulated ankyrin repeat protein
ENSG00000148572	NRBF2	protein_coding	nuclear receptor binding factor 2
ENSG00000185189	NRBP2	protein_coding	nuclear receptor binding protein 2
ENSG00000091129	NRCAM	protein_coding	neuronal cell adhesion molecule
ENSG00000078618	NRDC	protein_coding	nardilysin convertase
ENSG00000106459	NRF1	protein_coding	nuclear respiratory factor 1
ENSG00000180530	NRIP1	protein_coding	nuclear receptor interacting protein 1
ENSG00000175352	NRIP3	protein_coding	nuclear receptor interacting protein 3
ENSG00000099250	NRP1	protein_coding	neuropilin 1
ENSG00000125841	NRSN2	protein_coding	neurensin 2
ENSG00000179915	NRXN1	protein_coding	neurexin 1
ENSG00000165671	NSD1	protein_coding	nuclear receptor binding SET domain protein 1
ENSG00000117697	NSL1	protein_coding	NSL1 component of MIS12 kinetochore complex
ENSG00000156831	NSMCE2	protein_coding	NSE2 (MMS21) homolog, SMC5-SMC6 complex SUMO ligase
ENSG00000178694	NSUN3	protein_coding	NOP2/Sun RNA methyltransferase 3
ENSG00000178425	NT5DC1	protein_coding	5'-nucleotidase domain containing 1
ENSG00000144130	NT5DC4	protein_coding	5'-nucleotidase domain containing 4
ENSG00000205309	NT5M	protein_coding	5',3'-nucleotidase, mitochondrial
ENSG00000162631	NTNG1	protein_coding	netrin G1
ENSG00000148053	NTRK2	protein_coding	neurotrophic receptor tyrosine kinase 2
ENSG00000013374	NUB1	protein_coding	negative regulator of ubiquitin like proteins 1
ENSG00000103274	NUBP1	protein_coding	nucleotide binding protein 1
ENSG00000095906	NUBP2	protein_coding	nucleotide binding protein 2
ENSG00000070081	NUCB2	protein_coding	nucleobindin 2
ENSG00000168101	NUDT16L1	protein_coding	nudix hydrolase 16 like 1
ENSG00000083635	NUFIP1	protein_coding	nuclear FMR1 interacting protein 1
ENSG00000137497	NUMA1	protein_coding	nuclear mitotic apparatus protein 1
ENSG00000133961	NUMB	protein_coding	NUMB endocytic adaptor protein
ENSG00000069248	NUP133	protein_coding	nucleoporin 133
ENSG00000030066	NUP160	protein_coding	nucleoporin 160
ENSG00000143552	NUP210L	protein_coding	nucleoporin 210 like
ENSG00000185290	NUPR2	protein_coding	nuclear protein 2, transcriptional regulator
ENSG00000137804	NUSAP1	protein_coding	nucleolar and spindle associated protein 1
ENSG00000174145	NWD2	protein_coding	NACHT and WD repeat domain containing 2
ENSG00000144815	NXPE3	protein_coding	neurexophilin and PC-esterase domain family member 3
ENSG00000154358	OBSCN	protein_coding	obscurin, cytoskeletal calmodulin and titin-interacting RhoGEF
ENSG00000253117	OC90	protein_coding	otoconin 90
ENSG00000122417	ODF2L	protein_coding	outer dense fiber of sperm tails 2 like
ENSG00000111325	OGFOD2	protein_coding	2-oxoglutarate and iron dependent oxygenase domain containing 2
ENSG00000138430	OLA1	protein_coding	Obg like ATPase 1
ENSG00000183801	OLFML1	protein_coding	olfactomedin like 1
ENSG00000054277	OPN3	protein_coding	opsin 3
ENSG00000124818	OPN5	protein_coding	opsin 5
ENSG00000188770	OPTC	protein_coding	opticin
ENSG00000172640	OR10AD1	protein_coding	olfactory receptor family 10 subfamily AD member 1
ENSG00000182613	OR2V2	protein_coding	olfactory receptor family 2 subfamily V member 2
ENSG00000182083	OR6B2	protein_coding	olfactory receptor family 6 subfamily B member 2
ENSG00000175938	ORAI3	protein_coding	ORAI calcium release-activated calcium modulator 3
ENSG00000184792	OSBP2	protein_coding	oxysterol binding protein 2
ENSG00000144645	OSBPL10	protein_coding	oxysterol binding protein like 10
ENSG00000144909	OSBPL11	protein_coding	oxysterol binding protein like 11
ENSG00000141447	OSBPL1A	protein_coding	oxysterol binding protein like 1A
ENSG00000070882	OSBPL3	protein_coding	oxysterol binding protein like 3
ENSG00000021762	OSBPL5	protein_coding	oxysterol binding protein like 5
ENSG00000079156	OSBPL6	protein_coding	oxysterol binding protein like 6
ENSG00000006025	OSBPL7	protein_coding	oxysterol binding protein like 7
ENSG00000091039	OSBPL8	protein_coding	oxysterol binding protein like 8
ENSG00000117859	OSBPL9	protein_coding	oxysterol binding protein like 9
ENSG00000170909	OSCAR	protein_coding	osteoclast associated Ig-like receptor
ENSG00000099985	OSM	protein_coding	oncostatin M
ENSG00000145623	OSMR	protein_coding	oncostatin M receptor
ENSG00000143867	OSR1	protein_coding	odd-skipped related transcription factor 1
ENSG00000164920	OSR2	protein_coding	odd-skipped related transciption factor 2
ENSG00000134996	OSTF1	protein_coding	osteoclast stimulating factor 1
ENSG00000081087	OSTM1	protein_coding	osteoclastogenesis associated transmembrane protein 1
ENSG00000115155	OTOF	protein_coding	otoferlin
ENSG00000167770	OTUB1	protein_coding	OTU deubiquitinase, ubiquitin aldehyde binding 1
ENSG00000155100	OTUD6B	protein_coding	OTU deubiquitinase 6B
ENSG00000169918	OTUD7A	protein_coding	OTU deubiquitinase 7A
ENSG00000183378	OVCH2	protein_coding	ovochymase 2
ENSG00000083720	OXCT1	protein_coding	3-oxoacid CoA-transferase 1
ENSG00000180914	OXTR	protein_coding	oxytocin receptor
ENSG00000109991	P2RX3	protein_coding	purinergic receptor P2X 3
ENSG00000135124	P2RX4	protein_coding	purinergic receptor P2X 4
ENSG00000117385	P3H1	protein_coding	prolyl 3-hydroxylase 1
ENSG00000090530	P3H2	protein_coding	prolyl 3-hydroxylase 2
ENSG00000149380	P4HA3	protein_coding	prolyl 4-hydroxylase subunit alpha 3
ENSG00000112530	PACRG	protein_coding	parkin coregulated
ENSG00000100266	PACSIN2	protein_coding	protein kinase C and casein kinase substrate in neurons 2
ENSG00000142623	PADI1	protein_coding	peptidyl arginine deiminase 1
ENSG00000076641	PAG1	protein_coding	phosphoprotein membrane anchor with glycosphingolipid microdomains 1
ENSG00000101349	PAK5	protein_coding	p21 (RAC1) activated kinase 5
ENSG00000107719	PALD1	protein_coding	phosphatase domain containing paladin 1
ENSG00000129116	PALLD	protein_coding	palladin, cytoskeletal associated protein
ENSG00000149090	PAMR1	protein_coding	peptidase domain containing associated with muscle regeneration 1
ENSG00000125779	PANK2	protein_coding	pantothenate kinase 2
ENSG00000115421	PAPOLG	protein_coding	poly(A) polymerase gamma
ENSG00000160781	PAQR6	protein_coding	progestin and adipoQ receptor family member 6
ENSG00000170915	PAQR8	protein_coding	progestin and adipoQ receptor family member 8
ENSG00000148498	PARD3	protein_coding	par-3 family cell polarity regulator
ENSG00000143799	PARP1	protein_coding	poly(ADP-ribose) polymerase 1
ENSG00000178685	PARP10	protein_coding	poly(ADP-ribose) polymerase family member 10
ENSG00000173193	PARP14	protein_coding	poly(ADP-ribose) polymerase family member 14
ENSG00000138617	PARP16	protein_coding	poly(ADP-ribose) polymerase family member 16
ENSG00000138496	PARP9	protein_coding	poly(ADP-ribose) polymerase family member 9
ENSG00000188677	PARVB	protein_coding	parvin beta
ENSG00000166889	PATL1	protein_coding	PAT1 homolog 1, processing body mRNA decay factor
ENSG00000196092	PAX5	protein_coding	paired box 5
ENSG00000108187	PBLD	protein_coding	phenazine biosynthesis like protein domain containing
ENSG00000185630	PBX1	protein_coding	PBX homeobox 1
ENSG00000132570	PCBD2	protein_coding	pterin-4 alpha-carbinolamine dehydratase 2
ENSG00000183570	PCBP3	protein_coding	poly(rC) binding protein 3
ENSG00000175198	PCCA	protein_coding	propionyl-CoA carboxylase subunit alpha
ENSG00000136099	PCDH8	protein_coding	protocadherin 8
ENSG00000120324	PCDHB10	protein_coding	protocadherin beta 10
ENSG00000272674	PCDHB16	protein_coding	protocadherin beta 16
ENSG00000177839	PCDHB9	protein_coding	protocadherin beta 9
ENSG00000204956	PCDHGA1	protein_coding	protocadherin gamma subfamily A, 1
ENSG00000253846	PCDHGA10	protein_coding	protocadherin gamma subfamily A, 10
ENSG00000253873	PCDHGA11	protein_coding	protocadherin gamma subfamily A, 11
ENSG00000081853	PCDHGA2	protein_coding	protocadherin gamma subfamily A, 2
ENSG00000254245	PCDHGA3	protein_coding	protocadherin gamma subfamily A, 3
ENSG00000262576	PCDHGA4	protein_coding	protocadherin gamma subfamily A, 4
ENSG00000253485	PCDHGA5	protein_coding	protocadherin gamma subfamily A, 5
ENSG00000253731	PCDHGA6	protein_coding	protocadherin gamma subfamily A, 6
ENSG00000253537	PCDHGA7	protein_coding	protocadherin gamma subfamily A, 7
ENSG00000253767	PCDHGA8	protein_coding	protocadherin gamma subfamily A, 8
ENSG00000261934	PCDHGA9	protein_coding	protocadherin gamma subfamily A, 9
ENSG00000254221	PCDHGB1	protein_coding	protocadherin gamma subfamily B, 1
ENSG00000253910	PCDHGB2	protein_coding	protocadherin gamma subfamily B, 2
ENSG00000262209	PCDHGB3	protein_coding	protocadherin gamma subfamily B, 3
ENSG00000253953	PCDHGB4	protein_coding	protocadherin gamma subfamily B, 4
ENSG00000276547	PCDHGB5	protein_coding	protocadherin gamma subfamily B, 5
ENSG00000253305	PCDHGB6	protein_coding	protocadherin gamma subfamily B, 6
ENSG00000254122	PCDHGB7	protein_coding	protocadherin gamma subfamily B, 7
ENSG00000180628	PCGF5	protein_coding	polycomb group ring finger 5
ENSG00000078674	PCM1	protein_coding	pericentriolar material 1
ENSG00000168300	PCMTD1	protein_coding	protein-L-isoaspartate (D-aspartate) O-methyltransferase domain containing 1
ENSG00000132646	PCNA	protein_coding	proliferating cell nuclear antigen
ENSG00000163710	PCOLCE2	protein_coding	procollagen C-endopeptidase enhancer 2
ENSG00000099139	PCSK5	protein_coding	proprotein convertase subtilisin/kexin type 5
ENSG00000140479	PCSK6	protein_coding	proprotein convertase subtilisin/kexin type 6
ENSG00000160613	PCSK7	protein_coding	proprotein convertase subtilisin/kexin type 7
ENSG00000169174	PCSK9	protein_coding	proprotein convertase subtilisin/kexin type 9
ENSG00000105185	PDCD5	protein_coding	programmed cell death 5
ENSG00000170248	PDCD6IP	protein_coding	programmed cell death 6 interacting protein
ENSG00000128655	PDE11A	protein_coding	phosphodiesterase 11A
ENSG00000154678	PDE1C	protein_coding	phosphodiesterase 1C
ENSG00000184588	PDE4B	protein_coding	phosphodiesterase 4B
ENSG00000113448	PDE4D	protein_coding	phosphodiesterase 4D
ENSG00000138735	PDE5A	protein_coding	phosphodiesterase 5A
ENSG00000205268	PDE7A	protein_coding	phosphodiesterase 7A
ENSG00000134853	PDGFRA	protein_coding	platelet derived growth factor receptor alpha
ENSG00000113721	PDGFRB	protein_coding	platelet derived growth factor receptor beta
ENSG00000104213	PDGFRL	protein_coding	platelet derived growth factor receptor like
ENSG00000131828	PDHA1	protein_coding	pyruvate dehydrogenase E1 subunit alpha 1
ENSG00000143870	PDIA6	protein_coding	protein disulfide isomerase family A member 6
ENSG00000067992	PDK3	protein_coding	pyruvate dehydrogenase kinase 3
ENSG00000163110	PDLIM5	protein_coding	PDZ and LIM domain 5
ENSG00000121892	PDS5A	protein_coding	PDS5 cohesin associated factor A
ENSG00000133401	PDZD2	protein_coding	PDZ domain containing 2
ENSG00000067840	PDZD4	protein_coding	PDZ domain containing 4
ENSG00000162366	PDZK1IP1	protein_coding	PDZK1 interacting protein 1
ENSG00000121440	PDZRN3	protein_coding	PDZ domain containing ring finger 3
ENSG00000134020	PEBP4	protein_coding	phosphatidylethanolamine binding protein 4
ENSG00000124299	PEPD	protein_coding	peptidase D
ENSG00000132326	PER2	protein_coding	period circadian regulator 2
ENSG00000049246	PER3	protein_coding	period circadian regulator 3
ENSG00000112378	PERP	protein_coding	p53 apoptosis effector related to PMP22
ENSG00000162928	PEX13	protein_coding	peroxisomal biogenesis factor 13
ENSG00000142655	PEX14	protein_coding	peroxisomal biogenesis factor 14
ENSG00000139197	PEX5	protein_coding	peroxisomal biogenesis factor 5
ENSG00000114757	PEX5L	protein_coding	peroxisomal biogenesis factor 5 like
ENSG00000101132	PFDN4	protein_coding	prefoldin subunit 4
[truncated: 1,209 more rows]

## Sheet: Genes.CRunique
ensgene	symbol	biotype	description
ENSG00000115977	AAK1	protein_coding	AP2 associated kinase 1
ENSG00000205002	AARD	protein_coding	alanine and arginine rich domain containing protein
ENSG00000149313	AASDHPPT	protein_coding	aminoadipate-semialdehyde dehydrogenase-phosphopantetheinyl transferase
ENSG00000179869	ABCA13	protein_coding	ATP binding cassette subfamily A member 13
ENSG00000154265	ABCA5	protein_coding	ATP binding cassette subfamily A member 5
ENSG00000005471	ABCB4	protein_coding	ATP binding cassette subfamily B member 4
ENSG00000004846	ABCB5	protein_coding	ATP binding cassette subfamily B member 5
ENSG00000125257	ABCC4	protein_coding	ATP binding cassette subfamily C member 4
ENSG00000117528	ABCD3	protein_coding	ATP binding cassette subfamily D member 3
ENSG00000174429	ABRA	protein_coding	actin binding Rho activating protein
ENSG00000060971	ACAA1	protein_coding	acetyl-CoA acyltransferase 1
ENSG00000111271	ACAD10	protein_coding	acyl-CoA dehydrogenase family member 10
ENSG00000122971	ACADS	protein_coding	acyl-CoA dehydrogenase short chain
ENSG00000196177	ACADSB	protein_coding	acyl-CoA dehydrogenase short/branched chain
ENSG00000131584	ACAP3	protein_coding	ArfGAP with coiled-coil, ankyrin repeat and PH domains 3
ENSG00000230124	ACBD6	protein_coding	acyl-CoA binding domain containing 6
ENSG00000087008	ACOX3	protein_coding	acyl-CoA oxidase 3, pristanoyl
ENSG00000153093	ACOXL	protein_coding	acyl-CoA oxidase like
ENSG00000162836	ACP6	protein_coding	acid phosphatase 6, lysophosphatidic
ENSG00000134940	ACRV1	protein_coding	acrosomal vesicle protein 1
ENSG00000068366	ACSL4	protein_coding	acyl-CoA synthetase long chain family member 4
ENSG00000066813	ACSM2B	protein_coding	acyl-CoA synthetase medium chain family member 2B
ENSG00000077522	ACTN2	protein_coding	actinin alpha 2
ENSG00000131966	ACTR10	protein_coding	actin related protein 10
ENSG00000138071	ACTR2	protein_coding	actin related protein 2
ENSG00000133627	ACTR3B	protein_coding	actin related protein 3B
ENSG00000196839	ADA	protein_coding	adenosine deaminase
ENSG00000008277	ADAM22	protein_coding	ADAM metallopeptidase domain 22
ENSG00000140873	ADAMTS18	protein_coding	ADAM metallopeptidase with thrombospondin type 1 motif 18
ENSG00000158859	ADAMTS4	protein_coding	ADAM metallopeptidase with thrombospondin type 1 motif 4
ENSG00000163638	ADAMTS9	protein_coding	ADAM metallopeptidase with thrombospondin type 1 motif 9
ENSG00000178031	ADAMTSL1	protein_coding	ADAMTS like 1
ENSG00000156218	ADAMTSL3	protein_coding	ADAMTS like 3
ENSG00000143382	ADAMTSL4	protein_coding	ADAMTS like 4
ENSG00000184060	ADAP2	protein_coding	ArfGAP with dual PH domains 2
ENSG00000063761	ADCK1	protein_coding	aarF domain containing kinase 1
ENSG00000078295	ADCY2	protein_coding	adenylate cyclase 2
ENSG00000138031	ADCY3	protein_coding	adenylate cyclase 3
ENSG00000162104	ADCY9	protein_coding	adenylate cyclase 9
ENSG00000181790	ADGRB1	protein_coding	adhesion G protein-coupled receptor B1
ENSG00000131355	ADGRE3	protein_coding	adhesion G protein-coupled receptor E3
ENSG00000173567	ADGRF3	protein_coding	adhesion G protein-coupled receptor F3
ENSG00000112414	ADGRG6	protein_coding	adhesion G protein-coupled receptor G6
ENSG00000117114	ADGRL2	protein_coding	adhesion G protein-coupled receptor L2
ENSG00000164199	ADGRV1	protein_coding	adhesion G protein-coupled receptor V1
ENSG00000182035	ADIG	protein_coding	adipogenin
ENSG00000148926	ADM	protein_coding	adrenomedullin
ENSG00000128271	ADORA2A	protein_coding	adenosine A2a receptor
ENSG00000171873	ADRA1D	protein_coding	adrenoceptor alpha 1D
ENSG00000130706	ADRM1	protein_coding	ADRM1 26S proteasome ubiquitin receptor
ENSG00000139154	AEBP2	protein_coding	AE binding protein 2
ENSG00000155966	AFF2	protein_coding	AF4/FMR2 family member 2
ENSG00000144218	AFF3	protein_coding	AF4/FMR2 family member 3
ENSG00000026652	AGPAT4	protein_coding	1-acylglycerol-3-phosphate O-acyltransferase 4
ENSG00000106541	AGR2	protein_coding	anterior gradient 2, protein disulphide isomerase family member
ENSG00000185567	AHNAK2	protein_coding	AHNAK nucleoprotein 2
ENSG00000063438	AHRR	protein_coding	aryl-hydrocarbon receptor repressor
ENSG00000204472	AIF1	protein_coding	allograft inflammatory factor 1
ENSG00000163568	AIM2	protein_coding	absent in melanoma 2
ENSG00000155085	AK9	protein_coding	adenylate kinase 9
ENSG00000170776	AKAP13	protein_coding	A-kinase anchoring protein 13
ENSG00000204673	AKT1S1	protein_coding	AKT1 substrate 1
ENSG00000072210	ALDH3A2	protein_coding	aldehyde dehydrogenase 3 family member A2
ENSG00000118514	ALDH8A1	protein_coding	aldehyde dehydrogenase 8 family member A1
ENSG00000139133	ALG10	protein_coding	ALG10 alpha-1,2-glucosyltransferase
ENSG00000251287	ALG1L2	protein_coding	ALG1 chitobiosyldiphosphodolichol beta-mannosyltransferase like 2
ENSG00000171094	ALK	protein_coding	ALK receptor tyrosine kinase
ENSG00000073331	ALPK1	protein_coding	alpha kinase 1
ENSG00000136383	ALPK3	protein_coding	alpha kinase 3
ENSG00000180318	ALX1	protein_coding	ALX homeobox 1
ENSG00000110497	AMBRA1	protein_coding	autophagy and beclin 1 regulator 1
ENSG00000166126	AMN	protein_coding	amnion associated transmembrane protein
ENSG00000116748	AMPD1	protein_coding	adenosine monophosphate deaminase 1
ENSG00000133805	AMPD3	protein_coding	adenosine monophosphate deaminase 3
ENSG00000164162	ANAPC10	protein_coding	anaphase promoting complex subunit 10
ENSG00000053900	ANAPC4	protein_coding	anaphase promoting complex subunit 4
ENSG00000089053	ANAPC5	protein_coding	anaphase promoting complex subunit 5
ENSG00000174606	ANGEL2	protein_coding	angel homolog 2
ENSG00000145362	ANK2	protein_coding	ankyrin 2
ENSG00000151150	ANK3	protein_coding	ankyrin 3
ENSG00000185722	ANKFY1	protein_coding	ankyrin repeat and FYVE domain containing 1
ENSG00000198720	ANKRD13B	protein_coding	ankyrin repeat domain 13B
ENSG00000180071	ANKRD18A	protein_coding	ankyrin repeat domain 18A
ENSG00000206560	ANKRD28	protein_coding	ankyrin repeat domain 28
ENSG00000186352	ANKRD37	protein_coding	ankyrin repeat domain 37
ENSG00000137494	ANKRD42	protein_coding	ankyrin repeat domain 42
ENSG00000065413	ANKRD44	protein_coding	ankyrin repeat domain 44
ENSG00000230778	ANKRD63	protein_coding	ankyrin repeat domain 63
ENSG00000064999	ANKS1A	protein_coding	ankyrin repeat and sterile alpha motif domain containing 1A
ENSG00000185046	ANKS1B	protein_coding	ankyrin repeat and sterile alpha motif domain containing 1B
ENSG00000206199	ANKUB1	protein_coding	ankyrin repeat and ubiquitin domain containing 1
ENSG00000160746	ANO10	protein_coding	anoctamin 10
ENSG00000134343	ANO3	protein_coding	anoctamin 3
ENSG00000177119	ANO6	protein_coding	anoctamin 6
ENSG00000143401	ANP32E	protein_coding	acidic nuclear phosphoprotein 32 family member E
ENSG00000169604	ANTXR1	protein_coding	ANTXR cell adhesion molecule 1
ENSG00000136250	AOAH	protein_coding	acyloxyacyl hydrolase
ENSG00000166747	AP1G1	protein_coding	adaptor related protein complex 1 subunit gamma 1
ENSG00000132842	AP3B1	protein_coding	adaptor related protein complex 3 subunit beta 1
ENSG00000065000	AP3D1	protein_coding	adaptor related protein complex 3 subunit delta 1
ENSG00000100478	AP4S1	protein_coding	adaptor related protein complex 4 subunit sigma 1
ENSG00000242802	AP5Z1	protein_coding	adaptor related protein complex 5 subunit zeta 1
ENSG00000120868	APAF1	protein_coding	apoptotic peptidase activating factor 1
ENSG00000077420	APBB1IP	protein_coding	amyloid beta precursor protein binding family B member 1 interacting protein
ENSG00000134982	APC	protein_coding	APC regulator of WNT signaling pathway
ENSG00000166181	API5	protein_coding	apoptosis inhibitor 5
ENSG00000175336	APOF	protein_coding	apolipoprotein F
ENSG00000021776	AQR	protein_coding	aquarius intron-binding spliceosomal factor
ENSG00000120318	ARAP3	protein_coding	ArfGAP with RhoGAP domain, ankyrin repeat and PH domain 3
ENSG00000095139	ARCN1	protein_coding	archain 1
ENSG00000143761	ARF1	protein_coding	ADP ribosylation factor 1
ENSG00000112379	ARFGEF3	protein_coding	ARFGEF family member 3
ENSG00000164144	ARFIP1	protein_coding	ADP ribosylation factor interacting protein 1
ENSG00000198826	ARHGAP11A	protein_coding	Rho GTPase activating protein 11A
ENSG00000285077	ARHGAP11B	protein_coding	Rho GTPase activating protein 11B
ENSG00000213390	ARHGAP19	protein_coding	Rho GTPase activating protein 19
ENSG00000269891	ARHGAP19-SLIT1	protein_coding	ARHGAP19-SLIT1 readthrough (NMD candidate)
ENSG00000128805	ARHGAP22	protein_coding	Rho GTPase activating protein 22
ENSG00000159314	ARHGAP27	protein_coding	Rho GTPase activating protein 27
ENSG00000088756	ARHGAP28	protein_coding	Rho GTPase activating protein 28
ENSG00000137962	ARHGAP29	protein_coding	Rho GTPase activating protein 29
ENSG00000134909	ARHGAP32	protein_coding	Rho GTPase activating protein 32
ENSG00000165895	ARHGAP42	protein_coding	Rho GTPase activating protein 42
ENSG00000100852	ARHGAP5	protein_coding	Rho GTPase activating protein 5
ENSG00000047648	ARHGAP6	protein_coding	Rho GTPase activating protein 6
ENSG00000074964	ARHGEF10L	protein_coding	Rho guanine nucleotide exchange factor 10 like
ENSG00000114790	ARHGEF26	protein_coding	Rho guanine nucleotide exchange factor 26
ENSG00000102606	ARHGEF7	protein_coding	Rho guanine nucleotide exchange factor 7
ENSG00000150347	ARID5B	protein_coding	AT-rich interaction domain 5B
ENSG00000120805	ARL1	protein_coding	ADP ribosylation factor like GTPase 1
ENSG00000169379	ARL13B	protein_coding	ADP ribosylation factor like GTPase 13B
ENSG00000179674	ARL14	protein_coding	ADP ribosylation factor like GTPase 14
ENSG00000152219	ARL14EP	protein_coding	ADP ribosylation factor like GTPase 14 effector protein
ENSG00000185305	ARL15	protein_coding	ADP ribosylation factor like GTPase 15
ENSG00000113966	ARL6	protein_coding	ADP ribosylation factor like GTPase 6
ENSG00000177917	ARL6IP6	protein_coding	ADP ribosylation factor like GTPase 6 interacting protein 6
ENSG00000140691	ARMC5	protein_coding	armadillo repeat containing 5
ENSG00000172379	ARNT2	protein_coding	aryl hydrocarbon receptor nuclear translocator 2
ENSG00000111229	ARPC3	protein_coding	actin related protein 2/3 complex subunit 3
ENSG00000241553	ARPC4	protein_coding	actin related protein 2/3 complex subunit 4
ENSG00000250151	ARPC4-TTLL3	protein_coding	ARPC4-TTLL3 readthrough
ENSG00000128989	ARPP19	protein_coding	cAMP regulated phosphoprotein 19
ENSG00000113273	ARSB	protein_coding	arylsulfatase B
ENSG00000205667	ARSH	protein_coding	arylsulfatase family member H
ENSG00000156219	ART3	protein_coding	ADP-ribosyltransferase 3 (inactive)
ENSG00000004848	ARX	protein_coding	aristaless related homeobox
ENSG00000204147	ASAH2B	protein_coding	N-acylsphingosine amidohydrolase 2B
ENSG00000153317	ASAP1	protein_coding	ArfGAP with SH3 domain, ankyrin repeat and PH domain 1
ENSG00000100628	ASB2	protein_coding	ankyrin repeat and SOCS box containing 2
ENSG00000102048	ASB9	protein_coding	ankyrin repeat and SOCS box containing 9
ENSG00000112249	ASCC3	protein_coding	activating signal cointegrator 1 complex subunit 3
ENSG00000232237	ASCL5	protein_coding	achaete-scute family bHLH transcription factor 5
ENSG00000105011	ASF1B	protein_coding	anti-silencing function 1B histone chaperone
ENSG00000108684	ASIC2	protein_coding	acid sensing ion channel subunit 2
ENSG00000138381	ASNSD1	protein_coding	asparagine synthetase domain containing 1
ENSG00000130707	ASS1	protein_coding	argininosuccinate synthase 1
ENSG00000148219	ASTN2	protein_coding	astrotactin 2
ENSG00000171456	ASXL1	protein_coding	ASXL transcriptional regulator 1
ENSG00000143970	ASXL2	protein_coding	ASXL transcriptional regulator 2
ENSG00000154438	ASZ1	protein_coding	ankyrin repeat, SAM and basic leucine zipper domain containing 1
ENSG00000119778	ATAD2B	protein_coding	ATPase family AAA domain containing 2B
ENSG00000152348	ATG10	protein_coding	autophagy related 10
ENSG00000110046	ATG2A	protein_coding	autophagy related 2A
ENSG00000057663	ATG5	protein_coding	autophagy related 5
ENSG00000197548	ATG7	protein_coding	autophagy related 7
ENSG00000127249	ATP13A4	protein_coding	ATPase 13A4
ENSG00000143153	ATP1B1	protein_coding	ATPase Na+/K+ transporting subunit beta 1
ENSG00000166896	ATP23	protein_coding	ATP23 metallopeptidase and ATP synthase assembly factor homolog
ENSG00000070961	ATP2B1	protein_coding	ATPase plasma membrane Ca2+ transporting 1
ENSG00000047249	ATP6V1H	protein_coding	ATPase H+ transporting V1 subunit H
ENSG00000165240	ATP7A	protein_coding	ATPase copper transporting alpha
ENSG00000124406	ATP8A1	protein_coding	ATPase phospholipid transporting 8A1
ENSG00000132932	ATP8A2	protein_coding	ATPase phospholipid transporting 8A2
ENSG00000054793	ATP9A	protein_coding	ATPase phospholipid transporting 9A (putative)
ENSG00000138085	ATRAID	protein_coding	all-trans retinoic acid induced differentiation factor
ENSG00000107518	ATRNL1	protein_coding	attractin like 1
ENSG00000124788	ATXN1	protein_coding	ataxin 1
ENSG00000224470	ATXN1L	protein_coding	ataxin 1 like
ENSG00000168488	ATXN2L	protein_coding	ataxin 2 like
ENSG00000146776	ATXN7L1	protein_coding	ataxin 7 like 1
ENSG00000158321	AUTS2	protein_coding	activator of transcription and developmental regulator AUTS2
ENSG00000162779	AXDND1	protein_coding	axonemal dynein light chain domain containing 1
ENSG00000163512	AZI2	protein_coding	5-azacytidine induced 2
ENSG00000169255	B3GALNT1	protein_coding	beta-1,3-N-acetylgalactosaminyltransferase 1 (globoside blood group)
ENSG00000187676	B3GLCT	protein_coding	beta 3-glucosyltransferase
ENSG00000158850	B4GALT3	protein_coding	beta-1,4-galactosyltransferase 3
ENSG00000156273	BACH1	protein_coding	BTB domain and CNC homolog 1
ENSG00000112182	BACH2	protein_coding	BTB domain and CNC homolog 2
ENSG00000156735	BAG4	protein_coding	BAG cochaperone 4
ENSG00000163930	BAP1	protein_coding	BRCA1 associated protein 1
ENSG00000138376	BARD1	protein_coding	BRCA1 associated RING domain 1
ENSG00000181004	BBS12	protein_coding	Bardet-Biedl syndrome 12
ENSG00000138686	BBS7	protein_coding	Bardet-Biedl syndrome 7
ENSG00000114439	BBX	protein_coding	BBX high mobility group box domain containing
ENSG00000116752	BCAS2	protein_coding	BCAS2 pre-mRNA processing factor
ENSG00000141376	BCAS3	protein_coding	BCAS3 microtubule associated cell migration factor
ENSG00000107949	BCCIP	protein_coding	BRCA2 and CDKN1A interacting protein
ENSG00000197580	BCO2	protein_coding	beta-carotene oxygenase 2
ENSG00000074582	BCS1L	protein_coding	BCS1 homolog, ubiquinol-cytochrome c reductase complex chaperone
ENSG00000161267	BDH1	protein_coding	3-hydroxybutyrate dehydrogenase 1
ENSG00000164039	BDH2	protein_coding	3-hydroxybutyrate dehydrogenase 2
ENSG00000122870	BICC1	protein_coding	BicC family RNA binding protein 1
ENSG00000151746	BICD1	protein_coding	BICD cargo adaptor 1
ENSG00000162069	BICDL2	protein_coding	BICD family like cargo adaptor 2
ENSG00000136717	BIN1	protein_coding	bridging integrator 1
ENSG00000115760	BIRC6	protein_coding	baculoviral IAP repeat containing 6
ENSG00000197299	BLM	protein_coding	BLM RecQ like helicase
ENSG00000259040	BLOC1S5-TXNDC5	protein_coding	BLOC1S5-TXNDC5 readthrough (NMD candidate)
ENSG00000138756	BMP2K	protein_coding	BMP2 inducible kinase
ENSG00000125378	BMP4	protein_coding	bone morphogenetic protein 4
ENSG00000173068	BNC2	protein_coding	basonuclin 2
ENSG00000113734	BNIP1	protein_coding	BCL2 interacting protein 1
ENSG00000145919	BOD1	protein_coding	biorientation of chromosomes in cell division 1
ENSG00000157764	BRAF	protein_coding	B-Raf proto-oncogene, serine/threonine kinase
ENSG00000089234	BRAP	protein_coding	BRCA1 associated protein
ENSG00000112983	BRD8	protein_coding	bromodomain containing 8
ENSG00000164713	BRI3	protein_coding	brain protein I3
ENSG00000162670	BRINP3	protein_coding	BMP/retinoic acid inducible neural specific 3
ENSG00000174672	BRSK2	protein_coding	BR serine/threonine kinase 2
ENSG00000188334	BSPH1	protein_coding	binder of sperm protein homolog 1
ENSG00000222009	BTBD19	protein_coding	BTB domain containing 19
ENSG00000183826	BTBD9	protein_coding	BTB domain containing 9
ENSG00000169814	BTD	protein_coding	biotinidase
ENSG00000154640	BTG3	protein_coding	BTG anti-proliferation factor 3
ENSG00000156970	BUB1B	protein_coding	BUB1 mitotic checkpoint serine/threonine kinase B
ENSG00000259288	BUB1B-PAK6	protein_coding	BUB1B-PAK6 readthrough
ENSG00000082153	BZW1	protein_coding	basic leucine zipper and W2 domains 1
ENSG00000165863	C10orf82	protein_coding	chromosome 10 open reading frame 82
ENSG00000150750	C11orf53	protein_coding	chromosome 11 open reading frame 53
ENSG00000166323	C11orf65	protein_coding	chromosome 11 open reading frame 65
ENSG00000047621	C12orf4	protein_coding	chromosome 12 open reading frame 4
ENSG00000180116	C12orf40	protein_coding	chromosome 12 open reading frame 40
ENSG00000235162	C12orf75	protein_coding	chromosome 12 open reading frame 75
ENSG00000179476	C14orf28	protein_coding	chromosome 14 open reading frame 28
ENSG00000214226	C17orf67	protein_coding	chromosome 17 open reading frame 67
ENSG00000166845	C18orf54	protein_coding	chromosome 18 open reading frame 54
ENSG00000203963	C1orf141	protein_coding	chromosome 1 open reading frame 141
ENSG00000116667	C1orf21	protein_coding	chromosome 1 open reading frame 21
ENSG00000173369	C1QB	protein_coding	complement C1q B chain
ENSG00000172375	C2CD2L	protein_coding	C2CD2 like
ENSG00000205502	C2CD4B	protein_coding	C2 calcium dependent domain containing 4B
ENSG00000154274	C4orf19	protein_coding	chromosome 4 open reading frame 19
ENSG00000113583	C5orf15	protein_coding	chromosome 5 open reading frame 15
ENSG00000164241	C5orf63	protein_coding	chromosome 5 open reading frame 63
ENSG00000198663	C6orf89	protein_coding	chromosome 6 open reading frame 89
ENSG00000288602	C8orf44-SGK3	protein_coding	C8orf44-SGK3 readthrough
ENSG00000241852	C8orf58	protein_coding	chromosome 8 open reading frame 58
ENSG00000179058	C9orf50	protein_coding	chromosome 9 open reading frame 50
ENSG00000147894	C9orf72	protein_coding	C9orf72-SMCR8 complex subunit
ENSG00000063180	CA11	protein_coding	carbonic anhydrase 11
ENSG00000099991	CABIN1	protein_coding	calcineurin binding protein 1
ENSG00000149679	CABLES2	protein_coding	Cdk5 and Abl enzyme substrate 2
ENSG00000158966	CACHD1	protein_coding	cache domain containing 1
ENSG00000151067	CACNA1C	protein_coding	calcium voltage-gated channel subunit alpha1 C
ENSG00000157388	CACNA1D	protein_coding	calcium voltage-gated channel subunit alpha1 D
ENSG00000165995	CACNB2	protein_coding	calcium voltage-gated channel auxiliary subunit beta 2
ENSG00000116161	CACYBP	protein_coding	calcyclin binding protein
ENSG00000084774	CAD	protein_coding	carbamoyl-phosphate synthetase 2, aspartate transcarbamylase, and dihydroorotase
ENSG00000081803	CADPS2	protein_coding	calcium dependent secretion activator 2
ENSG00000128595	CALU	protein_coding	calumenin
ENSG00000130559	CAMSAP1	protein_coding	calmodulin regulated spectrin associated protein 1
ENSG00000118200	CAMSAP2	protein_coding	calmodulin regulated spectrin associated protein family member 2
ENSG00000144712	CAND2	protein_coding	cullin associated and neddylation dissociated 2 (putative)
ENSG00000077274	CAPN6	protein_coding	calpain 6
ENSG00000131375	CAPN7	protein_coding	calpain 7
ENSG00000077549	CAPZB	protein_coding	capping actin protein of muscle Z-line subunit beta
ENSG00000138380	CARF	protein_coding	calcium responsive transcription factor
ENSG00000079691	CARMIL1	protein_coding	capping protein regulator and myosin 1 linker 1
ENSG00000147044	CASK	protein_coding	calcium/calmodulin dependent serine protein kinase
ENSG00000138794	CASP6	protein_coding	caspase 6
ENSG00000064012	CASP8	protein_coding	caspase 8
ENSG00000130940	CASZ1	protein_coding	castor zinc finger 1
ENSG00000133962	CATSPERB	protein_coding	cation channel sperm associated auxiliary subunit beta
ENSG00000114423	CBLB	protein_coding	Cbl proto-oncogene B
ENSG00000154222	CC2D1B	protein_coding	coiled-coil and C2 domain containing 1B
ENSG00000158941	CCAR2	protein_coding	cell cycle and apoptosis regulator 2
ENSG00000173581	CCDC106	protein_coding	coiled-coil domain containing 106
ENSG00000136710	CCDC115	protein_coding	coiled-coil domain containing 115
ENSG00000153237	CCDC148	protein_coding	coiled-coil domain containing 148
ENSG00000181982	CCDC149	protein_coding	coiled-coil domain containing 149
ENSG00000144395	CCDC150	protein_coding	coiled-coil domain containing 150
ENSG00000198865	CCDC152	protein_coding	coiled-coil domain containing 152
ENSG00000198937	CCDC167	protein_coding	coiled-coil domain containing 167
ENSG00000175820	CCDC168	protein_coding	coiled-coil domain containing 168
ENSG00000242715	CCDC169	protein_coding	coiled-coil domain containing 169
ENSG00000250709	CCDC169-SOHLH2	protein_coding	CCDC169-SOHLH2 readthrough
ENSG00000120262	CCDC170	protein_coding	coiled-coil domain containing 170
ENSG00000164989	CCDC171	protein_coding	coiled-coil domain containing 171
ENSG00000154781	CCDC174	protein_coding	coiled-coil domain containing 174
ENSG00000166329	CCDC182	protein_coding	coiled-coil domain containing 182
ENSG00000163617	CCDC191	protein_coding	coiled-coil domain containing 191
ENSG00000230561	CCDC192	protein_coding	coiled-coil domain containing 192
ENSG00000151468	CCDC3	protein_coding	coiled-coil domain containing 3
ENSG00000284862	CCDC39	protein_coding	coiled-coil domain containing 39
ENSG00000180329	CCDC43	protein_coding	coiled-coil domain containing 43
ENSG00000108091	CCDC6	protein_coding	coiled-coil domain containing 6
ENSG00000120647	CCDC77	protein_coding	coiled-coil domain containing 77
ENSG00000137500	CCDC90B	protein_coding	coiled-coil domain containing 90B
ENSG00000125633	CCDC93	protein_coding	coiled-coil domain containing 93
ENSG00000197651	CCER1	protein_coding	coiled-coil glutamate rich protein 1
ENSG00000133101	CCNA1	protein_coding	cyclin A1
ENSG00000147082	CCNB3	protein_coding	cyclin B3
ENSG00000090061	CCNK	protein_coding	cyclin K
ENSG00000184305	CCSER1	protein_coding	coiled-coil serine rich protein 1
ENSG00000107771	CCSER2	protein_coding	coiled-coil serine rich protein 2
ENSG00000132141	CCT6B	protein_coding	chaperonin containing TCP1 subunit 6B
ENSG00000177675	CD163L1	protein_coding	CD163 molecule like 1
ENSG00000135535	CD164	protein_coding	CD164 molecule
ENSG00000198821	CD247	protein_coding	CD247 molecule
ENSG00000167775	CD320	protein_coding	CD320 molecule
ENSG00000174059	CD34	protein_coding	CD34 molecule
ENSG00000026508	CD44	protein_coding	CD44 molecule (Indian blood group)
ENSG00000114013	CD86	protein_coding	CD86 molecule
ENSG00000153283	CD96	protein_coding	CD96 molecule
ENSG00000004897	CDC27	protein_coding	cell division cycle 27
ENSG00000143776	CDC42BPA	protein_coding	CDC42 binding protein kinase alpha
ENSG00000198752	CDC42BPB	protein_coding	CDC42 binding protein kinase beta
ENSG00000134371	CDC73	protein_coding	cell division cycle 73
ENSG00000140945	CDH13	protein_coding	cadherin 13
ENSG00000071991	CDH19	protein_coding	cadherin 19
ENSG00000101542	CDH20	protein_coding	cadherin 20
ENSG00000107736	CDH23	protein_coding	cadherin related 23
ENSG00000179242	CDH4	protein_coding	cadherin 4
ENSG00000128536	CDHR3	protein_coding	cadherin related family member 3
ENSG00000185324	CDK10	protein_coding	cyclin dependent kinase 10
ENSG00000248333	CDK11B	protein_coding	cyclin dependent kinase 11B
ENSG00000058091	CDK14	protein_coding	cyclin dependent kinase 14
ENSG00000059758	CDK17	protein_coding	cyclin dependent kinase 17
ENSG00000135446	CDK4	protein_coding	cyclin dependent kinase 4
ENSG00000168564	CDKN2AIP	protein_coding	CDKN2A interacting protein
ENSG00000237190	CDKN2AIPNL	protein_coding	CDKN2A interacting protein N-terminal like
ENSG00000153046	CDYL	protein_coding	chromodomain Y like
ENSG00000079385	CEACAM1	protein_coding	CEA cell adhesion molecule 1
ENSG00000099954	CECR2	protein_coding	CECR2 histone acetyl-lysine reader
ENSG00000048740	CELF2	protein_coding	CUGBP Elav-like family member 2
ENSG00000154240	CEP112	protein_coding	centrosomal protein 112
ENSG00000166004	CEP295	protein_coding	centrosomal protein 295
ENSG00000101624	CEP76	protein_coding	centrosomal protein 76
ENSG00000111860	CEP85L	protein_coding	centrosomal protein 85 like
ENSG00000167123	CERCAM	protein_coding	cerebral endothelial cell adhesion molecule
ENSG00000188452	CERKL	protein_coding	ceramide kinase like
ENSG00000172292	CERS6	protein_coding	ceramide synthase 6
ENSG00000153140	CETN3	protein_coding	centrin 3
ENSG00000163075	CFAP221	protein_coding	cilia and flagella associated protein 221
ENSG00000163001	CFAP36	protein_coding	cilia and flagella associated protein 36
ENSG00000171811	CFAP46	protein_coding	cilia and flagella associated protein 46
ENSG00000120051	CFAP58	protein_coding	cilia and flagella associated protein 58
ENSG00000164323	CFAP97	protein_coding	cilia and flagella associated protein 97
ENSG00000000971	CFH	protein_coding	complement factor H
ENSG00000106554	CHCHD3	protein_coding	coiled-coil-helix-coiled-coil-helix domain containing 3
ENSG00000163528	CHCHD4	protein_coding	coiled-coil-helix-coiled-coil-helix domain containing 4
ENSG00000159685	CHCHD6	protein_coding	coiled-coil-helix-coiled-coil-helix domain containing 6
ENSG00000149554	CHEK1	protein_coding	checkpoint kinase 1
ENSG00000072609	CHFR	protein_coding	checkpoint with forkhead and ring finger domains
ENSG00000255112	CHMP1B	protein_coding	charged multivesicular body protein 1B
ENSG00000083937	CHMP2B	protein_coding	charged multivesicular body protein 2B
ENSG00000164695	CHMP4C	protein_coding	charged multivesicular body protein 4C
ENSG00000106069	CHN2	protein_coding	chimerin 2
ENSG00000133019	CHRM3	protein_coding	cholinergic receptor muscarinic 3
ENSG00000180720	CHRM4	protein_coding	cholinergic receptor muscarinic 4
ENSG00000175344	CHRNA7	protein_coding	cholinergic receptor nicotinic alpha 7 subunit
ENSG00000115526	CHST10	protein_coding	carbohydrate sulfotransferase 10
ENSG00000175040	CHST2	protein_coding	carbohydrate sulfotransferase 2
ENSG00000154080	CHST9	protein_coding	carbohydrate sulfotransferase 9
ENSG00000138615	CILP	protein_coding	cartilage intermediate layer protein
ENSG00000122966	CIT	protein_coding	citron rho-interacting serine/threonine kinase
ENSG00000175216	CKAP5	protein_coding	cytoskeleton associated protein 5
ENSG00000163539	CLASP2	protein_coding	cytoplasmic linker associated protein 2
ENSG00000073464	CLCN4	protein_coding	chloride voltage-gated channel 4
ENSG00000113946	CLDN16	protein_coding	claudin 16
ENSG00000130779	CLIP1	protein_coding	CAP-Gly domain containing linker protein 1
ENSG00000104853	CLPTM1	protein_coding	CLPTM1 regulator of GABA type A receptor forward trafficking
ENSG00000166855	CLPX	protein_coding	caseinolytic mitochondrial matrix peptidase chaperone subunit X
ENSG00000171603	CLSTN1	protein_coding	calsyntenin 1
ENSG00000070371	CLTCL1	protein_coding	clathrin heavy chain like 1
ENSG00000125246	CLYBL	protein_coding	citramalyl-CoA lyase
ENSG00000103121	CMC2	protein_coding	C-X9-C motif containing 2
ENSG00000184220	CMSS1	protein_coding	cms1 ribosomal small subunit homolog
ENSG00000137200	CMTR1	protein_coding	cap methyltransferase 1
ENSG00000149646	CNBD2	protein_coding	cyclic nucleotide binding domain containing 2
ENSG00000183862	CNGA2	protein_coding	cyclic nucleotide gated channel subunit alpha 2
ENSG00000170289	CNGB3	protein_coding	cyclic nucleotide gated channel subunit beta 3
ENSG00000149970	CNKSR2	protein_coding	connector enhancer of kinase suppressor of Ras 2
ENSG00000153721	CNKSR3	protein_coding	CNKSR family member 3
ENSG00000182973	CNOT10	protein_coding	CCR4-NOT transcription complex subunit 10
ENSG00000158435	CNOT11	protein_coding	CCR4-NOT transcription complex subunit 11
ENSG00000111596	CNOT2	protein_coding	CCR4-NOT transcription complex subunit 2
ENSG00000080802	CNOT4	protein_coding	CCR4-NOT transcription complex subunit 4
ENSG00000113300	CNOT6	protein_coding	CCR4-NOT transcription complex subunit 6
ENSG00000044459	CNTLN	protein_coding	centlein
ENSG00000018236	CNTN1	protein_coding	contactin 1
ENSG00000184144	CNTN2	protein_coding	contactin 2
ENSG00000149972	CNTN5	protein_coding	contactin 5
ENSG00000119397	CNTRL	protein_coding	centriolin
ENSG00000136152	COG3	protein_coding	component of oligomeric golgi complex 3
ENSG00000060718	COL11A1	protein_coding	collagen type XI alpha 1 chain
ENSG00000111799	COL12A1	protein_coding	collagen type XII alpha 1 chain
ENSG00000108821	COL1A1	protein_coding	collagen type I alpha 1 chain
ENSG00000101203	COL20A1	protein_coding	collagen type XX alpha 1 chain
ENSG00000050767	COL23A1	protein_coding	collagen type XXIII alpha 1 chain
ENSG00000188517	COL25A1	protein_coding	collagen type XXV alpha 1 chain
ENSG00000187498	COL4A1	protein_coding	collagen type IV alpha 1 chain
ENSG00000169031	COL4A3	protein_coding	collagen type IV alpha 3 chain
ENSG00000081052	COL4A4	protein_coding	collagen type IV alpha 4 chain
ENSG00000204262	COL5A2	protein_coding	collagen type V alpha 2 chain
ENSG00000130309	COLGALT1	protein_coding	collagen beta(1-O)galactosyltransferase 1
ENSG00000173163	COMMD1	protein_coding	copper metabolism domain containing 1
ENSG00000184432	COPB2	protein_coding	COPI coat complex subunit beta 2
ENSG00000181789	COPG1	protein_coding	COPI coat complex subunit gamma 1
ENSG00000166200	COPS2	protein_coding	COP9 signalosome subunit 2
ENSG00000121022	COPS5	protein_coding	COP9 signalosome subunit 5
ENSG00000111652	COPS7A	protein_coding	COP9 signalosome subunit 7A
ENSG00000198612	COPS8	protein_coding	COP9 signalosome subunit 8
ENSG00000145244	CORIN	protein_coding	corin, serine peptidase
ENSG00000103647	CORO2B	protein_coding	coronin 2B
ENSG00000167549	CORO6	protein_coding	coronin 6
ENSG00000262246	CORO7	protein_coding	coronin 7
ENSG00000103426	CORO7-PAM16	protein_coding	CORO7-PAM16 readthrough
ENSG00000163626	COX18	protein_coding	cytochrome c oxidase assembly factor COX18
ENSG00000160111	CPAMD8	protein_coding	C3 and PZP like alpha-2-macroglobulin domain containing 8
ENSG00000153002	CPB1	protein_coding	carboxypeptidase B1
ENSG00000108582	CPD	protein_coding	carboxypeptidase D
ENSG00000109472	CPE	protein_coding	carboxypeptidase E
ENSG00000107864	CPEB3	protein_coding	cytoplasmic polyadenylation element binding protein 3
ENSG00000106034	CPED1	protein_coding	cadherin like and PC-esterase domain containing 1
ENSG00000196353	CPNE4	protein_coding	copine 4
ENSG00000104324	CPQ	protein_coding	carboxypeptidase Q
ENSG00000157184	CPT2	protein_coding	carnitine palmitoyltransferase 2
ENSG00000203710	CR1	protein_coding	complement C3b/C4b receptor 1 (Knops blood group)
ENSG00000169372	CRADD	protein_coding	CASP2 and RIPK1 domain containing adaptor with death domain
ENSG00000007545	CRAMP1	protein_coding	cramped chromatin regulator homolog 1
ENSG00000134376	CRB1	protein_coding	crumbs cell polarity complex component 1
ENSG00000241258	CRCP	protein_coding	CGRP receptor component
ENSG00000150938	CRIM1	protein_coding	cysteine rich transmembrane BMP regulator 1
ENSG00000124812	CRISP1	protein_coding	cysteine rich secretory protein 1
ENSG00000058453	CROCC	protein_coding	ciliary rootlet coiled-coil, rootletin
ENSG00000105662	CRTC1	protein_coding	CREB regulated transcription coactivator 1
ENSG00000244752	CRYBB2	protein_coding	crystallin beta B2
ENSG00000205758	CRYZL1	protein_coding	crystallin zeta like 1
ENSG00000147408	CSGALNACT1	protein_coding	chondroitin sulfate N-acetylgalactosaminyltransferase 1
ENSG00000121904	CSMD2	protein_coding	CUB and Sushi multiple domains 2
ENSG00000104218	CSPP1	protein_coding	centrosome and spindle pole associated protein 1
ENSG00000176102	CSTF3	protein_coding	cleavage stimulation factor subunit 3
ENSG00000137770	CTDSPL2	protein_coding	CTD small phosphatase like 2
ENSG00000044115	CTNNA1	protein_coding	catenin alpha 1
ENSG00000066032	CTNNA2	protein_coding	catenin alpha 2
ENSG00000183230	CTNNA3	protein_coding	catenin alpha 3
ENSG00000168036	CTNNB1	protein_coding	catenin beta 1
ENSG00000040531	CTNS	protein_coding	cystinosin, lysosomal cystine transporter
ENSG00000047230	CTPS2	protein_coding	CTP synthase 2
ENSG00000036257	CUL3	protein_coding	cullin 3
ENSG00000257923	CUX1	protein_coding	cut like homeobox 1
ENSG00000109182	CWH43	protein_coding	cell wall biogenesis 43 C-terminal homolog
ENSG00000163464	CXCR1	protein_coding	C-X-C motif chemokine receptor 1
ENSG00000185753	CXorf38	protein_coding	chromosome X open reading frame 38
ENSG00000203933	CXorf66	protein_coding	chromosome X open reading frame 66
ENSG00000167740	CYB5D2	protein_coding	cytochrome b5 domain containing 2
ENSG00000055163	CYFIP2	protein_coding	cytoplasmic FMR1 interacting protein 2
ENSG00000140459	CYP11A1	protein_coding	cytochrome P450 family 11 subfamily A member 1
ENSG00000155016	CYP2U1	protein_coding	cytochrome P450 family 2 subfamily U member 1
ENSG00000036530	CYP46A1	protein_coding	cytochrome P450 family 46 subfamily A member 1
ENSG00000186160	CYP4Z1	protein_coding	cytochrome P450 family 4 subfamily Z member 1
ENSG00000001630	CYP51A1	protein_coding	cytochrome P450 family 51 subfamily A member 1
ENSG00000120306	CYSTM1	protein_coding	cysteine rich transmembrane module containing 1
ENSG00000180902	D2HGDH	protein_coding	D-2-hydroxyglutarate dehydrogenase
ENSG00000146122	DAAM2	protein_coding	dishevelled associated activator of morphogenesis 2
ENSG00000173406	DAB1	protein_coding	DAB adaptor protein 1
ENSG00000178149	DALRD3	protein_coding	DALR anticodon binding domain containing 3
ENSG00000196730	DAPK1	protein_coding	death associated protein kinase 1
ENSG00000117593	DARS2	protein_coding	aspartyl-tRNA synthetase 2, mitochondrial
ENSG00000105516	DBP	protein_coding	D-box binding PAR bZIP transcription factor
ENSG00000163257	DCAF16	protein_coding	DDB1 and CUL4 associated factor 16
ENSG00000214866	DCDC2C	protein_coding	doublecortin domain containing 2C
ENSG00000197410	DCHS2	protein_coding	dachsous cadherin-related 2
ENSG00000133083	DCLK1	protein_coding	doublecortin like kinase 1
ENSG00000137100	DCTN3	protein_coding	dynactin subunit 3
ENSG00000165490	DDIAS	protein_coding	DNA damage induced apoptosis suppressor
ENSG00000079785	DDX1	protein_coding	DEAD-box helicase 1
ENSG00000183258	DDX41	protein_coding	DEAD-box helicase 41
ENSG00000145833	DDX46	protein_coding	DEAD-box helicase 46
ENSG00000108654	DDX5	protein_coding	DEAD-box helicase 5
ENSG00000181381	DDX60L	protein_coding	DExD/H-box 60 like
ENSG00000177030	DEAF1	protein_coding	DEAF1 transcription factor
ENSG00000119522	DENND1A	protein_coding	DENN domain containing 1A
ENSG00000213047	DENND1B	protein_coding	DENN domain containing 1B
ENSG00000175984	DENND2C	protein_coding	DENN domain containing 2C
ENSG00000137145	DENND4C	protein_coding	DENN domain containing 4C
ENSG00000035499	DEPDC1B	protein_coding	DEP domain containing 1B
ENSG00000136986	DERL1	protein_coding	derlin 1
ENSG00000058866	DGKG	protein_coding	diacylglycerol kinase gamma
ENSG00000157680	DGKI	protein_coding	diacylglycerol kinase iota
ENSG00000117682	DHDDS	protein_coding	dehydrodolichyl diphosphate synthase subunit
ENSG00000102796	DHRS12	protein_coding	dehydrogenase/reductase 12
ENSG00000162496	DHRS3	protein_coding	dehydrogenase/reductase 3
ENSG00000089876	DHX32	protein_coding	DEAH-box helicase 32 (putative)
ENSG00000184047	DIABLO	protein_coding	diablo IAP-binding mitochondrial protein
ENSG00000139734	DIAPH3	protein_coding	diaphanous related formin 3
ENSG00000151240	DIP2C	protein_coding	disco interacting protein 2 homolog C
ENSG00000166938	DIS3L	protein_coding	DIS3 like exosome 3'-5' exoribonuclease
ENSG00000144535	DIS3L2	protein_coding	DIS3 like 3'-5' exoribonuclease 2
ENSG00000104901	DKKL1	protein_coding	dickkopf like acrosomal protein 1
ENSG00000008226	DLEC1	protein_coding	DLEC1 cilia and flagella associated protein
ENSG00000075711	DLG1	protein_coding	discs large MAGUK scaffold protein 1
ENSG00000170579	DLGAP1	protein_coding	DLG associated protein 1
ENSG00000198010	DLGAP2	protein_coding	DLG associated protein 2
ENSG00000116544	DLGAP3	protein_coding	DLG associated protein 3
ENSG00000198719	DLL1	protein_coding	delta like canonical Notch ligand 1
ENSG00000187908	DMBT1	protein_coding	deleted in malignant brain tumors 1
ENSG00000198947	DMD	protein_coding	dystrophin
ENSG00000161249	DMKN	protein_coding	dermokine
ENSG00000185842	DNAH14	protein_coding	dynein axonemal heavy chain 14
ENSG00000187775	DNAH17	protein_coding	dynein axonemal heavy chain 17
ENSG00000118997	DNAH7	protein_coding	dynein axonemal heavy chain 7
ENSG00000124721	DNAH8	protein_coding	dynein axonemal heavy chain 8
ENSG00000187726	DNAJB13	protein_coding	DnaJ heat shock protein family (Hsp40) member B13
ENSG00000136770	DNAJC1	protein_coding	DnaJ heat shock protein family (Hsp40) member C1
ENSG00000077232	DNAJC10	protein_coding	DnaJ heat shock protein family (Hsp40) member C10
ENSG00000007923	DNAJC11	protein_coding	DnaJ heat shock protein family (Hsp40) member C11
ENSG00000102580	DNAJC3	protein_coding	DnaJ heat shock protein family (Hsp40) member C3
ENSG00000168259	DNAJC7	protein_coding	DnaJ heat shock protein family (Hsp40) member C7
ENSG00000119661	DNAL1	protein_coding	dynein axonemal light chain 1
ENSG00000213918	DNASE1	protein_coding	deoxyribonuclease 1
ENSG00000187957	DNER	protein_coding	delta/notch like EGF repeat containing
ENSG00000179532	DNHD1	protein_coding	dynein heavy chain domain 1
ENSG00000197959	DNM3	protein_coding	dynamin 3
ENSG00000272636	DOC2B	protein_coding	double C2 domain beta
ENSG00000150760	DOCK1	protein_coding	dedicator of cytokinesis 1
ENSG00000135905	DOCK10	protein_coding	dedicator of cytokinesis 10
ENSG00000147443	DOK2	protein_coding	docking protein 2
ENSG00000172269	DPAGT1	protein_coding	dolichyl-phosphate N-acetylglucosaminephosphotransferase 1
ENSG00000134146	DPH6	protein_coding	diphthamine biosynthesis 6
ENSG00000254986	DPP3	protein_coding	dipeptidyl peptidase 3
ENSG00000143196	DPT	protein_coding	dermatopontin
ENSG00000173852	DPY19L1	protein_coding	dpy-19 like C-mannosyltransferase 1
ENSG00000188641	DPYD	protein_coding	dihydropyrimidine dehydrogenase
ENSG00000185721	DRG1	protein_coding	developmentally regulated GTP binding protein 1
ENSG00000165606	DRGX	protein_coding	dorsal root ganglia homeobox
ENSG00000111817	DSE	protein_coding	dermatan sulfate epimerase
ENSG00000175065	DSG4	protein_coding	desmoglein 4
ENSG00000151914	DST	protein_coding	dystonin
ENSG00000143507	DUSP10	protein_coding	dual specificity phosphatase 10
ENSG00000158716	DUSP23	protein_coding	dual specificity phosphatase 23
ENSG00000133878	DUSP26	protein_coding	dual specificity phosphatase 26
ENSG00000158560	DYNC1I1	protein_coding	dynein cytoplasmic 1 intermediate chain 1
ENSG00000135720	DYNC1LI2	protein_coding	dynein cytoplasmic 1 light intermediate chain 2
ENSG00000165169	DYNLT3	protein_coding	dynein light chain Tctex-type 3
ENSG00000157540	DYRK1A	protein_coding	dual specificity tyrosine phosphorylation regulated kinase 1A
ENSG00000127334	DYRK2	protein_coding	dual specificity tyrosine phosphorylation regulated kinase 2
ENSG00000198919	DZIP3	protein_coding	DAZ interacting zinc finger protein 3
ENSG00000112242	E2F3	protein_coding	E2F transcription factor 3
ENSG00000133740	E2F5	protein_coding	E2F transcription factor 5
ENSG00000145088	EAF2	protein_coding	ELL associated factor 2
ENSG00000158813	EDA	protein_coding	ectodysplasin A
ENSG00000078401	EDN1	protein_coding	endothelin 1
ENSG00000254772	EEF1G	protein_coding	eukaryotic translation elongation factor 1 gamma
ENSG00000118894	EEF2KMT	protein_coding	eukaryotic elongation factor 2 lysine methyltransferase
ENSG00000203666	EFCAB2	protein_coding	EF-hand calcium binding domain 2
ENSG00000215529	EFCAB8	protein_coding	EF-hand calcium binding domain 8
ENSG00000214360	EFCAB9	protein_coding	EF-hand calcium binding domain 9
ENSG00000115380	EFEMP1	protein_coding	EGF containing fibulin extracellular matrix protein 1
ENSG00000164318	EGFLAM	protein_coding	EGF like, fibronectin type III and laminin G domains
ENSG00000146648	EGFR	protein_coding	epidermal growth factor receptor
ENSG00000129521	EGLN3	protein_coding	egl-9 family hypoxia inducible factor 3
ENSG00000122877	EGR2	protein_coding	early growth response 2
ENSG00000181090	EHMT1	protein_coding	euchromatic histone lysine methyltransferase 1
ENSG00000055332	EIF2AK2	protein_coding	eukaryotic translation initiation factor 2 alpha kinase 2
ENSG00000104408	EIF3E	protein_coding	eukaryotic translation initiation factor 3 subunit E
ENSG00000184708	EIF4ENIF1	protein_coding	eukaryotic translation initiation factor 4E nuclear import factor 1
ENSG00000253626	EIF5AL1	protein_coding	eukaryotic translation initiation factor 5A like 1
ENSG00000109381	ELF2	protein_coding	E74 like ETS transcription factor 2
ENSG00000062598	ELMO2	protein_coding	engulfment and cell motility 2
ENSG00000049540	ELN	protein_coding	elastin
ENSG00000066322	ELOVL1	protein_coding	ELOVL fatty acid elongase 1
ENSG00000109911	ELP4	protein_coding	elongator acetyltransferase complex subunit 4
ENSG00000163832	ELP6	protein_coding	elongator acetyltransferase complex subunit 6
ENSG00000104412	EMC2	protein_coding	ER membrane protein complex subunit 2
ENSG00000165521	EML5	protein_coding	EMAP like 5
ENSG00000214595	EML6	protein_coding	EMAP like 6
ENSG00000136960	ENPP2	protein_coding	ectonucleotide pyrophosphatase/phosphodiesterase 2
ENSG00000154269	ENPP3	protein_coding	ectonucleotide pyrophosphatase/phosphodiesterase 3
ENSG00000159023	EPB41	protein_coding	erythrocyte membrane protein band 4.1
ENSG00000088367	EPB41L1	protein_coding	erythrocyte membrane protein band 4.1 like 1
ENSG00000079819	EPB41L2	protein_coding	erythrocyte membrane protein band 4.1 like 2
ENSG00000082397	EPB41L3	protein_coding	erythrocyte membrane protein band 4.1 like 3
ENSG00000129595	EPB41L4A	protein_coding	erythrocyte membrane protein band 4.1 like 4A
ENSG00000115109	EPB41L5	protein_coding	erythrocyte membrane protein band 4.1 like 5
ENSG00000152223	EPG5	protein_coding	ectopic P-granules autophagy protein 5 homolog
ENSG00000116106	EPHA4	protein_coding	EPH receptor A4
ENSG00000143819	EPHX1	protein_coding	epoxide hydrolase 1
ENSG00000112425	EPM2A	protein_coding	EPM2A glucan phosphatase, laforin
ENSG00000151491	EPS8	protein_coding	epidermal growth factor receptor pathway substrate 8
ENSG00000133106	EPSTI1	protein_coding	epithelial stromal interaction 1
ENSG00000082805	ERC1	protein_coding	ELKS/RAB6-interacting/CAST family member 1
ENSG00000187672	ERC2	protein_coding	ELKS/RAB6-interacting/CAST family member 2
ENSG00000182150	ERCC6L2	protein_coding	ERCC excision repair 6 like 2
ENSG00000100632	ERH	protein_coding	ERH mRNA splicing and mitosis factor
ENSG00000104626	ERI1	protein_coding	exoribonuclease 1
ENSG00000104714	ERICH1	protein_coding	glutamate rich 1
ENSG00000165837	ERICH6B	protein_coding	glutamate rich 6B
ENSG00000197930	ERO1A	protein_coding	endoplasmic reticulum oxidoreductase 1 alpha
ENSG00000226887	ERVMER34-1	protein_coding	endogenous retrovirus group MER34 member 1, envelope
ENSG00000140009	ESR2	protein_coding	estrogen receptor 2
ENSG00000196482	ESRRG	protein_coding	estrogen related receptor gamma
ENSG00000158220	ESYT3	protein_coding	extended synaptotagmin 3
ENSG00000157557	ETS2	protein_coding	ETS proto-oncogene 2, transcription factor
ENSG00000139083	ETV6	protein_coding	ETS variant transcription factor 6
ENSG00000010030	ETV7	protein_coding	ETS variant transcription factor 7
ENSG00000067208	EVI5	protein_coding	ecotropic viral integration site 5
ENSG00000196405	EVL	protein_coding	Enah/Vasp-like
ENSG00000178997	EXD1	protein_coding	exonuclease 3'-5' domain containing 1
ENSG00000187609	EXD3	protein_coding	exonuclease 3'-5' domain containing 3
ENSG00000090989	EXOC1	protein_coding	exocyst complex component 1
ENSG00000180104	EXOC3	protein_coding	exocyst complex component 3
ENSG00000131558	EXOC4	protein_coding	exocyst complex component 4
ENSG00000070367	EXOC5	protein_coding	exocyst complex component 5
ENSG00000144036	EXOC6B	protein_coding	exocyst complex component 6B
ENSG00000158008	EXTL1	protein_coding	exostosin like glycosyltransferase 1
ENSG00000064655	EYA2	protein_coding	EYA transcriptional coactivator and phosphatase 2
ENSG00000188107	EYS	protein_coding	eyes shut homolog
ENSG00000165591	FAAH2	protein_coding	fatty acid amide hydrolase 2
ENSG00000169122	FAM110B	protein_coding	family with sequence similarity 110 member B
ENSG00000197245	FAM110D	protein_coding	family with sequence similarity 110 member D
ENSG00000166801	FAM111A	protein_coding	FAM111 trypsin like peptidase A
ENSG00000184083	FAM120C	protein_coding	family with sequence similarity 120C
ENSG00000138640	FAM13A	protein_coding	family with sequence similarity 13 member A
ENSG00000170074	FAM153A	protein_coding	family with sequence similarity 153 member A
ENSG00000182230	FAM153B	protein_coding	family with sequence similarity 153 member B
ENSG00000140067	FAM181A	protein_coding	family with sequence similarity 181 member A
ENSG00000222011	FAM185A	protein_coding	family with sequence similarity 185 member A
ENSG00000146067	FAM193B	protein_coding	family with sequence similarity 193 member B
ENSG00000116199	FAM20B	protein_coding	FAM20B glycosaminoglycan xylosylkinase
ENSG00000219626	FAM228B	protein_coding	family with sequence similarity 228 member B
ENSG00000157470	FAM81A	protein_coding	family with sequence similarity 81 member A
ENSG00000180921	FAM83H	protein_coding	family with sequence similarity 83 member H
ENSG00000158169	FANCC	protein_coding	FA complementation group C
ENSG00000064763	FAR2	protein_coding	fatty acyl-CoA reductase 2
ENSG00000152767	FARP1	protein_coding	FERM, ARH/RhoGEF and pleckstrin domain protein 1
ENSG00000166147	FBN1	protein_coding	fibrillin 1
ENSG00000145743	FBXL17	protein_coding	F-box and leucine rich repeat protein 17
ENSG00000138081	FBXO11	protein_coding	F-box protein 11
ENSG00000167196	FBXO22	protein_coding	F-box protein 22
ENSG00000153832	FBXO36	protein_coding	F-box protein 36
ENSG00000072803	FBXW11	protein_coding	F-box and WD repeat domain containing 11
ENSG00000109670	FBXW7	protein_coding	F-box and WD repeat domain containing 7
ENSG00000174989	FBXW8	protein_coding	F-box and WD repeat domain containing 8
ENSG00000186431	FCAR	protein_coding	Fc fragment of IgA receptor
ENSG00000157107	FCHO2	protein_coding	FCH and mu domain containing endocytic adaptor 2
ENSG00000161513	FDXR	protein_coding	ferredoxin reductase
ENSG00000127084	FGD3	protein_coding	FYVE, RhoGEF and PH domain containing 3
ENSG00000114279	FGF12	protein_coding	fibroblast growth factor 12
ENSG00000078579	FGF20	protein_coding	fibroblast growth factor 20
ENSG00000077782	FGFR1	protein_coding	fibroblast growth factor receptor 1
ENSG00000066468	FGFR2	protein_coding	fibroblast growth factor receptor 2
ENSG00000127418	FGFRL1	protein_coding	fibroblast growth factor receptor like 1
ENSG00000172456	FGGY	protein_coding	FGGY carbohydrate kinase domain containing
ENSG00000137460	FHDC1	protein_coding	FH2 domain containing 1
ENSG00000112214	FHL5	protein_coding	four and a half LIM domains 5
ENSG00000168386	FILIP1L	protein_coding	filamin A interacting protein 1 like
ENSG00000106692	FKTN	protein_coding	fukutin
ENSG00000090554	FLT3LG	protein_coding	fms related receptor tyrosine kinase 3 ligand
ENSG00000248905	FMN1	protein_coding	formin 1
ENSG00000184922	FMNL1	protein_coding	formin like 1
ENSG00000157827	FMNL2	protein_coding	formin like 2
ENSG00000109920	FNBP4	protein_coding	formin binding protein 4
ENSG00000075420	FNDC3B	protein_coding	fibronectin type III domain containing 3B
ENSG00000052795	FNIP2	protein_coding	folliculin interacting protein 2
ENSG00000188352	FOCAD	protein_coding	focadhesin
ENSG00000129514	FOXA1	protein_coding	forkhead box A1
ENSG00000125798	FOXA2	protein_coding	forkhead box A2
ENSG00000186564	FOXD2	protein_coding	forkhead box D2
ENSG00000065970	FOXJ2	protein_coding	forkhead box J2
ENSG00000053254	FOXN3	protein_coding	forkhead box N3
ENSG00000114861	FOXP1	protein_coding	forkhead box P1
ENSG00000138759	FRAS1	protein_coding	Fraser extracellular matrix complex subunit 1
ENSG00000109536	FRG1	protein_coding	FSHD region gene 1
ENSG00000172969	FRG2C	protein_coding	FSHD region gene 2 family member C
ENSG00000111816	FRK	protein_coding	fyn related Src family tyrosine kinase
ENSG00000153303	FRMD1	protein_coding	FERM domain containing 1
ENSG00000172159	FRMD3	protein_coding	FERM domain containing 3
ENSG00000151474	FRMD4A	protein_coding	FERM domain containing 4A
ENSG00000171877	FRMD5	protein_coding	FERM domain containing 5
ENSG00000139926	FRMD6	protein_coding	FERM domain containing 6
ENSG00000070601	FRMPD1	protein_coding	FERM and PDZ domain containing 1
ENSG00000169933	FRMPD4	protein_coding	FERM and PDZ domain containing 4
ENSG00000156869	FRRS1	protein_coding	ferric chelate reductase 1
ENSG00000075539	FRYL	protein_coding	FRY like transcription coactivator
ENSG00000089280	FUS	protein_coding	FUS RNA binding protein
ENSG00000172728	FUT10	protein_coding	fucosyltransferase 10
ENSG00000114416	FXR1	protein_coding	FMR1 autosomal homolog 1
ENSG00000033327	GAB2	protein_coding	GRB2 associated binding protein 2
ENSG00000136928	GABBR2	protein_coding	gamma-aminobutyric acid type B receptor subunit 2
ENSG00000104064	GABPB1	protein_coding	GA binding protein transcription factor subunit beta 1
ENSG00000182256	GABRG3	protein_coding	gamma-aminobutyric acid type A receptor subunit gamma3
ENSG00000268089	GABRQ	protein_coding	gamma-aminobutyric acid type A receptor subunit theta
ENSG00000144644	GADL1	protein_coding	glutamate decarboxylase like 1
ENSG00000141012	GALNS	protein_coding	galactosamine (N-acetyl)-6-sulfatase
ENSG00000131386	GALNT15	protein_coding	polypeptide N-acetylgalactosaminyltransferase 15
ENSG00000109586	GALNT7	protein_coding	polypeptide N-acetylgalactosaminyltransferase 7
ENSG00000130035	GALNT8	protein_coding	polypeptide N-acetylgalactosaminyltransferase 8
ENSG00000106648	GALNTL5	protein_coding	polypeptide N-acetylgalactosaminyltransferase like 5
ENSG00000174473	GALNTL6	protein_coding	polypeptide N-acetylgalactosaminyltransferase like 6
ENSG00000057608	GDI2	protein_coding	GDP dissociation inhibitor 2
ENSG00000130055	GDPD2	protein_coding	glycerophosphodiester phosphodiesterase domain containing 2
ENSG00000164347	GFM2	protein_coding	GTP dependent ribosome recycling factor mitochondrial 2
ENSG00000145990	GFOD1	protein_coding	glucose-fructose oxidoreductase domain containing 1
ENSG00000100083	GGA1	protein_coding	golgi associated, gamma adaptin ear containing, ARF binding protein 1
ENSG00000134864	GGACT	protein_coding	gamma-glutamylamine cyclotransferase
ENSG00000115486	GGCX	protein_coding	gamma-glutamyl carboxylase
ENSG00000100031	GGT1	protein_coding	gamma-glutamyltransferase 1
ENSG00000101003	GINS1	protein_coding	GINS complex subunit 1
ENSG00000189433	GJB4	protein_coding	gap junction protein beta 4
ENSG00000189280	GJB5	protein_coding	gap junction protein beta 5
ENSG00000165113	GKAP1	protein_coding	G kinase anchoring protein 1
ENSG00000186417	GLDN	protein_coding	gliomedin
ENSG00000111087	GLI1	protein_coding	GLI family zinc finger 1
ENSG00000106571	GLI3	protein_coding	GLI family zinc finger 3
ENSG00000250571	GLI4	protein_coding	GLI family zinc finger 4
ENSG00000174332	GLIS1	protein_coding	GLIS family zinc finger 1
ENSG00000167699	GLOD4	protein_coding	glyoxalase domain containing 4
ENSG00000101958	GLRA2	protein_coding	glycine receptor alpha 2
ENSG00000145451	GLRA3	protein_coding	glycine receptor alpha 3
ENSG00000182327	GLTPD2	protein_coding	glycolipid transfer protein domain containing 2
ENSG00000166840	GLYATL1	protein_coding	glycine-N-acyltransferase like 1
ENSG00000112699	GMDS	protein_coding	GDP-mannose 4,6-dehydratase
ENSG00000205835	GMNC	protein_coding	geminin coiled-coil domain containing
ENSG00000112312	GMNN	protein_coding	geminin DNA replication inhibitor
ENSG00000156049	GNA14	protein_coding	G protein subunit alpha 14
ENSG00000141404	GNAL	protein_coding	G protein subunit alpha L
ENSG00000156052	GNAQ	protein_coding	G protein subunit alpha q
ENSG00000114349	GNAT1	protein_coding	G protein subunit alpha transducin 1
ENSG00000114450	GNB4	protein_coding	G protein subunit beta 4
ENSG00000176533	GNG7	protein_coding	G protein subunit gamma 7
ENSG00000134697	GNL2	protein_coding	G protein nucleolar 2
ENSG00000113552	GNPDA1	protein_coding	glucosamine-6-phosphate deaminase 1
ENSG00000100522	GNPNAT1	protein_coding	glucosamine-phosphate N-acetyltransferase 1
ENSG00000144674	GOLGA4	protein_coding	golgin A4
ENSG00000278662	GOLGA6L10	protein_coding	golgin A6 family like 10
ENSG00000047932	GOPC	protein_coding	golgi associated PDZ and coiled-coil motif containing
ENSG00000198746	GPATCH3	protein_coding	G-patch domain containing 3
ENSG00000063660	GPC1	protein_coding	glypican 1
ENSG00000111231	GPN3	protein_coding	GPN-loop GTPase 3
ENSG00000181619	GPR135	protein_coding	G protein-coupled receptor 135
ENSG00000180998	GPR137C	protein_coding	G protein-coupled receptor 137C
ENSG00000163328	GPR155	protein_coding	G protein-coupled receptor 155
ENSG00000175697	GPR156	protein_coding	G protein-coupled receptor 156
ENSG00000173890	GPR160	protein_coding	G protein-coupled receptor 160
ENSG00000156097	GPR61	protein_coding	G protein-coupled receptor 61
ENSG00000117262	GPR89A	protein_coding	G protein-coupled receptor 89A
ENSG00000121957	GPSM2	protein_coding	G protein signaling modulator 2
ENSG00000213654	GPSM3	protein_coding	G protein signaling modulator 3
ENSG00000178075	GRAMD1C	protein_coding	GRAM domain containing 1C
ENSG00000100351	GRAP2	protein_coding	GRB2 related adaptor protein 2
ENSG00000106070	GRB10	protein_coding	growth factor receptor bound protein 10
ENSG00000125675	GRIA3	protein_coding	glutamate ionotropic receptor AMPA type subunit 3
ENSG00000275572	GRIFIN	protein_coding	galectin-related inter-fiber protein
ENSG00000273079	GRIN2B	protein_coding	glutamate ionotropic receptor NMDA type subunit 2B
ENSG00000198785	GRIN3A	protein_coding	glutamate ionotropic receptor NMDA type subunit 3A
ENSG00000100077	GRK3	protein_coding	G protein-coupled receptor kinase 3
ENSG00000168959	GRM5	protein_coding	glutamate metabotropic receptor 5
ENSG00000196277	GRM7	protein_coding	glutamate metabotropic receptor 7
ENSG00000131149	GSE1	protein_coding	Gse1 coiled-coil protein
ENSG00000082701	GSK3B	protein_coding	glycogen synthase kinase 3 beta
ENSG00000148834	GSTO1	protein_coding	glutathione S-transferase omega 1
ENSG00000137947	GTF2B	protein_coding	general transcription factor IIB
ENSG00000197265	GTF2E2	protein_coding	general transcription factor IIE subunit 2
ENSG00000119041	GTF3C3	protein_coding	general transcription factor IIIC subunit 3
ENSG00000101890	GUCY2F	protein_coding	guanylate cyclase 2F, retinal
ENSG00000144366	GULP1	protein_coding	GULP PTB domain containing engulfment adaptor 1
ENSG00000151233	GXYLT1	protein_coding	glucoside xylosyltransferase 1
ENSG00000165996	HACD1	protein_coding	3-hydroxyacyl-CoA dehydratase 1
ENSG00000085382	HACE1	protein_coding	HECT domain and ankyrin repeat containing E3 ubiquitin protein ligase 1
ENSG00000131373	HACL1	protein_coding	2-hydroxyacyl-CoA lyase 1
ENSG00000138796	HADH	protein_coding	hydroxyacyl-CoA dehydrogenase
ENSG00000101323	HAO1	protein_coding	hydroxyacid oxidase 1
ENSG00000116882	HAO2	protein_coding	hydroxyacid oxidase 2
ENSG00000145681	HAPLN1	protein_coding	hyaluronan and proteoglycan link protein 1
ENSG00000196565	HBG2	protein_coding	hemoglobin subunit gamma 2
ENSG00000112339	HBS1L	protein_coding	HBS1 like translational GTPase
ENSG00000137252	HCRTR2	protein_coding	hypocretin receptor 2
ENSG00000196591	HDAC2	protein_coding	histone deacetylase 2
ENSG00000147099	HDAC8	protein_coding	histone deacetylase 8
ENSG00000048052	HDAC9	protein_coding	histone deacetylase 9
ENSG00000184508	HDDC3	protein_coding	HD domain containing 3
ENSG00000008869	HEATR5B	protein_coding	HEAT repeat containing 5B
ENSG00000092148	HECTD1	protein_coding	HECT domain E3 ubiquitin protein ligase 1
ENSG00000002746	HECW1	protein_coding	HECT, C2 and WW domain containing E3 ubiquitin protein ligase 1
ENSG00000119969	HELLS	protein_coding	helicase, lymphoid specific
ENSG00000103657	HERC1	protein_coding	HECT and RLD domain containing E3 ubiquitin protein ligase family member 1
ENSG00000138642	HERC6	protein_coding	HECT and RLD domain containing E3 ubiquitin protein ligase family member 6
ENSG00000054392	HHAT	protein_coding	hedgehog acyltransferase
ENSG00000100644	HIF1A	protein_coding	hypoxia inducible factor 1 subunit alpha
ENSG00000127946	HIP1	protein_coding	huntingtin interacting protein 1
ENSG00000127124	HIVEP3	protein_coding	HIVEP zinc finger 3
ENSG00000123485	HJURP	protein_coding	Holliday junction recognition protein
ENSG00000196126	HLA-DRB1	protein_coding	major histocompatibility complex, class II, DR beta 1
ENSG00000101294	HM13	protein_coding	histocompatibility minor 13
ENSG00000148357	HMCN2	protein_coding	hemicentin 2
ENSG00000189403	HMGB1	protein_coding	high mobility group box 1
ENSG00000198830	HMGN2	protein_coding	high mobility group nucleosomal binding domain 2
ENSG00000158497	HMHB1	protein_coding	histocompatibility minor HB-1
ENSG00000188620	HMX3	protein_coding	H6 family homeobox 3
ENSG00000101076	HNF4A	protein_coding	hepatocyte nuclear factor 4 alpha
ENSG00000103942	HOMER2	protein_coding	homer scaffold protein 2
ENSG00000128710	HOXD10	protein_coding	homeobox D10
ENSG00000128709	HOXD9	protein_coding	homeobox D9
ENSG00000105707	HPN	protein_coding	hepsin
ENSG00000165704	HPRT1	protein_coding	hypoxanthine phosphoribosyltransferase 1
ENSG00000172987	HPSE2	protein_coding	heparanase 2 (inactive)
ENSG00000196639	HRH1	protein_coding	histamine receptor H1
ENSG00000197915	HRNR	protein_coding	hornerin
ENSG00000002587	HS3ST1	protein_coding	heparan sulfate-glucosamine 3-sulfotransferase 1
ENSG00000198189	HSD17B11	protein_coding	hydroxysteroid 17-beta dehydrogenase 11
ENSG00000080824	HSP90AA1	protein_coding	heat shock protein 90 alpha family class A member 1
ENSG00000165868	HSPA12A	protein_coding	heat shock protein family A (Hsp70) member 12A
ENSG00000109854	HTATIP2	protein_coding	HIV-1 Tat interactive protein 2
ENSG00000102468	HTR2A	protein_coding	5-hydroxytryptamine receptor 2A
ENSG00000148680	HTR7	protein_coding	5-hydroxytryptamine receptor 7
ENSG00000169495	HTRA4	protein_coding	HtrA serine peptidase 4
ENSG00000086758	HUWE1	protein_coding	HECT, UBA and WWE domain containing E3 ubiquitin protein ligase 1
ENSG00000003147	ICA1	protein_coding	islet cell autoantigen 1
ENSG00000119912	IDE	protein_coding	insulin degrading enzyme
ENSG00000115267	IFIH1	protein_coding	interferon induced with helicase C domain 1
ENSG00000187535	IFT140	protein_coding	intraflagellar transport 140
ENSG00000109083	IFT20	protein_coding	intraflagellar transport 20
ENSG00000128581	IFT22	protein_coding	intraflagellar transport 22
ENSG00000114446	IFT57	protein_coding	intraflagellar transport 57
ENSG00000140443	IGF1R	protein_coding	insulin like growth factor 1 receptor
ENSG00000144847	IGSF11	protein_coding	immunoglobulin superfamily member 11
ENSG00000162729	IGSF8	protein_coding	immunoglobulin superfamily member 8
ENSG00000030419	IKZF2	protein_coding	IKAROS family zinc finger 2
ENSG00000134470	IL15RA	protein_coding	interleukin 15 receptor subunit alpha
ENSG00000172458	IL17D	protein_coding	interleukin 17D
ENSG00000115604	IL18R1	protein_coding	interleukin 18 receptor 1
ENSG00000115607	IL18RAP	protein_coding	interleukin 18 receptor accessory protein
ENSG00000115594	IL1R1	protein_coding	interleukin 1 receptor type 1
ENSG00000169306	IL1RAPL1	protein_coding	interleukin 1 receptor accessory protein like 1
ENSG00000162594	IL23R	protein_coding	interleukin 23 receptor
ENSG00000136695	IL36RN	protein_coding	interleukin 36 receptor antagonist
ENSG00000184903	IMMP2L	protein_coding	inner mitochondrial membrane peptidase subunit 2
ENSG00000136718	IMP4	protein_coding	IMP U3 small nucleolar ribonucleoprotein 4
ENSG00000133731	IMPA1	protein_coding	inositol monophosphatase 1
ENSG00000178035	IMPDH2	protein_coding	inosine monophosphate dehydrogenase 2
ENSG00000139269	INHBE	protein_coding	inhibin subunit beta E
ENSG00000109452	INPP4B	protein_coding	inositol polyphosphate-4-phosphatase type II B
ENSG00000120210	INSL6	protein_coding	insulin like 6
ENSG00000138785	INTS12	protein_coding	integrator complex subunit 12
ENSG00000102786	INTS6	protein_coding	integrator complex subunit 6
ENSG00000074706	IPCEF1	protein_coding	interaction protein for cytohesin exchange factors 1
ENSG00000114473	IQCG	protein_coding	IQ motif containing G
ENSG00000283154	IQCJ-SCHIP1	protein_coding	IQCJ-SCHIP1 readthrough
ENSG00000174628	IQCK	protein_coding	IQ motif containing K
ENSG00000124313	IQSEC2	protein_coding	IQ motif and Sec7 domain ArfGEF 2
ENSG00000169047	IRS1	protein_coding	insulin receptor substrate 1
ENSG00000172183	ISG20	protein_coding	interferon stimulated exonuclease gene 20
ENSG00000101230	ISM1	protein_coding	isthmin 1
ENSG00000182149	IST1	protein_coding	IST1 factor associated with ESCRT-III
ENSG00000240682	ISY1	protein_coding	ISY1 splicing factor homolog
ENSG00000261796	ISY1-RAB43	protein_coding	ISY1-RAB43 readthrough
ENSG00000213949	ITGA1	protein_coding	integrin subunit alpha 1
ENSG00000144668	ITGA9	protein_coding	integrin subunit alpha 9
ENSG00000169896	ITGAM	protein_coding	integrin subunit alpha M
ENSG00000138448	ITGAV	protein_coding	integrin subunit alpha V
ENSG00000142856	ITGB3BP	protein_coding	integrin subunit beta 3 binding protein
ENSG00000151655	ITIH2	protein_coding	inter-alpha-trypsin inhibitor heavy chain 2
ENSG00000136156	ITM2B	protein_coding	integral membrane protein 2B
ENSG00000100605	ITPK1	protein_coding	inositol-tetrakisphosphate 1-kinase
ENSG00000150995	ITPR1	protein_coding	inositol 1,4,5-trisphosphate receptor type 1
ENSG00000123104	ITPR2	protein_coding	inositol 1,4,5-trisphosphate receptor type 2
ENSG00000116679	IVNS1ABP	protein_coding	influenza virus NS1A binding protein
ENSG00000102221	JADE3	protein_coding	jade family PHD finger 3
ENSG00000162434	JAK1	protein_coding	Janus kinase 1
ENSG00000176049	JAKMIP2	protein_coding	janus kinase and microtubule interacting protein 2
ENSG00000154721	JAM2	protein_coding	junctional adhesion molecule 2
ENSG00000153814	JAZF1	protein_coding	JAZF zinc finger 1
ENSG00000100221	JOSD1	protein_coding	Josephin domain containing 1
ENSG00000183340	JRKL	protein_coding	JRK like
ENSG00000132854	KANK4	protein_coding	KN motif and ankyrin repeat domains 4
ENSG00000144445	KANSL1L	protein_coding	KAT8 regulatory NSL complex subunit 1 like
ENSG00000189337	KAZN	protein_coding	kazrin, periplakin interacting protein
ENSG00000176407	KCMF1	protein_coding	potassium channel modulatory factor 1
ENSG00000177301	KCNA2	protein_coding	potassium voltage-gated channel subfamily A member 2
ENSG00000104848	KCNA7	protein_coding	potassium voltage-gated channel subfamily A member 7
ENSG00000069424	KCNAB2	protein_coding	potassium voltage-gated channel subfamily A regulatory beta subunit 2
ENSG00000182674	KCNB2	protein_coding	potassium voltage-gated channel subfamily B member 2
ENSG00000129159	KCNC1	protein_coding	potassium voltage-gated channel subfamily C member 1
ENSG00000131398	KCNC3	protein_coding	potassium voltage-gated channel subfamily C member 3
ENSG00000178342	KCNG2	protein_coding	potassium voltage-gated channel modifier subfamily G member 2
ENSG00000140015	KCNH5	protein_coding	potassium voltage-gated channel subfamily H member 5
ENSG00000182132	KCNIP1	protein_coding	potassium voltage-gated channel interacting protein 1
ENSG00000185774	KCNIP4	protein_coding	potassium voltage-gated channel interacting protein 4
ENSG00000157542	KCNJ6	protein_coding	potassium inwardly rectifying channel subfamily J member 6
ENSG00000162728	KCNJ9	protein_coding	potassium inwardly rectifying channel subfamily J member 9
ENSG00000135750	KCNK1	protein_coding	potassium two pore domain channel subfamily K member 1
ENSG00000169427	KCNK9	protein_coding	potassium two pore domain channel subfamily K member 9
ENSG00000156113	KCNMA1	protein_coding	potassium calcium-activated channel subfamily M alpha 1
ENSG00000184156	KCNQ3	protein_coding	potassium voltage-gated channel subfamily Q member 3
ENSG00000134504	KCTD1	protein_coding	potassium channel tetramerization domain containing 1
ENSG00000180901	KCTD2	protein_coding	potassium channel tetramerization domain containing 2
ENSG00000089094	KDM2B	protein_coding	lysine demethylase 2B
ENSG00000147050	KDM6A	protein_coding	lysine demethylase 6A
ENSG00000137261	KIAA0319	protein_coding	KIAA0319
ENSG00000100578	KIAA0586	protein_coding	KIAA0586
ENSG00000185261	KIAA0825	protein_coding	KIAA0825
ENSG00000120549	KIAA1217	protein_coding	KIAA1217
ENSG00000138160	KIF11	protein_coding	kinesin family member 11
ENSG00000137177	KIF13A	protein_coding	kinesin family member 13A
ENSG00000054523	KIF1B	protein_coding	kinesin family member 1B
ENSG00000079616	KIF22	protein_coding	kinesin family member 22
ENSG00000162849	KIF26B	protein_coding	kinesin family member 26B
ENSG00000090889	KIF4A	protein_coding	kinesin family member 4A
ENSG00000170759	KIF5B	protein_coding	kinesin family member 5B
ENSG00000166813	KIF7	protein_coding	kinesin family member 7
ENSG00000167633	KIR3DL1	protein_coding	killer cell immunoglobulin like receptor, three Ig domains and long cytoplasmic tail 1
ENSG00000240403	KIR3DL2	protein_coding	killer cell immunoglobulin like receptor, three Ig domains and long cytoplasmic tail 2
ENSG00000149571	KIRREL3	protein_coding	kirre like nephrin family adhesion molecule 3
ENSG00000088970	KIZ	protein_coding	kizuna centrosomal protein
ENSG00000137171	KLC4	protein_coding	kinesin light chain 4
ENSG00000118922	KLF12	protein_coding	Kruppel like factor 12
ENSG00000169926	KLF13	protein_coding	Kruppel like factor 13
ENSG00000109787	KLF3	protein_coding	Kruppel like factor 3
ENSG00000114796	KLHL24	protein_coding	kelch like family member 24
ENSG00000118058	KMT2A	protein_coding	lysine methyltransferase 2A
ENSG00000171798	KNDC1	protein_coding	kinase non-catalytic C-lobe domain containing 1
ENSG00000172086	KRCC1	protein_coding	lysine rich coiled-coil 1
ENSG00000183762	KREMEN1	protein_coding	kringle containing transmembrane protein 1
ENSG00000131650	KREMEN2	protein_coding	kringle containing transmembrane protein 2
ENSG00000171401	KRT13	protein_coding	keratin 13
ENSG00000170486	KRT72	protein_coding	keratin 72
ENSG00000212657	KRTAP16-1	protein_coding	keratin associated protein 16-1
ENSG00000186860	KRTAP17-1	protein_coding	keratin associated protein 17-1
ENSG00000184351	KRTAP19-1	protein_coding	keratin associated protein 19-1
ENSG00000204572	KRTAP5-10	protein_coding	keratin associated protein 5-10
ENSG00000188508	KRTDAP	protein_coding	keratinocyte differentiation associated protein
ENSG00000171435	KSR2	protein_coding	kinase suppressor of ras 2
ENSG00000171097	KYAT1	protein_coding	kynurenine aminotransferase 1
ENSG00000154655	L3MBTL4	protein_coding	L3MBTL histone methyl-lysine binding protein 4
ENSG00000196569	LAMA2	protein_coding	laminin subunit alpha 2
ENSG00000053747	LAMA3	protein_coding	laminin subunit alpha 3
ENSG00000133424	LARGE1	protein_coding	LARGE xylosyl- and glucuronyltransferase 1
ENSG00000138709	LARP1B	protein_coding	La ribonucleoprotein 1B
ENSG00000131023	LATS1	protein_coding	large tumor suppressor kinase 1
ENSG00000204381	LAYN	protein_coding	layilin
ENSG00000196233	LCOR	protein_coding	ligand dependent nuclear receptor corepressor
ENSG00000136167	LCP1	protein_coding	lymphocyte cytosolic protein 1
ENSG00000179241	LDLRAD3	protein_coding	low density lipoprotein receptor class A domain containing 3
ENSG00000168675	LDLRAD4	protein_coding	low density lipoprotein receptor class A domain containing 4
ENSG00000203784	LELP1	protein_coding	late cornified envelope like proline rich 1
ENSG00000166477	LEO1	protein_coding	LEO1 homolog, Paf1/RNA polymerase II complex component
ENSG00000116678	LEPR	protein_coding	leptin receptor
ENSG00000165046	LETM2	protein_coding	leucine zipper and EF-hand containing transmembrane protein 2
ENSG00000139292	LGR5	protein_coding	leucine rich repeat containing G protein-coupled receptor 5
ENSG00000089116	LHX5	protein_coding	LIM homeobox 5
ENSG00000143355	LHX9	protein_coding	LIM homeobox 9
ENSG00000113594	LIFR	protein_coding	LIF receptor subunit alpha
ENSG00000205659	LIN52	protein_coding	lin-52 DREAM MuvB core complex component
ENSG00000079435	LIPE	protein_coding	lipase E, hormone sensitive type
ENSG00000168216	LMBRD1	protein_coding	LMBR1 domain containing 1
ENSG00000185621	LMLN	protein_coding	leishmanolysin like peptidase
ENSG00000160789	LMNA	protein_coding	lamin A/C
ENSG00000152936	LMNTD1	protein_coding	lamin tail domain containing 1
ENSG00000163380	LMOD3	protein_coding	leiomodin 3
ENSG00000136944	LMX1B	protein_coding	LIM homeobox transcription factor 1 beta
ENSG00000139679	LPAR6	protein_coding	lysophosphatidic acid receptor 6
ENSG00000145012	LPP	protein_coding	LIM domain containing preferred translocation partner in lipoma
ENSG00000121207	LRAT	protein_coding	lecithin retinol acyltransferase
ENSG00000198589	LRBA	protein_coding	LPS responsive beige-like anchor protein
ENSG00000136141	LRCH1	protein_coding	leucine rich repeats and calponin homology domain containing 1
ENSG00000144749	LRIG1	protein_coding	leucine rich repeats and immunoglobulin like domains 1
ENSG00000109771	LRP2BP	protein_coding	LRP2 binding protein
ENSG00000070018	LRP6	protein_coding	LDL receptor related protein 6
ENSG00000114248	LRRC31	protein_coding	leucine rich repeat containing 31
ENSG00000137821	LRRC49	protein_coding	leucine rich repeat containing 49
ENSG00000181350	LRRC75A	protein_coding	leucine rich repeat containing 75A
ENSG00000171488	LRRC8C	protein_coding	leucine rich repeat containing 8 VRAC subunit C
ENSG00000131951	LRRC9	protein_coding	leucine rich repeat containing 9
ENSG00000240720	LRRD1	protein_coding	leucine rich repeats and death domain containing 1
ENSG00000133640	LRRIQ1	protein_coding	leucine rich repeats and IQ motif containing 1
ENSG00000173114	LRRN3	protein_coding	leucine rich repeat neuronal 3
ENSG00000175324	LSM1	protein_coding	LSM1 homolog, mRNA degradation associated
ENSG00000049323	LTBP1	protein_coding	latent transforming growth factor beta binding protein 1
ENSG00000198862	LTN1	protein_coding	listerin E3 ubiquitin protein ligase 1
ENSG00000143353	LYPLAL1	protein_coding	lysophospholipase like 1
ENSG00000214113	LYRM4	protein_coding	LYR motif containing 4
ENSG00000143669	LYST	protein_coding	lysosomal trafficking regulator
ENSG00000183742	MACC1	protein_coding	MET transcriptional regulator MACC1
ENSG00000185022	MAFF	protein_coding	MAF bZIP transcription factor F
ENSG00000123584	MAGEA9	protein_coding	MAGE family member A9
ENSG00000254585	MAGEL2	protein_coding	MAGE family member L2
ENSG00000151276	MAGI1	protein_coding	membrane associated guanylate kinase, WW and PDZ domain containing 1
ENSG00000187391	MAGI2	protein_coding	membrane associated guanylate kinase, WW and PDZ domain containing 2
ENSG00000081026	MAGI3	protein_coding	membrane associated guanylate kinase, WW and PDZ domain containing 3
ENSG00000165072	MAMDC2	protein_coding	MAM domain containing 2
ENSG00000184384	MAML2	protein_coding	mastermind like transcriptional coactivator 2
ENSG00000196782	MAML3	protein_coding	mastermind like transcriptional coactivator 3
ENSG00000013619	MAMLD1	protein_coding	mastermind like domain containing 1
ENSG00000198162	MAN1A2	protein_coding	mannosidase alpha class 1A member 2
ENSG00000131711	MAP1B	protein_coding	microtubule associated protein 1B
ENSG00000078018	MAP2	protein_coding	microtubule associated protein 2
ENSG00000073803	MAP3K13	protein_coding	mitogen-activated protein kinase kinase kinase 13
ENSG00000176601	MAP3K19	protein_coding	mitogen-activated protein kinase kinase kinase 19
ENSG00000135341	MAP3K7	protein_coding	mitogen-activated protein kinase kinase kinase 7
ENSG00000047849	MAP4	protein_coding	microtubule associated protein 4
ENSG00000164114	MAP9	protein_coding	microtubule associated protein 9
ENSG00000109339	MAPK10	protein_coding	mitogen-activated protein kinase 10
ENSG00000069956	MAPK6	protein_coding	mitogen-activated protein kinase 6
ENSG00000107643	MAPK8	protein_coding	mitogen-activated protein kinase 8
ENSG00000137802	MAPKBP1	protein_coding	mitogen-activated protein kinase binding protein 1
ENSG00000166974	MAPRE2	protein_coding	microtubule associated protein RP/EB family member 2
ENSG00000075413	MARK3	protein_coding	microtubule affinity regulating kinase 3
ENSG00000140832	MARVELD3	protein_coding	MARVEL domain containing 3
ENSG00000086015	MAST2	protein_coding	microtubule associated serine/threonine kinase 2
ENSG00000168906	MAT2A	protein_coding	methionine adenosyltransferase 2A
ENSG00000129933	MAU2	protein_coding	MAU2 sister chromatid cohesion factor
ENSG00000143797	MBOAT2	protein_coding	membrane bound O-acyltransferase domain containing 2
ENSG00000171444	MCC	protein_coding	MCC regulator of WNT signaling pathway
ENSG00000131844	MCCC2	protein_coding	methylcrotonyl-CoA carboxylase subunit 2
ENSG00000126217	MCF2L	protein_coding	MCF.2 cell line derived transforming sequence like
ENSG00000178460	MCMDC2	protein_coding	minichromosome maintenance domain containing 2
ENSG00000147316	MCPH1	protein_coding	microcephalin 1
ENSG00000175471	MCTP1	protein_coding	multiple C2 and transmembrane domain containing 1
ENSG00000156026	MCU	protein_coding	mitochondrial calcium uniporter
ENSG00000005059	MCUB	protein_coding	mitochondrial calcium uniporter dominant negative subunit beta
ENSG00000198625	MDM4	protein_coding	MDM4 regulator of p53
ENSG00000151376	ME3	protein_coding	malic enzyme 3
ENSG00000085276	MECOM	protein_coding	MDS1 and EVI1 complex locus
ENSG00000123066	MED13L	protein_coding	mediator complex subunit 13L
ENSG00000099917	MED15	protein_coding	mediator complex subunit 15
ENSG00000156603	MED19	protein_coding	mediator complex subunit 19
ENSG00000112282	MED23	protein_coding	mediator complex subunit 23
ENSG00000145794	MEGF10	protein_coding	multiple EGF like domains 10
ENSG00000106780	MEGF9	protein_coding	multiple EGF like domains 9
ENSG00000197889	MEIG1	protein_coding	meiosis/spermiogenesis associated 1
ENSG00000239642	MEIKIN	protein_coding	meiotic kinetochore factor
ENSG00000180336	MEIOC	protein_coding	meiosis specific with coiled-coil domain
ENSG00000165304	MELK	protein_coding	maternal embryonic leucine zipper kinase
ENSG00000127804	METTL16	protein_coding	methyltransferase 16, N6-methyladenosine
ENSG00000183496	MEX3B	protein_coding	mex-3 RNA binding family member B
ENSG00000037749	MFAP3	protein_coding	microfibril associated protein 3
ENSG00000156875	MFSD14A	protein_coding	major facilitator superfamily domain containing 14A
ENSG00000173214	MFSD4B	protein_coding	major facilitator superfamily domain containing 4B
ENSG00000257335	MGAM	protein_coding	maltase-glucoamylase
ENSG00000257743	MGAM2	protein_coding	maltase-glucoamylase 2 (putative)
ENSG00000131446	MGAT1	protein_coding	alpha-1,3-mannosyl-glycoprotein 2-beta-N-acetylglucosaminyltransferase
ENSG00000182050	MGAT4C	protein_coding	MGAT4 family member C
ENSG00000167889	MGAT5B	protein_coding	alpha-1,6-mannosylglycoprotein 6-beta-N-acetylglucosaminyltransferase B
ENSG00000074416	MGLL	protein_coding	monoglyceride lipase
ENSG00000008394	MGST1	protein_coding	microsomal glutathione S-transferase 1
ENSG00000085871	MGST2	protein_coding	microsomal glutathione S-transferase 2
ENSG00000154305	MIA3	protein_coding	MIA SH3 domain ER export factor 3
ENSG00000164654	MIOS	protein_coding	meiosis regulator for oocyte development
ENSG00000151338	MIPOL1	protein_coding	mirror-image polydactyly 1
ENSG00000158411	MITD1	protein_coding	microtubule interacting and trafficking domain containing 1
ENSG00000187098	MITF	protein_coding	melanocyte inducing transcription factor
ENSG00000075975	MKRN2	protein_coding	makorin ring finger protein 2
ENSG00000225526	MKRN2OS	protein_coding	MKRN2 opposite strand
ENSG00000168404	MLKL	protein_coding	mixed lineage kinase domain like pseudokinase
ENSG00000078403	MLLT10	protein_coding	MLLT10 histone lysine methyltransferase DOT1L cofactor
ENSG00000171843	MLLT3	protein_coding	MLLT3 super elongation complex subunit
ENSG00000168288	MMADHC	protein_coding	metabolism of cobalamin associated D
ENSG00000196611	MMP1	protein_coding	matrix metallopeptidase 1
ENSG00000137745	MMP13	protein_coding	matrix metallopeptidase 13
ENSG00000137675	MMP27	protein_coding	matrix metallopeptidase 27
ENSG00000173269	MMRN2	protein_coding	multimerin 2
ENSG00000080823	MOK	protein_coding	MOK protein kinase
ENSG00000079931	MOXD1	protein_coding	monooxygenase DBH like 1
ENSG00000107186	MPDZ	protein_coding	multiple PDZ domain crumbs cell polarity complex component
ENSG00000082126	MPP4	protein_coding	membrane palmitoylated protein 4
ENSG00000066382	MPPED2	protein_coding	metallophosphoesterase domain containing 2
ENSG00000115204	MPV17	protein_coding	mitochondrial inner membrane protein MPV17
ENSG00000260314	MRC1	protein_coding	mannose receptor C-type 1
ENSG00000178988	MRFAP1L1	protein_coding	Morf4 family associated protein 1 like 1
ENSG00000182170	MRGPRG	protein_coding	MAS related GPR family member G
ENSG00000179826	MRGPRX3	protein_coding	MAS related GPR family member X3
ENSG00000185038	MROH2A	protein_coding	maestro heat like repeat family member 2A
ENSG00000184313	MROH7	protein_coding	maestro heat like repeat family member 7
ENSG00000271723	MROH7-TTC4	protein_coding	MROH7-TTC4 readthrough (NMD candidate)
ENSG00000117501	MROH9	protein_coding	maestro heat like repeat family member 9
ENSG00000169288	MRPL1	protein_coding	mitochondrial ribosomal protein L1
ENSG00000112651	MRPL2	protein_coding	mitochondrial ribosomal protein L2
ENSG00000185414	MRPL30	protein_coding	mitochondrial ribosomal protein L30
ENSG00000116221	MRPL37	protein_coding	mitochondrial ribosomal protein L37
ENSG00000173141	MRPL57	protein_coding	mitochondrial ribosomal protein L57
ENSG00000120333	MRPS14	protein_coding	mitochondrial ribosomal protein S14
ENSG00000113048	MRPS27	protein_coding	mitochondrial ribosomal protein S27
ENSG00000147586	MRPS28	protein_coding	mitochondrial ribosomal protein S28
ENSG00000166961	MS4A15	protein_coding	membrane spanning 4-domains A15
ENSG00000153944	MSI2	protein_coding	musashi RNA binding protein 2
ENSG00000174099	MSRB3	protein_coding	methionine sulfoxide reductase B3
ENSG00000120149	MSX2	protein_coding	msh homeobox 2
ENSG00000109919	MTCH2	protein_coding	mitochondrial carrier 2
ENSG00000127989	MTERF1	protein_coding	mitochondrial transcription termination factor 1
ENSG00000103707	MTFMT	protein_coding	mitochondrial methionyl-tRNA formyltransferase
ENSG00000066855	MTFR1	protein_coding	mitochondrial fission regulator 1
ENSG00000120254	MTHFD1L	protein_coding	methylenetetrahydrofolate dehydrogenase (NADP+ dependent) 1 like
ENSG00000103248	MTHFSD	protein_coding	methenyltetrahydrofolate synthetase domain containing
ENSG00000166912	MTMR10	protein_coding	myotubularin related protein 10
ENSG00000120662	MTRF1	protein_coding	mitochondrial translation release factor 1
ENSG00000198788	MUC2	protein_coding	mucin 2, oligomeric mucus/gel-forming
ENSG00000157601	MX1	protein_coding	MX dynamin like GTPase 1
ENSG00000074842	MYDGF	protein_coding	myeloid derived growth factor
ENSG00000133026	MYH10	protein_coding	myosin heavy chain 10
ENSG00000133392	MYH11	protein_coding	myosin heavy chain 11
ENSG00000144821	MYH15	protein_coding	myosin heavy chain 15
ENSG00000215375	MYL5	protein_coding	myosin light chain 5
ENSG00000065534	MYLK	protein_coding	myosin light chain kinase
ENSG00000101306	MYLK2	protein_coding	myosin light chain kinase 2
ENSG00000145555	MYO10	protein_coding	myosin X
ENSG00000041515	MYO16	protein_coding	myosin XVI
ENSG00000128641	MYO1B	protein_coding	myosin IB
ENSG00000157483	MYO1E	protein_coding	myosin IE
ENSG00000170011	MYRIP	protein_coding	myosin VIIA and Rab interacting protein
ENSG00000186487	MYT1L	protein_coding	myelin transcription factor 1 like
ENSG00000204899	MZT1	protein_coding	mitotic spindle organizing protein 1
ENSG00000078177	N4BP2	protein_coding	NEDD4 binding protein 2
ENSG00000111300	NAA25	protein_coding	N-alpha-acetyltransferase 25, NatB auxiliary subunit
ENSG00000177694	NAALADL2	protein_coding	N-acetylated alpha-linked acidic dipeptidase like 2
ENSG00000173559	NABP1	protein_coding	nucleic acid binding protein 1
ENSG00000161653	NAGS	protein_coding	N-acetylglutamate synthase
ENSG00000102452	NALCN	protein_coding	sodium leak channel, non-selective
ENSG00000187109	NAP1L1	protein_coding	nucleosome assembly protein 1 like 1
ENSG00000067798	NAV3	protein_coding	neuron navigator 3
ENSG00000144426	NBEAL1	protein_coding	neurobeachin like 1
ENSG00000142794	NBPF3	protein_coding	NBPF member 3
ENSG00000109805	NCAPG	protein_coding	non-SMC condensin I complex subunit G
ENSG00000170935	NCBP2L	protein_coding	nuclear cap binding protein subunit 2 like
ENSG00000071051	NCK2	protein_coding	NCK adaptor protein 2
ENSG00000176771	NCKAP5	protein_coding	NCK associated protein 5
ENSG00000140396	NCOA2	protein_coding	nuclear receptor coactivator 2
ENSG00000124151	NCOA3	protein_coding	nuclear receptor coactivator 3
ENSG00000198646	NCOA6	protein_coding	nuclear receptor coactivator 6
ENSG00000141027	NCOR1	protein_coding	nuclear receptor corepressor 1
ENSG00000107130	NCS1	protein_coding	neuronal calcium sensor 1
ENSG00000166579	NDEL1	protein_coding	nudE neurodevelopment protein 1 like 1
ENSG00000267855	NDUFA7	protein_coding	NADH:ubiquinone oxidoreductase subunit A7
ENSG00000178057	NDUFAF3	protein_coding	NADH:ubiquinone oxidoreductase complex assembly factor 3
ENSG00000123545	NDUFAF4	protein_coding	NADH:ubiquinone oxidoreductase complex assembly factor 4
ENSG00000101247	NDUFAF5	protein_coding	NADH:ubiquinone oxidoreductase complex assembly factor 5
ENSG00000147684	NDUFB9	protein_coding	NADH:ubiquinone oxidoreductase subunit B9
ENSG00000183091	NEB	protein_coding	nebulin
ENSG00000078114	NEBL	protein_coding	nebulette
ENSG00000089818	NECAP1	protein_coding	NECAP endocytosis associated 1
ENSG00000049759	NEDD4L	protein_coding	NEDD4 like E3 ubiquitin protein ligase
ENSG00000137601	NEK1	protein_coding	NIMA related kinase 1
ENSG00000163491	NEK10	protein_coding	NIMA related kinase 10
ENSG00000151414	NEK7	protein_coding	NIMA related kinase 7
ENSG00000178403	NEUROG2	protein_coding	neurogenin 2
ENSG00000162614	NEXN	protein_coding	nexilin F-actin binding protein
ENSG00000196712	NF1	protein_coding	neurofibromin 1
ENSG00000102908	NFAT5	protein_coding	nuclear factor of activated T cells 5
ENSG00000147862	NFIB	protein_coding	nuclear factor I B
ENSG00000109320	NFKB1	protein_coding	nuclear factor kappa B subunit 1
ENSG00000170322	NFRKB	protein_coding	nuclear factor related to kappaB binding protein
ENSG00000001167	NFYA	protein_coding	nuclear transcription factor Y subunit alpha
ENSG00000151092	NGLY1	protein_coding	N-glycanase 1
ENSG00000188811	NHLRC3	protein_coding	NHL repeat containing 3
ENSG00000188158	NHS	protein_coding	NHS actin remodeling regulator
ENSG00000177453	NIM1K	protein_coding	NIM1 serine/threonine protein kinase
ENSG00000140157	NIPA2	protein_coding	NIPA magnesium transporter 2
ENSG00000168256	NKIRAS2	protein_coding	NFKB inhibitor interacting Ras like 2
ENSG00000125816	NKX2-4	protein_coding	NK2 homeobox 4
ENSG00000169760	NLGN1	protein_coding	neuroligin 1
ENSG00000123213	NLN	protein_coding	neurolysin
ENSG00000140853	NLRC5	protein_coding	NLR family CARD domain containing 5
ENSG00000091592	NLRP1	protein_coding	NLR family pyrin domain containing 1
ENSG00000169251	NMD3	protein_coding	NMD3 ribosome export adaptor
ENSG00000143156	NME7	protein_coding	NME/NM23 family member 7
ENSG00000181322	NME9	protein_coding	NME/NM23 family member 9
ENSG00000157064	NMNAT2	protein_coding	nicotinamide nucleotide adenylyltransferase 2
ENSG00000112992	NNT	protein_coding	nicotinamide nucleotide transhydrogenase
ENSG00000184967	NOC4L	protein_coding	nucleolar complex associated 4 homolog
ENSG00000106100	NOD1	protein_coding	nucleotide binding oligomerization domain containing 1
ENSG00000101746	NOL4	protein_coding	nucleolar protein 4
ENSG00000197183	NOL4L	protein_coding	nucleolar protein 4 like
ENSG00000055044	NOP58	protein_coding	NOP58 ribonucleoprotein
ENSG00000198929	NOS1AP	protein_coding	nitric oxide synthase 1 adaptor protein
ENSG00000074181	NOTCH3	protein_coding	notch receptor 3
ENSG00000204301	NOTCH4	protein_coding	notch receptor 4
ENSG00000214513	NOTO	protein_coding	notochord homeobox
ENSG00000188747	NOXA1	protein_coding	NADPH oxidase activator 1
ENSG00000151322	NPAS3	protein_coding	neuronal PAS domain protein 3
ENSG00000122585	NPY	protein_coding	neuropeptide Y
ENSG00000164128	NPY1R	protein_coding	neuropeptide Y receptor Y1
ENSG00000131408	NR1H2	protein_coding	nuclear receptor subfamily 1 group H member 2
ENSG00000144852	NR1I2	protein_coding	nuclear receptor subfamily 1 group I member 2
ENSG00000213281	NRAS	protein_coding	NRAS proto-oncogene, GTPase
ENSG00000134986	NREP	protein_coding	neuronal regeneration related protein
ENSG00000157168	NRG1	protein_coding	neuregulin 1
ENSG00000169752	NRG4	protein_coding	neuregulin 4
ENSG00000118257	NRP2	protein_coding	neuropilin 2
ENSG00000179915	NRXN1	protein_coding	neurexin 1
ENSG00000021645	NRXN3	protein_coding	neurexin 3
ENSG00000168268	NT5DC2	protein_coding	5'-nucleotidase domain containing 2
ENSG00000225950	NTF4	protein_coding	neurotrophin 4
ENSG00000148335	NTMT1	protein_coding	N-terminal Xaa-Pro-Lys N-methyltransferase 1
ENSG00000162631	NTNG1	protein_coding	netrin G1
ENSG00000135778	NTPCR	protein_coding	nucleoside-triphosphatase, cancer-related
ENSG00000148053	NTRK2	protein_coding	neurotrophic receptor tyrosine kinase 2
ENSG00000140538	NTRK3	protein_coding	neurotrophic receptor tyrosine kinase 3
ENSG00000074590	NUAK1	protein_coding	NUAK family kinase 1
ENSG00000090273	NUDC	protein_coding	nuclear distribution C, dynein complex regulator
ENSG00000173598	NUDT4	protein_coding	nudix hydrolase 4
ENSG00000167799	NUDT8	protein_coding	nudix hydrolase 8
ENSG00000143228	NUF2	protein_coding	NUF2 component of NDC80 kinetochore complex
ENSG00000124789	NUP153	protein_coding	nucleoporin 153
ENSG00000120253	NUP43	protein_coding	nucleoporin 43
ENSG00000184507	NUTM1	protein_coding	NUT midline carcinoma family member 1
ENSG00000124596	OARD1	protein_coding	O-acyl-ADP-ribose deacylase 1
ENSG00000104044	OCA2	protein_coding	OCA2 melanosomal transmembrane protein
ENSG00000046651	OFD1	protein_coding	OFD1 centriole and centriolar satellite protein
ENSG00000105088	OLFM2	protein_coding	olfactomedin 2
ENSG00000118733	OLFM3	protein_coding	olfactomedin 3
ENSG00000162600	OMA1	protein_coding	OMA1 zinc metallopeptidase
ENSG00000197430	OPALIN	protein_coding	oligodendrocytic myelin paranodal and inner loop protein
ENSG00000183715	OPCML	protein_coding	opioid binding protein/cell adhesion molecule like
ENSG00000079482	OPHN1	protein_coding	oligophrenin 1
ENSG00000102076	OPN1LW	protein_coding	opsin 1, long wave sensitive
ENSG00000128617	OPN1SW	protein_coding	opsin 1, short wave sensitive
ENSG00000112038	OPRM1	protein_coding	opioid receptor mu 1
ENSG00000244623	OR2AE1	protein_coding	olfactory receptor family 2 subfamily AE member 1
ENSG00000243729	OR5V1	protein_coding	olfactory receptor family 5 subfamily V member 1
ENSG00000161807	OR7G1	protein_coding	olfactory receptor family 7 subfamily G member 1
ENSG00000284609	OR8B3	protein_coding	olfactory receptor family 8 subfamily B member 3
ENSG00000135336	ORC3	protein_coding	origin recognition complex subunit 3
ENSG00000144645	OSBPL10	protein_coding	oxysterol binding protein like 10
ENSG00000130703	OSBPL2	protein_coding	oxysterol binding protein like 2
ENSG00000070882	OSBPL3	protein_coding	oxysterol binding protein like 3
ENSG00000091039	OSBPL8	protein_coding	oxysterol binding protein like 8
ENSG00000117859	OSBPL9	protein_coding	oxysterol binding protein like 9
ENSG00000198856	OSTC	protein_coding	oligosaccharyltransferase complex non-catalytic subunit
ENSG00000188729	OSTN	protein_coding	osteocrin
ENSG00000169918	OTUD7A	protein_coding	OTU deubiquitinase 7A
ENSG00000154124	OTULIN	protein_coding	OTU deubiquitinase with linear linkage specificity
ENSG00000125850	OVOL2	protein_coding	ovo like zinc finger 2
ENSG00000164830	OXR1	protein_coding	oxidation resistance 1
ENSG00000151093	OXSM	protein_coding	3-oxoacyl-ACP synthase, mitochondrial
ENSG00000257950	P2RX5-TAX1BP3	protein_coding	P2RX5-TAX1BP3 readthrough (NMD candidate)
ENSG00000099957	P2RX6	protein_coding	purinergic receptor P2X 6
ENSG00000244165	P2RY11	protein_coding	purinergic receptor P2Y11
ENSG00000090530	P3H2	protein_coding	prolyl 3-hydroxylase 2
ENSG00000112530	PACRG	protein_coding	parkin coregulated
ENSG00000163138	PACRGL	protein_coding	parkin coregulated like
ENSG00000111845	PAK1IP1	protein_coding	PAK1 interacting protein 1
ENSG00000137843	PAK6	protein_coding	p21 (RAC1) activated kinase 6
ENSG00000129116	PALLD	protein_coding	palladin, cytoskeletal associated protein
ENSG00000154143	PANX3	protein_coding	pannexin 3
ENSG00000138801	PAPSS1	protein_coding	3'-phosphoadenosine 5'-phosphosulfate synthase 1
ENSG00000163291	PAQR3	protein_coding	progestin and adipoQ receptor family member 3
ENSG00000162073	PAQR4	protein_coding	progestin and adipoQ receptor family member 4
ENSG00000148498	PARD3	protein_coding	par-3 family cell polarity regulator
ENSG00000116117	PARD3B	protein_coding	par-3 family cell polarity regulator beta
ENSG00000116288	PARK7	protein_coding	Parkinsonism associated deglycase
ENSG00000102699	PARP4	protein_coding	poly(ADP-ribose) polymerase family member 4
ENSG00000138964	PARVG	protein_coding	parvin gamma
ENSG00000132849	PATJ	protein_coding	PATJ crumbs cell polarity complex component
ENSG00000163346	PBXIP1	protein_coding	PBX homeobox interacting protein 1
ENSG00000175198	PCCA	protein_coding	propionyl-CoA carboxylase subunit alpha
ENSG00000156453	PCDH1	protein_coding	protocadherin 1
ENSG00000102290	PCDH11X	protein_coding	protocadherin 11 X-linked
ENSG00000150275	PCDH15	protein_coding	protocadherin related 15
ENSG00000169851	PCDH7	protein_coding	protocadherin 7
ENSG00000204956	PCDHGA1	protein_coding	protocadherin gamma subfamily A, 1
ENSG00000179715	PCED1B	protein_coding	PC-esterase domain containing 1B
ENSG00000165494	PCF11	protein_coding	PCF11 cleavage and polyadenylation factor subunit
ENSG00000160299	PCNT	protein_coding	pericentrin
ENSG00000100731	PCNX1	protein_coding	pecanex 1
ENSG00000135749	PCNX2	protein_coding	pecanex 2
ENSG00000099139	PCSK5	protein_coding	proprotein convertase subtilisin/kexin type 5
ENSG00000140479	PCSK6	protein_coding	proprotein convertase subtilisin/kexin type 6
ENSG00000161217	PCYT1A	protein_coding	phosphate cytidylyltransferase 1A, choline
ENSG00000249915	PDCD6	protein_coding	programmed cell death 6
ENSG00000136940	PDCL	protein_coding	phosducin like
ENSG00000112541	PDE10A	protein_coding	phosphodiesterase 10A
ENSG00000128655	PDE11A	protein_coding	phosphodiesterase 11A
ENSG00000115252	PDE1A	protein_coding	phosphodiesterase 1A
ENSG00000172572	PDE3A	protein_coding	phosphodiesterase 3A
ENSG00000152270	PDE3B	protein_coding	phosphodiesterase 3B
ENSG00000205268	PDE7A	protein_coding	phosphodiesterase 7A
ENSG00000197461	PDGFA	protein_coding	platelet derived growth factor subunit A
ENSG00000145431	PDGFC	protein_coding	platelet derived growth factor C
ENSG00000110435	PDHX	protein_coding	pyruvate dehydrogenase complex component X
ENSG00000152256	PDK1	protein_coding	pyruvate dehydrogenase kinase 1
ENSG00000120913	PDLIM2	protein_coding	PDZ and LIM domain 2
ENSG00000090857	PDPR	protein_coding	pyruvate dehydrogenase phosphatase regulatory subunit
ENSG00000179889	PDXDC1	protein_coding	pyridoxal dependent decarboxylase domain containing 1
ENSG00000120509	PDZD11	protein_coding	PDZ domain containing 11
ENSG00000089220	PEBP1	protein_coding	phosphatidylethanolamine binding protein 1
ENSG00000134020	PEBP4	protein_coding	phosphatidylethanolamine binding protein 4
ENSG00000242265	PEG10	protein_coding	paternally expressed 10
ENSG00000197329	PELI1	protein_coding	pellino E3 ubiquitin protein ligase 1
ENSG00000174516	PELI3	protein_coding	pellino E3 ubiquitin protein ligase family member 3
ENSG00000215193	PEX26	protein_coding	peroxisomal biogenesis factor 26
ENSG00000114757	PEX5L	protein_coding	peroxisomal biogenesis factor 5 like
ENSG00000112357	PEX7	protein_coding	peroxisomal biogenesis factor 7
ENSG00000141959	PFKL	protein_coding	phosphofructokinase, liver type
ENSG00000112419	PHACTR2	protein_coding	phosphatase and actin regulator 2
ENSG00000087495	PHACTR3	protein_coding	phosphatase and actin regulator 3
ENSG00000118482	PHF3	protein_coding	PHD finger protein 3
ENSG00000156531	PHF6	protein_coding	PHD finger protein 6
ENSG00000010318	PHF7	protein_coding	PHD finger protein 7
ENSG00000146247	PHIP	protein_coding	pleckstrin homology domain interacting protein
ENSG00000044446	PHKA2	protein_coding	phosphorylase kinase regulatory subunit alpha 2
ENSG00000006576	PHTF2	protein_coding	putative homeodomain transcription factor 2
ENSG00000175287	PHYHD1	protein_coding	phytanoyl-CoA dioxygenase domain containing 1
ENSG00000155252	PI4K2A	protein_coding	phosphatidylinositol 4-kinase type 2 alpha
ENSG00000154864	PIEZO2	protein_coding	piezo type mechanosensitive ion channel component 2
ENSG00000140451	PIF1	protein_coding	PIF1 5'-to-3' DNA helicase
ENSG00000108474	PIGL	protein_coding	phosphatidylinositol glycan anchor biosynthesis class L
ENSG00000087111	PIGS	protein_coding	phosphatidylinositol glycan anchor biosynthesis class S
ENSG00000119227	PIGZ	protein_coding	phosphatidylinositol glycan anchor biosynthesis class Z
ENSG00000155629	PIK3AP1	protein_coding	phosphoinositide-3-kinase adaptor protein 1
ENSG00000139144	PIK3C2G	protein_coding	phosphatidylinositol-4-phosphate 3-kinase catalytic subunit type 2 gamma
ENSG00000171608	PIK3CD	protein_coding	phosphatidylinositol-4,5-bisphosphate 3-kinase catalytic subunit delta
ENSG00000145675	PIK3R1	protein_coding	phosphoinositide-3-kinase regulatory subunit 1
ENSG00000150867	PIP4K2A	protein_coding	phosphatidylinositol-5-phosphate 4-kinase type 2 alpha
ENSG00000174238	PITPNA	protein_coding	phosphatidylinositol transfer protein alpha
ENSG00000184571	PIWIL3	protein_coding	piwi like RNA-mediated gene silencing 3
ENSG00000198961	PJA2	protein_coding	praja ring finger ubiquitin ligase 2
ENSG00000277481	PKD1L3	protein_coding	polycystin 1 like 3, transient receptor potential channel interacting
ENSG00000135549	PKIB	protein_coding	cAMP-dependent protein kinase inhibitor beta
ENSG00000127564	PKMYT1	protein_coding	protein kinase, membrane associated tyrosine/threonine 1
ENSG00000160199	PKNOX1	protein_coding	PBX/knotted 1 homeobox 1
ENSG00000165495	PKNOX2	protein_coding	PBX/knotted 1 homeobox 2
ENSG00000189129	PLAC9	protein_coding	placenta associated 9
ENSG00000182621	PLCB1	protein_coding	phospholipase C beta 1
ENSG00000137841	PLCB2	protein_coding	phospholipase C beta 2
ENSG00000101333	PLCB4	protein_coding	phospholipase C beta 4
ENSG00000138193	PLCE1	protein_coding	phospholipase C epsilon 1
ENSG00000240891	PLCXD2	protein_coding	phosphatidylinositol specific phospholipase C X domain containing 2
ENSG00000075651	PLD1	protein_coding	phospholipase D1
ENSG00000116095	PLEKHA3	protein_coding	pleckstrin homology domain containing A3
ENSG00000115762	PLEKHB2	protein_coding	pleckstrin homology domain containing B2
ENSG00000175985	PLEKHD1	protein_coding	pleckstrin homology and coiled-coil domain containing D1
ENSG00000120278	PLEKHG1	protein_coding	pleckstrin homology and RhoGEF domain containing G1
ENSG00000107020	PLGRKT	protein_coding	plasminogen receptor with a C-terminal lysine
ENSG00000102007	PLP2	protein_coding	proteolipid protein 2
ENSG00000120594	PLXDC2	protein_coding	plexin domain containing 2
ENSG00000221866	PLXNA4	protein_coding	plexin A4
ENSG00000124225	PMEPA1	protein_coding	prostate transmembrane protein, androgen induced 1
ENSG00000130822	PNCK	protein_coding	pregnancy up-regulated nonubiquitous CaM kinase
ENSG00000132424	PNISR	protein_coding	PNN interacting serine and arginine rich protein
ENSG00000039650	PNKP	protein_coding	polynucleotide kinase 3'-phosphatase
ENSG00000100344	PNPLA3	protein_coding	patatin like phospholipase domain containing 3
ENSG00000139323	POC1B	protein_coding	POC1 centriolar protein B
ENSG00000256525	POLG2	protein_coding	DNA polymerase gamma 2, accessory subunit
ENSG00000130997	POLN	protein_coding	DNA polymerase nu
ENSG00000255529	POLR2M	protein_coding	RNA polymerase II subunit M
ENSG00000186141	POLR3C	protein_coding	RNA polymerase III subunit C
ENSG00000009830	POMT2	protein_coding	protein O-mannosyltransferase 2
ENSG00000105171	POP4	protein_coding	POP4 homolog, ribonuclease P/MRP subunit
ENSG00000188219	POTEE	protein_coding	POTE ankyrin domain family member E
ENSG00000196604	POTEF	protein_coding	POTE ankyrin domain family member F
ENSG00000064835	POU1F1	protein_coding	POU class 1 homeobox 1
ENSG00000028277	POU2F2	protein_coding	POU class 2 homeobox 2
ENSG00000180817	PPA1	protein_coding	inorganic pyrophosphatase 1
ENSG00000138777	PPA2	protein_coding	inorganic pyrophosphatase 2
ENSG00000130810	PPAN	protein_coding	peter pan homolog
ENSG00000243207	PPAN-P2RY11	protein_coding	PPAN-P2RY11 readthrough
ENSG00000138621	PPCDC	protein_coding	phosphopantothenoylcysteine decarboxylase
ENSG00000086717	PPEF1	protein_coding	protein phosphatase with EF-hand domain 1
ENSG00000134283	PPHLN1	protein_coding	periphilin 1
ENSG00000168938	PPIC	protein_coding	peptidylprolyl isomerase C
ENSG00000137168	PPIL1	protein_coding	peptidylprolyl isomerase like 1
ENSG00000143224	PPOX	protein_coding	protoporphyrinogen oxidase
ENSG00000198729	PPP1R14C	protein_coding	protein phosphatase 1 regulatory inhibitor subunit 14C
ENSG00000158615	PPP1R15B	protein_coding	protein phosphatase 1 regulatory subunit 15B
ENSG00000101445	PPP1R16B	protein_coding	protein phosphatase 1 regulatory subunit 16B
ENSG00000178125	PPP1R42	protein_coding	protein phosphatase 1 regulatory subunit 42
ENSG00000117751	PPP1R8	protein_coding	protein phosphatase 1 regulatory subunit 8
ENSG00000221914	PPP2R2A	protein_coding	protein phosphatase 2 regulatory subunit Balpha
ENSG00000138814	PPP3CA	protein_coding	protein phosphatase 3 catalytic subunit alpha
ENSG00000188386	PPP3R2	protein_coding	protein phosphatase 3 regulatory subunit B, beta
ENSG00000110075	PPP6R3	protein_coding	protein phosphatase 6 regulatory subunit 3
ENSG00000121335	PRB2	protein_coding	proline rich protein BstNI subfamily 2
ENSG00000137509	PRCP	protein_coding	prolylcarboxypeptidase
ENSG00000116731	PRDM2	protein_coding	PR/SET domain 2
ENSG00000186314	PRELID2	protein_coding	PRELI domain containing 2
ENSG00000012211	PRICKLE3	protein_coding	prickle planar cell polarity protein 3
ENSG00000072062	PRKACA	protein_coding	protein kinase cAMP-activated catalytic subunit alpha
ENSG00000142875	PRKACB	protein_coding	protein kinase cAMP-activated catalytic subunit beta
ENSG00000171132	PRKCE	protein_coding	protein kinase C epsilon
ENSG00000183943	PRKX	protein_coding	protein kinase X-linked
ENSG00000120685	PROSER1	protein_coding	proline and serine rich 1
ENSG00000110107	PRPF19	protein_coding	pre-mRNA processing factor 19
ENSG00000147224	PRPS1	protein_coding	phosphoribosyl pyrophosphate synthetase 1
ENSG00000101911	PRPS2	protein_coding	phosphoribosyl pyrophosphate synthetase 2
ENSG00000234278	PRR20E	protein_coding	proline rich 20E
ENSG00000187533	PRR27	protein_coding	proline rich 27
ENSG00000186654	PRR5	protein_coding	proline rich 5
ENSG00000204469	PRRC2A	protein_coding	proline rich coiled-coil 2A
ENSG00000150687	PRSS23	protein_coding	serine protease 23
ENSG00000253649	PRSS51	protein_coding	serine protease 51
ENSG00000184647	PRSS55	protein_coding	serine protease 55
ENSG00000156011	PSD3	protein_coding	pleckstrin and Sec7 domain containing 3
ENSG00000136930	PSMB7	protein_coding	proteasome 20S subunit beta 7
ENSG00000013275	PSMC4	protein_coding	proteasome 26S subunit, ATPase 4
ENSG00000173692	PSMD1	protein_coding	proteasome 26S subunit, non-ATPase 1
ENSG00000108671	PSMD11	protein_coding	proteasome 26S subunit, non-ATPase 11
ENSG00000175166	PSMD2	protein_coding	proteasome 26S subunit ubiquitin receptor, non-ATPase 2
ENSG00000128789	PSMG2	protein_coding	proteasome assembly chaperone 2
ENSG00000188647	PTAR1	protein_coding	protein prenyltransferase alpha subunit repeat containing 1
ENSG00000117569	PTBP2	protein_coding	polypyrimidine tract binding protein 2
ENSG00000106246	PTCD1	protein_coding	pentatricopeptide repeat domain 1
ENSG00000049883	PTCD2	protein_coding	pentatricopeptide repeat domain 2
ENSG00000117425	PTCH2	protein_coding	patched 2
ENSG00000244694	PTCHD4	protein_coding	patched domain containing 4
ENSG00000152266	PTH	protein_coding	parathyroid hormone
ENSG00000144407	PTH2R	protein_coding	parathyroid hormone 2 receptor
ENSG00000169398	PTK2	protein_coding	protein tyrosine kinase 2
ENSG00000120899	PTK2B	protein_coding	protein tyrosine kinase 2 beta
ENSG00000101213	PTK6	protein_coding	protein tyrosine kinase 6
ENSG00000134242	PTPN22	protein_coding	protein tyrosine phosphatase non-receptor type 22
ENSG00000070159	PTPN3	protein_coding	protein tyrosine phosphatase non-receptor type 3
ENSG00000169410	PTPN9	protein_coding	protein tyrosine phosphatase non-receptor type 9
ENSG00000153707	PTPRD	protein_coding	protein tyrosine phosphatase receptor type D
ENSG00000144724	PTPRG	protein_coding	protein tyrosine phosphatase receptor type G
ENSG00000173482	PTPRM	protein_coding	protein tyrosine phosphatase receptor type M
ENSG00000155093	PTPRN2	protein_coding	protein tyrosine phosphatase receptor type N2
ENSG00000105426	PTPRS	protein_coding	protein tyrosine phosphatase receptor type S
ENSG00000164611	PTTG1	protein_coding	PTTG1 regulator of sister chromatid separation, securin
ENSG00000134644	PUM1	protein_coding	pumilio RNA binding family member 1
ENSG00000055917	PUM2	protein_coding	pumilio RNA binding family member 2
ENSG00000147485	PXDNL	protein_coding	peroxidasin like
ENSG00000151552	QDPR	protein_coding	quinoid dihydropteridine reductase
ENSG00000186867	QRFPR	protein_coding	pyroglutamylated RFamide peptide receptor
ENSG00000151576	QTRT2	protein_coding	queuine tRNA-ribosyltransferase accessory subunit 2
ENSG00000166024	R3HCC1L	protein_coding	R3H domain and coiled-coil containing 1 like
ENSG00000135631	RAB11FIP5	protein_coding	RAB11 family interacting protein 5
ENSG00000069974	RAB27A	protein_coding	RAB27A, member RAS oncogene family
ENSG00000172794	RAB37	protein_coding	RAB37, member RAS oncogene family
ENSG00000152932	RAB3C	protein_coding	RAB3C, member RAS oncogene family
ENSG00000172476	RAB40A	protein_coding	RAB40A, member RAS oncogene family
ENSG00000147127	RAB41	protein_coding	RAB41, member RAS oncogene family
ENSG00000188060	RAB42	protein_coding	RAB42, member RAS oncogene family
ENSG00000175582	RAB6A	protein_coding	RAB6A, member RAS oncogene family
ENSG00000152061	RABGAP1L	protein_coding	RAB GTPase activating protein 1 like
ENSG00000111247	RAD51AP1	protein_coding	RAD51 associated protein 1
ENSG00000182185	RAD51B	protein_coding	RAD51 paralog B
ENSG00000166349	RAG1	protein_coding	recombination activating 1
ENSG00000108557	RAI1	protein_coding	retinoic acid induced 1
ENSG00000188559	RALGAPA2	protein_coding	Ral GTPase activating protein catalytic subunit alpha 2
ENSG00000116473	RAP1A	protein_coding	RAP1A, member of RAS oncogene family
ENSG00000132359	RAP1GAP2	protein_coding	RAP1 GTPase activating protein 2
ENSG00000125249	RAP2A	protein_coding	RAP2A, member of RAS oncogene family
ENSG00000109756	RAPGEF2	protein_coding	Rap guanine nucleotide exchange factor 2
ENSG00000136237	RAPGEF5	protein_coding	Rap guanine nucleotide exchange factor 5
ENSG00000077092	RARB	protein_coding	retinoic acid receptor beta
ENSG00000198915	RASGEF1A	protein_coding	RasGEF domain family member 1A
ENSG00000146090	RASGEF1C	protein_coding	RasGEF domain family member 1C
ENSG00000058335	RASGRF1	protein_coding	Ras protein specific guanine nucleotide releasing factor 1
ENSG00000113319	RASGRF2	protein_coding	Ras protein specific guanine nucleotide releasing factor 2
ENSG00000172575	RASGRP1	protein_coding	RAS guanyl releasing protein 1
ENSG00000153179	RASSF3	protein_coding	Ras association domain family member 3
ENSG00000139687	RB1	protein_coding	RB transcriptional corepressor 1
ENSG00000023287	RB1CC1	protein_coding	RB1 inducible coiled-coil 1
ENSG00000162521	RBBP4	protein_coding	RB binding protein 4, chromatin remodeling factor
ENSG00000130701	RBBP8NL	protein_coding	RBBP8 N-terminal like
ENSG00000080839	RBL1	protein_coding	RB transcriptional corepressor like 1
ENSG00000086589	RBM22	protein_coding	RNA binding motif protein 22
ENSG00000151962	RBM46	protein_coding	RNA binding motif protein 46
ENSG00000144642	RBMS3	protein_coding	RNA binding motif single stranded interacting protein 3
ENSG00000168214	RBPJ	protein_coding	recombination signal binding protein for immunoglobulin kappa J region
ENSG00000157110	RBPMS	protein_coding	RNA binding protein, mRNA processing factor
ENSG00000274523	RCC1L	protein_coding	RCC1 like
ENSG00000137710	RDX	protein_coding	radixin
ENSG00000183324	REC114	protein_coding	REC114 meiotic recombination protein
ENSG00000122707	RECK	protein_coding	reversion inducing cysteine rich protein with kazal motifs
ENSG00000165476	REEP3	protein_coding	receptor accessory protein 3
ENSG00000162924	REL	protein_coding	REL proto-oncogene, NF-kB subunit
ENSG00000173039	RELA	protein_coding	RELA proto-oncogene, NF-kB subunit
ENSG00000181826	RELL1	protein_coding	RELT like 1
ENSG00000135597	REPS1	protein_coding	RALBP1 associated Eps domain containing 1
ENSG00000142599	RERE	protein_coding	arginine-glutamic acid dipeptide repeats
ENSG00000134533	RERG	protein_coding	RAS like estrogen regulated growth inhibitor
ENSG00000165731	RET	protein_coding	ret proto-oncogene
ENSG00000080298	RFX3	protein_coding	regulatory factor X3
ENSG00000196460	RFX8	protein_coding	regulatory factor X8
ENSG00000143344	RGL1	protein_coding	ral guanine nucleotide dissociation stimulator like 1
ENSG00000121446	RGSL1	protein_coding	regulator of G protein signaling like 1
ENSG00000005486	RHBDD2	protein_coding	rhomboid domain containing 2
ENSG00000188672	RHCE	protein_coding	Rh blood group CcEe antigens
ENSG00000173156	RHOD	protein_coding	ras homolog family member D
ENSG00000166532	RIMKLB	protein_coding	ribosomal modification protein rimK like family member B
ENSG00000176406	RIMS2	protein_coding	regulating synaptic membrane exocytosis 2
ENSG00000203877	RIPPLY2	protein_coding	ripply transcriptional repressor 2
ENSG00000137824	RMDN3	protein_coding	regulator of microtubule dynamics 3
ENSG00000082996	RNF13	protein_coding	ring finger protein 13
ENSG00000113269	RNF130	protein_coding	ring finger protein 130
ENSG00000013561	RNF14	protein_coding	ring finger protein 14
ENSG00000118518	RNF146	protein_coding	ring finger protein 146
ENSG00000164197	RNF180	protein_coding	ring finger protein 180
ENSG00000138942	RNF185	protein_coding	ring finger protein 185
ENSG00000011275	RNF216	protein_coding	ring finger protein 216
ENSG00000187147	RNF220	protein_coding	ring finger protein 220
ENSG00000163481	RNF25	protein_coding	ring finger protein 25
ENSG00000105982	RNF32	protein_coding	ring finger protein 32
ENSG00000137075	RNF38	protein_coding	ring finger protein 38
ENSG00000063978	RNF4	protein_coding	ring finger protein 4
ENSG00000111880	RNGTT	protein_coding	RNA guanylyltransferase and 5'-phosphatase
ENSG00000169855	ROBO1	protein_coding	roundabout guidance receptor 1
ENSG00000134318	ROCK2	protein_coding	Rho associated coiled-coil containing protein kinase 2
ENSG00000145491	ROPN1L	protein_coding	rhophilin associated tail protein 1 like
ENSG00000069667	RORA	protein_coding	RAR related orphan receptor A
ENSG00000188846	RPL14	protein_coding	ribosomal protein L14
ENSG00000114391	RPL24	protein_coding	ribosomal protein L24
ENSG00000182899	RPL35A	protein_coding	ribosomal protein L35a
ENSG00000198918	RPL39	protein_coding	ribosomal protein L39
ENSG00000089157	RPLP0	protein_coding	ribosomal protein lateral stalk subunit P0
ENSG00000164967	RPP25L	protein_coding	ribonuclease P/MRP subunit p25 like
ENSG00000134419	RPS15A	protein_coding	ribosomal protein S15a
ENSG00000186468	RPS23	protein_coding	ribosomal protein S23
ENSG00000213741	RPS29	protein_coding	ribosomal protein S29
ENSG00000137154	RPS6	protein_coding	ribosomal protein S6
ENSG00000177189	RPS6KA3	protein_coding	ribosomal protein S6 kinase A3
ENSG00000100784	RPS6KA5	protein_coding	ribosomal protein S6 kinase A5
ENSG00000198208	RPS6KL1	protein_coding	ribosomal protein S6 kinase like 1
ENSG00000288920	RPSAP58	protein_coding	ribosomal protein SA pseudogene 58
ENSG00000167325	RRM1	protein_coding	ribonucleotide reductase catalytic subunit M1
ENSG00000171848	RRM2	protein_coding	ribonucleotide reductase regulatory subunit M2
ENSG00000155026	RSPH10B	protein_coding	radial spoke head 10 homolog B
ENSG00000147655	RSPO2	protein_coding	R-spondin 2
ENSG00000174891	RSRC1	protein_coding	arginine and serine rich coiled-coil 1
ENSG00000137996	RTCA	protein_coding	RNA 3'-terminal phosphate cyclase
ENSG00000137815	RTF1	protein_coding	RTF1 homolog, Paf1/RNA polymerase II complex component
ENSG00000176225	RTTN	protein_coding	rotatin
ENSG00000159216	RUNX1	protein_coding	RUNX family transcription factor 1
ENSG00000020633	RUNX3	protein_coding	RUNX family transcription factor 3
ENSG00000163602	RYBP	protein_coding	RING1 and YY1 binding protein
ENSG00000171643	S100Z	protein_coding	S100 calcium binding protein Z
ENSG00000213694	S1PR3	protein_coding	sphingosine-1-phosphate receptor 3
ENSG00000256463	SALL3	protein_coding	spalt like transcription factor 3
ENSG00000177570	SAMD12	protein_coding	sterile alpha motif domain containing 12
ENSG00000101347	SAMHD1	protein_coding	SAM and HD domain containing deoxynucleoside triphosphate triphosphohydrolase 1
ENSG00000136715	SAP130	protein_coding	Sin3A associated protein 130
ENSG00000133872	SARAF	protein_coding	store-operated calcium entry associated regulatory factor
ENSG00000156876	SASS6	protein_coding	SAS-6 centriolar assembly protein
ENSG00000182568	SATB1	protein_coding	SATB homeobox 1
ENSG00000119042	SATB2	protein_coding	SATB homeobox 2
ENSG00000139697	SBNO1	protein_coding	strawberry notch homolog 1
ENSG00000139218	SCAF11	protein_coding	SR-related CTD associated factor 11
ENSG00000145284	SCD5	protein_coding	stearoyl-CoA desaturase 5
ENSG00000184178	SCFD2	protein_coding	sec1 family domain containing 2
ENSG00000151967	SCHIP1	protein_coding	schwannomin interacting protein 1
ENSG00000047634	SCML1	protein_coding	Scm polycomb group protein like 1
ENSG00000105711	SCN1B	protein_coding	sodium voltage-gated channel beta subunit 1
ENSG00000166828	SCNN1G	protein_coding	sodium channel epithelial 1 subunit gamma
ENSG00000136021	SCYL2	protein_coding	SCY1 like pseudokinase 2
ENSG00000093183	SEC22C	protein_coding	SEC22 homolog C, vesicle trafficking protein
ENSG00000138674	SEC31A	protein_coding	SEC31 homolog A, COPII coat complex component
ENSG00000091490	SEL1L3	protein_coding	SEL1L family member 3
ENSG00000075223	SEMA3C	protein_coding	semaphorin 3C
ENSG00000153993	SEMA3D	protein_coding	semaphorin 3D
ENSG00000170381	SEMA3E	protein_coding	semaphorin 3E
ENSG00000001617	SEMA3F	protein_coding	semaphorin 3F
ENSG00000137872	SEMA6D	protein_coding	semaphorin 6D
ENSG00000112701	SENP6	protein_coding	SUMO specific peptidase 6
ENSG00000138468	SENP7	protein_coding	SUMO specific peptidase 7
ENSG00000129158	SERGEF	protein_coding	secretion regulating guanine nucleotide exchange factor
ENSG00000197641	SERPINB13	protein_coding	serpin family B member 13
ENSG00000152217	SETBP1	protein_coding	SET binding protein 1
ENSG00000181555	SETD2	protein_coding	SET domain containing 2, histone lysine methyltransferase
ENSG00000183576	SETD3	protein_coding	SET domain containing 3, actin histidine methyltransferase
ENSG00000185917	SETD4	protein_coding	SET domain containing 4
ENSG00000115128	SF3B6	protein_coding	splicing factor 3b subunit 6
ENSG00000116560	SFPQ	protein_coding	splicing factor proline and glutamine rich
ENSG00000104332	SFRP1	protein_coding	secreted frizzled related protein 1
ENSG00000144040	SFXN5	protein_coding	sideroflexin 5
ENSG00000127990	SGCE	protein_coding	sarcoglycan epsilon
ENSG00000185053	SGCZ	protein_coding	sarcoglycan zeta
ENSG00000176476	SGF29	protein_coding	SAGA complex associated factor 29
ENSG00000129810	SGO1	protein_coding	shugoshin 1
ENSG00000163535	SGO2	protein_coding	shugoshin 2
ENSG00000163082	SGPP2	protein_coding	sphingosine-1-phosphate phosphatase 2
ENSG00000104611	SH2D4A	protein_coding	SH2 domain containing 4A
ENSG00000141985	SH3GL1	protein_coding	SH3 domain containing GRB2 like 1, endophilin A2
ENSG00000140600	SH3GL3	protein_coding	SH3 domain containing GRB2 like 3, endophilin A3
ENSG00000147010	SH3KBP1	protein_coding	SH3 domain containing kinase binding protein 1
ENSG00000174705	SH3PXD2B	protein_coding	SH3 and PX domains 2B
ENSG00000125089	SH3TC1	protein_coding	SH3 domain and tetratricopeptide repeats 1
ENSG00000169247	SH3TC2	protein_coding	SH3 domain and tetratricopeptide repeats 2
ENSG00000146414	SHPRH	protein_coding	SNF2 histone linker PHD RING helicase
ENSG00000164403	SHROOM1	protein_coding	shroom family member 1
ENSG00000187164	SHTN1	protein_coding	shootin 1
ENSG00000120725	SIL1	protein_coding	SIL1 nucleotide exchange factor
ENSG00000159263	SIM2	protein_coding	SIM bHLH transcription factor 2
ENSG00000169375	SIN3A	protein_coding	SIN3 transcription regulator family member A
ENSG00000165480	SKA3	protein_coding	spindle and kinetochore associated complex subunit 3
ENSG00000005020	SKAP2	protein_coding	src kinase associated phosphoprotein 2
ENSG00000117090	SLAMF1	protein_coding	signaling lymphocytic activation molecule family member 1
ENSG00000124067	SLC12A4	protein_coding	solute carrier family 12 member 4
ENSG00000081800	SLC13A1	protein_coding	solute carrier family 13 member 1
ENSG00000175003	SLC22A1	protein_coding	solute carrier family 22 member 1
ENSG00000100075	SLC25A1	protein_coding	solute carrier family 25 member 1
ENSG00000115840	SLC25A12	protein_coding	solute carrier family 25 member 12
ENSG00000004864	SLC25A13	protein_coding	solute carrier family 25 member 13
ENSG00000085491	SLC25A24	protein_coding	solute carrier family 25 member 24
ENSG00000144741	SLC25A26	protein_coding	solute carrier family 25 member 26
ENSG00000155287	SLC25A28	protein_coding	solute carrier family 25 member 28
ENSG00000151475	SLC25A31	protein_coding	solute carrier family 25 member 31
ENSG00000144659	SLC25A38	protein_coding	solute carrier family 25 member 38
ENSG00000112053	SLC26A8	protein_coding	solute carrier family 26 member 8
ENSG00000083807	SLC27A5	protein_coding	solute carrier family 27 member 5
ENSG00000113396	SLC27A6	protein_coding	solute carrier family 27 member 6
ENSG00000197241	SLC2A7	protein_coding	solute carrier family 2 member 7
ENSG00000157765	SLC34A2	protein_coding	solute carrier family 34 member 2
ENSG00000196376	SLC35F1	protein_coding	solute carrier family 35 member F1
ENSG00000110660	SLC35F2	protein_coding	solute carrier family 35 member F2
ENSG00000183780	SLC35F3	protein_coding	solute carrier family 35 member F3
ENSG00000115084	SLC35F5	protein_coding	solute carrier family 35 member F5
ENSG00000186335	SLC36A2	protein_coding	solute carrier family 36 member 2
ENSG00000139974	SLC38A6	protein_coding	solute carrier family 38 member 6
ENSG00000133195	SLC39A11	protein_coding	solute carrier family 39 member 11
ENSG00000104635	SLC39A14	protein_coding	solute carrier family 39 member 14
ENSG00000138821	SLC39A8	protein_coding	solute carrier family 39 member 8
ENSG00000070214	SLC44A1	protein_coding	solute carrier family 44 member 1
ENSG00000144290	SLC4A10	protein_coding	solute carrier family 4 member 10
ENSG00000033867	SLC4A7	protein_coding	solute carrier family 4 member 7
ENSG00000163959	SLC51A	protein_coding	solute carrier family 51 subunit alpha
ENSG00000154025	SLC5A10	protein_coding	solute carrier family 5 member 10
ENSG00000117834	SLC5A9	protein_coding	solute carrier family 5 member 9
ENSG00000151012	SLC7A11	protein_coding	solute carrier family 7 member 11
ENSG00000118160	SLC8A2	protein_coding	solute carrier family 8 member A2
ENSG00000181804	SLC9A9	protein_coding	solute carrier family 9 member A9
ENSG00000164037	SLC9B1	protein_coding	solute carrier family 9 member B1
ENSG00000164038	SLC9B2	protein_coding	solute carrier family 9 member B2
ENSG00000162753	SLC9C2	protein_coding	solute carrier family 9 member C2 (putative)
ENSG00000134538	SLCO1B1	protein_coding	solute carrier organic anion transporter family member 1B1
ENSG00000176463	SLCO3A1	protein_coding	solute carrier organic anion transporter family member 3A1
ENSG00000205045	SLFN12L	protein_coding	schlafen family member 12 like
ENSG00000187122	SLIT1	protein_coding	slit guidance ligand 1
ENSG00000145147	SLIT2	protein_coding	slit guidance ligand 2
ENSG00000165300	SLITRK5	protein_coding	SLIT and NTRK like family member 5
ENSG00000164609	SLU7	protein_coding	SLU7 homolog, splicing factor
ENSG00000126233	SLURP1	protein_coding	secreted LY6/PLAUR domain containing 1
ENSG00000120693	SMAD9	protein_coding	SMAD family member 9
ENSG00000127616	SMARCA4	protein_coding	SWI/SNF related, matrix associated, actin dependent regulator of chromatin, subfamily a, member 4
ENSG00000163104	SMARCAD1	protein_coding	SWI/SNF-related, matrix-associated actin-dependent regulator of chromatin, subfamily a, containing DEAD/H box 1
ENSG00000163866	SMIM12	protein_coding	small integral membrane protein 12
ENSG00000168273	SMIM4	protein_coding	small integral membrane protein 4
ENSG00000102172	SMS	protein_coding	spermine synthase
ENSG00000183963	SMTN	protein_coding	smoothelin
ENSG00000185420	SMYD3	protein_coding	SET and MYND domain containing 3
ENSG00000135632	SMYD5	protein_coding	SMYD family member 5
ENSG00000099940	SNAP29	protein_coding	synaptosome associated protein 29
ENSG00000064692	SNCAIP	protein_coding	synuclein alpha interacting protein
ENSG00000197157	SND1	protein_coding	staphylococcal nuclease and tudor domain containing 1
ENSG00000125835	SNRPB	protein_coding	small nuclear ribonucleoprotein polypeptides B and B1
ENSG00000124562	SNRPC	protein_coding	small nuclear ribonucleoprotein polypeptide C
ENSG00000101400	SNTA1	protein_coding	syntrophin alpha 1
ENSG00000172164	SNTB1	protein_coding	syntrophin beta 1
ENSG00000135317	SNX14	protein_coding	sorting nexin 14
ENSG00000120451	SNX19	protein_coding	sorting nexin 19
ENSG00000064652	SNX24	protein_coding	sorting nexin 24
ENSG00000048471	SNX29	protein_coding	sorting nexin 29
ENSG00000129515	SNX6	protein_coding	sorting nexin 6
ENSG00000095637	SORBS1	protein_coding	sorbin and SH3 domain containing 1
ENSG00000108018	SORCS1	protein_coding	sortilin related VPS10 domain containing receptor 1
ENSG00000184985	SORCS2	protein_coding	sortilin related VPS10 domain containing receptor 2
ENSG00000156395	SORCS3	protein_coding	sortilin related VPS10 domain containing receptor 3
ENSG00000137642	SORL1	protein_coding	sortilin related receptor 1
ENSG00000115904	SOS1	protein_coding	SOS Ras/Rac guanine nucleotide exchange factor 1
ENSG00000198944	SOWAHA	protein_coding	sosondowah ankyrin repeat domain family member A
ENSG00000198142	SOWAHC	protein_coding	sosondowah ankyrin repeat domain family member C
ENSG00000171056	SOX7	protein_coding	SRY-box transcription factor 7
ENSG00000172845	SP3	protein_coding	Sp3 transcription factor
ENSG00000152583	SPARCL1	protein_coding	SPARC like 1
ENSG00000182957	SPATA13	protein_coding	spermatogenesis associated 13
ENSG00000158792	SPATA2L	protein_coding	spermatogenesis associated 2 like
ENSG00000145375	SPATA5	protein_coding	spermatogenesis associated 5
ENSG00000163806	SPDYA	protein_coding	speedy/RINGO cell cycle regulator family member A
ENSG00000136206	SPDYE1	protein_coding	speedy/RINGO cell cycle regulator family member E1
ENSG00000100014	SPECC1L	protein_coding	sperm antigen with calponin homology and coiled-coil domains 1 like
ENSG00000258555	SPECC1L-ADORA2A	protein_coding	SPECC1L-ADORA2A readthrough (NMD candidate)
ENSG00000258484	SPESP1	protein_coding	sperm equatorial segment protein 1
ENSG00000153820	SPHKAP	protein_coding	SPHK1 interactor, AKAP domain containing
ENSG00000134278	SPIRE1	protein_coding	spire type actin nucleation factor 1
ENSG00000262655	SPON1	protein_coding	spondin 1
ENSG00000167778	SPRYD3	protein_coding	SPRY domain containing 3
ENSG00000197694	SPTAN1	protein_coding	spectrin alpha, non-erythrocytic 1
ENSG00000104549	SQLE	protein_coding	squalene epoxidase
ENSG00000266028	SRGAP2	protein_coding	SLIT-ROBO Rho GTPase activating protein 2
ENSG00000125508	SRMS	protein_coding	src-related kinase lacking C-terminal regulatory tyrosine and N-terminal myristylation sites
ENSG00000096063	SRPK1	protein_coding	SRSF protein kinase 1
ENSG00000102359	SRPX2	protein_coding	sushi repeat containing protein X-linked 2
ENSG00000106028	SSBP1	protein_coding	single stranded DNA binding protein 1
ENSG00000165120	SSMEM1	protein_coding	serine rich single-pass membrane protein 1
ENSG00000126091	ST3GAL3	protein_coding	ST3 beta-galactoside alpha-2,3-sialyltransferase 3
ENSG00000148488	ST8SIA6	protein_coding	ST8 alpha-N-acetyl-neuraminide alpha-2,8-sialyltransferase 6
ENSG00000136011	STAB2	protein_coding	stabilin 2
ENSG00000144681	STAC	protein_coding	SH3 and cysteine rich domain
ENSG00000133121	STARD13	protein_coding	StAR related lipid transfer domain containing 13
ENSG00000164211	STARD4	protein_coding	StAR related lipid transfer domain containing 4
ENSG00000170581	STAT2	protein_coding	signal transducer and activator of transcription 2
ENSG00000167323	STIM1	protein_coding	stromal interaction molecule 1
ENSG00000072786	STK10	protein_coding	serine/threonine kinase 10
ENSG00000104375	STK3	protein_coding	serine/threonine kinase 3
ENSG00000169302	STK32A	protein_coding	serine/threonine kinase 32A
ENSG00000198648	STK39	protein_coding	serine/threonine kinase 39
ENSG00000101109	STK4	protein_coding	serine/threonine kinase 4
ENSG00000230873	STMND1	protein_coding	stathmin domain containing 1
ENSG00000082146	STRADB	protein_coding	STE20 related adaptor beta
ENSG00000170310	STX8	protein_coding	syntaxin 8
ENSG00000164506	STXBP5	protein_coding	syntaxin binding protein 5
ENSG00000172340	SUCLG2	protein_coding	succinate-CoA ligase GDP-forming subunit beta
ENSG00000094975	SUCO	protein_coding	SUN domain containing ossification factor
ENSG00000175600	SUGCT	protein_coding	succinyl-CoA:glutarate-CoA transferase
ENSG00000144455	SUMF1	protein_coding	sulfatase modifying factor 1
ENSG00000099994	SUSD2	protein_coding	sushi domain containing 2
ENSG00000185518	SV2B	protein_coding	synaptic vesicle glycoprotein 2B
ENSG00000122012	SV2C	protein_coding	synaptic vesicle glycoprotein 2C
ENSG00000116668	SWT1	protein_coding	SWT1 RNA endoribonuclease homolog
ENSG00000198765	SYCP1	protein_coding	synaptonemal complex protein 1
ENSG00000196074	SYCP2	protein_coding	synaptonemal complex protein 2
ENSG00000153157	SYCP2L	protein_coding	synaptonemal complex protein 2 like
ENSG00000054654	SYNE2	protein_coding	spectrin repeat containing nuclear envelope protein 2
ENSG00000078269	SYNJ2	protein_coding	synaptojanin 2
ENSG00000166317	SYNPO2L	protein_coding	synaptopodin 2 like
ENSG00000067715	SYT1	protein_coding	synaptotagmin 1
ENSG00000143469	SYT14	protein_coding	synaptotagmin 14
ENSG00000103528	SYT17	protein_coding	synaptotagmin 17
ENSG00000102362	SYTL4	protein_coding	synaptotagmin like 4
ENSG00000055208	TAB2	protein_coding	TGF-beta activated kinase 1 (MAP3K7) binding protein 2
ENSG00000013810	TACC3	protein_coding	transforming acidic coiled-coil containing protein 3
ENSG00000120656	TAF12	protein_coding	TATA-box binding protein associated factor 12
ENSG00000270647	TAF15	protein_coding	TATA-box binding protein associated factor 15
ENSG00000170921	TANC2	protein_coding	tetratricopeptide repeat, ankyrin repeat and coiled-coil containing 2
ENSG00000160551	TAOK1	protein_coding	TAO kinase 1
ENSG00000127366	TAS2R5	protein_coding	taste 2 receptor member 5
ENSG00000089123	TASP1	protein_coding	taspase 1
ENSG00000147687	TATDN1	protein_coding	TatD DNase domain containing 1
ENSG00000106052	TAX1BP1	protein_coding	Tax1 binding protein 1
ENSG00000213977	TAX1BP3	protein_coding	Tax1 binding protein 3
ENSG00000104946	TBC1D17	protein_coding	TBC1 domain family member 17
ENSG00000109680	TBC1D19	protein_coding	TBC1 domain family member 19
ENSG00000095383	TBC1D2	protein_coding	TBC1 domain family member 2
ENSG00000054611	TBC1D22A	protein_coding	TBC1 domain family member 22A
ENSG00000065491	TBC1D22B	protein_coding	TBC1 domain family member 22B
ENSG00000111490	TBC1D30	protein_coding	TBC1 domain family member 30
ENSG00000146350	TBC1D32	protein_coding	TBC1 domain family member 32
ENSG00000136111	TBC1D4	protein_coding	TBC1 domain family member 4
ENSG00000131374	TBC1D5	protein_coding	TBC1 domain family member 5
ENSG00000204634	TBC1D8	protein_coding	TBC1 domain family member 8
ENSG00000197226	TBC1D9B	protein_coding	TBC1 domain family member 9B
ENSG00000124659	TBCC	protein_coding	tubulin folding cofactor C
ENSG00000177565	TBL1XR1	protein_coding	TBL1X receptor 1
ENSG00000136535	TBR1	protein_coding	T-box brain transcription factor 1
ENSG00000154144	TBRG1	protein_coding	transforming growth factor beta regulator 1
ENSG00000167800	TBX10	protein_coding	T-box transcription factor 10
ENSG00000092607	TBX15	protein_coding	T-box transcription factor 15
ENSG00000187735	TCEA1	protein_coding	transcription elongation factor A1
ENSG00000113649	TCERG1	protein_coding	transcription elongation regulator 1
ENSG00000140262	TCF12	protein_coding	transcription factor 12
ENSG00000196628	TCF4	protein_coding	transcription factor 4
ENSG00000152284	TCF7L1	protein_coding	transcription factor 7 like 1
ENSG00000185339	TCN2	protein_coding	transcobalamin 2
ENSG00000166984	TCP10L2	protein_coding	t-complex 10 like 2, pseudogene
ENSG00000176148	TCP11L1	protein_coding	t-complex 11 like 1
ENSG00000083544	TDRD3	protein_coding	tudor domain containing 3
ENSG00000074219	TEAD2	protein_coding	TEA domain transcription factor 2
ENSG00000007866	TEAD3	protein_coding	TEA domain transcription factor 3
ENSG00000172171	TEFM	protein_coding	transcription elongation factor, mitochondrial
ENSG00000167858	TEKT1	protein_coding	tektin 1
ENSG00000145934	TENM2	protein_coding	teneurin transmembrane protein 2
ENSG00000167014	TERB2	protein_coding	telomere repeat binding bouquet formation protein 2
ENSG00000132604	TERF2	protein_coding	telomeric repeat binding factor 2
ENSG00000136891	TEX10	protein_coding	testis expressed 10
ENSG00000042832	TG	protein_coding	thyroglobulin
ENSG00000115970	THADA	protein_coding	THADA armadillo repeat containing
ENSG00000168152	THAP9	protein_coding	THAP domain containing 9
ENSG00000130193	THEM6	protein_coding	thioesterase superfamily member 6
ENSG00000172673	THEMIS	protein_coding	thymocyte selection associated
ENSG00000125676	THOC2	protein_coding	THO complex 2
ENSG00000051596	THOC3	protein_coding	THO complex 3
ENSG00000131652	THOC6	protein_coding	THO complex 6
ENSG00000151090	THRB	protein_coding	thyroid hormone receptor beta
ENSG00000187720	THSD4	protein_coding	thrombospondin type 1 domain containing 4
ENSG00000156299	TIAM1	protein_coding	TIAM Rac1 associated GEF 1
ENSG00000169989	TIGD4	protein_coding	tigger transposable element derived 4
ENSG00000119139	TJP2	protein_coding	tight junction protein 2
ENSG00000095587	TLL2	protein_coding	tolloid like 2
ENSG00000171914	TLN2	protein_coding	talin 2
ENSG00000101916	TLR8	protein_coding	toll like receptor 8
ENSG00000169908	TM4SF1	protein_coding	transmembrane 4 L six family member 1
ENSG00000101337	TM9SF4	protein_coding	transmembrane 9 superfamily member 4
ENSG00000165091	TMC1	protein_coding	transmembrane channel like 1
ENSG00000166069	TMCO5A	protein_coding	transmembrane and coiled-coil domains 5A
ENSG00000091947	TMEM101	protein_coding	transmembrane protein 101
ENSG00000110108	TMEM109	protein_coding	transmembrane protein 109
ENSG00000232258	TMEM114	protein_coding	transmembrane protein 114
ENSG00000198270	TMEM116	protein_coding	transmembrane protein 116
ENSG00000139173	TMEM117	protein_coding	transmembrane protein 117
ENSG00000168936	TMEM129	protein_coding	transmembrane protein 129, E3 ubiquitin ligase
ENSG00000166575	TMEM135	protein_coding	transmembrane protein 135
ENSG00000157600	TMEM164	protein_coding	transmembrane protein 164
ENSG00000174695	TMEM167A	protein_coding	transmembrane protein 167A
ENSG00000205269	TMEM170B	protein_coding	transmembrane protein 170B
ENSG00000198792	TMEM184B	protein_coding	transmembrane protein 184B
ENSG00000146842	TMEM209	protein_coding	transmembrane protein 209
ENSG00000172738	TMEM217	protein_coding	transmembrane protein 217
ENSG00000155755	TMEM237	protein_coding	transmembrane protein 237
ENSG00000169758	TMEM266	protein_coding	transmembrane protein 266
ENSG00000166471	TMEM41B	protein_coding	transmembrane protein 41B
ENSG00000147027	TMEM47	protein_coding	transmembrane protein 47
ENSG00000196187	TMEM63A	protein_coding	transmembrane protein 63A
ENSG00000165548	TMEM63C	protein_coding	transmembrane protein 63C
ENSG00000175606	TMEM70	protein_coding	transmembrane protein 70
ENSG00000185973	TMLHE	protein_coding	trimethyllysine hydroxylase, epsilon
ENSG00000120802	TMPO	protein_coding	thymopoietin
ENSG00000154646	TMPRSS15	protein_coding	transmembrane serine protease 15
ENSG00000184012	TMPRSS2	protein_coding	transmembrane serine protease 2
ENSG00000034510	TMSB10	protein_coding	thymosin beta 10
ENSG00000133687	TMTC1	protein_coding	transmembrane O-mannosyltransferase targeting cadherins 1
ENSG00000179104	TMTC2	protein_coding	transmembrane O-mannosyltransferase targeting cadherins 2
ENSG00000139324	TMTC3	protein_coding	transmembrane O-mannosyltransferase targeting cadherins 3
ENSG00000213593	TMX2	protein_coding	thioredoxin related transmembrane protein 2
ENSG00000109079	TNFAIP1	protein_coding	TNF alpha induced protein 1
ENSG00000185361	TNFAIP8L1	protein_coding	TNF alpha induced protein 8 like 1
ENSG00000146072	TNFRSF21	protein_coding	TNF receptor superfamily member 21
ENSG00000106952	TNFSF8	protein_coding	TNF superfamily member 8
ENSG00000173273	TNKS	protein_coding	tankyrase
ENSG00000083312	TNPO1	protein_coding	transportin 1
ENSG00000100354	TNRC6B	protein_coding	trinucleotide repeat containing adaptor 6B
ENSG00000111077	TNS2	protein_coding	tensin 2
ENSG00000136205	TNS3	protein_coding	tensin 3
ENSG00000168477	TNXB	protein_coding	tenascin XB
ENSG00000100284	TOM1	protein_coding	target of myb1 membrane trafficking protein
ENSG00000175768	TOMM5	protein_coding	translocase of outer mitochondrial membrane 5
ENSG00000186283	TOR3A	protein_coding	torsin family 3 member A
ENSG00000115129	TP53I3	protein_coding	tumor protein p53 inducible protein 3
ENSG00000078804	TP53INP2	protein_coding	tumor protein p53 inducible nuclear protein 2
ENSG00000076554	TPD52	protein_coding	tumor protein D52
ENSG00000139287	TPH2	protein_coding	tryptophan hydroxylase 2
ENSG00000158109	TPRG1L	protein_coding	tumor protein p63 regulated 1 like
ENSG00000133112	TPT1	protein_coding	tumor protein, translationally-controlled 1
ENSG00000186854	TRABD2A	protein_coding	TraB domain containing 2A
ENSG00000175104	TRAF6	protein_coding	TNF receptor associated factor 6
ENSG00000115993	TRAK2	protein_coding	trafficking kinesin protein 2
ENSG00000126602	TRAP1	protein_coding	TNF receptor associated protein 1
ENSG00000182400	TRAPPC6B	protein_coding	trafficking protein particle complex subunit 6B
ENSG00000153339	TRAPPC8	protein_coding	trafficking protein particle complex subunit 8
ENSG00000167632	TRAPPC9	protein_coding	trafficking protein particle complex subunit 9
ENSG00000186439	TRDN	protein_coding	triadin
ENSG00000109654	TRIM2	protein_coding	tripartite motif containing 2
ENSG00000122779	TRIM24	protein_coding	tripartite motif containing 24
ENSG00000146833	TRIM4	protein_coding	tripartite motif containing 4
ENSG00000144015	TRIM43	protein_coding	tripartite motif containing 43
ENSG00000038382	TRIO	protein_coding	trio Rho guanine nucleotide exchange factor
ENSG00000165275	TRMT10B	protein_coding	tRNA methyltransferase 10B
ENSG00000174173	TRMT10C	protein_coding	tRNA methyltransferase 10C, mitochondrial RNase P subunit
ENSG00000122435	TRMT13	protein_coding	tRNA methyltransferase 13 homolog
ENSG00000121486	TRMT1L	protein_coding	tRNA methyltransferase 1 like
ENSG00000100991	TRPC4AP	protein_coding	transient receptor potential cation channel subfamily C member 4 associated protein
ENSG00000069018	TRPC7	protein_coding	transient receptor potential cation channel subfamily C member 7
ENSG00000083067	TRPM3	protein_coding	transient receptor potential cation channel subfamily M member 3
ENSG00000092439	TRPM7	protein_coding	transient receptor potential cation channel subfamily M member 7
ENSG00000102804	TSC22D1	protein_coding	TSC22 domain family member 1
ENSG00000157514	TSC22D3	protein_coding	TSC22 domain family member 3
ENSG00000074319	TSG101	protein_coding	tumor susceptibility 101
ENSG00000135951	TSGA10	protein_coding	testis specific 10
ENSG00000211460	TSN	protein_coding	translin
ENSG00000171045	TSNARE1	protein_coding	t-SNARE domain containing 1
ENSG00000110900	TSPAN11	protein_coding	tetraspanin 11
ENSG00000135452	TSPAN31	protein_coding	tetraspanin 31
ENSG00000168785	TSPAN5	protein_coding	tetraspanin 5
ENSG00000175894	TSPEAR	protein_coding	thrombospondin type laminin G domain and EAR repeats
ENSG00000189241	TSPYL1	protein_coding	TSPY like 1
ENSG00000163728	TTC14	protein_coding	tetratricopeptide repeat domain 14
ENSG00000052841	TTC17	protein_coding	tetratricopeptide repeat domain 17
ENSG00000011295	TTC19	protein_coding	tetratricopeptide repeat domain 19
ENSG00000123607	TTC21B	protein_coding	tetratricopeptide repeat domain 21B
ENSG00000205838	TTC23L	protein_coding	tetratricopeptide repeat domain 23 like
ENSG00000018699	TTC27	protein_coding	tetratricopeptide repeat domain 27
ENSG00000137473	TTC29	protein_coding	tetratricopeptide repeat domain 29
ENSG00000113638	TTC33	protein_coding	tetratricopeptide repeat domain 33
ENSG00000085831	TTC39A	protein_coding	tetratricopeptide repeat domain 39A
ENSG00000139865	TTC6	protein_coding	tetratricopeptide repeat domain 6
ENSG00000068724	TTC7A	protein_coding	tetratricopeptide repeat domain 7A
ENSG00000165914	TTC7B	protein_coding	tetratricopeptide repeat domain 7B
ENSG00000165533	TTC8	protein_coding	tetratricopeptide repeat domain 8
ENSG00000129696	TTI2	protein_coding	TELO2 interacting protein 2
ENSG00000100271	TTLL1	protein_coding	tubulin tyrosine ligase like 1
ENSG00000119685	TTLL5	protein_coding	tubulin tyrosine ligase like 5
ENSG00000104723	TUSC3	protein_coding	tumor suppressor candidate 3
ENSG00000175106	TVP23C	protein_coding	trans-golgi network vesicle protein 23 homolog C
ENSG00000259024	TVP23C-CDRT4	protein_coding	TVP23C-CDRT4 readthrough
ENSG00000153066	TXNDC11	protein_coding	thioredoxin domain containing 11
ENSG00000087301	TXNDC16	protein_coding	thioredoxin domain containing 16
ENSG00000092445	TYRO3	protein_coding	TYRO3 protein tyrosine kinase
ENSG00000137831	UACA	protein_coding	uveal autoantigen with coiled-coil domains and ankyrin repeats
ENSG00000033178	UBA6	protein_coding	ubiquitin like modifier activating enzyme 6
ENSG00000137073	UBAP2	protein_coding	ubiquitin associated protein 2
ENSG00000109332	UBE2D3	protein_coding	ubiquitin conjugating enzyme E2 D3
ENSG00000170035	UBE2E3	protein_coding	ubiquitin conjugating enzyme E2 E3
ENSG00000175931	UBE2O	protein_coding	ubiquitin conjugating enzyme E2 O
ENSG00000160714	UBE2Q1	protein_coding	ubiquitin conjugating enzyme E2 Q1
ENSG00000108106	UBE2S	protein_coding	ubiquitin conjugating enzyme E2 S
ENSG00000130939	UBE4B	protein_coding	ubiquitination factor E4B
ENSG00000120942	UBIAD1	protein_coding	UbiA prenyltransferase domain containing 1
ENSG00000159459	UBR1	protein_coding	ubiquitin protein ligase E3 component n-recognin 1
ENSG00000144357	UBR3	protein_coding	ubiquitin protein ligase E3 component n-recognin 3
ENSG00000165886	UBTD1	protein_coding	ubiquitin domain containing 1
ENSG00000173960	UBXN2A	protein_coding	UBX domain protein 2A
ENSG00000116750	UCHL5	protein_coding	ubiquitin C-terminal hydrolase L5
ENSG00000151116	UEVLD	protein_coding	UEV and lactate/malate dehyrogenase domains
ENSG00000014123	UFL1	protein_coding	UFM1 specific ligase 1
ENSG00000109775	UFSP2	protein_coding	UFM1 specific peptidase 2
ENSG00000087206	UIMC1	protein_coding	ubiquitin interaction motif containing 1
ENSG00000131019	ULBP3	protein_coding	UL16 binding protein 3
ENSG00000114491	UMPS	protein_coding	uridine monophosphate synthetase
ENSG00000109103	UNC119	protein_coding	unc-119 lipid binding chaperone
ENSG00000140553	UNC45A	protein_coding	unc-45 myosin chaperone A
ENSG00000133958	UNC79	protein_coding	unc-79 homolog, NALCN channel complex subunit
ENSG00000110057	UNC93B1	protein_coding	unc-93 homolog B1, TLR signaling regulator
ENSG00000151461	UPF2	protein_coding	UPF2 regulator of nonsense mediated mRNA decay
ENSG00000184076	UQCR10	protein_coding	ubiquinol-cytochrome c reductase, complex III subunit X
ENSG00000042781	USH2A	protein_coding	usherin
ENSG00000115464	USP34	protein_coding	ubiquitin specific peptidase 34
ENSG00000168883	USP39	protein_coding	ubiquitin specific peptidase 39
ENSG00000106346	USP42	protein_coding	ubiquitin specific peptidase 42
ENSG00000123552	USP45	protein_coding	ubiquitin specific peptidase 45
ENSG00000145390	USP53	protein_coding	ubiquitin specific peptidase 53
ENSG00000124486	USP9X	protein_coding	ubiquitin specific peptidase 9 X-linked
ENSG00000111962	UST	protein_coding	uronyl 2-sulfotransferase
ENSG00000171794	UTF1	protein_coding	undifferentiated embryonic cell transcription factor 1
ENSG00000156697	UTP14A	protein_coding	UTP14A small subunit processome component
ENSG00000115652	UXS1	protein_coding	UDP-glucuronate decarboxylase 1
ENSG00000162738	VANGL2	protein_coding	VANGL planar cell polarity protein 2
ENSG00000171724	VAT1L	protein_coding	vesicle amine transport 1 like
ENSG00000134215	VAV3	protein_coding	vav guanine nucleotide exchange factor 3
ENSG00000111424	VDR	protein_coding	vitamin D receptor
ENSG00000197415	VEPH1	protein_coding	ventricular zone expressed PH domain containing 1
ENSG00000151445	VIPAS39	protein_coding	VPS33B interacting protein, apical-basolateral polarity regulator, spe-39 homolog
ENSG00000182853	VMO1	protein_coding	vitelline membrane outer layer 1 homolog
ENSG00000128218	VPREB3	protein_coding	V-set pre-B cell surrogate light chain 3
ENSG00000132549	VPS13B	protein_coding	vacuolar protein sorting 13 homolog B
ENSG00000129003	VPS13C	protein_coding	vacuolar protein sorting 13 homolog C
ENSG00000139719	VPS33A	protein_coding	VPS33A core subunit of CORVET and HOPS complexes
ENSG00000004766	VPS50	protein_coding	VPS50 subunit of EARP/GARPII complex
ENSG00000143952	VPS54	protein_coding	VPS54 subunit of GARP complex
ENSG00000028116	VRK2	protein_coding	VRK serine/threonine kinase 2
ENSG00000133980	VRTN	protein_coding	vertebrae development associated
ENSG00000176834	VSIG10	protein_coding	V-set and immunoglobulin domain containing 10
ENSG00000151532	VTI1A	protein_coding	vesicle transport through interaction with t-SNAREs 1A
ENSG00000175267	VWA3A	protein_coding	von Willebrand factor A domain containing 3A
ENSG00000146530	VWDE	protein_coding	von Willebrand factor D and EGF domains
ENSG00000163625	WDFY3	protein_coding	WD repeat and FYVE domain containing 3
ENSG00000120008	WDR11	protein_coding	WD repeat domain 11
ENSG00000138442	WDR12	protein_coding	WD repeat domain 12
ENSG00000140153	WDR20	protein_coding	WD repeat domain 20
ENSG00000176473	WDR25	protein_coding	WD repeat domain 25
ENSG00000047056	WDR37	protein_coding	WD repeat domain 37
ENSG00000160193	WDR4	protein_coding	WD repeat domain 4
ENSG00000178252	WDR6	protein_coding	WD repeat domain 6
ENSG00000140395	WDR61	protein_coding	WD repeat domain 61
ENSG00000082068	WDR70	protein_coding	WD repeat domain 70
ENSG00000156232	WHAMM	protein_coding	WASP homolog associated with actin, golgi membranes and microtubules
ENSG00000095397	WHRN	protein_coding	whirlin
ENSG00000070540	WIPI1	protein_coding	WD repeat domain, phosphoinositide interacting 1
ENSG00000157954	WIPI2	protein_coding	WD repeat domain, phosphoinositide interacting 2
ENSG00000196632	WNK3	protein_coding	WNK lysine deficient protein kinase 3
ENSG00000116213	WRAP73	protein_coding	WD repeat containing, antisense to TP73
ENSG00000186153	WWOX	protein_coding	WW domain containing oxidoreductase
ENSG00000123124	WWP1	protein_coding	WW domain containing E3 ubiquitin protein ligase 1
ENSG00000047597	XK	protein_coding	X-linked Kx blood group
ENSG00000275591	XKR5	protein_coding	XK related 5
ENSG00000079246	XRCC5	protein_coding	X-ray repair cross complementing 5
ENSG00000166435	XRRA1	protein_coding	X-ray radiation resistance associated 1
ENSG00000015532	XYLT2	protein_coding	xylosyltransferase 2
ENSG00000137693	YAP1	protein_coding	Yes1 associated transcriptional regulator
ENSG00000163872	YEATS2	protein_coding	YEATS domain containing 2
ENSG00000127337	YEATS4	protein_coding	YEATS domain containing 4
ENSG00000181704	YIPF6	protein_coding	Yip1 domain family member 6
ENSG00000126804	ZBTB1	protein_coding	zinc finger and BTB domain containing 1
ENSG00000066422	ZBTB11	protein_coding	zinc finger and BTB domain containing 11
ENSG00000089775	ZBTB25	protein_coding	zinc finger and BTB domain containing 25
ENSG00000119574	ZBTB45	protein_coding	zinc finger and BTB domain containing 45
ENSG00000176261	ZBTB8OS	protein_coding	zinc finger and BTB domain containing 8 opposite strand
ENSG00000118491	ZC2HC1B	protein_coding	zinc finger C2HC-type containing 1B
ENSG00000123200	ZC3H13	protein_coding	zinc finger CCCH-type containing 13
ENSG00000105939	ZC3HAV1	protein_coding	zinc finger CCCH-type containing, antiviral 1
ENSG00000206559	ZCWPW2	protein_coding	zinc finger CW-type and PWWP domain containing 2
ENSG00000175048	ZDHHC14	protein_coding	zinc finger DHHC-type palmitoyltransferase 14
ENSG00000163958	ZDHHC19	protein_coding	zinc finger DHHC-type palmitoyltransferase 19
ENSG00000177108	ZDHHC22	protein_coding	zinc finger DHHC-type palmitoyltransferase 22
ENSG00000184307	ZDHHC23	protein_coding	zinc finger DHHC-type palmitoyltransferase 23
ENSG00000156639	ZFAND3	protein_coding	zinc finger AN1-type containing 3
ENSG00000107372	ZFAND5	protein_coding	zinc finger AN1-type containing 5
ENSG00000086666	ZFAND6	protein_coding	zinc finger AN1-type containing 6
ENSG00000169946	ZFPM2	protein_coding	zinc finger protein, FOG family member 2
ENSG00000039319	ZFYVE16	protein_coding	zinc finger FYVE-type containing 16
ENSG00000155256	ZFYVE27	protein_coding	zinc finger FYVE-type containing 27
ENSG00000155592	ZKSCAN2	protein_coding	zinc finger with KRAB and SCAN domains 2
ENSG00000100319	ZMAT5	protein_coding	zinc finger matrin-type 5
ENSG00000121741	ZMYM2	protein_coding	zinc finger MYM-type containing 2
ENSG00000103994	ZNF106	protein_coding	zinc finger protein 106
ENSG00000178150	ZNF114	protein_coding	zinc finger protein 114
ENSG00000196418	ZNF124	protein_coding	zinc finger protein 124
ENSG00000172262	ZNF131	protein_coding	zinc finger protein 131
ENSG00000196387	ZNF140	protein_coding	zinc finger protein 140
ENSG00000115568	ZNF142	protein_coding	zinc finger protein 142
[truncated: 47 more rows]

## Sheet: Genes.CRcommon
ensgene	symbol	biotype	description
ENSG00000094914	AAAS	protein_coding	aladin WD repeat nucleoporin
ENSG00000127837	AAMP	protein_coding	angio associated migratory cell protein
ENSG00000181409	AATK	protein_coding	apoptosis associated tyrosine kinase
ENSG00000198691	ABCA4	protein_coding	ATP binding cassette subfamily A member 4
ENSG00000073734	ABCB11	protein_coding	ATP binding cassette subfamily B member 11
ENSG00000150967	ABCB9	protein_coding	ATP binding cassette subfamily B member 9
ENSG00000023839	ABCC2	protein_coding	ATP binding cassette subfamily C member 2
ENSG00000114770	ABCC5	protein_coding	ATP binding cassette subfamily C member 5
ENSG00000118777	ABCG2	protein_coding	ATP binding cassette subfamily G member 2 (Junior blood group)
ENSG00000143921	ABCG8	protein_coding	ATP binding cassette subfamily G member 8
ENSG00000100997	ABHD12	protein_coding	abhydrolase domain containing 12, lysophospholipase
ENSG00000140526	ABHD2	protein_coding	abhydrolase domain containing 2, acylglycerol lipase
ENSG00000127220	ABHD8	protein_coding	abhydrolase domain containing 8
ENSG00000138443	ABI2	protein_coding	abl interactor 2
ENSG00000097007	ABL1	protein_coding	ABL proto-oncogene 1, non-receptor tyrosine kinase
ENSG00000143322	ABL2	protein_coding	ABL proto-oncogene 2, non-receptor tyrosine kinase
ENSG00000099204	ABLIM1	protein_coding	actin binding LIM protein 1
ENSG00000163995	ABLIM2	protein_coding	actin binding LIM protein family member 2
ENSG00000166016	ABTB2	protein_coding	ankyrin repeat and BTB domain containing 2
ENSG00000278540	ACACA	protein_coding	acetyl-CoA carboxylase alpha
ENSG00000076555	ACACB	protein_coding	acetyl-CoA carboxylase beta
ENSG00000115361	ACADL	protein_coding	acyl-CoA dehydrogenase long chain
ENSG00000157766	ACAN	protein_coding	aggrecan
ENSG00000072818	ACAP1	protein_coding	ArfGAP with coiled-coil, ankyrin repeat and PH domains 1
ENSG00000181513	ACBD4	protein_coding	acyl-CoA binding domain containing 4
ENSG00000130234	ACE2	protein_coding	angiotensin converting enzyme 2
ENSG00000078124	ACER3	protein_coding	alkaline ceramidase 3
ENSG00000087085	ACHE	protein_coding	acetylcholinesterase (Cartwright blood group)
ENSG00000112304	ACOT13	protein_coding	acyl-CoA thioesterase 13
ENSG00000153093	ACOXL	protein_coding	acyl-CoA oxidase like
ENSG00000130377	ACSBG2	protein_coding	acyl-CoA synthetase bubblegum family member 2
ENSG00000184009	ACTG1	protein_coding	actin gamma 1
ENSG00000288649	ACTL10	protein_coding	actin like 10
ENSG00000136518	ACTL6A	protein_coding	actin like 6A
ENSG00000130402	ACTN4	protein_coding	actinin alpha 4
ENSG00000138107	ACTR1A	protein_coding	actin related protein 1A
ENSG00000106526	ACTR3C	protein_coding	actin related protein 3C
ENSG00000115170	ACVR1	protein_coding	activin A receptor type 1
ENSG00000135503	ACVR1B	protein_coding	activin A receptor type 1B
ENSG00000121989	ACVR2A	protein_coding	activin A receptor type 2A
ENSG00000170634	ACYP2	protein_coding	acylphosphatase 2
ENSG00000140955	ADAD2	protein_coding	adenosine deaminase domain containing 2
ENSG00000073670	ADAM11	protein_coding	ADAM metallopeptidase domain 11
ENSG00000148848	ADAM12	protein_coding	ADAM metallopeptidase domain 12
ENSG00000154734	ADAMTS1	protein_coding	ADAM metallopeptidase with thrombospondin type 1 motif 1
ENSG00000138316	ADAMTS14	protein_coding	ADAM metallopeptidase with thrombospondin type 1 motif 14
ENSG00000140470	ADAMTS17	protein_coding	ADAM metallopeptidase with thrombospondin type 1 motif 17
ENSG00000156140	ADAMTS3	protein_coding	ADAM metallopeptidase with thrombospondin type 1 motif 3
ENSG00000163638	ADAMTS9	protein_coding	ADAM metallopeptidase with thrombospondin type 1 motif 9
ENSG00000178031	ADAMTSL1	protein_coding	ADAMTS like 1
ENSG00000197381	ADARB1	protein_coding	adenosine deaminase RNA specific B1
ENSG00000189007	ADAT2	protein_coding	adenosine deaminase tRNA specific 2
ENSG00000143199	ADCY10	protein_coding	adenylate cyclase 10
ENSG00000129467	ADCY4	protein_coding	adenylate cyclase 4
ENSG00000173175	ADCY5	protein_coding	adenylate cyclase 5
ENSG00000075340	ADD2	protein_coding	adducin 2
ENSG00000148700	ADD3	protein_coding	adducin 3
ENSG00000152990	ADGRA3	protein_coding	adhesion G protein-coupled receptor A3
ENSG00000127507	ADGRE2	protein_coding	adhesion G protein-coupled receptor E2
ENSG00000069122	ADGRF5	protein_coding	adhesion G protein-coupled receptor F5
ENSG00000159618	ADGRG5	protein_coding	adhesion G protein-coupled receptor G5
ENSG00000117114	ADGRL2	protein_coding	adhesion G protein-coupled receptor L2
ENSG00000164199	ADGRV1	protein_coding	adhesion G protein-coupled receptor V1
ENSG00000147576	ADHFE1	protein_coding	alcohol dehydrogenase iron containing 1
ENSG00000181092	ADIPOQ	protein_coding	adiponectin, C1Q and collagen domain containing
ENSG00000156110	ADK	protein_coding	adenosine kinase
ENSG00000101544	ADNP2	protein_coding	ADNP homeobox 2
ENSG00000239900	ADSL	protein_coding	adenylosuccinate lyase
ENSG00000157510	AFAP1L1	protein_coding	actin filament associated protein 1 like 1
ENSG00000169129	AFAP1L2	protein_coding	actin filament associated protein 1 like 2
ENSG00000130396	AFDN	protein_coding	afadin, adherens junction formation factor
ENSG00000172493	AFF1	protein_coding	AF4/FMR2 family member 1
ENSG00000144218	AFF3	protein_coding	AF4/FMR2 family member 3
ENSG00000141385	AFG3L2	protein_coding	AFG3 like matrix AAA peptidase subunit 2
ENSG00000157985	AGAP1	protein_coding	ArfGAP with GTPase domain, ankyrin repeat and PH domain 1
ENSG00000133612	AGAP3	protein_coding	ArfGAP with GTPase domain, ankyrin repeat and PH domain 3
ENSG00000146856	AGBL3	protein_coding	AGBL carboxypeptidase 3
ENSG00000006530	AGK	protein_coding	acylglycerol kinase
ENSG00000187546	AGMO	protein_coding	alkylglycerol monooxygenase
ENSG00000123908	AGO2	protein_coding	argonaute RISC catalytic component 2
ENSG00000135049	AGTPBP1	protein_coding	ATP/GTP binding carboxypeptidase 1
ENSG00000144891	AGTR1	protein_coding	angiotensin II receptor type 1
ENSG00000101444	AHCY	protein_coding	adenosylhomocysteinase
ENSG00000168710	AHCYL1	protein_coding	adenosylhomocysteinase like 1
ENSG00000158467	AHCYL2	protein_coding	adenosylhomocysteinase like 2
ENSG00000135541	AHI1	protein_coding	Abelson helper integration site 1
ENSG00000129221	AIPL1	protein_coding	aryl hydrocarbon receptor interacting protein like 1
ENSG00000162433	AK4	protein_coding	adenylate kinase 4
ENSG00000154027	AK5	protein_coding	adenylate kinase 5
ENSG00000165695	AK8	protein_coding	adenylate kinase 8
ENSG00000121057	AKAP1	protein_coding	A-kinase anchoring protein 1
ENSG00000108599	AKAP10	protein_coding	A-kinase anchoring protein 10
ENSG00000170776	AKAP13	protein_coding	A-kinase anchoring protein 13
ENSG00000151320	AKAP6	protein_coding	A-kinase anchoring protein 6
ENSG00000118507	AKAP7	protein_coding	A-kinase anchoring protein 7
ENSG00000196139	AKR1C3	protein_coding	aldo-keto reductase family 1 member C3
ENSG00000122787	AKR1D1	protein_coding	aldo-keto reductase family 1 member D1
ENSG00000165568	AKR1E2	protein_coding	aldo-keto reductase family 1 member E2
ENSG00000117020	AKT3	protein_coding	AKT serine/threonine kinase 3
ENSG00000165092	ALDH1A1	protein_coding	aldehyde dehydrogenase 1 family member A1
ENSG00000128918	ALDH1A2	protein_coding	aldehyde dehydrogenase 1 family member A2
ENSG00000159423	ALDH4A1	protein_coding	aldehyde dehydrogenase 4 family member A1
ENSG00000164904	ALDH7A1	protein_coding	aldehyde dehydrogenase 7 family member A1
ENSG00000175548	ALG10B	protein_coding	ALG10 alpha-1,2-glucosyltransferase B
ENSG00000182858	ALG12	protein_coding	ALG12 alpha-1,6-mannosyltransferase
ENSG00000172339	ALG14	protein_coding	ALG14 UDP-N-acetylglucosaminyltransferase subunit
ENSG00000086848	ALG9	protein_coding	ALG9 alpha-1,2-mannosyltransferase
ENSG00000171094	ALK	protein_coding	ALK receptor tyrosine kinase
ENSG00000137760	ALKBH8	protein_coding	alkB homolog 8, tRNA methyltransferase
ENSG00000151360	ALLC	protein_coding	allantoicase
ENSG00000198796	ALPK2	protein_coding	alpha kinase 2
ENSG00000003393	ALS2	protein_coding	alsin Rho guanine nucleotide exchange factor ALS2
ENSG00000052850	ALX4	protein_coding	ALX homeobox 4
ENSG00000106927	AMBP	protein_coding	alpha-1-microglobulin/bikunin precursor
ENSG00000101935	AMMECR1	protein_coding	AMMECR nuclear protein 1
ENSG00000174945	AMZ1	protein_coding	archaelysin family metallopeptidase 1
ENSG00000196704	AMZ2	protein_coding	archaelysin family metallopeptidase 2
ENSG00000129055	ANAPC13	protein_coding	anaphase promoting complex subunit 13
ENSG00000110200	ANAPC15	protein_coding	anaphase promoting complex subunit 15
ENSG00000166295	ANAPC16	protein_coding	anaphase promoting complex subunit 16
ENSG00000214274	ANG	protein_coding	angiogenin
ENSG00000145362	ANK2	protein_coding	ankyrin 2
ENSG00000151150	ANK3	protein_coding	ankyrin 3
ENSG00000254996	ANKHD1-EIF4EBP3	protein_coding	ANKHD1-EIF4EBP3 readthrough
ENSG00000101745	ANKRD12	protein_coding	ankyrin repeat domain 12
ENSG00000152766	ANKRD22	protein_coding	ankyrin repeat domain 22
ENSG00000154065	ANKRD29	protein_coding	ankyrin repeat domain 29
ENSG00000135976	ANKRD36	protein_coding	ankyrin repeat domain 36
ENSG00000154945	ANKRD40	protein_coding	ankyrin repeat domain 40
ENSG00000065413	ANKRD44	protein_coding	ankyrin repeat domain 44
ENSG00000186106	ANKRD46	protein_coding	ankyrin repeat domain 46
ENSG00000168876	ANKRD49	protein_coding	ankyrin repeat domain 49
ENSG00000135299	ANKRD6	protein_coding	ankyrin repeat domain 6
ENSG00000124227	ANKRD60	protein_coding	ankyrin repeat domain 60
ENSG00000168096	ANKS3	protein_coding	ankyrin repeat and sterile alpha motif domain containing 3
ENSG00000165138	ANKS6	protein_coding	ankyrin repeat and sterile alpha motif domain containing 6
ENSG00000206199	ANKUB1	protein_coding	ankyrin repeat and ubiquitin domain containing 1
ENSG00000134343	ANO3	protein_coding	anoctamin 3
ENSG00000146205	ANO7	protein_coding	anoctamin 7
ENSG00000169604	ANTXR1	protein_coding	ANTXR cell adhesion molecule 1
ENSG00000104537	ANXA13	protein_coding	annexin A13
ENSG00000196975	ANXA4	protein_coding	annexin A4
ENSG00000143412	ANXA9	protein_coding	annexin A9
ENSG00000100280	AP1B1	protein_coding	adaptor related protein complex 1 subunit beta 1
ENSG00000072958	AP1M1	protein_coding	adaptor related protein complex 1 subunit mu 1
ENSG00000129354	AP1M2	protein_coding	adaptor related protein complex 1 subunit mu 2
ENSG00000042753	AP2S1	protein_coding	adaptor related protein complex 2 subunit sigma 1
ENSG00000132842	AP3B1	protein_coding	adaptor related protein complex 3 subunit beta 1
ENSG00000070718	AP3M2	protein_coding	adaptor related protein complex 3 subunit mu 2
ENSG00000177879	AP3S1	protein_coding	adaptor related protein complex 3 subunit sigma 1
ENSG00000157823	AP3S2	protein_coding	adaptor related protein complex 3 subunit sigma 2
ENSG00000081014	AP4E1	protein_coding	adaptor related protein complex 4 subunit epsilon 1
ENSG00000107282	APBA1	protein_coding	amyloid beta precursor protein binding family A member 1
ENSG00000163697	APBB2	protein_coding	amyloid beta precursor protein binding family B member 2
ENSG00000198768	APCDD1L	protein_coding	APC down-regulated 1 like
ENSG00000164062	APEH	protein_coding	acylaminoacyl-peptide hydrolase
ENSG00000138613	APH1B	protein_coding	aph-1 homolog B, gamma-secretase subunit
ENSG00000149089	APIP	protein_coding	APAF1 interacting protein
ENSG00000244509	APOBEC3C	protein_coding	apolipoprotein B mRNA editing enzyme catalytic subunit 3C
ENSG00000243811	APOBEC3D	protein_coding	apolipoprotein B mRNA editing enzyme catalytic subunit 3D
ENSG00000204444	APOM	protein_coding	apolipoprotein M
ENSG00000184831	APOO	protein_coding	apolipoprotein O
ENSG00000142192	APP	protein_coding	amyloid beta precursor protein
ENSG00000062725	APPBP2	protein_coding	amyloid beta precursor protein binding protein 2
ENSG00000137074	APTX	protein_coding	aprataxin
ENSG00000161798	AQP5	protein_coding	aquaporin 5
ENSG00000086159	AQP6	protein_coding	aquaporin 6
ENSG00000186635	ARAP1	protein_coding	ArfGAP with RhoGAP domain, ankyrin repeat and PH domain 1
ENSG00000149182	ARFGAP2	protein_coding	ADP ribosylation factor GTPase activating protein 2
ENSG00000242247	ARFGAP3	protein_coding	ADP ribosylation factor GTPase activating protein 3
ENSG00000134884	ARGLU1	protein_coding	arginine and glutamate rich 1
ENSG00000071205	ARHGAP10	protein_coding	Rho GTPase activating protein 10
ENSG00000165322	ARHGAP12	protein_coding	Rho GTPase activating protein 12
ENSG00000075884	ARHGAP15	protein_coding	Rho GTPase activating protein 15
ENSG00000146376	ARHGAP18	protein_coding	Rho GTPase activating protein 18
ENSG00000275832	ARHGAP23	protein_coding	Rho GTPase activating protein 23
ENSG00000138639	ARHGAP24	protein_coding	Rho GTPase activating protein 24
ENSG00000145819	ARHGAP26	protein_coding	Rho GTPase activating protein 26
ENSG00000134909	ARHGAP32	protein_coding	Rho GTPase activating protein 32
ENSG00000160007	ARHGAP35	protein_coding	Rho GTPase activating protein 35
ENSG00000147799	ARHGAP39	protein_coding	Rho GTPase activating protein 39
ENSG00000089820	ARHGAP4	protein_coding	Rho GTPase activating protein 4
ENSG00000047648	ARHGAP6	protein_coding	Rho GTPase activating protein 6
ENSG00000132694	ARHGEF11	protein_coding	Rho guanine nucleotide exchange factor 11
ENSG00000214944	ARHGEF28	protein_coding	Rho guanine nucleotide exchange factor 28
ENSG00000163947	ARHGEF3	protein_coding	Rho guanine nucleotide exchange factor 3
ENSG00000183111	ARHGEF37	protein_coding	Rho guanine nucleotide exchange factor 37
ENSG00000236699	ARHGEF38	protein_coding	Rho guanine nucleotide exchange factor 38
ENSG00000129675	ARHGEF6	protein_coding	Rac/Cdc42 guanine nucleotide exchange factor 6
ENSG00000049618	ARID1B	protein_coding	AT-rich interaction domain 1B
ENSG00000189079	ARID2	protein_coding	AT-rich interaction domain 2
ENSG00000054267	ARID4B	protein_coding	AT-rich interaction domain 4B
ENSG00000150347	ARID5B	protein_coding	AT-rich interaction domain 5B
ENSG00000228696	ARL17B	protein_coding	ADP ribosylation factor like GTPase 17B
ENSG00000213465	ARL2	protein_coding	ADP ribosylation factor like GTPase 2
ENSG00000273003	ARL2-SNX15	protein_coding	ARL2-SNX15 readthrough (NMD candidate)
ENSG00000165997	ARL5B	protein_coding	ADP ribosylation factor like GTPase 5B
ENSG00000141748	ARL5C	protein_coding	ADP ribosylation factor like GTPase 5C
ENSG00000182196	ARL6IP4	protein_coding	ADP ribosylation factor like GTPase 6 interacting protein 4
ENSG00000157343	ARMC12	protein_coding	armadillo repeat containing 12
ENSG00000118690	ARMC2	protein_coding	armadillo repeat containing 2
ENSG00000165309	ARMC3	protein_coding	armadillo repeat containing 3
ENSG00000105676	ARMC6	protein_coding	armadillo repeat containing 6
ENSG00000172379	ARNT2	protein_coding	aryl hydrocarbon receptor nuclear translocator 2
ENSG00000133794	ARNTL	protein_coding	aryl hydrocarbon receptor nuclear translocator like
ENSG00000029153	ARNTL2	protein_coding	aryl hydrocarbon receptor nuclear translocator like 2
ENSG00000136950	ARPC5L	protein_coding	actin related protein 2/3 complex subunit 5 like
ENSG00000137486	ARRB1	protein_coding	arrestin beta 1
ENSG00000141480	ARRB2	protein_coding	arrestin beta 2
ENSG00000100299	ARSA	protein_coding	arylsulfatase A
ENSG00000141337	ARSG	protein_coding	arylsulfatase G
ENSG00000117407	ARTN	protein_coding	artemin
ENSG00000153317	ASAP1	protein_coding	ArfGAP with SH3 domain, ankyrin repeat and PH domain 1
ENSG00000151693	ASAP2	protein_coding	ArfGAP with SH3 domain, ankyrin repeat and PH domain 2
ENSG00000115239	ASB3	protein_coding	ankyrin repeat and SOCS box containing 3
ENSG00000005981	ASB4	protein_coding	ankyrin repeat and SOCS box containing 4
ENSG00000183475	ASB7	protein_coding	ankyrin repeat and SOCS box containing 7
ENSG00000138303	ASCC1	protein_coding	activating signal cointegrator 1 complex subunit 1
ENSG00000187855	ASCL4	protein_coding	achaete-scute family bHLH transcription factor 4
ENSG00000110881	ASIC1	protein_coding	acid sensing ion channel subunit 1
ENSG00000072182	ASIC4	protein_coding	acid sensing ion channel subunit family member 4
ENSG00000162174	ASRGL1	protein_coding	asparaginase and isoaspartyl peptidase 1
ENSG00000034533	ASTE1	protein_coding	asteroid homolog 1
ENSG00000152092	ASTN1	protein_coding	astrotactin 1
ENSG00000119778	ATAD2B	protein_coding	ATPase family AAA domain containing 2B
ENSG00000197785	ATAD3A	protein_coding	ATPase family AAA domain containing 3A
ENSG00000107669	ATE1	protein_coding	arginyltransferase 1
ENSG00000123268	ATF1	protein_coding	activating transcription factor 1
ENSG00000162772	ATF3	protein_coding	activating transcription factor 3
ENSG00000170653	ATF7	protein_coding	activating transcription factor 7
ENSG00000145782	ATG12	protein_coding	autophagy related 12
ENSG00000085978	ATG16L1	protein_coding	autophagy related 16 like 1
ENSG00000168010	ATG16L2	protein_coding	autophagy related 16 like 2
ENSG00000066739	ATG2B	protein_coding	autophagy related 2B
ENSG00000125703	ATG4C	protein_coding	autophagy related 4C cysteine peptidase
ENSG00000057663	ATG5	protein_coding	autophagy related 5
ENSG00000197548	ATG7	protein_coding	autophagy related 7
ENSG00000181652	ATG9B	protein_coding	autophagy related 9B
ENSG00000198513	ATL1	protein_coding	atlastin GTPase 1
ENSG00000184743	ATL3	protein_coding	atlastin GTPase 3
ENSG00000068650	ATP11A	protein_coding	ATPase phospholipid transporting 11A
ENSG00000105726	ATP13A1	protein_coding	ATPase 13A1
ENSG00000133657	ATP13A3	protein_coding	ATPase 13A3
ENSG00000069849	ATP1B3	protein_coding	ATPase Na+/K+ transporting subunit beta 3
ENSG00000157087	ATP2B2	protein_coding	ATPase plasma membrane Ca2+ transporting 2
ENSG00000067842	ATP2B3	protein_coding	ATPase plasma membrane Ca2+ transporting 3
ENSG00000058668	ATP2B4	protein_coding	ATPase plasma membrane Ca2+ transporting 4
ENSG00000017260	ATP2C1	protein_coding	ATPase secretory pathway Ca2+ transporting 1
ENSG00000186009	ATP4B	protein_coding	ATPase H+/K+ transporting subunit beta
ENSG00000105929	ATP6V0A4	protein_coding	ATPase H+ transporting V0 subunit a4
ENSG00000155097	ATP6V1C1	protein_coding	ATPase H+ transporting V1 subunit C1
ENSG00000104043	ATP8B4	protein_coding	ATPase phospholipid transporting 8B4 (putative)
ENSG00000166377	ATP9B	protein_coding	ATPase phospholipid transporting 9B (putative)
ENSG00000175054	ATR	protein_coding	ATR serine/threonine kinase
ENSG00000124788	ATXN1	protein_coding	ataxin 1
ENSG00000130638	ATXN10	protein_coding	ataxin 10
ENSG00000146776	ATXN7L1	protein_coding	ataxin 7 like 1
ENSG00000158321	AUTS2	protein_coding	activator of transcription and developmental regulator AUTS2
ENSG00000142920	AZIN2	protein_coding	antizyme inhibitor 2
ENSG00000198488	B3GNT6	protein_coding	UDP-GlcNAc:betaGal beta-1,3-N-acetylglucosaminyltransferase 6
ENSG00000182272	B4GALNT4	protein_coding	beta-1,4-N-acetyl-galactosaminyltransferase 4
ENSG00000108641	B9D1	protein_coding	B9 domain containing 1
ENSG00000182240	BACE2	protein_coding	beta-secretase 2
ENSG00000112208	BAG2	protein_coding	BAG cochaperone 2
ENSG00000166170	BAG5	protein_coding	BAG cochaperone 5
ENSG00000266074	BAHCC1	protein_coding	BAH domain and coiled-coil containing 1
ENSG00000175866	BAIAP2	protein_coding	BAR/IMD domain containing adaptor protein 2
ENSG00000030110	BAK1	protein_coding	BCL2 antagonist/killer 1
ENSG00000153064	BANK1	protein_coding	B cell scaffold protein with ankyrin repeats 1
ENSG00000172530	BANP	protein_coding	BTG3 associated nuclear protein
ENSG00000143032	BARHL2	protein_coding	BarH like homeobox 2
ENSG00000176788	BASP1	protein_coding	brain abundant membrane attached signal protein 1
ENSG00000198604	BAZ1A	protein_coding	bromodomain adjacent to zinc finger domain 1A
ENSG00000009954	BAZ1B	protein_coding	bromodomain adjacent to zinc finger domain 1B
ENSG00000076108	BAZ2A	protein_coding	bromodomain adjacent to zinc finger domain 2A
ENSG00000214413	BBIP1	protein_coding	BBSome interacting protein 1
ENSG00000179941	BBS10	protein_coding	Bardet-Biedl syndrome 10
ENSG00000137936	BCAR3	protein_coding	BCAR3 adaptor protein, NSP family member
ENSG00000064787	BCAS1	protein_coding	brain enriched myelin associated protein 1
ENSG00000141376	BCAS3	protein_coding	BCAS3 microtubule associated cell migration factor
ENSG00000124243	BCAS4	protein_coding	breast carcinoma amplified sequence 4
ENSG00000060982	BCAT1	protein_coding	branched chain amino acid transaminase 1
ENSG00000083123	BCKDHB	protein_coding	branched chain keto acid dehydrogenase E1 subunit beta
ENSG00000171791	BCL2	protein_coding	BCL2 apoptosis regulator
ENSG00000153094	BCL2L11	protein_coding	BCL2 like 11
ENSG00000099968	BCL2L13	protein_coding	BCL2 like 13
ENSG00000113916	BCL6	protein_coding	BCL6 transcription repressor
ENSG00000161940	BCL6B	protein_coding	BCL6B transcription repressor
ENSG00000110987	BCL7A	protein_coding	BAF chromatin remodeling complex subunit BCL7A
ENSG00000085185	BCORL1	protein_coding	BCL6 corepressor like 1
ENSG00000186716	BCR	protein_coding	BCR activator of RhoGEF and GTPase
ENSG00000176697	BDNF	protein_coding	brain derived neurotrophic factor
ENSG00000126581	BECN1	protein_coding	beclin 1
ENSG00000167995	BEST1	protein_coding	bestrophin 1
ENSG00000125864	BFSP1	protein_coding	beaded filament structural protein 1
ENSG00000242252	BGLAP	protein_coding	bone gamma-carboxyglutamate protein
ENSG00000134107	BHLHE40	protein_coding	basic helix-loop-helix family member e40
ENSG00000122870	BICC1	protein_coding	BicC family RNA binding protein 1
ENSG00000135127	BICDL1	protein_coding	BICD family like cargo adaptor 1
ENSG00000015475	BID	protein_coding	BH3 interacting domain death agonist
ENSG00000110330	BIRC2	protein_coding	baculoviral IAP repeat containing 2
ENSG00000136573	BLK	protein_coding	BLK proto-oncogene, Src family tyrosine kinase
ENSG00000095585	BLNK	protein_coding	B cell linker
ENSG00000196072	BLOC1S2	protein_coding	biogenesis of lysosomal organelles complex 1 subunit 2
ENSG00000259040	BLOC1S5-TXNDC5	protein_coding	BLOC1S5-TXNDC5 readthrough (NMD candidate)
ENSG00000104164	BLOC1S6	protein_coding	biogenesis of lysosomal organelles complex 1 subunit 6
ENSG00000168487	BMP1	protein_coding	bone morphogenetic protein 1
ENSG00000112175	BMP5	protein_coding	bone morphogenetic protein 5
ENSG00000138696	BMPR1B	protein_coding	bone morphogenetic protein receptor type 1B
ENSG00000204217	BMPR2	protein_coding	bone morphogenetic protein receptor type 2
ENSG00000102010	BMX	protein_coding	BMX non-receptor tyrosine kinase
ENSG00000140299	BNIP2	protein_coding	BCL2 interacting protein 2
ENSG00000144857	BOC	protein_coding	BOC cell adhesion associated, oncogene regulated
ENSG00000163170	BOLA3	protein_coding	bolA family member 3
ENSG00000165714	BORCS5	protein_coding	BLOC-1 related complex subunit 5
ENSG00000064489	BORCS8-MEF2B	protein_coding	BORCS8-MEF2B readthrough
ENSG00000137274	BPHL	protein_coding	biphenyl hydrolase like
ENSG00000101425	BPI	protein_coding	bactericidal permeability increasing protein
ENSG00000171634	BPTF	protein_coding	bromodomain PHD finger transcription factor
ENSG00000141867	BRD4	protein_coding	bromodomain containing 4
ENSG00000166164	BRD7	protein_coding	bromodomain containing 7
ENSG00000136492	BRIP1	protein_coding	BRCA1 interacting helicase 1
ENSG00000096070	BRPF3	protein_coding	bromodomain and PHD finger containing 3
ENSG00000102239	BRS3	protein_coding	bombesin receptor subtype 3
ENSG00000185658	BRWD1	protein_coding	bromodomain and WD repeat domain containing 1
ENSG00000164061	BSN	protein_coding	bassoon presynaptic cytomatrix protein
ENSG00000095564	BTAF1	protein_coding	B-TFIID TATA-box binding protein associated factor 1
ENSG00000151136	BTBD11	protein_coding	BTB domain containing 11
ENSG00000138152	BTBD16	protein_coding	BTB domain containing 16
ENSG00000204347	BTBD17	protein_coding	BTB domain containing 17
ENSG00000133639	BTG1	protein_coding	BTG anti-proliferation factor 1
ENSG00000154493	C10orf90	protein_coding	chromosome 10 open reading frame 90
ENSG00000110665	C11orf21	protein_coding	chromosome 11 open reading frame 21
ENSG00000110696	C11orf58	protein_coding	chromosome 11 open reading frame 58
ENSG00000173715	C11orf80	protein_coding	chromosome 11 open reading frame 80
ENSG00000185306	C12orf56	protein_coding	chromosome 12 open reading frame 56
ENSG00000204954	C12orf73	protein_coding	chromosome 12 open reading frame 73
ENSG00000169609	C15orf40	protein_coding	chromosome 15 open reading frame 40
ENSG00000159761	C16orf86	protein_coding	chromosome 16 open reading frame 86
ENSG00000155330	C16orf87	protein_coding	chromosome 16 open reading frame 87
ENSG00000215131	C16orf90	protein_coding	chromosome 16 open reading frame 90
ENSG00000167194	C16orf92	protein_coding	chromosome 16 open reading frame 92
ENSG00000260456	C16orf95	protein_coding	chromosome 16 open reading frame 95
ENSG00000256806	C17orf100	protein_coding	chromosome 17 open reading frame 100
ENSG00000205710	C17orf107	protein_coding	chromosome 17 open reading frame 107
ENSG00000108666	C17orf75	protein_coding	chromosome 17 open reading frame 75
ENSG00000187624	C17orf97	protein_coding	chromosome 17 open reading frame 97
ENSG00000206043	C18orf63	protein_coding	chromosome 18 open reading frame 63
ENSG00000131943	C19orf12	protein_coding	chromosome 19 open reading frame 12
ENSG00000214212	C19orf38	protein_coding	chromosome 19 open reading frame 38
ENSG00000197223	C1D	protein_coding	C1D nuclear receptor corepressor
ENSG00000180999	C1orf105	protein_coding	chromosome 1 open reading frame 105
ENSG00000116922	C1orf109	protein_coding	chromosome 1 open reading frame 109
ENSG00000000460	C1orf112	protein_coding	chromosome 1 open reading frame 112
ENSG00000203963	C1orf141	protein_coding	chromosome 1 open reading frame 141
ENSG00000239887	C1orf226	protein_coding	chromosome 1 open reading frame 226
ENSG00000164008	C1orf50	protein_coding	chromosome 1 open reading frame 50
ENSG00000205863	C1QTNF9B	protein_coding	C1q and TNF related 9B
ENSG00000149609	C20orf144	protein_coding	chromosome 20 open reading frame 144
ENSG00000198547	C20orf203	protein_coding	chromosome 20 open reading frame 203
ENSG00000101220	C20orf27	protein_coding	chromosome 20 open reading frame 27
ENSG00000154642	C21orf91	protein_coding	chromosome 21 open reading frame 91
ENSG00000111731	C2CD5	protein_coding	C2 calcium dependent domain containing 5
ENSG00000150873	C2orf50	protein_coding	chromosome 2 open reading frame 50
ENSG00000186132	C2orf76	protein_coding	chromosome 2 open reading frame 76
ENSG00000187699	C2orf88	protein_coding	chromosome 2 open reading frame 88
ENSG00000244731	C4A	protein_coding	complement C4A (Rodgers blood group)
ENSG00000163633	C4orf36	protein_coding	chromosome 4 open reading frame 36
ENSG00000082213	C5orf22	protein_coding	chromosome 5 open reading frame 22
ENSG00000185056	C5orf47	protein_coding	chromosome 5 open reading frame 47
ENSG00000221821	C6orf226	protein_coding	chromosome 6 open reading frame 226
ENSG00000204439	C6orf47	protein_coding	chromosome 6 open reading frame 47
ENSG00000184530	C6orf58	protein_coding	chromosome 6 open reading frame 58
ENSG00000112308	C6orf62	protein_coding	chromosome 6 open reading frame 62
ENSG00000176919	C8G	protein_coding	complement C8 gamma chain
ENSG00000189376	C8orf76	protein_coding	chromosome 8 open reading frame 76
ENSG00000213563	C8orf82	protein_coding	chromosome 8 open reading frame 82
ENSG00000253250	C8orf88	protein_coding	chromosome 8 open reading frame 88
ENSG00000113600	C9	protein_coding	complement C9
ENSG00000164972	C9orf24	protein_coding	chromosome 9 open reading frame 24
ENSG00000164879	CA3	protein_coding	carbonic anhydrase 3
ENSG00000120159	CAAP1	protein_coding	caspase activity and apoptosis inhibitor 1
ENSG00000135932	CAB39	protein_coding	calcium binding protein 39
ENSG00000102547	CAB39L	protein_coding	calcium binding protein 39 like
ENSG00000099991	CABIN1	protein_coding	calcineurin binding protein 1
ENSG00000134508	CABLES1	protein_coding	Cdk5 and Abl enzyme substrate 1
ENSG00000154040	CABYR	protein_coding	calcium binding tyrosine phosphorylation regulated
ENSG00000158966	CACHD1	protein_coding	cache domain containing 1
ENSG00000141837	CACNA1A	protein_coding	calcium voltage-gated channel subunit alpha1 A
ENSG00000151067	CACNA1C	protein_coding	calcium voltage-gated channel subunit alpha1 C
ENSG00000157388	CACNA1D	protein_coding	calcium voltage-gated channel subunit alpha1 D
ENSG00000153956	CACNA2D1	protein_coding	calcium voltage-gated channel auxiliary subunit alpha2delta 1
ENSG00000007402	CACNA2D2	protein_coding	calcium voltage-gated channel auxiliary subunit alpha2delta 2
ENSG00000157445	CACNA2D3	protein_coding	calcium voltage-gated channel auxiliary subunit alpha2delta 3
ENSG00000151062	CACNA2D4	protein_coding	calcium voltage-gated channel auxiliary subunit alpha2delta 4
ENSG00000165995	CACNB2	protein_coding	calcium voltage-gated channel auxiliary subunit beta 2
ENSG00000167535	CACNB3	protein_coding	calcium voltage-gated channel auxiliary subunit beta 3
ENSG00000182389	CACNB4	protein_coding	calcium voltage-gated channel auxiliary subunit beta 4
ENSG00000182985	CADM1	protein_coding	cell adhesion molecule 1
ENSG00000198668	CALM1	protein_coding	calmodulin 1
ENSG00000143933	CALM2	protein_coding	calmodulin 2
ENSG00000169885	CALML6	protein_coding	calmodulin like 6
ENSG00000183049	CAMK1D	protein_coding	calcium/calmodulin dependent protein kinase ID
ENSG00000070808	CAMK2A	protein_coding	calcium/calmodulin dependent protein kinase II alpha
ENSG00000058404	CAMK2B	protein_coding	calcium/calmodulin dependent protein kinase II beta
ENSG00000145349	CAMK2D	protein_coding	calcium/calmodulin dependent protein kinase II delta
ENSG00000162545	CAMK2N1	protein_coding	calcium/calmodulin dependent protein kinase II inhibitor 1
ENSG00000143919	CAMKMT	protein_coding	calmodulin-lysine N-methyltransferase
ENSG00000171735	CAMTA1	protein_coding	calmodulin binding transcription activator 1
ENSG00000131236	CAP1	protein_coding	cyclase associated actin cytoskeleton regulatory protein 1
ENSG00000042493	CAPG	protein_coding	capping actin protein, gelsolin like
ENSG00000182472	CAPN12	protein_coding	calpain 12
ENSG00000162949	CAPN13	protein_coding	calpain 13
ENSG00000103326	CAPN15	protein_coding	calpain 15
ENSG00000203697	CAPN8	protein_coding	calpain 8
ENSG00000135773	CAPN9	protein_coding	calpain 9
ENSG00000256812	CAPNS2	protein_coding	calpain small subunit 2
ENSG00000105519	CAPS	protein_coding	calcyphosine
ENSG00000152611	CAPSL	protein_coding	calcyphosine like
ENSG00000198898	CAPZA2	protein_coding	capping actin protein of muscle Z-line subunit alpha 2
ENSG00000142453	CARM1	protein_coding	coactivator associated arginine methyltransferase 1
ENSG00000177303	CASKIN2	protein_coding	CASK interacting protein 2
ENSG00000165806	CASP7	protein_coding	caspase 7
ENSG00000132906	CASP9	protein_coding	caspase 9
ENSG00000036828	CASR	protein_coding	calcium sensing receptor
ENSG00000153113	CAST	protein_coding	calpastatin
ENSG00000130940	CASZ1	protein_coding	castor zinc finger 1
ENSG00000182533	CAV3	protein_coding	caveolin 3
ENSG00000110395	CBL	protein_coding	Cbl proto-oncogene
ENSG00000142273	CBLC	protein_coding	Cbl proto-oncogene C
ENSG00000105879	CBLL1	protein_coding	Cbl proto-oncogene like 1
ENSG00000159231	CBR3	protein_coding	carbonyl reductase 3
ENSG00000145439	CBR4	protein_coding	carbonyl reductase 4
ENSG00000122565	CBX3	protein_coding	chromobox 3
ENSG00000141582	CBX4	protein_coding	chromobox 4
ENSG00000100307	CBX7	protein_coding	chromobox 7
ENSG00000048342	CC2D2A	protein_coding	coiled-coil and C2 domain containing 2A
ENSG00000188649	CC2D2B	protein_coding	coiled-coil and C2 domain containing 2B
ENSG00000060339	CCAR1	protein_coding	cell division cycle and apoptosis regulator 1
ENSG00000167131	CCDC103	protein_coding	coiled-coil domain containing 103
ENSG00000164221	CCDC112	protein_coding	coiled-coil domain containing 112
ENSG00000151773	CCDC122	protein_coding	coiled-coil domain containing 122
ENSG00000244607	CCDC13	protein_coding	coiled-coil domain containing 13
ENSG00000100147	CCDC134	protein_coding	coiled-coil domain containing 134
ENSG00000163492	CCDC141	protein_coding	coiled-coil domain containing 141
ENSG00000149548	CCDC15	protein_coding	coiled-coil domain containing 15
ENSG00000248712	CCDC153	protein_coding	coiled-coil domain containing 153
ENSG00000163749	CCDC158	protein_coding	coiled-coil domain containing 158
ENSG00000280670	CCDC163	protein_coding	coiled-coil domain containing 163
ENSG00000260220	CCDC187	protein_coding	coiled-coil domain containing 187
ENSG00000234409	CCDC188	protein_coding	coiled-coil domain containing 188
ENSG00000185860	CCDC190	protein_coding	coiled-coil domain containing 190
ENSG00000230561	CCDC192	protein_coding	coiled-coil domain containing 192
ENSG00000024862	CCDC28A	protein_coding	coiled-coil domain containing 28A
ENSG00000160050	CCDC28B	protein_coding	coiled-coil domain containing 28B
ENSG00000151468	CCDC3	protein_coding	coiled-coil domain containing 3
ENSG00000176155	CCDC57	protein_coding	coiled-coil domain containing 57
ENSG00000133773	CCDC59	protein_coding	coiled-coil domain containing 59
ENSG00000108091	CCDC6	protein_coding	coiled-coil domain containing 6
ENSG00000104983	CCDC61	protein_coding	coiled-coil domain containing 61
ENSG00000166510	CCDC68	protein_coding	coiled-coil domain containing 68
ENSG00000177352	CCDC71	protein_coding	coiled-coil domain containing 71
ENSG00000253276	CCDC71L	protein_coding	coiled-coil domain containing 71 like
ENSG00000091986	CCDC80	protein_coding	coiled-coil domain containing 80
ENSG00000015133	CCDC88C	protein_coding	coiled-coil domain containing 88C
ENSG00000179071	CCDC89	protein_coding	coiled-coil domain containing 89
ENSG00000123106	CCDC91	protein_coding	coiled-coil domain containing 91
ENSG00000006606	CCL26	protein_coding	C-C motif chemokine ligand 26
ENSG00000151882	CCL28	protein_coding	C-C motif chemokine ligand 28
ENSG00000136280	CCM2	protein_coding	CCM2 scaffold protein
ENSG00000147082	CCNB3	protein_coding	cyclin B3
ENSG00000118971	CCND2	protein_coding	cyclin D2
ENSG00000112576	CCND3	protein_coding	cyclin D3
ENSG00000166946	CCNDBP1	protein_coding	cyclin D1 binding protein 1
ENSG00000162063	CCNF	protein_coding	cyclin F
ENSG00000138764	CCNG2	protein_coding	cyclin G2
ENSG00000118816	CCNI	protein_coding	cyclin I
ENSG00000135083	CCNJL	protein_coding	cyclin J like
ENSG00000082258	CCNT2	protein_coding	cyclin T2
ENSG00000108100	CCNY	protein_coding	cyclin Y
ENSG00000163249	CCNYL1	protein_coding	cyclin Y like 1
ENSG00000103540	CCP110	protein_coding	centriolar coiled-coil protein 110
ENSG00000184305	CCSER1	protein_coding	coiled-coil serine rich protein 1
ENSG00000163468	CCT3	protein_coding	chaperonin containing TCP1 subunit 3
ENSG00000150753	CCT5	protein_coding	chaperonin containing TCP1 subunit 5
ENSG00000146574	CCZ1B	protein_coding	CCZ1 homolog B, vacuolar protein trafficking and biogenesis associated
ENSG00000206531	CD200R1L	protein_coding	CD200 receptor 1 like
ENSG00000012124	CD22	protein_coding	CD22 molecule
ENSG00000272398	CD24	protein_coding	CD24 molecule
ENSG00000198087	CD2AP	protein_coding	CD2 associated protein
ENSG00000161649	CD300LG	protein_coding	CD300 molecule like family member g
ENSG00000241399	CD302	protein_coding	CD302 molecule
ENSG00000135218	CD36	protein_coding	CD36 molecule
ENSG00000160654	CD3G	protein_coding	CD3g molecule
ENSG00000116815	CD58	protein_coding	CD58 molecule
ENSG00000079335	CDC14A	protein_coding	cell division cycle 14A
ENSG00000130177	CDC16	protein_coding	cell division cycle 16
ENSG00000164287	CDC20B	protein_coding	cell division cycle 20B
ENSG00000164045	CDC25A	protein_coding	cell division cycle 25A
ENSG00000158402	CDC25C	protein_coding	cell division cycle 25C
ENSG00000176386	CDC26	protein_coding	cell division cycle 26
ENSG00000105401	CDC37	protein_coding	cell division cycle 37, HSP90 cochaperone
ENSG00000163171	CDC42EP3	protein_coding	CDC42 effector protein 3
ENSG00000094804	CDC6	protein_coding	cell division cycle 6
ENSG00000097046	CDC7	protein_coding	cell division cycle 7
ENSG00000111665	CDCA3	protein_coding	cell division cycle associated 3
ENSG00000134690	CDCA8	protein_coding	cell division cycle associated 8
ENSG00000039068	CDH1	protein_coding	cadherin 1
ENSG00000140937	CDH11	protein_coding	cadherin 11
ENSG00000140945	CDH13	protein_coding	cadherin 13
ENSG00000062038	CDH3	protein_coding	cadherin 3
ENSG00000167258	CDK12	protein_coding	cyclin dependent kinase 12
ENSG00000058091	CDK14	protein_coding	cyclin dependent kinase 14
ENSG00000155111	CDK19	protein_coding	cyclin dependent kinase 19
ENSG00000167797	CDK2AP2	protein_coding	cyclin dependent kinase 2 associated protein 2
ENSG00000250506	CDK3	protein_coding	cyclin dependent kinase 3
ENSG00000105810	CDK6	protein_coding	cyclin dependent kinase 6
ENSG00000145996	CDKAL1	protein_coding	CDK5 regulatory subunit associated protein 1 like 1
ENSG00000006837	CDKL3	protein_coding	cyclin dependent kinase like 3
ENSG00000205111	CDKL4	protein_coding	cyclin dependent kinase like 4
ENSG00000129757	CDKN1C	protein_coding	cyclin dependent kinase inhibitor 1C
ENSG00000129355	CDKN2D	protein_coding	cyclin dependent kinase inhibitor 2D
ENSG00000185267	CDNF	protein_coding	cerebral dopamine neurotrophic factor
ENSG00000064309	CDON	protein_coding	cell adhesion associated, oncogene regulated
ENSG00000140743	CDR2	protein_coding	cerebellar degeneration related protein 2
ENSG00000091527	CDV3	protein_coding	CDV3 homolog
ENSG00000186567	CEACAM19	protein_coding	CEA cell adhesion molecule 19
ENSG00000221869	CEBPD	protein_coding	CCAAT enhancer binding protein delta
ENSG00000103888	CEMIP	protein_coding	cell migration inducing hyaluronidase 1
ENSG00000145241	CENPC	protein_coding	centromere protein C
ENSG00000100162	CENPM	protein_coding	centromere protein M
ENSG00000188312	CENPP	protein_coding	centromere protein P
ENSG00000151725	CENPU	protein_coding	centromere protein U
ENSG00000174007	CEP19	protein_coding	centrosomal protein 19
ENSG00000126001	CEP250	protein_coding	centrosomal protein 250
ENSG00000138180	CEP55	protein_coding	centrosomal protein 55
ENSG00000182923	CEP63	protein_coding	centrosomal protein 63
ENSG00000011523	CEP68	protein_coding	centrosomal protein 68
ENSG00000114107	CEP70	protein_coding	centrosomal protein 70
ENSG00000148019	CEP78	protein_coding	centrosomal protein 78
ENSG00000130695	CEP85	protein_coding	centrosomal protein 85
ENSG00000111860	CEP85L	protein_coding	centrosomal protein 85 like
ENSG00000121289	CEP89	protein_coding	centrosomal protein 89
ENSG00000100422	CERK	protein_coding	ceramide kinase
ENSG00000223802	CERS1	protein_coding	ceramide synthase 1
ENSG00000090661	CERS4	protein_coding	ceramide synthase 4
ENSG00000087237	CETP	protein_coding	cholesteryl ester transfer protein
ENSG00000156206	CFAP161	protein_coding	cilia and flagella associated protein 161
ENSG00000070761	CFAP20	protein_coding	cilia and flagella associated protein 20
ENSG00000179902	CFAP276	protein_coding	chromosome 1 open reading frame 194
ENSG00000197748	CFAP43	protein_coding	cilia and flagella associated protein 43
ENSG00000206530	CFAP44	protein_coding	cilia and flagella associated protein 44
ENSG00000213085	CFAP45	protein_coding	cilia and flagella associated protein 45
ENSG00000188596	CFAP54	protein_coding	cilia and flagella associated protein 54
ENSG00000243710	CFAP57	protein_coding	cilia and flagella associated protein 57
ENSG00000089101	CFAP61	protein_coding	cilia and flagella associated protein 61
ENSG00000105792	CFAP69	protein_coding	cilia and flagella associated protein 69
ENSG00000156042	CFAP70	protein_coding	cilia and flagella associated protein 70
ENSG00000153774	CFDP1	protein_coding	craniofacial development protein 1
ENSG00000172757	CFL1	protein_coding	cofilin 1
ENSG00000001626	CFTR	protein_coding	CF transmembrane conductance regulator
ENSG00000128849	CGNL1	protein_coding	cingulin like 1
ENSG00000159259	CHAF1B	protein_coding	chromatin assembly factor 1 subunit B
ENSG00000106153	CHCHD2	protein_coding	coiled-coil-helix-coiled-coil-helix domain containing 2
ENSG00000125611	CHCHD5	protein_coding	coiled-coil-helix-coiled-coil-helix domain containing 5
ENSG00000131778	CHD1L	protein_coding	chromodomain helicase DNA binding protein 1 like
ENSG00000173575	CHD2	protein_coding	chromodomain helicase DNA binding protein 2
ENSG00000177200	CHD9	protein_coding	chromodomain helicase DNA binding protein 9
ENSG00000085872	CHERP	protein_coding	calcium homeostasis endoplasmic reticulum protein
ENSG00000064886	CHI3L2	protein_coding	chitinase 3 like 2
ENSG00000133063	CHIT1	protein_coding	chitinase 1
ENSG00000203668	CHML	protein_coding	CHM like Rab escort protein
ENSG00000128656	CHN1	protein_coding	chimerin 1
ENSG00000154645	CHODL	protein_coding	chondrolectin
ENSG00000123989	CHPF	protein_coding	chondroitin polymerizing factor
ENSG00000133019	CHRM3	protein_coding	cholinergic receptor muscarinic 3
ENSG00000135902	CHRND	protein_coding	cholinergic receptor nicotinic delta subunit
ENSG00000108556	CHRNE	protein_coding	cholinergic receptor nicotinic epsilon subunit
ENSG00000196811	CHRNG	protein_coding	cholinergic receptor nicotinic gamma subunit
ENSG00000140835	CHST4	protein_coding	carbohydrate sulfotransferase 4
ENSG00000168802	CHTF8	protein_coding	chromosome transmission fidelity factor 8
ENSG00000125954	CHURC1-FNTB	protein_coding	CHURC1-FNTB readthrough
ENSG00000005194	CIAPIN1	protein_coding	cytokine induced apoptosis inhibitor 1
ENSG00000136425	CIB2	protein_coding	calcium and integrin binding family member 2
ENSG00000157884	CIB4	protein_coding	calcium and integrin binding family member 4
ENSG00000138433	CIR1	protein_coding	corepressor interacting with RBPJ, CIR1
ENSG00000099622	CIRBP	protein_coding	cold inducible RNA binding protein
ENSG00000164442	CITED2	protein_coding	Cbp/p300 interacting transactivator with Glu/Asp rich carboxy-terminal domain 2
ENSG00000169607	CKAP2L	protein_coding	cytoskeleton associated protein 2 like
ENSG00000123975	CKS2	protein_coding	CDC28 protein kinase regulatory subunit 2
ENSG00000074054	CLASP1	protein_coding	cytoplasmic linker associated protein 1
ENSG00000134873	CLDN10	protein_coding	claudin 10
ENSG00000157224	CLDN12	protein_coding	claudin 12
ENSG00000256660	CLEC12B	protein_coding	C-type lectin domain family 12 member B
ENSG00000038532	CLEC16A	protein_coding	C-type lectin domain containing 16A
ENSG00000187912	CLEC17A	protein_coding	C-type lectin domain containing 17A
ENSG00000165682	CLEC1B	protein_coding	C-type lectin domain family 1 member B
ENSG00000188393	CLEC2A	protein_coding	C-type lectin domain family 2 member A
ENSG00000163815	CLEC3B	protein_coding	C-type lectin domain family 3 member B
ENSG00000162994	CLHC1	protein_coding	clathrin heavy chain linker domain containing 1
ENSG00000169504	CLIC4	protein_coding	chloride intracellular channel 4
ENSG00000112782	CLIC5	protein_coding	chloride intracellular channel 5
ENSG00000106665	CLIP2	protein_coding	CAP-Gly domain containing linker protein 2
ENSG00000179335	CLK3	protein_coding	CDC like kinase 3
ENSG00000113240	CLK4	protein_coding	CDC like kinase 4
ENSG00000102805	CLN5	protein_coding	CLN5 intracellular trafficking protein
ENSG00000109684	CLNK	protein_coding	cytokine dependent hematopoietic cell linker
ENSG00000134852	CLOCK	protein_coding	clock circadian regulator
ENSG00000172409	CLP1	protein_coding	cleavage factor polyribonucleotide kinase subunit 1
ENSG00000122705	CLTA	protein_coding	clathrin light chain A
ENSG00000120885	CLU	protein_coding	clusterin
ENSG00000103351	CLUAP1	protein_coding	clusterin associated protein 1
ENSG00000132361	CLUH	protein_coding	clustered mitochondria homolog
ENSG00000079101	CLUL1	protein_coding	clusterin like 1
ENSG00000177182	CLVS1	protein_coding	clavesin 1
ENSG00000153815	CMIP	protein_coding	c-Maf inducing protein
ENSG00000140931	CMTM3	protein_coding	CKLF like MARVEL transmembrane domain containing 3
ENSG00000183723	CMTM4	protein_coding	CKLF like MARVEL transmembrane domain containing 4
ENSG00000091317	CMTM6	protein_coding	CKLF like MARVEL transmembrane domain containing 6
ENSG00000205423	CNEP1R1	protein_coding	CTD nuclear envelope phosphatase 1 regulatory subunit 1
ENSG00000132259	CNGA4	protein_coding	cyclic nucleotide gated channel subunit alpha 4
ENSG00000070729	CNGB1	protein_coding	cyclic nucleotide gated channel subunit beta 1
ENSG00000174871	CNIH2	protein_coding	cornichon family AMPA receptor auxiliary protein 2
ENSG00000143786	CNIH3	protein_coding	cornichon family AMPA receptor auxiliary protein 3
ENSG00000148842	CNNM2	protein_coding	cyclin and CBS domain divalent metal cation transport mediator 2
ENSG00000080802	CNOT4	protein_coding	CCR4-NOT transcription complex subunit 4
ENSG00000119865	CNRIP1	protein_coding	cannabinoid receptor interacting protein 1
ENSG00000108797	CNTNAP1	protein_coding	contactin associated protein 1
ENSG00000106603	COA1	protein_coding	cytochrome c oxidase assembly factor 1
ENSG00000162377	COA7	protein_coding	cytochrome c oxidase assembly factor 7
ENSG00000106078	COBL	protein_coding	cordon-bleu WH2 repeat protein
ENSG00000082438	COBLL1	protein_coding	cordon-bleu WH2 repeat protein like 1
ENSG00000166685	COG1	protein_coding	component of oligomeric golgi complex 1
ENSG00000103051	COG4	protein_coding	component of oligomeric golgi complex 4
ENSG00000164597	COG5	protein_coding	component of oligomeric golgi complex 5
ENSG00000133103	COG6	protein_coding	component of oligomeric golgi complex 6
ENSG00000168434	COG7	protein_coding	component of oligomeric golgi complex 7
ENSG00000121058	COIL	protein_coding	coilin
ENSG00000187955	COL14A1	protein_coding	collagen type XIV alpha 1 chain
ENSG00000204291	COL15A1	protein_coding	collagen type XV alpha 1 chain
ENSG00000182871	COL18A1	protein_coding	collagen type XVIII alpha 1 chain
ENSG00000124749	COL21A1	protein_coding	collagen type XXI alpha 1 chain
ENSG00000169436	COL22A1	protein_coding	collagen type XXII alpha 1 chain
ENSG00000188517	COL25A1	protein_coding	collagen type XXV alpha 1 chain
ENSG00000160963	COL26A1	protein_coding	collagen type XXVI alpha 1 chain
ENSG00000196739	COL27A1	protein_coding	collagen type XXVII alpha 1 chain
ENSG00000215018	COL28A1	protein_coding	collagen type XXVIII alpha 1 chain
ENSG00000134871	COL4A2	protein_coding	collagen type IV alpha 2 chain
ENSG00000184374	COLEC10	protein_coding	collectin subfamily member 10
ENSG00000158270	COLEC12	protein_coding	collectin subfamily member 12
ENSG00000173163	COMMD1	protein_coding	copper metabolism domain containing 1
ENSG00000110442	COMMD9	protein_coding	COMM domain containing 9
ENSG00000093010	COMT	protein_coding	catechol-O-methyltransferase
ENSG00000165644	COMTD1	protein_coding	catechol-O-methyltransferase domain containing 1
ENSG00000172301	COPRS	protein_coding	coordinator of PRMT5 and differentiation stimulator
ENSG00000144524	COPS7B	protein_coding	COP9 signalosome subunit 7B
ENSG00000173085	COQ2	protein_coding	coenzyme Q2, polyprenyltransferase
ENSG00000167186	COQ7	protein_coding	coenzyme Q7, hydroxylase
ENSG00000145244	CORIN	protein_coding	corin, serine peptidase
ENSG00000103187	COTL1	protein_coding	coactosin like F-actin binding protein 1
ENSG00000014919	COX15	protein_coding	cytochrome c oxidase assembly homolog COX15
ENSG00000240230	COX19	protein_coding	cytochrome c oxidase assembly factor COX19
ENSG00000115944	COX7A2L	protein_coding	cytochrome c oxidase subunit 7A2 like
ENSG00000131174	COX7B	protein_coding	cytochrome c oxidase subunit 7B
ENSG00000165078	CPA6	protein_coding	carboxypeptidase A6
ENSG00000137449	CPEB2	protein_coding	cytoplasmic polyadenylation element binding protein 2
ENSG00000107864	CPEB3	protein_coding	cytoplasmic polyadenylation element binding protein 3
ENSG00000135678	CPM	protein_coding	carboxypeptidase M
ENSG00000196353	CPNE4	protein_coding	copine 4
ENSG00000124772	CPNE5	protein_coding	copine 5
ENSG00000106066	CPVL	protein_coding	carboxypeptidase vitellogenic like
ENSG00000182158	CREB3L2	protein_coding	cAMP responsive element binding protein 3 like 2
ENSG00000146592	CREB5	protein_coding	cAMP responsive element binding protein 5
ENSG00000143162	CREG1	protein_coding	cellular repressor of E1A stimulated genes 1
ENSG00000163703	CRELD1	protein_coding	cysteine rich with EGF like domains 1
ENSG00000184164	CRELD2	protein_coding	cysteine rich with EGF like domains 2
ENSG00000119878	CRIPT	protein_coding	CXXC repeat containing interactor of PDZ3 domain
ENSG00000006016	CRLF1	protein_coding	cytokine receptor like factor 1
ENSG00000101343	CRNKL1	protein_coding	crooked neck pre-mRNA splicing factor 1
ENSG00000095713	CRTAC1	protein_coding	cartilage acidic protein 1
ENSG00000170275	CRTAP	protein_coding	cartilage associated protein
ENSG00000140577	CRTC3	protein_coding	CREB regulated transcription coactivator 3
ENSG00000213139	CRYGS	protein_coding	crystallin gamma S
ENSG00000165475	CRYL1	protein_coding	crystallin lambda 1
ENSG00000139631	CSAD	protein_coding	cysteine sulfinic acid decarboxylase
ENSG00000124207	CSE1L	protein_coding	chromosome segregation 1 like
ENSG00000147408	CSGALNACT1	protein_coding	chondroitin sulfate N-acetylgalactosaminyltransferase 1
ENSG00000213923	CSNK1E	protein_coding	casein kinase 1 epsilon
ENSG00000176102	CSTF3	protein_coding	cleavage stimulation factor subunit 3
ENSG00000125823	CSTL1	protein_coding	cystatin like 1
ENSG00000149179	CSTPP1	protein_coding	chromosome 11 open reading frame 49
ENSG00000236126	CT47A3	protein_coding	cancer/testis antigen family 47 member A3
ENSG00000230594	CT47A4	protein_coding	cancer/testis antigen family 47 member A4
ENSG00000237957	CT47A5	protein_coding	cancer/testis antigen family 47 member A5
ENSG00000236446	CT47B1	protein_coding	cancer/testis antigen family 47 member B1
ENSG00000159692	CTBP1	protein_coding	C-terminal binding protein 1
ENSG00000175029	CTBP2	protein_coding	C-terminal binding protein 2
ENSG00000124092	CTCFL	protein_coding	CCCTC-binding factor like
ENSG00000144579	CTDSP1	protein_coding	CTD small phosphatase 1
ENSG00000134030	CTIF	protein_coding	cap binding complex dependent translation initiation factor
ENSG00000066032	CTNNA2	protein_coding	catenin alpha 2
ENSG00000198561	CTNND1	protein_coding	catenin delta 1
ENSG00000198730	CTR9	protein_coding	CTR9 homolog, Paf1/RNA polymerase II complex component
ENSG00000077063	CTTNBP2	protein_coding	cortactin binding protein 2
ENSG00000178531	CTXN1	protein_coding	cortexin 1
ENSG00000107611	CUBN	protein_coding	cubilin
ENSG00000119929	CUTC	protein_coding	cutC copper transporter
ENSG00000257923	CUX1	protein_coding	cut like homeobox 1
ENSG00000111249	CUX2	protein_coding	cut like homeobox 2
ENSG00000153015	CWC27	protein_coding	CWC27 spliceosome associated cyclophilin
ENSG00000107562	CXCL12	protein_coding	C-X-C motif chemokine ligand 12
ENSG00000156234	CXCL13	protein_coding	C-X-C motif chemokine ligand 13
ENSG00000121966	CXCR4	protein_coding	C-X-C motif chemokine receptor 4
ENSG00000172215	CXCR6	protein_coding	C-X-C motif chemokine receptor 6
ENSG00000165182	CXorf58	protein_coding	chromosome X open reading frame 58
ENSG00000114395	CYB561D2	protein_coding	cytochrome b561 family member D2
ENSG00000100243	CYB5R3	protein_coding	cytochrome b5 reductase 3
ENSG00000071967	CYBRD1	protein_coding	cytochrome b reductase 1
ENSG00000187954	CYHR1	protein_coding	cysteine and histidine rich 1
ENSG00000148795	CYP17A1	protein_coding	cytochrome P450 family 17 subfamily A member 1
ENSG00000137869	CYP19A1	protein_coding	cytochrome P450 family 19 subfamily A member 1
ENSG00000095596	CYP26A1	protein_coding	cytochrome P450 family 26 subfamily A member 1
ENSG00000003137	CYP26B1	protein_coding	cytochrome P450 family 26 subfamily B member 1
ENSG00000186684	CYP27C1	protein_coding	cytochrome P450 family 27 subfamily C member 1
ENSG00000073067	CYP2W1	protein_coding	cytochrome P450 family 2 subfamily W member 1
ENSG00000205795	CYS1	protein_coding	cystin 1
ENSG00000120306	CYSTM1	protein_coding	cysteine rich transmembrane module containing 1
ENSG00000108669	CYTH1	protein_coding	cytohesin 1
ENSG00000100055	CYTH4	protein_coding	cytohesin 4
ENSG00000129562	DAD1	protein_coding	defender against cell death 1
ENSG00000173402	DAG1	protein_coding	dystroglycan 1
ENSG00000132676	DAP3	protein_coding	death associated protein 3
ENSG00000196730	DAPK1	protein_coding	death associated protein kinase 1
ENSG00000035664	DAPK2	protein_coding	death associated protein kinase 2
ENSG00000167657	DAPK3	protein_coding	death associated protein kinase 3
ENSG00000123977	DAW1	protein_coding	dynein assembly factor with WD repeats 1
ENSG00000183283	DAZAP2	protein_coding	DAZ associated protein 2
ENSG00000138231	DBR1	protein_coding	debranching RNA lariats 1
ENSG00000145041	DCAF1	protein_coding	DDB1 and CUL4 associated factor 1
ENSG00000115827	DCAF17	protein_coding	DDB1 and CUL4 associated factor 17
ENSG00000139990	DCAF5	protein_coding	DDB1 and CUL4 associated factor 5
ENSG00000143164	DCAF6	protein_coding	DDB1 and CUL4 associated factor 6
ENSG00000172992	DCAKD	protein_coding	dephospho-CoA kinase domain containing
ENSG00000251380	DCANP1	protein_coding	dendritic cell associated nuclear protein
ENSG00000164465	DCBLD1	protein_coding	discoidin, CUB and LCCL domain containing 1
ENSG00000057019	DCBLD2	protein_coding	discoidin, CUB and LCCL domain containing 2
ENSG00000170959	DCDC1	protein_coding	doublecortin domain containing 1
ENSG00000146038	DCDC2	protein_coding	doublecortin domain containing 2
ENSG00000156136	DCK	protein_coding	deoxycytidine kinase
ENSG00000170390	DCLK2	protein_coding	doublecortin like kinase 2
ENSG00000163673	DCLK3	protein_coding	doublecortin like kinase 3
ENSG00000172795	DCP2	protein_coding	decapping mRNA 2
ENSG00000110063	DCPS	protein_coding	decapping enzyme, scavenger
ENSG00000104671	DCTN6	protein_coding	dynactin subunit 6
ENSG00000179958	DCTPP1	protein_coding	dCTP pyrophosphatase 1
ENSG00000153904	DDAH1	protein_coding	dimethylarginine dimethylaminohydrolase 1
ENSG00000100523	DDHD1	protein_coding	DDHD domain containing 1
ENSG00000181418	DDN	protein_coding	dendrin
ENSG00000244038	DDOST	protein_coding	dolichyl-diphosphooligosaccharide--protein glycosyltransferase non-catalytic subunit
ENSG00000013573	DDX11	protein_coding	DEAD/H-box helicase 11
ENSG00000088205	DDX18	protein_coding	DEAD-box helicase 18
ENSG00000168872	DDX19A	protein_coding	DEAD-box helicase 19A
ENSG00000124228	DDX27	protein_coding	DEAD-box helicase 27
ENSG00000107625	DDX50	protein_coding	DExD-box helicase 50
ENSG00000278053	DDX52	protein_coding	DExD-box helicase 52
ENSG00000123064	DDX54	protein_coding	DEAD-box helicase 54
ENSG00000111364	DDX55	protein_coding	DEAD-box helicase 55
ENSG00000136271	DDX56	protein_coding	DEAD-box helicase 56
ENSG00000118197	DDX59	protein_coding	DEAD-box helicase 59
ENSG00000110367	DDX6	protein_coding	DEAD-box helicase 6
ENSG00000104325	DECR1	protein_coding	2,4-dienoyl-CoA reductase 1
ENSG00000160570	DEDD2	protein_coding	death effector domain containing 2
ENSG00000146966	DENND2A	protein_coding	DENN domain containing 2A
ENSG00000105339	DENND3	protein_coding	DENN domain containing 3
ENSG00000184014	DENND5A	protein_coding	DENN domain containing 5A
ENSG00000170456	DENND5B	protein_coding	DENN domain containing 5B
ENSG00000139726	DENR	protein_coding	density regulated re-initiation and release factor
ENSG00000155792	DEPTOR	protein_coding	DEP domain containing MTOR interacting protein
ENSG00000072849	DERL2	protein_coding	derlin 2
ENSG00000065357	DGKA	protein_coding	diacylglycerol kinase alpha
ENSG00000136267	DGKB	protein_coding	diacylglycerol kinase beta
ENSG00000077044	DGKD	protein_coding	diacylglycerol kinase delta
ENSG00000058866	DGKG	protein_coding	diacylglycerol kinase gamma
ENSG00000157326	DHRS4	protein_coding	dehydrogenase/reductase 4
ENSG00000109016	DHRS7B	protein_coding	dehydrogenase/reductase 7B
ENSG00000132153	DHX30	protein_coding	DExH-box helicase 30
ENSG00000067596	DHX8	protein_coding	DEAH-box helicase 8
ENSG00000131504	DIAPH1	protein_coding	diaphanous related formin 1
ENSG00000066084	DIP2B	protein_coding	disco interacting protein 2 homolog B
ENSG00000151240	DIP2C	protein_coding	disco interacting protein 2 homolog C
ENSG00000144535	DIS3L2	protein_coding	DIS3 like 3'-5' exoribonuclease 2
ENSG00000162946	DISC1	protein_coding	DISC1 scaffold protein
ENSG00000186047	DLEU7	protein_coding	deleted in lymphocytic leukemia 7
ENSG00000150672	DLG2	protein_coding	discs large MAGUK scaffold protein 2
ENSG00000132535	DLG4	protein_coding	discs large MAGUK scaffold protein 4
ENSG00000151208	DLG5	protein_coding	discs large MAGUK scaffold protein 5
ENSG00000170579	DLGAP1	protein_coding	DLG associated protein 1
ENSG00000080845	DLGAP4	protein_coding	DLG associated protein 4
ENSG00000126787	DLGAP5	protein_coding	DLG associated protein 5
ENSG00000064195	DLX3	protein_coding	distal-less homeobox 3
ENSG00000105880	DLX5	protein_coding	distal-less homeobox 5
ENSG00000178028	DMAP1	protein_coding	DNA methyltransferase 1 associated protein 1
ENSG00000132837	DMGDH	protein_coding	dimethylglycine dehydrogenase
ENSG00000137090	DMRT1	protein_coding	doublesex and mab-3 related transcription factor 1
ENSG00000176399	DMRTA1	protein_coding	DMRT like family A1
ENSG00000135164	DMTF1	protein_coding	cyclin D binding myb like transcription factor 1
ENSG00000164818	DNAAF5	protein_coding	dynein axonemal assembly factor 5
ENSG00000187775	DNAH17	protein_coding	dynein axonemal heavy chain 17
ENSG00000183914	DNAH2	protein_coding	dynein axonemal heavy chain 2
ENSG00000118997	DNAH7	protein_coding	dynein axonemal heavy chain 7
ENSG00000148719	DNAJB12	protein_coding	DnaJ heat shock protein family (Hsp40) member B12
ENSG00000135392	DNAJC14	protein_coding	DnaJ heat shock protein family (Hsp40) member C14
ENSG00000178401	DNAJC22	protein_coding	DnaJ heat shock protein family (Hsp40) member C22
ENSG00000115137	DNAJC27	protein_coding	DnaJ heat shock protein family (Hsp40) member C27
ENSG00000147570	DNAJC5B	protein_coding	DnaJ heat shock protein family (Hsp40) member C5 beta
ENSG00000126698	DNAJC8	protein_coding	DnaJ heat shock protein family (Hsp40) member C8
ENSG00000087470	DNM1L	protein_coding	dynamin 1 like
ENSG00000197959	DNM3	protein_coding	dynamin 3
ENSG00000119772	DNMT3A	protein_coding	DNA methyltransferase 3 alpha
ENSG00000088305	DNMT3B	protein_coding	DNA methyltransferase 3 beta
ENSG00000123992	DNPEP	protein_coding	aspartyl aminopeptidase
ENSG00000135905	DOCK10	protein_coding	dedicator of cytokinesis 10
ENSG00000147251	DOCK11	protein_coding	dedicator of cytokinesis 11
ENSG00000128512	DOCK4	protein_coding	dedicator of cytokinesis 4
ENSG00000129932	DOHH	protein_coding	deoxyhypusine hydroxylase
ENSG00000101134	DOK5	protein_coding	docking protein 5
ENSG00000166171	DPCD	protein_coding	deleted in primary ciliary dyskinesia homolog (mouse)
ENSG00000011332	DPF1	protein_coding	double PHD fingers 1
ENSG00000154813	DPH3	protein_coding	diphthamide biosynthesis 3
ENSG00000117543	DPH5	protein_coding	diphthamide biosynthesis 5
ENSG00000156162	DPY19L4	protein_coding	dpy-19 like 4
ENSG00000162961	DPY30	protein_coding	dpy-30 histone methyltransferase complex regulatory subunit
ENSG00000147647	DPYS	protein_coding	dihydropyrimidinase
ENSG00000157851	DPYSL5	protein_coding	dihydropyrimidinase like 5
ENSG00000136048	DRAM1	protein_coding	DNA damage regulated autophagy modulator 1
ENSG00000177103	DSCAML1	protein_coding	DS cell adhesion molecule like 1
ENSG00000136982	DSCC1	protein_coding	DNA replication and sister chromatid cohesion 1
ENSG00000149636	DSN1	protein_coding	DSN1 component of MIS12 kinetochore complex
ENSG00000151914	DST	protein_coding	dystonin
ENSG00000125821	DTD1	protein_coding	D-aminoacyl-tRNA deacylase 1
ENSG00000143476	DTL	protein_coding	denticleless E3 ubiquitin protein ligase homolog
ENSG00000138101	DTNB	protein_coding	dystrobrevin beta
ENSG00000169570	DTWD2	protein_coding	DTW domain containing 2
ENSG00000163840	DTX3L	protein_coding	deltex E3 ubiquitin ligase 3L
ENSG00000167264	DUS2	protein_coding	dihydrouridine synthase 2
ENSG00000081721	DUSP12	protein_coding	dual specificity phosphatase 12
ENSG00000079393	DUSP13	protein_coding	dual specificity phosphatase 13
ENSG00000139318	DUSP6	protein_coding	dual specificity phosphatase 6
ENSG00000128951	DUT	protein_coding	deoxyuridine triphosphatase
ENSG00000141627	DYM	protein_coding	dymeclin
ENSG00000158560	DYNC1I1	protein_coding	dynein cytoplasmic 1 intermediate chain 1
ENSG00000077380	DYNC1I2	protein_coding	dynein cytoplasmic 1 intermediate chain 2
ENSG00000125971	DYNLRB1	protein_coding	dynein light chain roadblock-type 1
ENSG00000135636	DYSF	protein_coding	dysferlin
ENSG00000169016	E2F6	protein_coding	E2F transcription factor 6
[truncated: 2,421 more rows]

## Sheet: CRunique.KEGG
Term	Overlap	P.value	Adjusted.P.value	Genes
[truncated: 112 more rows]

## Sheet: CRcommon.KEGG
Term	Overlap	P.value	Adjusted.P.value	Genes
[truncated: 97 more rows]

[truncated: 2 more sheets: PRunique.KEGG, PRcommon.KEGG]
