# Supplementary material for: Rewiring of the 3D genome during acquisition of carboplatin resistance in a triple-negative breast cancer patient-derived xenograft
Source: Sci Rep. 2023 Apr 3;13:5420. doi: 10.1038/s41598-023-32568-7 (PMC10070455; doi:10.1038/s41598-023-32568-7)
Supplement: Supplementary file 6 — Supplementary Table S6. [file 41598_2023_32568_MOESM6_ESM.xlsx]

## Sheet: Combined
CR.hot	PR.hot	ensgene	symbol	description	biotype	RNAseq.logFC	RNAseq.significant	WGS.logFC	WGS.significant	Mustache.significant	hicFindTADs.significant	dcHiC.logFC	dcHiC.significant	COSMIC	BushmanLab	Pathway Implicated Driver, coding	Pathway Implicated Driver, noncoding	TNBC superenhancers
7	3	ENSG00000155016	CYP2U1	cytochrome P450 family 2 subfamily U member 1	protein_coding	1.75075	TRUE	0.440573	DUP		CR_unique	25.4918	AA
7	2	ENSG00000005059	MCUB	mitochondrial calcium uniporter dominant negative subunit beta	protein_coding	0.704437	TRUE	0.581506	DUP	CR_common_CR_unique	CR_unique	31.4536	BA
7	3	ENSG00000198856	OSTC	oligosaccharyltransferase complex non-catalytic subunit	protein_coding	0.789868	TRUE	0.430634	DUP		CR_unique	27.1594	AA
7	3	ENSG00000138801	PAPSS1	3'-phosphoadenosine 5'-phosphosulfate synthase 1	protein_coding	0.640059	TRUE	0.461188	DUP		CR_unique	24.5802	AA
7	2	ENSG00000144659	SLC25A38	solute carrier family 25 member 38	protein_coding	1.01671	TRUE	0.324378	DUP	CR_unique	CR_unique	7.61257
7	2	ENSG00000144681	STAC	SH3 and cysteine rich domain	protein_coding	0.721027	TRUE	0.324687	DUP	CR_unique	CR_unique	10.4271
7	2	ENSG00000174599	TRAM1L1	translocation associated membrane protein 1 like 1	protein_coding	1.65799	TRUE	0.443607	DUP	CR_unique		20.7998	BA
6	2	ENSG00000154265	ABCA5	ATP binding cassette subfamily A member 5	protein_coding	1.26917	TRUE	0.504884	DUP	PR_common_CR_common_CR_unique	CR_unique	0.90206
6	2	ENSG00000060971	ACAA1	acetyl-CoA acyltransferase 1	protein_coding	1.21051	TRUE	0.313246	DUP	PR_common_CR_common	CR_unique	6.1781
6	1	ENSG00000073331	ALPK1	alpha kinase 1	protein_coding	0.195103	FALSE	0.539844	DUP	PR_common_PR_unique_CR_common	CR_unique	27.6824	BA
6	2	ENSG00000180801	ARSJ	arylsulfatase family member J	protein_coding	0.801391	TRUE	0.610253	DUP	PR_common_CR_common_CR_unique		21.0596	BA
6	2	ENSG00000138686	BBS7	Bardet-Biedl syndrome 7	protein_coding	0.615555	TRUE	0.58798	DUP		CR_unique	11.0166
6	3	ENSG00000164039	BDH2	3-hydroxybutyrate dehydrogenase 2	protein_coding	0.972	TRUE	-0.525792	DEL	CR_unique	CR_unique	1.73624
6	2	ENSG00000164096	C4orf3	chromosome 4 open reading frame 3	protein_coding	1.23419	TRUE	0.519758	DUP	PR_common		19.2924	BA
6	1	ENSG00000138794	CASP6	caspase 6	protein_coding	0.458564	FALSE	0.42711	DUP	PR_common_CR_common	CR_unique	31.4536	BA
6	1	ENSG00000120262	CCDC170	coiled-coil domain containing 170	protein_coding	0.814869	FALSE	0.312757	DUP	CR_unique	CR_unique	3.83049
6	1	ENSG00000121005	CRISPLD1	cysteine rich secretory protein LCCL domain containing 1	protein_coding	1.08706	TRUE	0.100745		CR_unique		17.4177	BA
6	2	ENSG00000008226	DLEC1	DLEC1 cilia and flagella associated protein	protein_coding	1.32473	TRUE	0.386559	DUP	PR_common_PR_unique_CR_common	CR_unique	6.1781
6	3	ENSG00000161513	FDXR	ferredoxin reductase	protein_coding	1.59216	TRUE	0.501867	DUP	CR_unique	CR_unique	-0.63438
6	2	ENSG00000138685	FGF2	fibroblast growth factor 2	protein_coding	0.870742	TRUE	0.572034	DUP	CR_unique		10.296
6	2	ENSG00000144674	GOLGA4	golgin A4	protein_coding	0.695191	TRUE	0.374858	DUP		CR_unique	12.4057
6	2	ENSG00000138796	HADH	hydroxyacyl-CoA dehydrogenase	protein_coding	0.542894	TRUE	0.388943	DUP	PR_common	CR_unique	30.0229	AA_BA
6	1	ENSG00000172458	IL17D	interleukin 17D	protein_coding	1.27997	TRUE	0.303676		CR_unique	CR_unique	5.64488
6	2	ENSG00000174720	LARP7	La ribonucleoprotein 7, transcriptional regulator	protein_coding	1.03051	TRUE	0.518533	DUP	PR_common_CR_common	PR_common	27.4429	BA
6	2	ENSG00000112357	PEX7	peroxisomal biogenesis factor 7	protein_coding	0.90155	TRUE	0.116501	DUP	PR_common_PR_unique_CR_common	CR_unique	2.48368
6	1	ENSG00000119227	PIGZ	phosphatidylinositol glycan anchor biosynthesis class Z	protein_coding	1.20218	TRUE	0.104143		CR_unique	CR_unique	5.34916
6	2	ENSG00000123739	PLA2G12A	phospholipase A2 group XIIA	protein_coding	0.848381	TRUE	0.528787	DUP	PR_common_CR_common		31.4536	BA
6	2	ENSG00000144647	POMGNT2	protein O-linked mannose N-acetylglucosaminyltransferase 2 (beta 1,4-)	protein_coding	0.708588	TRUE	0.404503	DUP	CR_unique		2.25013
6	1	ENSG00000164099	PRSS12	serine protease 12	protein_coding	0.176333	FALSE	0.542165	DUP	CR_unique		16.2609	BA
6	1	ENSG00000172794	RAB37	RAB37, member RAS oncogene family	protein_coding	0.751363	FALSE	0.398333	DUP	CR_unique	CR_unique	1.69673
6	4	ENSG00000109475	RPL34	ribosomal protein L34	protein_coding	1.47587	TRUE	0.571386	DUP	PR_unique		27.1594	AA
6	2	ENSG00000172809	RPL38	ribosomal protein L38	protein_coding	1.089	TRUE	0.353637	DUP	CR_unique	CR_common	2.37518
6	2	ENSG00000164403	SHROOM1	shroom family member 1	protein_coding	1.11004	TRUE	0.0273206			CR_unique	12.3323	AA
6	2	ENSG00000198944	SOWAHA	sosondowah ankyrin repeat domain family member A	protein_coding	1.26344	TRUE	0.0287113		CR_common	CR_unique	12.3323	AA
6	2	ENSG00000145365	TIFA	TRAF interacting protein with forkhead associated domain	protein_coding	0.758265	TRUE	0.600222	DUP			27.6824	BA
6	2	ENSG00000109654	TRIM2	tripartite motif containing 2	protein_coding	0.644551	TRUE	0.109731	DUP	CR_unique	PR_unique_CR_unique	0.14603
5	2	ENSG00000154263	ABCA10	ATP binding cassette subfamily A member 10	protein_coding	1.71021	TRUE	0.512871	DUP	PR_common_CR_common		0.76992
5	2	ENSG00000164074	ABHD18	abhydrolase domain containing 18	protein_coding	0.816574	TRUE	0.619433	DUP			6.29638
5	2	ENSG00000122971	ACADS	acyl-CoA dehydrogenase short chain	protein_coding	1.22796	TRUE	-0.0296963		CR_unique	CR_unique	0.52585
5	1	ENSG00000133627	ACTR3B	actin related protein 3B	protein_coding	0.777664	TRUE	0.0393606		PR_unique_CR_unique	CR_unique	2.90758
5	2	ENSG00000146416	AIG1	androgen induced 1	protein_coding	1.09662	TRUE	0.236129	DUP	PR_common_CR_unique		2.5074
5	1	ENSG00000164162	ANAPC10	anaphase promoting complex subunit 10	protein_coding	0.699566	FALSE	0.293249	DUP	PR_common_CR_common	CR_unique	4.9056
5	1	ENSG00000145362	ANK2	ankyrin 2	protein_coding	0.406484	FALSE	0.519351	DUP	PR_common_CR_common_CR_unique	PR_common_CR_common_CR_unique	25.754	BA
5	2	ENSG00000164111	ANXA5	annexin A5	protein_coding	1.17042	TRUE	0.52438	DUP			5.23248
5	1	ENSG00000138660	AP1AR	adaptor related protein complex 1 associated regulatory protein	protein_coding	0.216209	FALSE	0.550197	DUP	PR_unique_CR_unique		27.6824	BA
5	3	ENSG00000112379	ARFGEF3	ARFGEF family member 3	protein_coding	0.75813	TRUE	0.307936	DUP	PR_common_CR_common	CR_unique	-2.53089
5	2	ENSG00000164144	ARFIP1	ADP ribosylation factor interacting protein 1	protein_coding	0.442319	FALSE	0.192645	DUP	CR_unique	CR_unique	-4.0097
5	3	ENSG00000152219	ARL14EP	ADP ribosylation factor like GTPase 14 effector protein	protein_coding	0.769343	TRUE	0.252724	DUP		CR_unique	-0.07974
5	0	ENSG00000187676	B3GLCT	beta 3-glucosyltransferase	protein_coding	0.369963	FALSE	0.022431		CR_unique	CR_unique	6.05947
5	1	ENSG00000181004	BBS12	Bardet-Biedl syndrome 12	protein_coding	0.469836	FALSE	0.480185	DUP	CR_common	CR_unique	8.33275
5	1	ENSG00000171634	BPTF	bromodomain PHD finger transcription factor	protein_coding	0.320732	FALSE	0.344212	DUP	CR_unique	PR_common_CR_common	1.99496
5	0	ENSG00000259288	BUB1B-PAK6	BUB1B-PAK6 readthrough	protein_coding	2.46356	FALSE	0.0356239		CR_unique	CR_unique	2.22655
5	2	ENSG00000186665	C17orf58	chromosome 17 open reading frame 58	protein_coding	0.947078	TRUE	0.407111	DUP			1.99496
5	2	ENSG00000151470	C4orf33	chromosome 4 open reading frame 33	protein_coding	0.854016	TRUE	0.531886	DUP			11.7646
5	1	ENSG00000113583	C5orf15	chromosome 5 open reading frame 15	protein_coding	0.208549	FALSE	-0.0180178		CR_unique	CR_unique	16.1599	BA
5	1	ENSG00000145349	CAMK2D	calcium/calmodulin dependent protein kinase II delta	protein_coding	0.365956	FALSE	0.552934	DUP	PR_common_CR_common_CR_unique	PR_common_CR_common	23.5712	BA
5	1	ENSG00000077274	CAPN6	calpain 6	protein_coding	1.27913	TRUE	0.0517504		CR_unique	CR_unique
5	2	ENSG00000160050	CCDC28B	coiled-coil domain containing 28B	protein_coding	0.574604	TRUE	0.297905	DUP		PR_common_CR_common	1.15742
5	2	ENSG00000205089	CCNI2	cyclin I family member 2	protein_coding	1.91138	TRUE	0.0985282				13.2542	AA
5	3	ENSG00000154240	CEP112	centrosomal protein 112	protein_coding	1.45641	TRUE	0.350538	DUP	PR_common_CR_common_CR_unique	CR_unique	-4.76192	BB
5	3	ENSG00000258890	CEP95	centrosomal protein 95	protein_coding	0.617627	TRUE	0.321928	DUP	CR_unique		-5.90085
5	1	ENSG00000205403	CFI	complement factor I	protein_coding	0.448968	FALSE	0.573883	DUP			31.4536	BA
5	1	ENSG00000163539	CLASP2	cytoplasmic linker associated protein 2	protein_coding	0.267458	FALSE	0.321409	DUP	Shared	CR_unique	9.01988
5	2	ENSG00000070371	CLTCL1	clathrin heavy chain like 1	protein_coding	0.878538	TRUE	-0.054128		CR_unique	CR_unique	5.50872		Yes
5	1	ENSG00000182973	CNOT10	CCR4-NOT transcription complex subunit 10	protein_coding	0.246538	FALSE	0.346731	DUP	PR_common_CR_common	CR_unique	12.2452
5	2	ENSG00000084636	COL16A1	collagen type XVI alpha 1 chain	protein_coding	1.09183	TRUE	0.262166	DUP			3.91561
5	1	ENSG00000188517	COL25A1	collagen type XXV alpha 1 chain	protein_coding	0.630054	FALSE	0.494861	DUP	Shared	PR_common_CR_common_CR_unique	30.0988	BA
5	2	ENSG00000144655	CSRNP1	cysteine and serine rich nuclear protein 1	protein_coding	0.888828	TRUE	0.377926	DUP			9.6545
5	2	ENSG00000144677	CTDSPL	CTD small phosphatase like	protein_coding	1.09017	TRUE	0.35115	DUP	PR_common_CR_common		9.81962
5	1	ENSG00000168036	CTNNB1	catenin beta 1	protein_coding	0.320379	FALSE	0.301978	DUP	PR_common_CR_common_CR_unique	CR_unique	8.24782		Yes		Yes	Yes
5	2	ENSG00000119929	CUTC	cutC copper transporter	protein_coding	0.874084	TRUE	-0.100214		CR_unique	PR_common_CR_common	11.9036	BA
5	0	ENSG00000109182	CWH43	cell wall biogenesis 43 C-terminal homolog	protein_coding	0.687889	FALSE	0.0106971			CR_unique	22.7188	BA					Yes
5	2	ENSG00000108654	DDX5	DEAD-box helicase 5	protein_coding	0.0541539	FALSE	0.3697	DUP	CR_unique	CR_unique	-4.48974		Yes
5	1	ENSG00000170579	DLGAP1	DLG associated protein 1	protein_coding	3.16945	TRUE	0.0691504		PR_common_CR_common_CR_unique	PR_common_CR_common_CR_unique	13.5859	BA
5	1	ENSG00000187240	DYNC2H1	dynein cytoplasmic 2 heavy chain 1	protein_coding	1.57326	TRUE	0.0296098		CR_unique		0.01028
5	3	ENSG00000138798	EGF	epidermal growth factor	protein_coding	-1.65751	TRUE	0.475625	DUP	PR_common_CR_common	PR_common_CR_common	27.8055	BA
5	1	ENSG00000242372	EIF6	eukaryotic translation initiation factor 6	protein_coding	0.857374	TRUE	0.0263113		CR_unique	CR_common	1.94311
5	1	ENSG00000170522	ELOVL6	ELOVL fatty acid elongase 6	protein_coding	0.382287	FALSE	0.560675	DUP	PR_common	PR_common	27.1508	BA
5	1	ENSG00000138792	ENPEP	glutamyl aminopeptidase	protein_coding	0.701412	FALSE	0.52054	DUP	PR_common_CR_common	PR_common_CR_common	26.187	BA
5	2	ENSG00000168032	ENTPD3	ectonucleoside triphosphate diphosphohydrolase 3	protein_coding	1.4396	TRUE	0.397698	DUP			7.70385
5	1	ENSG00000182580	EPHB3	EPH receptor B3	protein_coding	0.89679	TRUE	0.037695		CR_unique		2.45067
5	2	ENSG00000178567	EPM2AIP1	EPM2A interacting protein 1	protein_coding	0.798459	TRUE	0.439338	DUP			11.5115
5	1	ENSG00000226887	ERVMER34-1	endogenous retrovirus group MER34 member 1, envelope	protein_coding	1.22191	TRUE	0.129145		PR_common_CR_common	CR_unique	4.64416
5	2	ENSG00000123737	EXOSC9	exosome component 9	protein_coding	0.885356	TRUE	0.464072	DUP			11.0166
5	2	ENSG00000219626	FAM228B	family with sequence similarity 228 member B	protein_coding	1.28091	TRUE	0.0886204		CR_unique	CR_unique	-4.60967
5	2	ENSG00000153558	FBXL2	F-box and leucine rich repeat protein 2	protein_coding	1.23148	TRUE	0.350973	DUP	PR_common_CR_common_CR_unique	PR_common_CR_common	9.01988
5	3	ENSG00000109670	FBXW7	F-box and WD repeat domain containing 7	protein_coding	0.723168	TRUE	0.214368	DUP	PR_common_CR_common_CR_unique	CR_unique	-8.56129		Yes		Yes
5	2	ENSG00000127084	FGD3	FYVE, RhoGEF and PH domain containing 3	protein_coding	0.771439	TRUE	-0.0517736		CR_unique	CR_unique	0.4691
5	1	ENSG00000109534	GAR1	GAR1 ribonucleoprotein	protein_coding	0.495016	FALSE	0.530704	DUP	PR_common_CR_common		27.8055	BA
5	3	ENSG00000189280	GJB5	gap junction protein beta 5	protein_coding	-4.28296	TRUE	0.133267	DUP		CR_unique	0.04074
5	2	ENSG00000165113	GKAP1	G kinase anchoring protein 1	protein_coding	1.20637	TRUE	-0.0253921		CR_unique	CR_unique	0.72994
5	3	ENSG00000149328	GLB1L2	galactosidase beta 1 like 2	protein_coding	-1.73138	TRUE	1.03744	DUP	CR_unique		0.04193
5	2	ENSG00000114745	GORASP1	golgi reassembly stacking protein 1	protein_coding	0.679433	TRUE	0.409863	DUP	PR_common		9.6545
5	3	ENSG00000161509	GRIN2C	glutamate ionotropic receptor NMDA type subunit 2C	protein_coding	1.49704	TRUE	0.474613	DUP	CR_unique		-0.63438
5	2	ENSG00000112339	HBS1L	HBS1 like translational GTPase	protein_coding	0.141107	FALSE	0.165094	DUP	PR_unique	CR_unique	2.98036
5	0	ENSG00000080824	HSP90AA1	heat shock protein 90 alpha family class A member 1	protein_coding	0.259284	FALSE	0.0476736		CR_unique	CR_unique	2.132		Yes
5	1	ENSG00000164070	HSPA4L	heat shock protein family A (Hsp70) member 4 like	protein_coding	0.524596	FALSE	0.505794	DUP	CR_unique		3.73415
5	2	ENSG00000016402	IL20RA	interleukin 20 receptor subunit alpha	protein_coding	1.02866	TRUE	0.123394	DUP	PR_common_CR_common_CR_unique		2.48368
5	2	ENSG00000077684	JADE1	jade family PHD finger 1	protein_coding	1.41115	TRUE	0.475752	DUP	PR_common_CR_common	PR_common_CR_common	3.87109
5	4	ENSG00000100221	JOSD1	Josephin domain containing 1	protein_coding	-0.732498	TRUE	-0.331553	DEL	CR_unique	CR_unique	1.42813
5	0	ENSG00000183340	JRKL	JRK like	protein_coding	0.415584	FALSE	0.21442		CR_unique	CR_unique	0.90728						Yes
5	3	ENSG00000180901	KCTD2	potassium channel tetramerization domain containing 2	protein_coding	0.75827	TRUE	0.522269	DUP	PR_common_CR_common	CR_unique	-0.21525
5	0	ENSG00000166813	KIF7	kinesin family member 7	protein_coding	0.282242	FALSE	0.0132524		CR_unique	CR_unique	1.18017
5	2	ENSG00000138709	LARP1B	La ribonucleoprotein 1B	protein_coding	0.883305	TRUE	0.604854	DUP	PR_common_CR_common	PR_common_CR_common_CR_unique	6.29638
5	2	ENSG00000131023	LATS1	large tumor suppressor kinase 1	protein_coding	0.339786	FALSE	0.386166	DUP	CR_unique	CR_unique	-0.53206		Yes
5	2	ENSG00000093167	LRRFIP2	LRR binding FLII interacting protein 2	protein_coding	0.932174	TRUE	0.397681	DUP	CR_common		12.4057
5	2	ENSG00000135521	LTV1	LTV1 ribosome biogenesis factor	protein_coding	0.640755	TRUE	0.334001	DUP	PR_common_CR_common		5.7974
5	1	ENSG00000145388	METTL14	methyltransferase 14, N6-adenosine-methyltransferase subunit	protein_coding	0.347476	FALSE	0.419756	DUP			19.2029	BA
5	2	ENSG00000087995	METTL2A	methyltransferase 2A, methylcytidine	protein_coding	0.496065	TRUE	0.405702	DUP	PR_common_CR_common		0.6851
5	0	ENSG00000173214	MFSD4B	major facilitator superfamily domain containing 4B	protein_coding	0.43292	FALSE	0.0541921		CR_unique	CR_unique	0.13658
5	2	ENSG00000164073	MFSD8	major facilitator superfamily domain containing 8	protein_coding	0.801514	TRUE	0.569725	DUP			3.73415
5	1	ENSG00000080823	MOK	MOK protein kinase	protein_coding	0.812317	TRUE	0.0128448		PR_common_CR_unique	CR_unique	2.132
5	2	ENSG00000120149	MSX2	msh homeobox 2	protein_coding	2.00367	TRUE	-0.0579473		CR_unique	CR_unique	4.51352
5	3	ENSG00000266714	MYO15B	myosin XVB	protein_coding	1.26476	TRUE	0.478543	DUP	CR_unique	PR_common_CR_common	-1.06356
5	2	ENSG00000166136	NDUFB8	NADH:ubiquinone oxidoreductase subunit B8	protein_coding	1.04009	TRUE	0.039801		PR_common	PR_common	13.9194	AA
5	2	ENSG00000147684	NDUFB9	NADH:ubiquinone oxidoreductase subunit B9	protein_coding	1.04373	TRUE	-0.0158394		CR_unique	CR_unique	0.48274
5	0	ENSG00000188811	NHLRC3	NHL repeat containing 3	protein_coding	0.524572	FALSE	0.0288068			CR_unique	13.8235	BA
5	1	ENSG00000109255	NMU	neuromedin U	protein_coding	1.15207	TRUE	0.109914		CR_unique		12.391
5	3	ENSG00000151623	NR3C2	nuclear receptor subfamily 3 group C member 2	protein_coding	1.12825	TRUE	0.262913	DUP	CR_unique	PR_common	-8.75724
5	1	ENSG00000225950	NTF4	neurotrophin 4	protein_coding	2.7437	TRUE	0.456378			CR_unique	0.02697
5	3	ENSG00000070081	NUCB2	nucleobindin 2	protein_coding	0.744597	TRUE	-0.0493225		CR_unique	PR_common_CR_common	9.1208	AA
5	3	ENSG00000120253	NUP43	nucleoporin 43	protein_coding	0.605312	TRUE	0.275851	DUP	PR_unique_CR_unique	CR_unique	-0.53206
5	1	ENSG00000164164	OTUD4	OTU deubiquitinase 4	protein_coding	0.144623	FALSE	0.267473	DUP	CR_unique		4.9056
5	3	ENSG00000120265	PCMT1	protein-L-isoaspartate (D-aspartate) O-methyltransferase	protein_coding	0.794077	TRUE	0.348146	DUP	CR_unique		-0.53206
5	1	ENSG00000138735	PDE5A	phosphodiesterase 5A	protein_coding	0.61779	FALSE	0.498261	DUP	PR_common_CR_common	PR_common_CR_common	19.2924	BA
5	2	ENSG00000089220	PEBP1	phosphatidylethanolamine binding protein 1	protein_coding	0.638479	TRUE	-0.0914562		CR_unique	CR_unique	7.35497
5	2	ENSG00000034693	PEX3	peroxisomal biogenesis factor 3	protein_coding	0.780883	TRUE	0.286478	DUP			4.23603
5	2	ENSG00000164040	PGRMC2	progesterone receptor membrane component 2	protein_coding	0.741653	TRUE	0.634875	DUP			4.36882
5	1	ENSG00000112419	PHACTR2	phosphatase and actin regulator 2	protein_coding	0.52892	FALSE	0.228344	DUP	PR_common_CR_common_CR_unique	CR_unique	5.7974
5	1	ENSG00000134686	PHC2	polyhomeotic homolog 2	protein_coding	0.0963376	FALSE	0.277343	DUP	CR_unique		3.48087
5	1	ENSG00000164093	PITX2	paired like homeodomain 2	protein_coding	0.584984	FALSE	0.506407	DUP	PR_common_CR_common	PR_common_CR_common	26.187	BA
5	2	ENSG00000118495	PLAGL1	PLAG1 like zinc finger 1	protein_coding	1.50369	TRUE	0.302738	DUP	PR_common_CR_common		5.7974
5	2	ENSG00000187091	PLCD1	phospholipase C delta 1	protein_coding	0.881914	TRUE	0.307429	DUP	PR_common_CR_common		6.1781
5	1	ENSG00000039650	PNKP	polynucleotide kinase 3'-phosphatase	protein_coding	0.810776	TRUE	0.0325756			CR_unique	1.26632
5	2	ENSG00000256525	POLG2	DNA polymerase gamma 2, accessory subunit	protein_coding	0.656163	FALSE	0.360576	DUP	CR_unique	CR_unique	-4.48974
5	2	ENSG00000168938	PPIC	peptidylprolyl isomerase C	protein_coding	1.08742	TRUE	-0.0972131		CR_unique	CR_unique	6.34562
5	1	ENSG00000178226	PRSS36	serine protease 36	protein_coding	2.0848	TRUE	0.00982543		CR_unique		0.21652
5	1	ENSG00000155918	RAET1L	retinoic acid early transcript 1L	protein_coding	0.0783781	FALSE	0.235306	DUP	CR_unique		1.60282
5	2	ENSG00000135597	REPS1	RALBP1 associated Eps domain containing 1	protein_coding	0.45208	TRUE	0.286387	DUP	PR_common	CR_unique
5	1	ENSG00000106399	RPA3	replication protein A3	protein_coding	0.976483	TRUE	0.0882775		CR_unique		0.32877
5	1	ENSG00000188846	RPL14	ribosomal protein L14	protein_coding	0.827316	FALSE	0.417909	DUP		CR_unique	7.70385
5	1	ENSG00000182899	RPL35A	ribosomal protein L35a	protein_coding	0.850473	TRUE	0.0265164			CR_unique	4.00339
5	1	ENSG00000089157	RPLP0	ribosomal protein lateral stalk subunit P0	protein_coding	0.666448	TRUE	0.0621848			CR_unique	4.18975
5	2	ENSG00000168028	RPSA	ribosomal protein SA	protein_coding	1.52127	TRUE	0.522591	DUP			7.61257
5	0	ENSG00000166788	SAAL1	serum amyloid A like 1	protein_coding	0.010914	FALSE	0.0568206		CR_unique		11.3973	BA
5	1	ENSG00000145284	SCD5	stearoyl-CoA desaturase 5	protein_coding	1.28535	TRUE	0.0889337		PR_common_CR_common_CR_unique	CR_unique	1.73166
5	2	ENSG00000093183	SEC22C	SEC22 homolog C, vesicle trafficking protein	protein_coding	0.602935	TRUE	0.384109	DUP	PR_common_CR_common	PR_unique_CR_unique	4.31262
5	1	ENSG00000138802	SEC24B	SEC24 homolog B, COPII coat complex component	protein_coding	0.170095	FALSE	0.487828	DUP	PR_common_CR_common_CR_unique		31.4536	BA
5	3	ENSG00000122335	SERAC1	serine active site containing 1	protein_coding	0.962733	TRUE	0.183845	DUP	CR_unique		-6.74695
5	2	ENSG00000169976	SF3B5	splicing factor 3b subunit 5	protein_coding	1.25753	TRUE	0.0906704	DUP	CR_common	PR_common_CR_common	1.77272
5	2	ENSG00000104205	SGK3	serum/glucocorticoid regulated kinase family member 3	protein_coding	0.737617	TRUE	0.061494				11.1167	AA
5	2	ENSG00000164023	SGMS2	sphingomyelin synthase 2	protein_coding	0.083542	FALSE	0.485728	DUP	PR_common_CR_common		25.4918	AA
5	2	ENSG00000159263	SIM2	SIM bHLH transcription factor 2	protein_coding	1.04608	TRUE	-0.00350594		CR_unique	CR_unique	4.14843						Yes
5	1	ENSG00000083807	SLC27A5	solute carrier family 27 member 5	protein_coding	1.35332	TRUE	0.00359326		CR_common	CR_unique	0.84548
5	1	ENSG00000109062	SLC9A3R1	SLC9A3 regulator 1	protein_coding	0.579916	FALSE	0.26688	DUP	CR_unique		1.69673
5	1	ENSG00000126233	SLURP1	secreted LY6/PLAUR domain containing 1	protein_coding	2.1119	TRUE	0.00667916			CR_unique	5.00893
5	1	ENSG00000166002	SMCO4	single-pass membrane protein with coiled-coil domains 4	protein_coding	0.818335	TRUE	0.103836		CR_unique		0.83566
5	2	ENSG00000163866	SMIM12	small integral membrane protein 12	protein_coding	-0.293856	FALSE	0.273303	DUP	CR_unique	CR_unique	4.18728
5	1	ENSG00000101400	SNTA1	syntrophin alpha 1	protein_coding	1.34199	TRUE	0.00154382		PR_unique_CR_common	CR_unique	3.05783
5	1	ENSG00000064652	SNX24	sorting nexin 24	protein_coding	0.831127	TRUE	0.0101065		PR_common_CR_common_CR_unique	CR_unique	8.37551
5	3	ENSG00000172403	SYNPO2	synaptopodin 2	protein_coding	-1.2888	TRUE	0.560033	DUP	PR_common_CR_common_CR_unique	PR_common_CR_common	19.0068	BA
5	3	ENSG00000055208	TAB2	TGF-beta activated kinase 1 (MAP3K7) binding protein 2	protein_coding	0.573542	TRUE	0.30652	DUP	CR_common_CR_unique	CR_unique	-2.00702
5	2	ENSG00000151500	THYN1	thymocyte nuclear protein 1	protein_coding	1.05731	TRUE	0.861869	DUP			3.75552
5	1	ENSG00000253304	TMEM200B	transmembrane protein 200B	protein_coding	1.22696	TRUE	0.0734211		CR_unique		1.70025
5	1	ENSG00000163900	TMEM41A	transmembrane protein 41A	protein_coding	0.694657	TRUE	0.0556405		CR_unique		3.03172
5	2	ENSG00000179104	TMTC2	transmembrane O-mannosyltransferase targeting cadherins 2	protein_coding	-1.13754	TRUE	0.000814392		CR_unique	CR_unique	2.83735
5	2	ENSG00000115129	TP53I3	tumor protein p53 inducible protein 3	protein_coding	1.15182	TRUE	0.00720748		CR_unique	CR_unique	-4.60967
5	0	ENSG00000165275	TRMT10B	tRNA methyltransferase 10B	protein_coding	0.334888	FALSE	0.131362		CR_unique	CR_unique	0.91599
5	1	ENSG00000142185	TRPM2	transient receptor potential cation channel subfamily M member 2	protein_coding	0.533292	TRUE	0.00629449		CR_unique		0.34535
5	1	ENSG00000211460	TSN	translin	protein_coding	0.497568	TRUE	0.0402223			CR_unique	6.99575
5	1	ENSG00000171045	TSNARE1	t-SNARE domain containing 1	protein_coding	0.12302	FALSE	-0.153899		CR_unique	CR_unique	14.224	BA
5	2	ENSG00000168026	TTC21A	tetratricopeptide repeat domain 21A	protein_coding	1.26019	TRUE	0.341996	DUP	PR_common_CR_common		9.6545
5	2	ENSG00000175931	UBE2O	ubiquitin conjugating enzyme E2 O	protein_coding	0.425781	FALSE	0.45161	DUP	CR_unique	CR_unique	-0.69538
5	1	ENSG00000174607	UGT8	UDP glycosyltransferase 8	protein_coding	0.300163	FALSE	0.526026	DUP	PR_common_CR_unique		18.5396	BA
5	2	ENSG00000164405	UQCRQ	ubiquinol-cytochrome c reductase complex III subunit VII	protein_coding	1.20798	TRUE	0.014797				12.3323	AA
5	1	ENSG00000145390	USP53	ubiquitin specific peptidase 53	protein_coding	0.241726	FALSE	0.483281	DUP	PR_common_CR_common	PR_unique_CR_unique	19.2924	BA
5	2	ENSG00000136059	VILL	villin like	protein_coding	1.26886	TRUE	0.422289	DUP		PR_common_CR_common	9.81962
5	2	ENSG00000114812	VIPR1	vasoactive intestinal peptide receptor 1	protein_coding	1.34749	TRUE	0.394542	DUP			6.62776
5	2	ENSG00000176834	VSIG10	V-set and immunoglobulin domain containing 10	protein_coding	0.734089	TRUE	-0.0313031		CR_unique	CR_unique	7.35497
5	0	ENSG00000089775	ZBTB25	zinc finger and BTB domain containing 25	protein_coding	0.559572	FALSE	0.0510177		CR_unique	CR_unique	3.77029
5	2	ENSG00000114853	ZBTB47	zinc finger and BTB domain containing 47	protein_coding	1.03008	TRUE	0.348298	DUP			4.31262
5	3	ENSG00000178199	ZC3H12D	zinc finger CCCH-type containing 12D	protein_coding	1.13257	TRUE	0.330564	DUP	CR_unique		-2.14416
5	3	ENSG00000175048	ZDHHC14	zinc finger DHHC-type palmitoyltransferase 14	protein_coding	0.648965	TRUE	0.205036	DUP	PR_common_CR_common_CR_unique	CR_unique	-3.25769
5	1	ENSG00000138658	ZGRF1	zinc finger GRF-type containing 1	protein_coding	0.00835221	FALSE	0.538428	DUP	PR_common_CR_common	PR_common_CR_common	27.4429	BA
5	0	ENSG00000188283	ZNF383	zinc finger protein 383	protein_coding	0.205367	FALSE	0.0447299		CR_unique	CR_unique	1.63703
5	1	ENSG00000213015	ZNF580	zinc finger protein 580	protein_coding	0.791466	TRUE	0.0411052			CR_unique	2.73651
5	1	ENSG00000171425	ZNF581	zinc finger protein 581	protein_coding	1.09729	TRUE	0.0476967			CR_unique	2.73651
5	2	ENSG00000182983	ZNF662	zinc finger protein 662	protein_coding	1.25487	TRUE	0.31394	DUP			1.18007
5	2	ENSG00000196417	ZNF765	zinc finger protein 765	protein_coding	-0.799908	TRUE	0.0252775		CR_unique	CR_unique	2.61299
5	1	ENSG00000236609	ZNF853	zinc finger protein 853	protein_coding	1.20083	TRUE	0.0118013			CR_unique	0.11706
4	1	ENSG00000121410	A1BG	alpha-1-B glycoprotein	protein_coding	2.06053	TRUE	0.144141				0.84548
4	1	ENSG00000266967	AARSD1	alanyl-tRNA synthetase domain containing 1	protein_coding	0.675302	TRUE	0.0396188				0.12209
4	0	ENSG00000149313	AASDHPPT	aminoadipate-semialdehyde dehydrogenase-phosphopantetheinyl transferase	protein_coding	0.0459263	FALSE	0.00131214			CR_unique	0.5714
4	0	ENSG00000173208	ABCD2	ATP binding cassette subfamily D member 2	protein_coding	1.00375	FALSE	0.0362738		CR_unique		0.99708
4	1	ENSG00000164163	ABCE1	ATP binding cassette subfamily E member 1	protein_coding	0.331328	FALSE	0.278549	DUP			4.9056
4	3	ENSG00000146386	ABRACL	ABRA C-terminal like	protein_coding	1.25851	TRUE	0.530179	DUP			-2.63305
4	3	ENSG00000114626	ABTB1	ankyrin repeat and BTB domain containing 1	protein_coding	0.81272	TRUE	-0.534574	DEL	PR_common		4.36004
4	1	ENSG00000151498	ACAD8	acyl-CoA dehydrogenase family member 8	protein_coding	0.485799	FALSE	0.855862	DUP			0.04193
4	1	ENSG00000075239	ACAT1	acetyl-CoA acetyltransferase 1	protein_coding	0.558335	TRUE	0.0647984		PR_common_CR_common		1.1201
4	1	ENSG00000078124	ACER3	alkaline ceramidase 3	protein_coding	0.616134	TRUE	0.0260016		PR_common_CR_common	PR_common_CR_common	0.12302
4	2	ENSG00000144648	ACKR2	atypical chemokine receptor 2	protein_coding	-1.02086	FALSE	0.353072	DUP	CR_unique		1.18007
4	3	ENSG00000161533	ACOX1	acyl-CoA oxidase 1	protein_coding	0.843595	TRUE	0.550408	DUP			-1.32136
4	0	ENSG00000131966	ACTR10	actin related protein 10	protein_coding	0.574571	FALSE	0.0468901			CR_unique	0.67984
4	1	ENSG00000114739	ACVR2B	activin A receptor type 2B	protein_coding	0.332406	FALSE	0.34688	DUP	PR_common_CR_common		8.54205
4	1	ENSG00000243989	ACY1	aminoacylase 1	protein_coding	0.610485	TRUE	0.540568				6.33172
4	1	ENSG00000189007	ADAT2	adenosine deaminase tRNA specific 2	protein_coding	0.66506	FALSE	0.270255	DUP	PR_common_CR_common	PR_common_CR_common	2.5074
4	1	ENSG00000063761	ADCK1	aarF domain containing kinase 1	protein_coding	0.0455068	FALSE	-0.0192546		CR_unique	CR_unique	2.58092
4	2	ENSG00000112414	ADGRG6	adhesion G protein-coupled receptor G6	protein_coding	0.339494	FALSE	0.183608	DUP	PR_common_PR_unique_CR_common	CR_unique	-0.57159
4	3	ENSG00000072364	AFF4	AF4/FMR2 family member 4	protein_coding	-0.568711	TRUE	0.00152103		PR_common_CR_common_CR_unique		12.3323	AA	Yes
4	0	ENSG00000026652	AGPAT4	1-acylglycerol-3-phosphate O-acyltransferase 4	protein_coding	0.517382	FALSE	0.0252966		PR_common_CR_common_CR_unique	CR_unique	2.26921						Yes
4	1	ENSG00000135541	AHI1	Abelson helper integration site 1	protein_coding	0.286387	FALSE	0.179155	DUP	PR_common_CR_common_CR_unique	PR_common_CR_common	4.55828
4	1	ENSG00000117448	AKR1A1	aldo-keto reductase family 1 member A1	protein_coding	0.970773	TRUE	0.00530728		PR_common_CR_common		1.44833
4	2	ENSG00000180318	ALX1	ALX homeobox 1	protein_coding	1.49421	TRUE	-0.293047		PR_common	CR_unique	3.11088
4	3	ENSG00000196704	AMZ2	archaelysin family metallopeptidase 2	protein_coding	0.934547	TRUE	0.369555	DUP	CR_common	PR_common_CR_common	-0.90767
4	1	ENSG00000089053	ANAPC5	anaphase promoting complex subunit 5	protein_coding	0.325401	FALSE	-0.0184999		CR_unique	CR_unique	0.58063
4	2	ENSG00000107890	ANKRD26	ankyrin repeat domain 26	protein_coding	0.872096	TRUE	0.0180746		CR_unique		-4.06775
4	1	ENSG00000198483	ANKRD35	ankyrin repeat domain 35	protein_coding	1.48247	TRUE	0.129863				1.15622
4	0	ENSG00000168876	ANKRD49	ankyrin repeat domain 49	protein_coding	0.122267	FALSE	0.0603305		CR_unique	CR_common	1.42921
4	1	ENSG00000151458	ANKRD50	ankyrin repeat domain 50	protein_coding	0.272964	FALSE	0.41822	DUP	PR_common_CR_common	PR_common	11.7692
4	3	ENSG00000071205	ARHGAP10	Rho GTPase activating protein 10	protein_coding	0.582284	TRUE	0.264873	DUP	PR_common_CR_common_CR_unique	PR_common_CR_common	-8.75724
4	1	ENSG00000128805	ARHGAP22	Rho GTPase activating protein 22	protein_coding	0.339021	FALSE	-0.0545121		CR_unique	CR_unique	8.82878
4	3	ENSG00000102606	ARHGEF7	Rho guanine nucleotide exchange factor 7	protein_coding	-0.329474	FALSE	-0.180776		CR_unique	CR_unique	10.5986	AA
4	1	ENSG00000196503	ARL9	ADP ribosylation factor like GTPase 9	protein_coding	0.904814	TRUE	0.0613522				9.63516
4	4	ENSG00000125449	ARMC7	armadillo repeat containing 7	protein_coding	0.749146	TRUE	0.562104	DUP	PR_unique		-0.21525
4	1	ENSG00000146476	ARMT1	acidic residue methyltransferase 1	protein_coding	0.251951	FALSE	0.278301	DUP	PR_common_CR_common		3.83049
4	0	ENSG00000250151	ARPC4-TTLL3	ARPC4-TTLL3 readthrough	protein_coding	0.00885328	FALSE	1		PR_common_CR_common_CR_unique	CR_unique	14.2393
4	3	ENSG00000141337	ARSG	arylsulfatase G	protein_coding	0.837788	TRUE	0.327311	DUP	PR_common_CR_common	PR_common_CR_common	-1.08195
4	4	ENSG00000100325	ASCC2	activating signal cointegrator 1 complex subunit 2	protein_coding	-0.485105	TRUE	-0.297766	DEL	CR_unique		4.32888
4	2	ENSG00000070669	ASNS	asparagine synthetase (glutamine-hydrolyzing)	protein_coding	-0.651148	TRUE	0.122147		CR_unique		4.02499
4	1	ENSG00000148219	ASTN2	astrotactin 2	protein_coding	0.0504008	FALSE	-0.0486586		CR_unique	CR_unique	0.85843
4	1	ENSG00000177556	ATOX1	antioxidant 1 copper chaperone	protein_coding	0.745543	TRUE	0.0789339		PR_common_CR_common		3.42362
4	0	ENSG00000074370	ATP2A3	ATPase sarcoplasmic/endoplasmic reticulum Ca2+ transporting 3	protein_coding	0.0959689	FALSE	0.0460149		CR_unique		2.28576
4	1	ENSG00000152234	ATP5F1A	ATP synthase F1 subunit alpha	protein_coding	0.892782	TRUE	0.0409303				5.67855
4	1	ENSG00000135390	ATP5MC2	ATP synthase membrane subunit c locus 2	protein_coding	0.592357	TRUE	0.117418				0.28133
4	1	ENSG00000167283	ATP5MG	ATP synthase membrane subunit g	protein_coding	0.834994	TRUE	0.0333201				0.50062
4	1	ENSG00000156411	ATP5MJ	ATP synthase membrane subunit j	protein_coding	0.773441	TRUE	0.0806686				2.31127
4	0	ENSG00000047249	ATP6V1H	ATPase H+ transporting V1 subunit H	protein_coding	0.595179	FALSE	0.041146		CR_unique	PR_unique_CR_unique	1.36907
4	2	ENSG00000165240	ATP7A	ATPase copper transporting alpha	protein_coding	-0.92707	TRUE	0.00121644		CR_unique	CR_unique
4	2	ENSG00000168488	ATXN2L	ataxin 2 like	protein_coding	-0.723103	TRUE	0.072393			CR_unique	1.53165
4	1	ENSG00000027847	B4GALT7	beta-1,4-galactosyltransferase 7	protein_coding	0.910236	TRUE	0.0629411				3.06514
4	1	ENSG00000002330	BAD	BCL2 associated agonist of cell death	protein_coding	1.06434	TRUE	0.0384741				0.38096
4	1	ENSG00000107262	BAG1	BAG cochaperone 1	protein_coding	0.835585	TRUE	0.122635				0.88702
4	0	ENSG00000087088	BAX	BCL2 associated X, apoptosis regulator	protein_coding	0.160254	FALSE	0.0211942		CR_unique		0.19209		Yes		Yes
4	1	ENSG00000171159	BBLN	bublin coiled coil protein	protein_coding	1.18635	TRUE	0.0458037				1.47636
4	2	ENSG00000099385	BCL7C	BAF chromatin remodeling complex subunit BCL7C	protein_coding	0.84432	TRUE	0.0774514		PR_unique		1.17871
4	1	ENSG00000161267	BDH1	3-hydroxybutyrate dehydrogenase 1	protein_coding	1.10633	TRUE	0.0365408		PR_common_CR_common	CR_unique
4	1	ENSG00000105829	BET1	Bet1 golgi vesicular membrane trafficking protein	protein_coding	0.681053	TRUE	0.0399711				0.0762
4	3	ENSG00000136717	BIN1	bridging integrator 1	protein_coding	-1.51742	TRUE	-0.113826		CR_unique	CR_unique	2.15505						Yes
4	0	ENSG00000108578	BLMH	bleomycin hydrolase	protein_coding	0.181019	FALSE	0.0131854		CR_unique		0.18979
4	1	ENSG00000135441	BLOC1S1	biogenesis of lysosomal organelles complex 1 subunit 1	protein_coding	0.702693	TRUE	0.0111406				4.72567
4	0	ENSG00000138756	BMP2K	BMP2 inducible kinase	protein_coding	0.106031	FALSE	0.0405541		PR_common_CR_common_CR_unique	CR_unique	2.16304
4	2	ENSG00000173068	BNC2	basonuclin 2	protein_coding	1.23163	TRUE	-0.042679		Shared	CR_unique	1.04682
4	0	ENSG00000113734	BNIP1	BCL2 interacting protein 1	protein_coding	0.193921	FALSE	0.0192791		PR_common_CR_common	CR_unique	7.77319
4	1	ENSG00000166275	BORCS7	BLOC-1 related complex subunit 7	protein_coding	0.823552	TRUE	0.0719498				1.78245
4	1	ENSG00000012048	BRCA1	BRCA1 DNA repair associated	protein_coding	3.84687	TRUE	0.0304122		PR_common_CR_common		0.3739		Yes
4	1	ENSG00000160469	BRSK1	BR serine/threonine kinase 1	protein_coding	1.11853	TRUE	0.0123383		PR_common_CR_common		0.45634
4	2	ENSG00000160058	BSDC1	BSD domain containing 1	protein_coding	-0.235547	FALSE	0.254295	DUP	CR_unique		3.37826
4	0	ENSG00000179476	C14orf28	chromosome 14 open reading frame 28	protein_coding	0.705877	FALSE	0.0118254			CR_unique	0.77896
4	1	ENSG00000141219	C17orf80	chromosome 17 open reading frame 80	protein_coding	0.143069	FALSE	0.28043	DUP	PR_common_CR_common		0.04127
4	3	ENSG00000128346	C22orf23	chromosome 22 open reading frame 23	protein_coding	1.71493	TRUE	-0.229714	DEL	PR_common_CR_common		2.36736
4	1	ENSG00000242259	C22orf39	chromosome 22 open reading frame 39	protein_coding	0.67189	TRUE	0.0220263		PR_unique_CR_unique		5.50872
4	1	ENSG00000225556	C2CD4D	C2 calcium dependent domain containing 4D	protein_coding	1.20727	TRUE	0.155418		PR_common_CR_common		4.64791
4	2	ENSG00000237651	C2orf74	chromosome 2 open reading frame 74	protein_coding	1.20992	TRUE	0.0567548		CR_unique		-1.27316
4	0	ENSG00000164241	C5orf63	chromosome 5 open reading frame 63	protein_coding	0.42299	FALSE	0.116771			CR_unique	5.25337
4	1	ENSG00000063180	CA11	carbonic anhydrase 11	protein_coding	0.737303	FALSE	-0.108094		CR_unique	CR_unique	0.31536
4	1	ENSG00000178372	CALML5	calmodulin like 5	protein_coding	1.08867	TRUE	0.0351038		CR_unique
4	0	ENSG00000138380	CARF	calcium responsive transcription factor	protein_coding	0.35129	FALSE	0.0347366			CR_unique	7.48832
4	4	ENSG00000153113	CAST	calpastatin	protein_coding	-0.766863	TRUE	-0.92846	DEL	PR_common_CR_common	PR_common_PR_unique_CR_common	14.7796	BA
4	2	ENSG00000179397	CATSPERE	catsper channel auxiliary subunit epsilon	protein_coding	1.71054	TRUE	-0.0348868				13.7914	BA
4	1	ENSG00000159231	CBR3	carbonyl reductase 3	protein_coding	0.740516	TRUE	0.0715533		PR_common_CR_common	PR_common_CR_common	1.83103
4	0	ENSG00000135736	CCDC102A	coiled-coil domain containing 102A	protein_coding	0.564066	FALSE	0.0689346		CR_unique		0.58425
4	0	ENSG00000173581	CCDC106	coiled-coil domain containing 106	protein_coding	0.341528	FALSE	0.00865187			CR_unique	2.73651
4	0	ENSG00000136710	CCDC115	coiled-coil domain containing 115	protein_coding	0.294948	FALSE	0.00384719			CR_unique	5.89891
4	1	ENSG00000242715	CCDC169	coiled-coil domain containing 169	protein_coding	-0.208755	FALSE	0.0819416		CR_unique	CR_unique	0.71572
4	2	ENSG00000024862	CCDC28A	coiled-coil domain containing 28A	protein_coding	1.0971	TRUE	0.19698	DUP		PR_common_CR_common
4	3	ENSG00000109881	CCDC34	coiled-coil domain containing 34	protein_coding	1.10851	TRUE	0.248223	DUP			-2.43531
4	2	ENSG00000108588	CCDC47	coiled-coil domain containing 47	protein_coding	0.253132	FALSE	0.440349	DUP	CR_unique		-0.66236
4	0	ENSG00000133101	CCNA1	cyclin A1	protein_coding	0.655511	FALSE	0.071305		PR_common	CR_unique	0.71572
4	1	ENSG00000145386	CCNA2	cyclin A2	protein_coding	0.21974	FALSE	0.525236	DUP			11.0166
4	0	ENSG00000166946	CCNDBP1	cyclin D1 binding protein 1	protein_coding	0.450287	FALSE	0.0766447		CR_unique	PR_common_CR_common	0.22064
4	2	ENSG00000184451	CCR10	C-C motif chemokine receptor 10	protein_coding	1.21853	TRUE	-0.045713		CR_unique		0.34272
4	1	ENSG00000173992	CCS	copper chaperone for superoxide dismutase	protein_coding	1.3097	TRUE	0.0255351				0.51622
4	2	ENSG00000132141	CCT6B	chaperonin containing TCP1 subunit 6B	protein_coding	0.932468	TRUE	-0.0200317		PR_common_PR_unique_CR_unique	CR_unique	3.00573
4	2	ENSG00000167775	CD320	CD320 molecule	protein_coding	0.811057	TRUE	0.103205			CR_unique	-1.07276
4	1	ENSG00000085117	CD82	CD82 molecule	protein_coding	0.730672	TRUE	0.0668421		PR_common_PR_unique_CR_common		1.84897
4	2	ENSG00000179604	CDC42EP4	CDC42 effector protein 4	protein_coding	-0.019621	FALSE	0.362927	DUP	CR_unique		0.01777
4	3	ENSG00000250506	CDK3	cyclin dependent kinase 3	protein_coding	1.49573	TRUE	0.847997	DUP		PR_common_CR_common	-0.60201
4	1	ENSG00000185267	CDNF	cerebral dopamine neurotrophic factor	protein_coding	1.85484	TRUE	0.0384229		PR_common	PR_common_CR_common	0.59377
4	1	ENSG00000213066	CEP43	centrosomal protein 43	protein_coding	0.0891219	FALSE	0.0216478				13.4667	AA
4	2	ENSG00000188452	CERKL	ceramide kinase like	protein_coding	2.00161	TRUE	-0.0243756		PR_common_CR_common	CR_unique	11.052
4	1	ENSG00000139624	CERS5	ceramide synthase 5	protein_coding	0.523369	TRUE	0.0625673		CR_common		0.2273
4	2	ENSG00000163075	CFAP221	cilia and flagella associated protein 221	protein_coding	2.02053	TRUE	-0.028221		PR_common_CR_common	CR_unique	7.26109
4	3	ENSG00000100399	CHADL	chondroadherin like	protein_coding	3.75873	TRUE	-0.395052	DEL	PR_common_CR_common		0.82636
4	1	ENSG00000106554	CHCHD3	coiled-coil-helix-coiled-coil-helix domain containing 3	protein_coding	0.0242324	FALSE	-0.0170543		CR_unique	CR_unique	8.21703
4	2	ENSG00000159685	CHCHD6	coiled-coil-helix-coiled-coil-helix domain containing 6	protein_coding	0.0663157	FALSE	-0.579529	DEL	PR_common_CR_common	CR_unique	4.88786
4	2	ENSG00000177830	CHID1	chitinase domain containing 1	protein_coding	0.627691	TRUE	-0.205688		CR_unique		0.65974
4	1	ENSG00000090539	CHRD	chordin	protein_coding	1.41557	TRUE	0.0701358		PR_common_CR_common		0.82969
4	2	ENSG00000115526	CHST10	carbohydrate sulfotransferase 10	protein_coding	0.876626	TRUE	-0.0880955			CR_unique	4.62412
4	2	ENSG00000122863	CHST3	carbohydrate sulfotransferase 3	protein_coding	-1.42679	TRUE	0.0195127		CR_unique		2.47719
4	1	ENSG00000160161	CILP2	cartilage intermediate layer protein 2	protein_coding	1.73882	TRUE	0.207936		PR_common_CR_common		2.53863
4	1	ENSG00000122966	CIT	citron rho-interacting serine/threonine kinase	protein_coding	-0.709289	FALSE	0.0368408		PR_common_CR_common_CR_unique	CR_unique	20.4027	BA
4	3	ENSG00000164442	CITED2	Cbp/p300 interacting transactivator with Glu/Asp rich carboxy-terminal domain 2	protein_coding	1.05148	TRUE	0.177538	DUP	PR_common_CR_common	PR_common_CR_common	-2.72541					Yes
4	2	ENSG00000163815	CLEC3B	C-type lectin domain family 3 member B	protein_coding	3.2557	TRUE	-0.26748		CR_unique	PR_common_CR_common	8.36613
4	2	ENSG00000130779	CLIP1	CAP-Gly domain containing linker protein 1	protein_coding	-0.752907	TRUE	0.0375344		PR_unique_CR_unique	CR_unique	0.86485		Yes
4	1	ENSG00000198515	CNGA1	cyclic nucleotide gated channel subunit alpha 1	protein_coding	1.85276	TRUE	0.114548		CR_common_CR_unique		10.885
4	2	ENSG00000153721	CNKSR3	CNKSR family member 3	protein_coding	0.349135	FALSE	0.243071	DUP	PR_common_CR_common_CR_unique	CR_unique	-0.53133
4	1	ENSG00000183978	COA3	cytochrome c oxidase assembly factor 3	protein_coding	0.65507	TRUE	0.168642				0.12209
4	1	ENSG00000166685	COG1	component of oligomeric golgi complex 1	protein_coding	0.476693	FALSE	0.47402	DUP	PR_common	PR_common_CR_common	0.04127
4	1	ENSG00000215018	COL28A1	collagen type XXVIII alpha 1 chain	protein_coding	1.38754	TRUE	0.00500762		PR_common_CR_common_CR_unique	PR_common_CR_common	0.32877
4	4	ENSG00000188243	COMMD6	COMM domain containing 6	protein_coding	0.966092	TRUE	-0.0786743		CR_unique	PR_common	-10.2704	AA
4	1	ENSG00000110442	COMMD9	COMM domain containing 9	protein_coding	0.668263	TRUE	0.0164646		PR_common_CR_common	PR_common_CR_common	0.19646
4	4	ENSG00000181789	COPG1	COPI coat complex subunit gamma 1	protein_coding	-0.474695	TRUE	-0.610588	DEL	PR_common_CR_common	CR_unique	3.09559
4	1	ENSG00000133983	COX16	cytochrome c oxidase assembly factor COX16	protein_coding	0.574816	TRUE	0.0866544				2.43144
4	0	ENSG00000109472	CPE	carboxypeptidase E	protein_coding	0.654243	FALSE	0.0850453		PR_common_CR_common	CR_unique	10.1979
4	2	ENSG00000104324	CPQ	carboxypeptidase Q	protein_coding	1.17624	TRUE	-0.0828569		Shared	CR_unique	3.97238
4	1	ENSG00000088882	CPXM1	carboxypeptidase X, M14 family member 1	protein_coding	2.67704	TRUE	0.0407568				1.37325
4	1	ENSG00000088766	CRLS1	cardiolipin synthase 1	protein_coding	0.684066	TRUE	0.171801		PR_common_CR_common		5.65913
4	1	ENSG00000170275	CRTAP	cartilage associated protein	protein_coding	0.488756	FALSE	0.364394	DUP	PR_common_CR_common	PR_common_CR_common	8.51221
4	1	ENSG00000105662	CRTC1	CREB regulated transcription coactivator 1	protein_coding	0.168113	FALSE	0.0923128		CR_unique	CR_unique	-0.28797		Yes
4	2	ENSG00000165475	CRYL1	crystallin lambda 1	protein_coding	1.11677	TRUE	-0.154391		CR_unique	PR_common_CR_common	5.64488
4	3	ENSG00000172346	CSDC2	cold shock domain containing C2	protein_coding	3.04018	TRUE	-0.455905	DEL			0.96014
4	0	ENSG00000040531	CTNS	cystinosin, lysosomal cystine transporter	protein_coding	0.0673713	FALSE	0.0220263		PR_common_CR_common	CR_unique	5.76193
4	2	ENSG00000101160	CTSZ	cathepsin Z	protein_coding	0.147756	FALSE	-0.588102	DEL	CR_unique		3.73426
4	1	ENSG00000150316	CWC15	CWC15 spliceosome associated protein homolog	protein_coding	0.584565	TRUE	0.0798201				1.09392
4	1	ENSG00000145824	CXCL14	C-X-C motif chemokine ligand 14	protein_coding	2.02	TRUE	0.0669502			PR_common	7.34941
4	2	ENSG00000167740	CYB5D2	cytochrome b5 domain containing 2	protein_coding	0.671506	TRUE	-0.0849444			CR_unique	0.09096
4	3	ENSG00000161544	CYGB	cytoglobin	protein_coding	2.25208	TRUE	0.503399	DUP	PR_common_CR_common		-1.0408
4	1	ENSG00000001630	CYP51A1	cytochrome P450 family 51 subfamily A member 1	protein_coding	0.139992	FALSE	-0.0175941		CR_unique	CR_unique	2.79941
4	1	ENSG00000180902	D2HGDH	D-2-hydroxyglutarate dehydrogenase	protein_coding	0.63088	FALSE	-0.0609575		CR_unique	CR_unique	9.38705
4	2	ENSG00000146122	DAAM2	dishevelled associated activator of morphogenesis 2	protein_coding	-0.845656	TRUE	0.0243528		PR_common_CR_common	CR_unique	2.35638
4	1	ENSG00000164488	DACT2	dishevelled binding antagonist of beta catenin 2	protein_coding	3.39816	TRUE	0.0192195				3.92883
4	2	ENSG00000178149	DALRD3	DALR anticodon binding domain containing 3	protein_coding	0.784269	TRUE	-0.0351894		PR_common_CR_common	CR_unique	7.3869
4	1	ENSG00000167657	DAPK3	death associated protein kinase 3	protein_coding	0.815189	TRUE	0.0673163		PR_common_CR_common	PR_common_CR_common	1.34652
4	1	ENSG00000155368	DBI	diazepam binding inhibitor, acyl-CoA binding protein	protein_coding	1.48588	TRUE	0.00536318				5.62181
4	3	ENSG00000170390	DCLK2	doublecortin like kinase 2	protein_coding	0.80037	TRUE	0.202287	DUP	PR_common_CR_common	PR_common_CR_common	-5.31545						Yes
4	0	ENSG00000178105	DDX10	DEAD-box helicase 10	protein_coding	0.00675328	FALSE	0.0213643		CR_unique	PR_common	1.50604		Yes
4	2	ENSG00000177030	DEAF1	DEAF1 transcription factor	protein_coding	0.761408	TRUE	-0.0414271		CR_unique	CR_unique
4	1	ENSG00000128185	DGCR6L	DiGeorge syndrome critical region gene 6 like	protein_coding	0.644192	TRUE	0.0755071				3.93421
4	2	ENSG00000162496	DHRS3	dehydrogenase/reductase 3	protein_coding	0.730912	TRUE	0.00779837			CR_unique	-1.29043
4	1	ENSG00000187630	DHRS4L2	dehydrogenase/reductase 4 like 2	protein_coding	1.02997	TRUE	0.143755		CR_unique
4	1	ENSG00000197406	DIO3	iodothyronine deiodinase 3	protein_coding	1.82048	TRUE	0.0194962				3.03005
4	1	ENSG00000158856	DMTN	dematin actin binding protein	protein_coding	0.680512	TRUE	0.0626385				2.57912
4	0	ENSG00000077232	DNAJC10	DnaJ heat shock protein family (Hsp40) member C10	protein_coding	0.119449	FALSE	0.00174309		PR_common_CR_common	CR_unique	11.9843
4	3	ENSG00000150760	DOCK1	dedicator of cytokinesis 1	protein_coding	-1.36223	TRUE	-0.106286		CR_unique	CR_unique	7.04943
4	1	ENSG00000166171	DPCD	deleted in primary ciliary dyskinesia homolog (mouse)	protein_coding	1.42584	TRUE	0.0136749		PR_common_CR_common	PR_common_CR_common	4.14751
4	3	ENSG00000176978	DPP7	dipeptidyl peptidase 7	protein_coding	0.953679	TRUE	0.176534		PR_common_CR_common		-4.3942	AA
4	2	ENSG00000156162	DPY19L4	dpy-19 like 4	protein_coding	0.581126	TRUE	-0.0872821		CR_unique	PR_common_CR_common	8.00666
4	2	ENSG00000162961	DPY30	dpy-30 histone methyltransferase complex regulatory subunit	protein_coding	0.521432	TRUE	0.135246		CR_unique	PR_common_CR_common	-9.57223
4	1	ENSG00000126870	DYNC2I1	dynein 2 intermediate chain 1	protein_coding	1.01948	TRUE	0.237533				1.67602
4	2	ENSG00000203734	ECT2L	epithelial cell transforming 2 like	protein_coding	1.29069	TRUE	0.243971	DUP	PR_common_CR_common
4	3	ENSG00000151617	EDNRA	endothelin receptor type A	protein_coding	0.60277	FALSE	0.239173	DUP	CR_unique	PR_unique	-10.2854
4	3	ENSG00000184349	EFNA5	ephrin A5	protein_coding	1.3521	TRUE	-0.708294	DEL	PR_common_CR_common_CR_unique	PR_common_PR_unique_CR_common	4.02222
4	1	ENSG00000114784	EIF1B	eukaryotic translation initiation factor 1B	protein_coding	0.467633	FALSE	0.269784	DUP	CR_common	PR_common	7.70385
4	1	ENSG00000243056	EIF4EBP3	eukaryotic translation initiation factor 4E binding protein 3	protein_coding	1.34713	TRUE	0.321928			CR_common	6.78124
4	4	ENSG00000184708	EIF4ENIF1	eukaryotic translation initiation factor 4E nuclear import factor 1	protein_coding	-0.608893	TRUE	-0.28043	DEL	PR_common_PR_unique_CR_common	CR_unique	3.87851
4	3	ENSG00000179387	ELMOD2	ELMO domain containing 2	protein_coding	0.830799	TRUE	0.456552	DUP			-0.77446
4	2	ENSG00000049540	ELN	elastin	protein_coding	3.64399	TRUE	0.015243			CR_unique	-1.63392		Yes
4	1	ENSG00000118402	ELOVL4	ELOVL fatty acid elongase 4	protein_coding	0.857339	TRUE	0.0713846				6.7499						Yes
4	1	ENSG00000104412	EMC2	ER membrane protein complex subunit 2	protein_coding	0.107708	FALSE	-0.0504574		CR_unique	CR_unique	3.01179
4	1	ENSG00000186998	EMID1	EMI domain containing 1	protein_coding	1.17081	TRUE	0.027879		PR_common_PR_unique_CR_common	PR_common_CR_common	4.34463
4	0	ENSG00000142227	EMP3	epithelial membrane protein 3	protein_coding	0.127297	FALSE	0.191386		CR_unique		0.23715
4	2	ENSG00000152223	EPG5	ectopic P-granules autophagy protein 5 homolog	protein_coding	0.662861	TRUE	-0.0250697		PR_unique_CR_unique	CR_unique	4.75663
4	1	ENSG00000172031	EPHX4	epoxide hydrolase 4	protein_coding	0.743311	TRUE	0.0403795				3.41967
4	4	ENSG00000164307	ERAP1	endoplasmic reticulum aminopeptidase 1	protein_coding	-1.53208	TRUE	-0.845263	DEL	PR_common		14.7796	BA
4	4	ENSG00000164308	ERAP2	endoplasmic reticulum aminopeptidase 2	protein_coding	-1.67536	TRUE	-0.84398	DEL			14.7796	BA
4	0	ENSG00000166979	EVA1C	eva-1 homolog C	protein_coding	0.374015	FALSE	0.00250251		CR_unique		0.43663
4	0	ENSG00000067208	EVI5	ecotropic viral integration site 5	protein_coding	0.279362	FALSE	0.0110756		PR_common_CR_common	CR_unique	0.49021
4	3	ENSG00000167880	EVPL	envoplakin	protein_coding	0.849085	TRUE	0.410658	DUP	PR_common_CR_common	PR_common_CR_common	-0.60201
4	2	ENSG00000187609	EXD3	exonuclease 3'-5' domain containing 3	protein_coding	0.918541	TRUE	0.0725631		PR_common_CR_common	CR_unique	-2.14426
4	1	ENSG00000157036	EXOG	exo/endonuclease G	protein_coding	0.283022	FALSE	0.236431	DUP	PR_common_CR_common	PR_common_CR_common	12.3504
4	0	ENSG00000107371	EXOSC3	exosome component 3	protein_coding	0.439068	FALSE	0.0918701		CR_unique		0.91599
4	2	ENSG00000075914	EXOSC7	exosome component 7	protein_coding	0.549592	TRUE	-0.255805		CR_unique	PR_common_CR_common	8.36613
4	0	ENSG00000165591	FAAH2	fatty acid amide hydrolase 2	protein_coding	0.0850968	FALSE	0.0374747		CR_unique	CR_unique
4	1	ENSG00000133193	FAM104A	family with sequence similarity 104 member A	protein_coding	0.0806159	FALSE	0.527463	DUP	CR_common		0.04127
4	1	ENSG00000169122	FAM110B	family with sequence similarity 110 member B	protein_coding	0.0216359	FALSE	-0.0552055		CR_unique	CR_unique	0.10549
4	1	ENSG00000188938	FAM120AOS	family with sequence similarity 120A opposite strand	protein_coding	0.687812	TRUE	0.00682872		PR_common_CR_common	PR_common_CR_common	2.18677
4	1	ENSG00000225828	FAM229A	family with sequence similarity 229 member A	protein_coding	0.54256	FALSE	0.353637	DUP			3.37826
4	0	ENSG00000174749	FAM241A	family with sequence similarity 241 member A	protein_coding	0.325231	FALSE	0.505289				23.5648	BA
4	0	ENSG00000183844	FAM3B	FAM3 metabolism regulating signaling molecule B	protein_coding	0.808811	FALSE	0.0263033		CR_unique		1.38044
4	0	ENSG00000077458	FAM76B	family with sequence similarity 76 member B	protein_coding	0.262078	FALSE	0.0956078		CR_unique		0.89798
4	1	ENSG00000196159	FAT4	FAT atypical cadherin 4	protein_coding	0.650162	FALSE	0.516655	DUP	PR_common_CR_common		9.17273		Yes
4	3	ENSG00000188878	FBF1	Fas binding factor 1	protein_coding	1.40053	TRUE	0.439969	DUP	PR_common_CR_common		-1.32136
4	2	ENSG00000140092	FBLN5	fibulin 5	protein_coding	1.47203	TRUE	-0.0216408		CR_unique		0.77058
4	0	ENSG00000153832	FBXO36	F-box protein 36	protein_coding	0.22631	FALSE	0.00190455		PR_common_CR_common	CR_unique	2.42537
4	1	ENSG00000107829	FBXW4	F-box and WD repeat domain containing 4	protein_coding	0.680741	TRUE	0.0221057				4.14751
4	1	ENSG00000173486	FKBP2	FKBP prolyl isomerase 2	protein_coding	1.04477	TRUE	0.395929				0.59284
4	0	ENSG00000109920	FNBP4	formin binding protein 4	protein_coding	0.0883599	FALSE	0.0331838		CR_unique	CR_unique
4	1	ENSG00000187140	FOXD3	forkhead box D3	protein_coding	3.74345	TRUE	0.0248747		PR_common_CR_common		1.45126
4	1	ENSG00000160282	FTCD	formimidoyltransferase cyclodeaminase	protein_coding	1.0228	TRUE	0.0472058		CR_unique	PR_common_CR_common
4	2	ENSG00000108592	FTSJ3	FtsJ RNA 2'-O-methyltransferase 3	protein_coding	0.253763	FALSE	0.352118	DUP	CR_unique		-1.60961
4	1	ENSG00000001036	FUCA2	alpha-L-fucosidase 2	protein_coding	0.390497	FALSE	0.268867	DUP			4.23603
4	0	ENSG00000174951	FUT1	fucosyltransferase 1 (H blood group)	protein_coding	0.397091	FALSE	0.0532118		CR_unique		0.31536
4	1	ENSG00000137726	FXYD6	FXYD domain containing ion transport regulator 6	protein_coding	1.10821	TRUE	0.0167433		PR_common_CR_common		3.80586
4	3	ENSG00000109458	GAB1	GRB2 associated binding protein 1	protein_coding	0.674872	TRUE	0.254183	DUP	PR_unique_CR_unique		-13.7454
4	1	ENSG00000104064	GABPB1	GA binding protein transcription factor subunit beta 1	protein_coding	0.235081	FALSE	0.0303965		CR_unique	CR_unique	-1.59616
4	0	ENSG00000143458	GABPB2	GA binding protein transcription factor subunit beta 2	protein_coding	0.488058	FALSE	0.0640287		CR_unique		2.98456
4	3	ENSG00000108479	GALK1	galactokinase 1	protein_coding	1.81983	TRUE	0.548621	DUP		PR_common_CR_common	-1.32136
4	1	ENSG00000144649	GASK1A	golgi associated kinase 1A	protein_coding	1.17974	TRUE	0.378253				2.25013
4	3	ENSG00000059691	GATB	glutamyl-tRNA amidotransferase subunit B	protein_coding	0.631594	TRUE	0.240646	DUP			-9.17904
4	3	ENSG00000164404	GDF9	growth differentiation factor 9	protein_coding	1.63116	TRUE	-0.156234				12.3323	AA
4	2	ENSG00000239857	GET4	guided entry of tail-anchored proteins factor 4	protein_coding	0.858108	TRUE	0.105353		CR_unique	PR_common_CR_common	-2.12993
4	4	ENSG00000164347	GFM2	GTP dependent ribosome recycling factor mitochondrial 2	protein_coding	-1.12885	TRUE	-0.826281	DEL	PR_common_CR_common	CR_unique	4.09112
4	5	ENSG00000100083	GGA1	golgi associated, gamma adaptin ear containing, ARF binding protein 1	protein_coding	-0.495986	TRUE	-0.324174	DEL	PR_unique	CR_unique	2.58514
4	3	ENSG00000055211	GINM1	glycoprotein integral membrane 1	protein_coding	1.10661	TRUE	0.261291	DUP	CR_common		-0.53206
4	3	ENSG00000188910	GJB3	gap junction protein beta 3	protein_coding	-1.1762	TRUE	0.198598	DUP			0.04074
4	1	ENSG00000170266	GLB1	galactosidase beta 1	protein_coding	0.230071	FALSE	0.338203	DUP			12.2452
4	1	ENSG00000163521	GLB1L	galactosidase beta 1 like	protein_coding	1.18944	TRUE	0.0181473				2.36517
4	1	ENSG00000242616	GNG10	G protein subunit gamma 10	protein_coding	0.667695	TRUE	0.756729				1.56268
4	1	ENSG00000134697	GNL2	G protein nucleolar 2	protein_coding	-0.248703	FALSE	0.0165879		CR_unique	CR_unique	1.5544
4	2	ENSG00000077585	GPR137B	G protein-coupled receptor 137B	protein_coding	-3.62466	TRUE	0.0416058		CR_unique		2.77428
4	3	ENSG00000173890	GPR160	G protein-coupled receptor 160	protein_coding	0.138441	FALSE	-0.227651	DEL	CR_unique	CR_unique	-7.54052
4	2	ENSG00000166073	GPR176	G protein-coupled receptor 176	protein_coding	-2.52715	TRUE	0.0315826		CR_unique		2.19848
4	1	ENSG00000233276	GPX1	glutathione peroxidase 1	protein_coding	0.496575	TRUE	0.0580056				9.30817
4	3	ENSG00000100351	GRAP2	GRB2 related adaptor protein 2	protein_coding	-0.223234	FALSE	-0.324848	DEL	CR_unique	CR_unique	1.41452
4	3	ENSG00000177885	GRB2	growth factor receptor bound protein 2	protein_coding	0.701861	TRUE	0.480924	DUP	PR_common_PR_unique_CR_common		-0.64742
4	2	ENSG00000100983	GSS	glutathione synthetase	protein_coding	0.933201	TRUE	-0.0317089		CR_unique		1.43603
4	4	ENSG00000138780	GSTCD	glutathione S-transferase C-terminal domain containing	protein_coding	-1.03152	TRUE	-0.572307	DEL	CR_unique	PR_common_CR_common	1.33925
4	1	ENSG00000197448	GSTK1	glutathione S-transferase kappa 1	protein_coding	0.812666	TRUE	0.0103009				2.9621
4	1	ENSG00000134202	GSTM3	glutathione S-transferase mu 3	protein_coding	1.61916	TRUE	0.0813604				2.65617
4	2	ENSG00000148834	GSTO1	glutathione S-transferase omega 1	protein_coding	1.00377	TRUE	-0.152003			CR_unique	0.52788
4	3	ENSG00000272047	GTF2H5	general transcription factor IIH subunit 5	protein_coding	1.18136	TRUE	0.188304	DUP			-6.74695
4	1	ENSG00000122034	GTF3A	general transcription factor IIIA	protein_coding	0.332814	FALSE	0.0215332				9.98177	AA
4	1	ENSG00000085382	HACE1	HECT domain and ankyrin repeat containing E3 ubiquitin protein ligase 1	protein_coding	-0.326042	FALSE	0.0212078		CR_unique	CR_unique	4.61732
4	1	ENSG00000196565	HBG2	hemoglobin subunit gamma 2	protein_coding	0.271208	FALSE	-0.34645		CR_unique	CR_unique	0.18177
4	2	ENSG00000184508	HDDC3	HD domain containing 3	protein_coding	0.873306	TRUE	-0.0154714			CR_unique	2.13732
4	3	ENSG00000051620	HEBP2	heme binding protein 2	protein_coding	1.45882	TRUE	0.294376	DUP	PR_common_CR_common	PR_common_CR_common	-2.53089
4	3	ENSG00000112406	HECA	hdc homolog, cell cycle regulator	protein_coding	0.798827	TRUE	0.319017	DUP		PR_common_CR_common	-2.63305
4	3	ENSG00000167861	HID1	HID1 domain containing	protein_coding	0.964318	TRUE	0.450514	DUP	PR_common_CR_common	PR_common_CR_common	-0.63438
4	1	ENSG00000181061	HIGD1A	HIG1 hypoxia inducible domain family member 1A	protein_coding	0.348166	FALSE	0.182952	DUP			1.18007
4	0	ENSG00000168172	HOOK3	hook microtubule tethering protein 3	protein_coding	0.0665324	FALSE	0.0540783		CR_unique		4.3468		Yes
4	1	ENSG00000173917	HOXB2	homeobox B2	protein_coding	2.82715	TRUE	0.0574855				1.86775
4	1	ENSG00000182742	HOXB4	homeobox B4	protein_coding	6.1416	TRUE	0.275278		CR_common		1.86775
4	2	ENSG00000105707	HPN	hepsin	protein_coding	1.51556	TRUE	0.0347131		PR_common_CR_common	CR_unique	-0.18506
4	1	ENSG00000165704	HPRT1	hypoxanthine phosphoribosyltransferase 1	protein_coding	0.581658	TRUE	0.0307435		PR_common_CR_common	CR_unique
4	1	ENSG00000100209	HSCB	HscB mitochondrial iron-sulfur cluster cochaperone	protein_coding	0.608836	TRUE	0.0357079				5.03433
4	3	ENSG00000108622	ICAM2	intercellular adhesion molecule 2	protein_coding	1.0464	TRUE	0.39821	DUP	PR_common_CR_common	PR_common	-2.88404
4	1	ENSG00000134049	IER3IP1	immediate early response 3 interacting protein 1	protein_coding	0.948294	TRUE	0.163926				8.68343
4	3	ENSG00000109083	IFT20	intraflagellar transport 20	protein_coding	0.714986	TRUE	-0.096676		CR_unique	CR_unique	-2.92906
4	3	ENSG00000114446	IFT57	intraflagellar transport 57	protein_coding	0.113739	FALSE	-0.582402	DEL	CR_unique	CR_unique	-2.53236
4	1	ENSG00000157368	IL34	interleukin 34	protein_coding	0.933495	TRUE	0.0216951			PR_common_CR_common	0.02051
4	2	ENSG00000136695	IL36RN	interleukin 36 receptor antagonist	protein_coding	-3.07811	TRUE	0.0346775			CR_unique	7.00462
4	2	ENSG00000184903	IMMP2L	inner mitochondrial membrane peptidase subunit 2	protein_coding	0.589569	TRUE	-0.0785102		PR_common_PR_unique_CR_common	CR_unique	3.56046
4	2	ENSG00000178035	IMPDH2	inosine monophosphate dehydrogenase 2	protein_coding	0.514386	TRUE	-0.313681		PR_common_CR_common	CR_unique	7.3869
4	3	ENSG00000109452	INPP4B	inositol polyphosphate-4-phosphatase type II B	protein_coding	1.64301	TRUE	0.311574	DUP	Shared	PR_common_CR_common_CR_unique	-6.37856
4	1	ENSG00000125629	INSIG2	insulin induced gene 2	protein_coding	0.842846	TRUE	0.00316728				2.89001
4	1	ENSG00000171105	INSR	insulin receptor	protein_coding	0.637532	TRUE	0.145369		PR_unique_CR_unique		0.46729
4	4	ENSG00000138785	INTS12	integrator complex subunit 12	protein_coding	-0.735384	TRUE	-0.593904	DEL	CR_unique	PR_common_CR_common_CR_unique	1.33925
4	2	ENSG00000108506	INTS2	integrator complex subunit 2	protein_coding	-0.191245	FALSE	0.240937	DUP	CR_unique		0.68315
4	1	ENSG00000164066	INTU	inturned planar cell polarity protein	protein_coding	0.681825	FALSE	0.524579	DUP			3.52129
4	1	ENSG00000160051	IQCC	IQ motif containing C	protein_coding	0.223175	FALSE	0.0871326	DUP			1.15742
4	1	ENSG00000166578	IQCD	IQ motif containing D	protein_coding	1.06917	TRUE	0.0328762		PR_common_CR_common		1.55682
4	0	ENSG00000114473	IQCG	IQ motif containing G	protein_coding	0.385889	FALSE	0.134046			CR_unique	4.00339
4	1	ENSG00000143127	ITGA10	integrin subunit alpha 10	protein_coding	0.927419	TRUE	0.0694968				1.15622
4	3	ENSG00000144668	ITGA9	integrin subunit alpha 9	protein_coding	-2.98274	TRUE	0.379562	DUP	PR_common_CR_common_CR_unique	PR_common_CR_common_CR_unique	9.81962
4	3	ENSG00000132470	ITGB4	integrin subunit beta 4	protein_coding	1.15617	TRUE	0.438527	DUP		CR_common	-1.06356						Yes
4	1	ENSG00000081692	JMJD4	jumonji domain containing 4	protein_coding	0.74128	TRUE	0.0599821		PR_common		7.6516
4	3	ENSG00000070495	JMJD6	jumonji domain containing 6, arginine demethylase and lysine hydroxylase	protein_coding	1.0921	TRUE	0.413231	DUP	PR_common	CR_common	-1.0408
4	2	ENSG00000132854	KANK4	KN motif and ankyrin repeat domains 4	protein_coding	1.79413	TRUE	0.0178367		PR_common_CR_common	CR_unique	-0.22008
4	3	ENSG00000186625	KATNA1	katanin catalytic subunit A1	protein_coding	1.22197	TRUE	0.19624	DUP			-0.53206
4	1	ENSG00000153822	KCNJ16	potassium inwardly rectifying channel subfamily J member 16	protein_coding	0.697296	FALSE	0.576441	DUP			1.48396
4	2	ENSG00000121774	KHDRBS1	KH RNA binding domain containing, signal transduction associated 1	protein_coding	-0.0856626	FALSE	0.25826	DUP	CR_unique		1.15742
4	1	ENSG00000149633	KIAA1755	KIAA1755	protein_coding	1.50743	TRUE	0.018897		PR_common_CR_common	PR_common_CR_common	1.02126						Yes
4	2	ENSG00000121621	KIF18A	kinesin family member 18A	protein_coding	-0.0515902	FALSE	0.208436	DUP	CR_unique		0.58696
4	2	ENSG00000169926	KLF13	Kruppel like factor 13	protein_coding	-0.61486	TRUE	0.041465		CR_unique	CR_unique
4	1	ENSG00000213160	KLHL23	kelch like family member 23	protein_coding	0.766695	TRUE	0.0505754				9.04858
4	2	ENSG00000182481	KPNA2	karyopherin subunit alpha 2	protein_coding	0.0317682	FALSE	0.405535	DUP	CR_unique		-0.90767
4	2	ENSG00000172086	KRCC1	lysine rich coiled-coil 1	protein_coding	0.692652	TRUE	-0.0171073			CR_unique	3.17244
4	1	ENSG00000111057	KRT18	keratin 18	protein_coding	0.987191	TRUE	0.0502951				3.00163
4	1	ENSG00000170421	KRT8	keratin 8	protein_coding	1.00211	TRUE	0.0165512		PR_common_CR_common		3.00163
4	0	ENSG00000183722	LHFPL6	LHFPL tetraspan subfamily member 6	protein_coding	0.900778	FALSE	0.108282				16.9349	BA	Yes
4	4	ENSG00000113594	LIFR	LIF receptor subunit alpha	protein_coding	-2.83304	TRUE	-0.330492	DEL	PR_common_CR_common	CR_unique	3.00348		Yes
4	3	ENSG00000145721	LIX1	limb and CNS expressed 1	protein_coding	2.76066	TRUE	-0.771771	DEL	PR_common_CR_common		11.7498
4	3	ENSG00000073350	LLGL2	LLGL scribble cell polarity complex component 2	protein_coding	0.970875	TRUE	0.503105	DUP	PR_common_CR_unique		-1.06356
4	1	ENSG00000169223	LMAN2	lectin, mannose binding 2	protein_coding	0.715812	TRUE	0.0114048				5.43113
4	0	ENSG00000185621	LMLN	leishmanolysin like peptidase	protein_coding	0.373242	FALSE	0.0376234			CR_unique	5.84198
4	4	ENSG00000113441	LNPEP	leucyl and cystinyl aminopeptidase	protein_coding	-0.827056	TRUE	-0.870489	DEL	PR_common_CR_common		14.7796	BA
4	2	ENSG00000138131	LOXL4	lysyl oxidase like 4	protein_coding	2.1269	TRUE	-0.143997		CR_unique		3.33875
4	3	ENSG00000139679	LPAR6	lysophosphatidic acid receptor 6	protein_coding	1.00103	TRUE	-0.0019562		CR_unique	CR_unique	-5.73628
4	1	ENSG00000126243	LRFN3	leucine rich repeat and fibronectin type III domain containing 3	protein_coding	1.32656	TRUE	0.10284		CR_common		0.88408
4	2	ENSG00000148655	LRMDA	leucine rich melanocyte differentiation associated	protein_coding	1.19356	TRUE	-0.107691				11.4225	BA
4	1	ENSG00000160233	LRRC3	leucine rich repeat containing 3	protein_coding	1.05421	TRUE	0.0824622				0.34535
4	2	ENSG00000133640	LRRIQ1	leucine rich repeats and IQ motif containing 1	protein_coding	2.44174	TRUE	-0.176302		Shared	CR_unique	4.79444
4	3	ENSG00000164167	LSM6	LSM6 homolog, U6 small nuclear RNA and mRNA degradation associated	protein_coding	0.683711	TRUE	0.210711	DUP			-9.0502						Yes
4	1	ENSG00000164109	MAD2L1	mitotic arrest deficient 2 like 1	protein_coding	0.296908	FALSE	0.62239	DUP	CR_common	PR_common_CR_common	9.65851
4	1	ENSG00000124688	MAD2L1BP	MAD2L1 binding protein	protein_coding	0.20583	FALSE	0.0227713		CR_unique	PR_unique	0.14061
4	1	ENSG00000187391	MAGI2	membrane associated guanylate kinase, WW and PDZ domain containing 2	protein_coding	1.36019	TRUE	0.0263795		Shared	PR_common_CR_common_CR_unique	1.19507
4	0	ENSG00000073803	MAP3K13	mitogen-activated protein kinase kinase kinase 13	protein_coding	0.345482	FALSE	0.0352036		PR_common_CR_common_CR_unique	CR_unique	3.03172		Yes
4	1	ENSG00000180834	MAP6D1	MAP6 domain containing 1	protein_coding	0.916764	TRUE	0.17724				3.20425
4	3	ENSG00000107643	MAPK8	mitogen-activated protein kinase 8	protein_coding	-0.805744	TRUE	-0.0358007		CR_unique	CR_unique	8.82878
4	1	ENSG00000173926	MARCHF3	membrane associated ring-CH-type finger 3	protein_coding	1.22934	TRUE	0.0694108				5.59515
4	1	ENSG00000019169	MARCO	macrophage receptor with collagenous structure	protein_coding	1.10515	TRUE	0.0694214				6.82116						Yes
4	2	ENSG00000178460	MCMDC2	minichromosome maintenance domain containing 2	protein_coding	-0.350163	FALSE	0.0075001		PR_common_CR_common	CR_unique	11.1167	AA
4	1	ENSG00000090674	MCOLN1	mucolipin TRP cation channel 1	protein_coding	0.594707	TRUE	0.0960966		PR_common_CR_common		0.95266
4	1	ENSG00000116353	MECR	mitochondrial trans-2-enoyl-CoA reductase	protein_coding	0.389545	FALSE	0.155581	DUP	PR_common_CR_common	PR_common_CR_common	1.70025
4	1	ENSG00000161920	MED11	mediator complex subunit 11	protein_coding	0.651945	TRUE	0.0637759				0.16287
4	1	ENSG00000163975	MELTF	melanotransferrin	protein_coding	0.716447	TRUE	0.0622843				5.34916
4	3	ENSG00000117899	MESD	mesoderm development LRP chaperone	protein_coding	0.58141	TRUE	0.0709302				-9.68684	AA
4	2	ENSG00000111142	METAP2	methionyl aminopeptidase 2	protein_coding	0.579644	TRUE	-0.0202882		CR_unique		0.49152
4	1	ENSG00000169519	METTL15	methyltransferase like 15	protein_coding	0.49817	FALSE	0.189107	DUP	PR_common_CR_common_CR_unique		0.58696
4	3	ENSG00000181038	METTL23	methyltransferase like 23	protein_coding	1.18306	TRUE	0.442128	DUP		CR_common	-1.0408
4	2	ENSG00000074416	MGLL	monoglyceride lipase	protein_coding	0.0538796	FALSE	-0.473398	DEL		CR_unique	4.38369
4	2	ENSG00000085871	MGST2	microsomal glutathione S-transferase 2	protein_coding	0.400462	FALSE	0.532874	DUP	PR_common_CR_common_CR_unique	CR_unique	-0.73869
4	3	ENSG00000125457	MIF4GD	MIF4G domain containing	protein_coding	1.27616	TRUE	0.550113	DUP	CR_common	PR_common_CR_common	-0.64742
4	1	ENSG00000116691	MIIP	migration and invasion inhibitory protein	protein_coding	0.755719	TRUE	0.185556				0.94517
4	0	ENSG00000164654	MIOS	meiosis regulator for oocyte development	protein_coding	0.206106	FALSE	0.0715383		PR_common_CR_common	CR_unique	0.32877
4	1	ENSG00000076242	MLH1	mutL homolog 1	protein_coding	0.188784	FALSE	0.278643	DUP	PR_common_CR_common	PR_common_CR_common	12.4057		Yes
4	2	ENSG00000151611	MMAA	metabolism of cobalamin associated A	protein_coding	0.869177	FALSE	0.325147	DUP	CR_unique	PR_common_CR_common	-8.71926
4	1	ENSG00000139428	MMAB	metabolism of cobalamin associated B	protein_coding	0.616108	TRUE	0.0101688				0.83146
4	2	ENSG00000066382	MPPED2	metallophosphoesterase domain containing 2	protein_coding	1.14414	FALSE	0.243184	DUP	PR_common_CR_common_CR_unique	CR_unique	-0.07974
4	3	ENSG00000011028	MRC2	mannose receptor C type 2	protein_coding	1.45255	TRUE	0.276177	DUP	PR_common_PR_unique_CR_common	PR_common	-0.03366
4	0	ENSG00000169288	MRPL1	mitochondrial ribosomal protein L1	protein_coding	0.285357	FALSE	0.0646375		CR_common	CR_unique	4.19573
4	1	ENSG00000242485	MRPL20	mitochondrial ribosomal protein L20	protein_coding	0.744165	TRUE	0.263034				2.57946
4	3	ENSG00000204316	MRPL38	mitochondrial ribosomal protein L38	protein_coding	1.24541	TRUE	0.601886	DUP	PR_common_CR_common	PR_common_CR_common	-1.32136
4	3	ENSG00000167862	MRPL58	mitochondrial ribosomal protein L58	protein_coding	1.10209	TRUE	0.489516	DUP			-0.21525
4	1	ENSG00000243927	MRPS6	mitochondrial ribosomal protein S6	protein_coding	1.12527	TRUE	0.0214089		PR_common_CR_common		2.56824
4	3	ENSG00000125445	MRPS7	mitochondrial ribosomal protein S7	protein_coding	1.01637	TRUE	0.418874	DUP	CR_common	PR_common_CR_common	-0.64742
4	2	ENSG00000052802	MSMO1	methylsterol monooxygenase 1	protein_coding	0.578126	TRUE	-0.147613		CR_unique		10.1979
4	2	ENSG00000174099	MSRB3	methionine sulfoxide reductase B3	protein_coding	1.39243	TRUE	-0.0634983		Shared	CR_unique	6.21553
4	2	ENSG00000120832	MTERF2	mitochondrial transcription termination factor 2	protein_coding	0.658798	TRUE	-0.178803		CR_unique		8.33327
4	0	ENSG00000103707	MTFMT	mitochondrial methionyl-tRNA formyltransferase	protein_coding	0.181944	FALSE	0.00655027		CR_unique	CR_unique
4	1	ENSG00000146410	MTFR2	mitochondrial fission regulator 2	protein_coding	0.0600885	FALSE	0.268509	DUP	CR_common	CR_common	0.13225
4	0	ENSG00000148824	MTG1	mitochondrial ribosome associated GTPase 1	protein_coding	0.415595	FALSE	0.0100188		CR_unique		6.80989
4	1	ENSG00000120254	MTHFD1L	methylenetetrahydrofolate dehydrogenase (NADP+ dependent) 1 like	protein_coding	0.240221	FALSE	0.332645	DUP	PR_common_CR_common_CR_unique	PR_common_CR_common_CR_unique	7.59435
4	3	ENSG00000182534	MXRA7	matrix remodeling associated 7	protein_coding	0.790961	TRUE	0.516876	DUP	PR_common_CR_common		-1.0408
4	2	ENSG00000172936	MYD88	MYD88 innate immune signal transduction adaptor	protein_coding	-0.19632	FALSE	0.3197	DUP	CR_unique		6.1781		Yes
4	2	ENSG00000074842	MYDGF	myeloid derived growth factor	protein_coding	0.601487	TRUE	0.0221228			CR_unique	-0.08055
4	1	ENSG00000101335	MYL9	myosin light chain 9	protein_coding	1.83619	TRUE	0.10882				1.00088
4	2	ENSG00000169994	MYO7B	myosin VIIB	protein_coding	1.64294	TRUE	-0.0906411		CR_unique		3.43914
4	1	ENSG00000078177	N4BP2	NEDD4 binding protein 2	protein_coding	0.18329	FALSE	-0.0531958		PR_common_CR_common	CR_unique	16.8851	BA	Yes
4	1	ENSG00000156269	NAA11	N-alpha-acetyltransferase 11, NatA catalytic subunit	protein_coding	7.72972	TRUE	0.00908787				0.03375
4	2	ENSG00000183011	NAA38	N-alpha-acetyltransferase 38, NatC auxiliary subunit	protein_coding	1.05066	TRUE	-0.275078		CR_unique		1.57044
4	1	ENSG00000188613	NANOS1	nanos C2HC-type zinc finger 1	protein_coding	1.17335	TRUE	0.0633887		CR_common	PR_common_CR_common	3.35513
4	1	ENSG00000090971	NAT14	N-acetyltransferase 14 (putative)	protein_coding	1.03181	TRUE	0.0742938				0.45634
4	3	ENSG00000109065	NAT9	N-acetyltransferase 9 (putative)	protein_coding	1.16398	TRUE	0.512181	DUP			-0.63438
4	2	ENSG00000154654	NCAM2	neural cell adhesion molecule 2	protein_coding	1.27416	TRUE	-0.0374567		CR_unique	CR_common	0.05038
4	1	ENSG00000107130	NCS1	neuronal calcium sensor 1	protein_coding	-0.30097	FALSE	0.133655		CR_unique	CR_unique	0.82437						Yes
4	1	ENSG00000186010	NDUFA13	NADH:ubiquinone oxidoreductase subunit A13	protein_coding	1.77848	TRUE	0.285653			PR_common	2.53863
4	2	ENSG00000131495	NDUFA2	NADH:ubiquinone oxidoreductase subunit A2	protein_coding	0.585483	TRUE	0.163136		PR_common_CR_common	PR_unique	6.78124
4	1	ENSG00000004779	NDUFAB1	NADH:ubiquinone oxidoreductase subunit AB1	protein_coding	0.581701	FALSE	0.123989		CR_unique	PR_unique	1.20912
4	0	ENSG00000178057	NDUFAF3	NADH:ubiquinone oxidoreductase complex assembly factor 3	protein_coding	0.579377	FALSE	0.0121747		PR_common_CR_common	CR_unique	7.3869
4	1	ENSG00000183648	NDUFB1	NADH:ubiquinone oxidoreductase subunit B1	protein_coding	1.20022	TRUE	0.144995				2.88533
4	3	ENSG00000109390	NDUFC1	NADH:ubiquinone oxidoreductase subunit C1	protein_coding	1.36232	TRUE	0.65782	DUP	PR_common_CR_common	CR_common	-3.3237
4	2	ENSG00000213619	NDUFS3	NADH:ubiquinone oxidoreductase core subunit S3	protein_coding	0.681377	TRUE	0.0568511		CR_unique		-1.57599
4	0	ENSG00000163121	NEURL3	neuralized E3 ubiquitin protein ligase 3	protein_coding	0.503833	FALSE	0.0302041		CR_unique		1.39078
4	2	ENSG00000131669	NINJ1	ninjurin 1	protein_coding	0.801022	TRUE	-0.0736491		CR_unique		0.41216
4	2	ENSG00000114857	NKTR	natural killer cell triggering receptor	protein_coding	0.391196	FALSE	0.38064	DUP	PR_unique		4.31262
4	3	ENSG00000140853	NLRC5	NLR family CARD domain containing 5	protein_coding	-0.640181	TRUE	-0.0440958		CR_unique	CR_unique	0.8202						Yes
4	2	ENSG00000091592	NLRP1	NLR family pyrin domain containing 1	protein_coding	-1.18485	TRUE	0.0204534		PR_common_PR_unique_CR_common	CR_unique	13.0727	BB
4	1	ENSG00000022556	NLRP2	NLR family pyrin domain containing 2	protein_coding	0.593863	TRUE	0.0446183		CR_unique	CR_common
4	2	ENSG00000112981	NME5	NME/NM23 family member 5	protein_coding	1.91056	TRUE	-0.0496414		CR_unique		8.5978
4	2	ENSG00000188747	NOXA1	NADPH oxidase activator 1	protein_coding	1.70111	TRUE	0.00294428		PR_common_CR_common	CR_unique	-2.14426
4	0	ENSG00000164128	NPY1R	neuropeptide Y receptor Y1	protein_coding	0.0711597	FALSE	0.0118093			CR_unique	7.45818
4	1	ENSG00000118257	NRP2	neuropilin 2	protein_coding	0.416236	FALSE	-0.0979175		CR_unique	CR_unique	9.60482
4	3	ENSG00000125458	NT5C	5', 3'-nucleotidase, cytosolic	protein_coding	1.9377	TRUE	0.871676	DUP			-0.21525
4	1	ENSG00000142233	NTN5	netrin 5	protein_coding	1.21067	TRUE	0.0686038				0.31536
4	1	ENSG00000275074	NUDT18	nudix hydrolase 18	protein_coding	1.0772	TRUE	0.14439				2.57912
4	1	ENSG00000170917	NUDT6	nudix hydrolase 6	protein_coding	0.720235	FALSE	0.543824	DUP	PR_common_CR_common		10.296
4	0	ENSG00000075188	NUP37	nucleoporin 37	protein_coding	0.191476	FALSE	0.0522562		CR_unique		13.6722
4	3	ENSG00000125450	NUP85	nucleoporin 85	protein_coding	0.603864	TRUE	0.431083	DUP	PR_common		-0.21525
4	1	ENSG00000176046	NUPR1	nuclear protein 1, transcriptional regulator	protein_coding	0.670973	TRUE	0.0268416				1.06527
4	1	ENSG00000124596	OARD1	O-acyl-ADP-ribose deacylase 1	protein_coding	0.174583	FALSE	-0.0973892		CR_unique	CR_unique	0.39859
4	0	ENSG00000109180	OCIAD1	OCIA domain containing 1	protein_coding	0.233879	FALSE	0.060754		CR_unique		12.8699
4	0	ENSG00000105088	OLFM2	olfactomedin 2	protein_coding	0.845617	FALSE	0.0572987		PR_common_PR_unique_CR_common	CR_unique	0.04421
4	1	ENSG00000151093	OXSM	3-oxoacyl-ACP synthase, mitochondrial	protein_coding	0.211904	FALSE	-0.0702335		CR_unique	CR_unique	8.40677
4	1	ENSG00000172939	OXSR1	oxidative stress responsive kinase 1	protein_coding	0.0403425	FALSE	0.330553	DUP			8.54205
4	0	ENSG00000257950	P2RX5-TAX1BP3	P2RX5-TAX1BP3 readthrough (NMD candidate)	protein_coding	0.326064	FALSE	0.0789513			CR_unique	5.76193
4	1	ENSG00000254535	PABPC4L	poly(A) binding protein cytoplasmic 4 like	protein_coding	0.831542	FALSE	0.572545	DUP			1.6489
4	1	ENSG00000148832	PAOX	polyamine oxidase	protein_coding	0.983645	TRUE	0.0523405				6.80989
4	0	ENSG00000116117	PARD3B	par-3 family cell polarity regulator beta	protein_coding	1.05488	FALSE	0.0283786		Shared	CR_unique	13.8763
4	2	ENSG00000169116	PARM1	prostate androgen-regulated mucin-like protein 1	protein_coding	-1.53464	TRUE	0.129236		CR_unique		8.41347
4	2	ENSG00000135903	PAX3	paired box 3	protein_coding	1.08787	TRUE	-0.112455		CR_unique		3.58488		Yes
4	1	ENSG00000105717	PBX4	PBX homeobox 4	protein_coding	0.96194	TRUE	0.160146				2.53863
4	1	ENSG00000138650	PCDH10	protocadherin 10	protein_coding	1.11363	FALSE	0.543404	DUP	PR_common_CR_common		6.97321
4	2	ENSG00000189184	PCDH18	protocadherin 18	protein_coding	0.186279	FALSE	0.431522	DUP	CR_unique	CR_common	-7.23937
4	2	ENSG00000179715	PCED1B	PC-esterase domain containing 1B	protein_coding	0.883697	TRUE	0.0659214		PR_common_CR_common_CR_unique	CR_unique	-7.06882
4	1	ENSG00000071994	PDCD2	programmed cell death 2	protein_coding	0.636612	TRUE	0.0282997				5.17724
4	1	ENSG00000170248	PDCD6IP	programmed cell death 6 interacting protein	protein_coding	0.182871	FALSE	0.269562	DUP		PR_common_CR_common	11.3793
4	1	ENSG00000162517	PEF1	penta-EF-hand domain containing 1	protein_coding	0.111178	FALSE	0.259133	DUP			3.91561
4	1	ENSG00000229833	PET100	PET100 cytochrome c oxidase chaperone	protein_coding	0.92657	TRUE	0.183222				0.95266
4	1	ENSG00000104883	PEX11G	peroxisomal biogenesis factor 11 gamma	protein_coding	1.47958	TRUE	0.145099				0.3218
4	1	ENSG00000123349	PFDN5	prefoldin subunit 5	protein_coding	0.772632	TRUE	0.0740006		PR_common		1.94057
4	0	ENSG00000141959	PFKL	phosphofructokinase, liver type	protein_coding	0.0534437	FALSE	0.0136138			CR_unique	0.34535
4	2	ENSG00000148985	PGAP2	post-GPI attachment to proteins 2	protein_coding	0.565666	TRUE	0.0242475		CR_unique		-4.00393
4	2	ENSG00000130313	PGLS	6-phosphogluconolactonase	protein_coding	1.43109	TRUE	0.108718		CR_unique		-1.16532
4	1	ENSG00000078043	PIAS2	protein inhibitor of activated STAT 2	protein_coding	0.79061	TRUE	0.0480115				4.71051
4	1	ENSG00000154217	PITPNC1	phosphatidylinositol transfer protein cytoplasmic 1	protein_coding	0.225725	FALSE	0.359127	DUP	PR_common_CR_common	PR_common_CR_common	1.0325
4	1	ENSG00000176485	PLAAT3	phospholipase A and acyltransferase 3	protein_coding	0.985992	TRUE	0.025294				0.11742
4	2	ENSG00000126003	PLAGL2	PLAG1 like zinc finger 2	protein_coding	-0.735458	TRUE	0.0665426		CR_unique		1.4082
4	1	ENSG00000137841	PLCB2	phospholipase C beta 2	protein_coding	0.0634613	FALSE	-0.0545259		CR_unique	CR_unique	1.94406
4	2	ENSG00000152527	PLEKHH2	pleckstrin homology, MyTH4 and FERM domain containing H2	protein_coding	0.884728	TRUE	-0.0627503		CR_unique		0.06581
4	0	ENSG00000068137	PLEKHH3	pleckstrin homology, MyTH4 and FERM domain containing H3	protein_coding	0.381395	FALSE	0.0335592		CR_unique		0.34272
4	2	ENSG00000102007	PLP2	proteolipid protein 2	protein_coding	0.690526	TRUE	-0.178475		CR_unique	CR_unique
4	0	ENSG00000132424	PNISR	PNN interacting serine and arginine rich protein	protein_coding	0.339957	FALSE	0.0411894			CR_unique	3.73244
4	1	ENSG00000141744	PNMT	phenylethanolamine N-methyltransferase	protein_coding	1.45097	TRUE	0.0551918				0.43295
4	2	ENSG00000146278	PNRC1	proline rich nuclear receptor coactivator 1	protein_coding	0.640488	TRUE	-0.10624		CR_unique		3.49105						Yes
4	1	ENSG00000105258	POLR2I	RNA polymerase II subunit I	protein_coding	0.845225	TRUE	0.203533				1.03309
4	1	ENSG00000121851	POLR3GL	RNA polymerase III subunit GL	protein_coding	0.783542	TRUE	0.267772				1.15622
4	2	ENSG00000167272	POP5	POP5 homolog, ribonuclease P/MRP subunit	protein_coding	0.752251	TRUE	-0.0195402		CR_unique	PR_common_CR_common	0.52585
4	2	ENSG00000180817	PPA1	inorganic pyrophosphatase 1	protein_coding	-0.498047	TRUE	0.106245		PR_common_CR_common	CR_unique	2.83891					Yes
4	2	ENSG00000138777	PPA2	inorganic pyrophosphatase 2	protein_coding	0.305933	FALSE	-0.565452	DEL	PR_common_CR_common	CR_unique	1.32957
4	0	ENSG00000138621	PPCDC	phosphopantothenoylcysteine decarboxylase	protein_coding	0.542183	FALSE	0.0186558		PR_common_CR_common	CR_unique	0.8267
4	1	ENSG00000177380	PPFIA3	PTPRF interacting protein alpha 3	protein_coding	1.12002	TRUE	0.0776334				0.02697
4	0	ENSG00000138398	PPIG	peptidylprolyl isomerase G	protein_coding	0.424582	FALSE	0.0318958		CR_unique		9.04858
4	3	ENSG00000131013	PPIL4	peptidylprolyl isomerase like 4	protein_coding	0.762717	TRUE	0.14112	DUP	PR_common_CR_common	PR_common_CR_common	-0.53206
4	2	ENSG00000198729	PPP1R14C	protein phosphatase 1 regulatory inhibitor subunit 14C	protein_coding	-0.373051	FALSE	0.207805	DUP	PR_common_CR_common	CR_unique	1.60282
4	0	ENSG00000184203	PPP1R2	protein phosphatase 1 regulatory inhibitor subunit 2	protein_coding	0.252664	FALSE	0.0830425		CR_unique	PR_common_CR_common	5.59917
4	2	ENSG00000057657	PRDM1	PR/SET domain 1	protein_coding	-2.57437	TRUE	0.0720264		CR_unique	PR_common_CR_common	1.04679		Yes
4	2	ENSG00000108946	PRKAR1A	protein kinase cAMP-dependent type I regulatory subunit alpha	protein_coding	0.264397	FALSE	0.348208	DUP	CR_unique		-1.08195		Yes		Yes
4	3	ENSG00000120685	PROSER1	proline and serine rich 1	protein_coding	-0.675499	TRUE	-0.0249464			CR_unique	13.8235	BA
4	0	ENSG00000101911	PRPS2	phosphoribosyl pyrophosphate synthetase 2	protein_coding	0.0127838	FALSE	0.0707731		CR_unique	CR_unique
4	3	ENSG00000161542	PRPSAP1	phosphoribosyl pyrophosphate synthetase associated protein 1	protein_coding	0.936561	TRUE	0.454087	DUP	CR_common		-0.69538
4	5	ENSG00000183530	PRR14L	proline rich 14 like	protein_coding	-1.06362	TRUE	-0.294418	DEL	CR_unique	PR_unique	4.94828
4	2	ENSG00000184838	PRR16	proline rich 16	protein_coding	1.64289	TRUE	-0.129984		CR_unique	PR_common_CR_common	10.8702
4	1	ENSG00000176381	PRR18	proline rich 18	protein_coding	1.67587	TRUE	0.0673553				7.22927
4	3	ENSG00000186654	PRR5	proline rich 5	protein_coding	-0.10846	FALSE	-0.453936	DEL	CR_unique	CR_unique	0.28343
4	3	ENSG00000248405	PRR5-ARHGAP8	PRR5-ARHGAP8 readthrough	protein_coding	0.842383	FALSE	-0.53579	DEL	CR_unique	PR_unique	1.91061
4	1	ENSG00000131188	PRR7	proline rich 7, synaptic	protein_coding	0.891671	TRUE	0.201207				5.43113
4	2	ENSG00000008018	PSMB1	proteasome 20S subunit beta 1	protein_coding	0.568068	TRUE	-0.0237096		CR_unique		5.17724
4	2	ENSG00000087191	PSMC5	proteasome 26S subunit, ATPase 5	protein_coding	0.341727	FALSE	0.33814	DUP	CR_unique		-1.60961					Yes
4	2	ENSG00000197170	PSMD12	proteasome 26S subunit, non-ATPase 12	protein_coding	0.0172955	FALSE	0.466502	DUP	PR_unique	PR_common_CR_common	0.01201
4	1	ENSG00000106246	PTCD1	pentatricopeptide repeat domain 1	protein_coding	0.101808	FALSE	0.057244		CR_unique	CR_unique	-1.36427
4	2	ENSG00000101213	PTK6	protein tyrosine kinase 6	protein_coding	1.08981	TRUE	-0.011445		PR_common_CR_common	CR_unique	0.3947		Yes
4	1	ENSG00000104960	PTOV1	PTOV1 extended AT-hook containing adaptor protein	protein_coding	0.613191	TRUE	0.054994				1.26632
4	4	ENSG00000184007	PTP4A2	protein tyrosine phosphatase 4A2	protein_coding	2.37703	TRUE	0.291947	DUP		PR_unique	-0.04547
4	3	ENSG00000105426	PTPRS	protein tyrosine phosphatase receptor type S	protein_coding	-3.2072	TRUE	-0.0702604		CR_unique	CR_unique	0.10887
4	2	ENSG00000060656	PTPRU	protein tyrosine phosphatase receptor type U	protein_coding	-0.345666	FALSE	0.2227	DUP	CR_unique		3.50981
4	3	ENSG00000134644	PUM1	pumilio RNA binding family member 1	protein_coding	-0.535299	TRUE	0.232582	DUP	Shared	PR_common_CR_common_CR_unique	1.0621
4	1	ENSG00000103490	PYCARD	PYD and CARD domain containing	protein_coding	1.08647	TRUE	0.0558532				0.21652
4	1	ENSG00000151552	QDPR	quinoid dihydropteridine reductase	protein_coding	0.526749	FALSE	0.116724		CR_unique	CR_unique	-4.71105
4	3	ENSG00000129646	QRICH2	glutamine rich 2	protein_coding	0.744435	TRUE	0.411895	DUP	PR_common_CR_common	PR_common_CR_common	-0.69538
4	1	ENSG00000135631	RAB11FIP5	RAB11 family interacting protein 5	protein_coding	0.00925627	FALSE	-0.0685495		CR_unique	CR_unique	0.60574
4	1	ENSG00000143545	RAB13	RAB13, member RAS oncogene family	protein_coding	0.675633	TRUE	0.031413		PR_common	PR_common_CR_common	0.79599
4	1	ENSG00000169228	RAB24	RAB24, member RAS oncogene family	protein_coding	1.20186	TRUE	0.222392			PR_common	5.43113
4	2	ENSG00000118508	RAB32	RAB32, member RAS oncogene family	protein_coding	1.92644	TRUE	0.30764	DUP
4	2	ENSG00000167994	RAB3IL1	RAB3A interacting protein like 1	protein_coding	0.994983	TRUE	-0.0618614		CR_unique		0.21066
4	4	ENSG00000039560	RAI14	retinoic acid induced 14	protein_coding	-0.656321	TRUE	-0.586577	DEL	CR_unique		1.31212
4	0	ENSG00000116473	RAP1A	RAP1A, member of RAS oncogene family	protein_coding	0.292901	FALSE	0.0172367		PR_common_CR_common	CR_unique	3.67375
4	2	ENSG00000198915	RASGEF1A	RasGEF domain family member 1A	protein_coding	0.721315	TRUE	-0.0631733		PR_common_CR_common_CR_unique	CR_unique	6.34312
4	0	ENSG00000023287	RB1CC1	RB1 inducible coiled-coil 1	protein_coding	0.131249	FALSE	0.0139147		CR_unique	PR_unique_CR_unique	1.5504
4	0	ENSG00000274523	RCC1L	RCC1 like	protein_coding	0.431917	FALSE	0.00467952			CR_unique	0.37766
4	1	ENSG00000135437	RDH5	retinol dehydrogenase 5	protein_coding	1.81324	TRUE	0.0835234				4.72567
4	3	ENSG00000108469	RECQL5	RecQ like helicase 5	protein_coding	1.25887	TRUE	0.446583	DUP		PR_common_CR_common	-1.06356
4	4	ENSG00000108370	RGS9	regulator of G protein signaling 9	protein_coding	1.49866	TRUE	0.320581	DUP	PR_common_CR_common_CR_unique	PR_common_CR_common	-10.6384	AB
4	2	ENSG00000129667	RHBDF2	rhomboid 5 homolog 2	protein_coding	0.401198	FALSE	0.495957	DUP	CR_unique		-0.69538
4	1	ENSG00000155366	RHOC	ras homolog family member C	protein_coding	0.658034	TRUE	0.018904		PR_common_CR_common	PR_common_CR_common	5.15439
4	2	ENSG00000173156	RHOD	ras homolog family member D	protein_coding	0.582919	TRUE	-0.0691462		PR_unique_CR_unique	CR_unique	0.34576
4	1	ENSG00000167705	RILP	Rab interacting lysosomal protein	protein_coding	1.11533	TRUE	0.0961331		CR_unique	PR_common_CR_common
4	0	ENSG00000104312	RIPK2	receptor interacting serine/threonine kinase 2	protein_coding	0.0308419	FALSE	0.0853599		CR_unique		1.12695						Yes
4	1	ENSG00000155906	RMND1	required for meiotic nuclear division 1 homolog	protein_coding	0.277317	FALSE	0.275355	DUP	PR_common_CR_common_CR_unique		3.83049
4	1	ENSG00000172922	RNASEH2C	ribonuclease H2 subunit C	protein_coding	1.1093	TRUE	0.0669412				0.74746
4	1	ENSG00000026297	RNASET2	ribonuclease T2	protein_coding	0.631284	TRUE	0.0446571		PR_common_CR_common	PR_common_CR_common	8.90113
4	1	ENSG00000108830	RND2	Rho family GTPase 2	protein_coding	2.03764	TRUE	0.0191596				0.3739
4	3	ENSG00000116514	RNF19B	ring finger protein 19B	protein_coding	-0.838997	TRUE	0.259696	DUP	PR_common		1.94998
4	2	ENSG00000163481	RNF25	ring finger protein 25	protein_coding	0.58073	TRUE	-0.0327613			CR_unique	0.74051
4	2	ENSG00000105982	RNF32	ring finger protein 32	protein_coding	-0.307335	FALSE	-0.0764131		CR_unique	CR_unique	17.7973	BA
4	2	ENSG00000063978	RNF4	ring finger protein 4	protein_coding	-0.687222	TRUE	0.00277708			CR_unique	0.46275
4	1	ENSG00000129197	RPAIN	RPA interacting protein	protein_coding	0.628495	TRUE	0.0621769		PR_unique_CR_unique		4.01097
4	3	ENSG00000122026	RPL21	ribosomal protein L21	protein_coding	0.664726	TRUE	-0.309483				9.98177	AA
4	1	ENSG00000116251	RPL22	ribosomal protein L22	protein_coding	0.50749	TRUE	0.0238467				3.3399		Yes		Yes
4	2	ENSG00000161970	RPL26	ribosomal protein L26	protein_coding	0.675561	TRUE	-0.117396		CR_unique	PR_common_CR_common	2.83638
4	1	ENSG00000037241	RPL26L1	ribosomal protein L26 like 1	protein_coding	0.515627	TRUE	0.105426			PR_common_CR_common	4.04425
4	1	ENSG00000130255	RPL36	ribosomal protein L36	protein_coding	1.20156	TRUE	0.0901978			PR_common_CR_common	0.19059
4	3	ENSG00000163682	RPL9	ribosomal protein L9	protein_coding	1.27591	TRUE	-0.102988			PR_common_CR_common	17.7349	AA
4	2	ENSG00000105372	RPS19	ribosomal protein S19	protein_coding	0.946572	TRUE	0.00919503		PR_unique	CR_common	0.36029
4	3	ENSG00000187051	RPS19BP1	ribosomal protein S19 binding protein 1	protein_coding	0.752563	TRUE	-0.315718	DEL	PR_common_CR_common	PR_common_CR_common	1.47204
4	3	ENSG00000213741	RPS29	ribosomal protein S29	protein_coding	1.06681	TRUE	0.0317314			CR_unique	-9.40144	AB
4	3	ENSG00000145425	RPS3A	ribosomal protein S3A	protein_coding	1.38258	TRUE	0.41668	DUP			-7.70174
4	1	ENSG00000198853	RUSC2	RUN and SH3 domain containing 2	protein_coding	0.638911	TRUE	0.195751				0.4959
4	1	ENSG00000013392	RWDD2A	RWD domain containing 2A	protein_coding	0.867471	TRUE	0.0656398				5.70423
4	1	ENSG00000160678	S100A1	S100 calcium binding protein A1	protein_coding	4.42487	TRUE	0.0312284				2.91934
4	1	ENSG00000197747	S100A10	S100 calcium binding protein A10	protein_coding	0.760933	TRUE	0.0347162				4.64791
4	1	ENSG00000189171	S100A13	S100 calcium binding protein A13	protein_coding	2.12041	TRUE	0.0496752				2.91934
4	1	ENSG00000203943	SAMD13	sterile alpha motif domain containing 13	protein_coding	1.54265	TRUE	0.0213737				0.66532
4	3	ENSG00000203727	SAMD5	sterile alpha motif domain containing 5	protein_coding	1.09254	TRUE	0.372822	DUP	PR_common_PR_unique_CR_common	PR_common_CR_common	-6.74238
4	2	ENSG00000101347	SAMHD1	SAM and HD domain containing deoxynucleoside triphosphate triphosphohydrolase 1	protein_coding	-1.24687	TRUE	0.0110283		PR_common_CR_common	CR_unique	1.94866
4	3	ENSG00000161526	SAP30BP	SAP30 binding protein	protein_coding	0.966819	TRUE	0.517679	DUP			-1.06356
4	1	ENSG00000141504	SAT2	spermidine/spermine N1-acetyltransferase family member 2	protein_coding	1.58072	TRUE	0.160683		PR_common_CR_common		0.81876
4	1	ENSG00000110484	SCGB2A2	secretoglobin family 2A member 2	protein_coding	2.54425	TRUE	0.201864				0.66647
4	1	ENSG00000164265	SCGB3A2	secretoglobin family 3A member 2	protein_coding	4.11814	TRUE	0.0226183				6.30021
4	1	ENSG00000151466	SCLT1	sodium channel and clathrin linker 1	protein_coding	0.541407	FALSE	0.557206	DUP	CR_common_CR_unique		11.7646
4	0	ENSG00000168447	SCNN1B	sodium channel epithelial 1 subunit beta	protein_coding	0.31977	FALSE	0.0170091		CR_unique		0.6285
4	0	ENSG00000166828	SCNN1G	sodium channel epithelial 1 subunit gamma	protein_coding	0.264114	FALSE	0.0613577		CR_common	CR_unique	1.96344
4	3	ENSG00000153130	SCOC	short coiled-coil protein	protein_coding	1.28595	TRUE	0.52218	DUP	PR_common_CR_common	PR_common_CR_common	-8.09412
4	1	ENSG00000124145	SDC4	syndecan 4	protein_coding	0.856374	TRUE	0.0240856		PR_common_CR_common		1.60528		Yes
4	1	ENSG00000205138	SDHAF1	succinate dehydrogenase complex assembly factor 1	protein_coding	0.782928	TRUE	0.209923				0.88408
4	3	ENSG00000069188	SDK2	sidekick cell adhesion molecule 2	protein_coding	-1.05956	TRUE	0.375364	DUP	PR_common_CR_common	PR_common_CR_common	2.33453
4	2	ENSG00000150961	SEC24D	SEC24 homolog D, COPII coat complex component	protein_coding	-0.505348	FALSE	0.465196	DUP	PR_common_CR_common		19.2029	BA
4	1	ENSG00000178980	SELENOW	selenoprotein W	protein_coding	0.729133	TRUE	0.052777				0.21265
4	0	ENSG00000127922	SEM1	SEM1 26S proteasome subunit	protein_coding	0.48498	FALSE	0.00632689				14.1685	BA
4	1	ENSG00000245958	SEPTIN7P14	septin 7 pseudogene 14	transcribed_unprocessed_pseudogene	0.959948	TRUE					19.2924	BA
4	2	ENSG00000129158	SERGEF	secretion regulating guanine nucleotide exchange factor	protein_coding	1.07741	TRUE	-0.0741047		PR_common_CR_common_CR_unique	PR_unique_CR_unique	11.3973	BA
4	1	ENSG00000168528	SERINC2	serine incorporator 2	protein_coding	0.10916	FALSE	0.260752	DUP	PR_common_CR_common	PR_common_CR_common	1.06344
4	1	ENSG00000196136	SERPINA3	serpin family A member 3	protein_coding	1.04752	TRUE	0.107357				2.16829
4	2	ENSG00000149257	SERPINH1	serpin family H member 1	protein_coding	-0.503251	TRUE	0.00662092		CR_unique		0.07808
4	3	ENSG00000181555	SETD2	SET domain containing 2, histone lysine methyltransferase	protein_coding	-0.600394	TRUE	-0.200014		CR_unique	CR_unique	6.61798		Yes
4	1	ENSG00000156384	SFR1	SWI5 dependent homologous recombination repair protein 1	protein_coding	0.80614	TRUE	0.0121491		PR_common_CR_common	CR_common	0.52788
4	2	ENSG00000145423	SFRP2	secreted frizzled related protein 2	protein_coding	2.55457	TRUE	0.0503735		CR_unique	CR_common	-3.97995
4	0	ENSG00000213064	SFT2D2	SFT2 domain containing 2	protein_coding	0.267647	FALSE	0.102191		CR_unique		1.32086
4	2	ENSG00000163082	SGPP2	sphingosine-1-phosphate phosphatase 2	protein_coding	-1.24581	TRUE	0.013379		PR_unique_CR_unique	CR_unique	2.55842
4	0	ENSG00000198478	SH3BGRL2	SH3 domain binding glutamate rich protein like 2	protein_coding	0.542307	FALSE	0.0574601		CR_unique		1.36267
4	4	ENSG00000100092	SH3BP1	SH3 domain binding protein 1	protein_coding	-0.867321	TRUE	-0.342973	DEL	CR_unique		2.58514
4	3	ENSG00000109686	SH3D19	SH3 domain containing 19	protein_coding	0.683317	TRUE	0.318015	DUP	PR_common_CR_common_CR_unique	PR_common_CR_common	-7.70174
4	0	ENSG00000214193	SH3D21	SH3 domain containing 21	protein_coding	0.255752	FALSE	0.0350027		CR_unique		4.05563
4	2	ENSG00000126778	SIX1	SIX homeobox 1	protein_coding	0.62993	TRUE	-0.0745219		CR_unique		1.66257		Yes
4	2	ENSG00000005020	SKAP2	src kinase associated phosphoprotein 2	protein_coding	-0.964167	TRUE	0.129768		PR_common_CR_common_CR_unique	CR_unique	9.60903
4	1	ENSG00000139370	SLC15A4	solute carrier family 15 member 4	protein_coding	0.556828	TRUE	0.00137334				9.83578
4	1	ENSG00000112394	SLC16A10	solute carrier family 16 member 10	protein_coding	0.90065	TRUE	0.170497		PR_common_CR_common		0.48609
4	1	ENSG00000100075	SLC25A1	solute carrier family 25 member 1	protein_coding	0.433408	FALSE	-0.0794345		CR_unique	CR_unique	4.58864
4	1	ENSG00000004864	SLC25A13	solute carrier family 25 member 13	protein_coding	-0.160165	FALSE	0.0222216		PR_common_CR_common	CR_unique	14.1685	BA
4	3	ENSG00000125454	SLC25A19	solute carrier family 25 member 19	protein_coding	0.622544	TRUE	0.479882	DUP	PR_common_CR_common	PR_common_CR_common	-0.64742
4	1	ENSG00000181035	SLC25A42	solute carrier family 25 member 42	protein_coding	0.876926	TRUE	0.13335				0.94797
4	2	ENSG00000059804	SLC2A3	solute carrier family 2 member 3	protein_coding	1.04723	TRUE	0.0270499		CR_unique		-6.01161
4	2	ENSG00000157765	SLC34A2	solute carrier family 34 member 2	protein_coding	-1.48184	TRUE	0.00363399		PR_common_CR_common	CR_unique	6.51049		Yes				Yes
4	0	ENSG00000164414	SLC35A1	solute carrier family 35 member A1	protein_coding	0.34542	FALSE	0.078712		CR_unique		4.30637
4	0	ENSG00000110660	SLC35F2	solute carrier family 35 member F2	protein_coding	0.152549	FALSE	0.0798771			CR_unique	1.66147
4	2	ENSG00000165300	SLITRK5	SLIT and NTRK like family member 5	protein_coding	1.28307	TRUE	-0.0628516			CR_unique	1.78869
4	1	ENSG00000124107	SLPI	secretory leukocyte peptidase inhibitor	protein_coding	1.64104	TRUE	0.0358452				1.60528
4	1	ENSG00000175387	SMAD2	SMAD family member 2	protein_coding	0.629583	TRUE	0.0130562				2.17968		Yes
4	1	ENSG00000120693	SMAD9	SMAD family member 9	protein_coding	-0.0381662	FALSE	0.115841		CR_unique	CR_unique	1.15944
4	2	ENSG00000108604	SMARCD2	SWI/SNF related, matrix associated, actin dependent regulator of chromatin, subfamily d, member 2	protein_coding	0.251317	FALSE	0.324211	DUP	CR_unique		-1.60961
4	1	ENSG00000235169	SMIM1	small integral membrane protein 1 (Vel blood group)	protein_coding	2.5291	TRUE	0.078712				3.49592
4	2	ENSG00000163683	SMIM14	small integral membrane protein 14	protein_coding	0.791105	TRUE	-0.0268362		CR_unique		14.9703
4	2	ENSG00000168273	SMIM4	small integral membrane protein 4	protein_coding	1.15422	TRUE	-0.340837		PR_common_CR_common	CR_unique	9.65098
4	1	ENSG00000112562	SMOC2	SPARC related modular calcium binding 2	protein_coding	2.28962	TRUE	0.0588519		Shared	PR_common_CR_common	3.92883
4	2	ENSG00000183963	SMTN	smoothelin	protein_coding	0.298259	FALSE	-0.404559	DEL	PR_common_CR_common	CR_unique	4.07481
4	1	ENSG00000188176	SMTNL2	smoothelin like 2	protein_coding	1.86913	TRUE	0.0479168				0.16287
4	2	ENSG00000245910	SNHG6	small nucleolar RNA host gene 6	lncRNA	1.18018	TRUE					11.1167	AA
4	1	ENSG00000269893	SNHG8	small nucleolar RNA host gene 8	lncRNA	2.40277	TRUE					16.2609	BA
4	1	ENSG00000124562	SNRPC	small nuclear ribonucleoprotein polypeptide C	protein_coding	0.350698	FALSE	0.0215734		CR_unique	CR_unique	-2.61574
4	1	ENSG00000128739	SNRPN	small nuclear ribonucleoprotein polypeptide N	protein_coding	0.713244	TRUE	0.0891837				1.65543
4	1	ENSG00000110693	SOX6	SRY-box transcription factor 6	protein_coding	1.69216	TRUE	0.00746661		PR_common_CR_common_CR_unique	PR_common_CR_common	4.50303
4	1	ENSG00000125398	SOX9	SRY-box transcription factor 9	protein_coding	0.510718	FALSE	0.449027	DUP	PR_common_CR_common	PR_common_CR_common	0.05115				Yes		Yes
4	2	ENSG00000144451	SPAG16	sperm associated antigen 16	protein_coding	0.97806	TRUE	-0.137441		CR_unique		6.06605
4	1	ENSG00000061656	SPAG4	sperm associated antigen 4	protein_coding	0.854296	TRUE	0.0883729				1.09555
4	2	ENSG00000152583	SPARCL1	SPARC like 1	protein_coding	1.47214	TRUE	-0.0222039			CR_unique	5.86685
4	2	ENSG00000158792	SPATA2L	spermatogenesis associated 2 like	protein_coding	1.08709	TRUE	-0.0856301			CR_unique	1.35589
4	1	ENSG00000145375	SPATA5	spermatogenesis associated 5	protein_coding	0.255428	FALSE	0.489952	DUP	PR_common_CR_common_CR_unique	PR_common_CR_common_CR_unique	10.296
4	2	ENSG00000153820	SPHKAP	SPHK1 interactor, AKAP domain containing	protein_coding	-2.43049	TRUE	0.0557847		PR_common_CR_common_CR_unique	CR_unique	2.83937
4	1	ENSG00000164056	SPRY1	sprouty RTK signaling antagonist 1	protein_coding	0.763404	FALSE	0.488936	DUP	PR_common_CR_common		7.31928
4	1	ENSG00000167778	SPRYD3	SPRY domain containing 3	protein_coding	0.282223	FALSE	-0.0597062		CR_unique	CR_unique	1.52158
4	3	ENSG00000167881	SRP68	signal recognition particle 68	protein_coding	0.526663	TRUE	0.428306	DUP			-0.60201
4	0	ENSG00000167720	SRR	serine racemase	protein_coding	0.269203	FALSE	0.0107105		CR_unique		1.12232
4	3	ENSG00000116350	SRSF4	serine and arginine rich splicing factor 4	protein_coding	-0.812425	TRUE	0.0878917	DUP			1.70025					Yes
4	0	ENSG00000263465	SRSF8	serine and arginine rich splicing factor 8	protein_coding	0.386883	FALSE	0.0185558		CR_unique		0.3328
4	1	ENSG00000008324	SS18L2	SS18 like 2	protein_coding	0.640334	FALSE	0.305194	DUP	PR_common_CR_common		4.31262
4	3	ENSG00000180616	SSTR2	somatostatin receptor 2	protein_coding	-1.28428	TRUE	0.370413	DUP	PR_common_CR_common		0.04127
4	3	ENSG00000070731	ST6GALNAC2	ST6 N-acetylgalactosaminide alpha-2,6-sialyltransferase 2	protein_coding	1.33392	TRUE	0.478873	DUP			-1.0408
4	1	ENSG00000214530	STARD10	StAR related lipid transfer domain containing 10	protein_coding	0.945051	TRUE	0.00631377				0.66888
4	3	ENSG00000266173	STRADA	STE20 related adaptor alpha	protein_coding	0.622343	TRUE	0.375285	DUP	PR_unique_CR_unique	PR_common_CR_common	-0.66236
4	2	ENSG00000164506	STXBP5	syntaxin binding protein 5	protein_coding	0.269255	FALSE	0.295223	DUP	PR_common_CR_common_CR_unique	CR_unique	-2.87558
4	3	ENSG00000188612	SUMO2	small ubiquitin like modifier 2	protein_coding	0.717483	TRUE	0.54289	DUP			-0.21525
4	1	ENSG00000173705	SUSD5	sushi domain containing 5	protein_coding	0.587873	FALSE	0.239771	DUP			8.51221
4	2	ENSG00000162520	SYNC	syncoilin, intermediate filament protein	protein_coding	0.393295	FALSE	0.452715	DUP	CR_unique		-0.97893
4	1	ENSG00000131018	SYNE1	spectrin repeat containing nuclear envelope protein 1	protein_coding	0.293697	FALSE	0.229849	DUP	PR_common_CR_common_CR_unique	PR_common_CR_common	0.74975
4	3	ENSG00000136463	TACO1	translational activator of cytochrome c oxidase I	protein_coding	0.96776	TRUE	0.270383	DUP	CR_common	PR_common_CR_common	-0.66236
4	2	ENSG00000213977	TAX1BP3	Tax1 binding protein 3	protein_coding	0.546158	TRUE	-0.192645			CR_unique	5.76193
4	0	ENSG00000109680	TBC1D19	TBC1 domain family member 19	protein_coding	1.66076e-05	FALSE	0.0116755		PR_common_CR_common_CR_unique	CR_unique	2.53935
4	0	ENSG00000198933	TBKBP1	TBK1 binding protein 1	protein_coding	0.346995	FALSE	0.034875		CR_unique		1.09673
4	2	ENSG00000101190	TCFL5	transcription factor like 5	protein_coding	0.566002	TRUE	-0.214352		CR_unique		1.14704
4	1	ENSG00000180190	TDRP	testis development related protein	protein_coding	0.570513	TRUE	0.00286818		PR_unique_CR_unique		5.22975
4	1	ENSG00000185347	TEDC1	tubulin epsilon and delta complex 1	protein_coding	1.18577	TRUE	0.081346				0.97577
4	3	ENSG00000257949	TEN1	TEN1 subunit of CST complex	protein_coding	1.26157	TRUE	0.516513	DUP	PR_common_CR_common		-0.60201
4	3	ENSG00000261408	TEN1-CDK3	TEN1-CDK3 readthrough (NMD candidate)	protein_coding	1.15076	TRUE	0.860275	DUP	PR_common_CR_common	PR_common_CR_common	-0.60201
4	0	ENSG00000147601	TERF1	telomeric repeat binding factor 1	protein_coding	0.259832	FALSE	0.0199136		CR_unique		3.06192
4	1	ENSG00000029639	TFB1M	transcription factor B1, mitochondrial	protein_coding	0.413033	FALSE	0.142451	DUP	PR_common_CR_common		0.48381
4	1	ENSG00000160180	TFF3	trefoil factor 3	protein_coding	1.77526	TRUE	0.118056				2.3605
4	2	ENSG00000041988	THAP3	THAP domain containing 3	protein_coding	0.800498	TRUE	0.078712		PR_unique		4.00206
4	0	ENSG00000168152	THAP9	THAP domain containing 9	protein_coding	0.0181196	FALSE	0.0359077		PR_common_CR_common	CR_unique	1.73166
4	0	ENSG00000186340	THBS2	thrombospondin 2	protein_coding	0.354215	FALSE	0.0486698		CR_unique	CR_common	5.74508
4	1	ENSG00000144115	THNSL2	threonine synthase like 2	protein_coding	0.93926	TRUE	0.0211351			PR_common_CR_common	3.17244
4	1	ENSG00000146426	TIAM2	TIAM Rac1 associated GEF 2	protein_coding	0.60112	FALSE	0.186325	DUP	PR_common_CR_common	PR_common_CR_common	0.48381
4	1	ENSG00000142910	TINAGL1	tubulointerstitial nephritis antigen like 1	protein_coding	0.0672727	FALSE	0.268666	DUP			3.91561
4	1	ENSG00000104953	TLE6	TLE family member 6, subcortical maternal complex member	protein_coding	1.47767	TRUE	0.0387035				0.09823
4	1	ENSG00000146872	TLK2	tousled like kinase 2	protein_coding	0.15609	FALSE	0.33888	DUP	PR_common_CR_common	PR_common_CR_common	0.6851
4	2	ENSG00000057704	TMCC3	transmembrane and coiled-coil domain family 3	protein_coding	-0.984467	TRUE	0.0536719		CR_unique		0.56138
4	2	ENSG00000091947	TMEM101	transmembrane protein 101	protein_coding	0.709065	TRUE	-0.0878132			CR_unique	0.27698
4	3	ENSG00000109066	TMEM104	transmembrane protein 104	protein_coding	0.578099	TRUE	0.457182	DUP			-0.63438
4	2	ENSG00000139173	TMEM117	transmembrane protein 117	protein_coding	0.805512	TRUE	-0.0432887		PR_common_CR_common_CR_unique	CR_unique	1.65796
4	1	ENSG00000184986	TMEM121	transmembrane protein 121	protein_coding	1.60373	TRUE	0.0412227				4.76487
4	2	ENSG00000152558	TMEM123	transmembrane protein 123	protein_coding	0.637344	TRUE	0.0318705		CR_unique		-0.77554
4	2	ENSG00000168936	TMEM129	transmembrane protein 129, E3 ubiquitin ligase	protein_coding	0.586348	TRUE	0.0661771			CR_unique	-12.5646
4	2	ENSG00000249242	TMEM150C	transmembrane protein 150C	protein_coding	0.861744	TRUE	0.125373		CR_unique		-2.48168
4	1	ENSG00000130748	TMEM160	transmembrane protein 160	protein_coding	1.83393	TRUE	0.137504				0.04949
4	1	ENSG00000064545	TMEM161A	transmembrane protein 161A	protein_coding	0.933492	TRUE	0.0949364			PR_common	0.94797
4	4	ENSG00000164180	TMEM161B	transmembrane protein 161B	protein_coding	-1.1216	TRUE	-0.88232	DEL	PR_common_CR_common		17.1926	BA
4	5	ENSG00000174695	TMEM167A	transmembrane protein 167A	protein_coding	-1.17332	TRUE	-0.991945	DEL	CR_unique	CR_unique	-1.03661
4	2	ENSG00000205269	TMEM170B	transmembrane protein 170B	protein_coding	1.41629	TRUE	-0.199071		PR_common_CR_common	CR_unique	3.58448
4	4	ENSG00000198792	TMEM184B	transmembrane protein 184B	protein_coding	-0.964272	TRUE	-0.287255	DEL	PR_common_PR_unique_CR_common	CR_unique	1.732
4	1	ENSG00000149932	TMEM219	transmembrane protein 219	protein_coding	0.861371	TRUE	0.00843684				0.41322
4	1	ENSG00000160055	TMEM234	transmembrane protein 234	protein_coding	0.32576	FALSE	0.380424	DUP	PR_common_CR_common		1.15742
4	2	ENSG00000215712	TMEM242	transmembrane protein 242	protein_coding	0.759649	TRUE	0.119632	DUP	PR_common_CR_common	PR_common_CR_common
4	1	ENSG00000134825	TMEM258	transmembrane protein 258	protein_coding	0.752525	TRUE	0.0992017			PR_common_CR_common	0.21066
4	3	ENSG00000243749	TMEM35B	transmembrane protein 35B	protein_coding	0.813912	TRUE	-0.263034	DUP			0.04074
4	1	ENSG00000171227	TMEM37	transmembrane protein 37	protein_coding	1.3474	TRUE	0.0307861				5.62181
4	1	ENSG00000121775	TMEM39B	transmembrane protein 39B	protein_coding	0.13143	FALSE	0.34437	DUP		PR_common_CR_common	1.15742						Yes
4	1	ENSG00000145014	TMEM44	transmembrane protein 44	protein_coding	0.928001	TRUE	0.0757558		PR_common_PR_unique_CR_common		4.10601
4	1	ENSG00000121900	TMEM54	transmembrane protein 54	protein_coding	0.230398	FALSE	0.288431	DUP			1.94998
4	1	ENSG00000188167	TMPPE	transmembrane protein with metallophosphoesterase domain	protein_coding	0.166026	FALSE	0.294475	DUP			8.51221
4	2	ENSG00000034510	TMSB10	thymosin beta 10	protein_coding	0.83619	TRUE	0.22741			CR_unique	-0.88548
4	1	ENSG00000120949	TNFRSF8	TNF receptor superfamily member 8	protein_coding	1.72151	TRUE	0.0239909		PR_common_CR_common	PR_common_CR_common	0.94517
4	1	ENSG00000111077	TNS2	tensin 2	protein_coding	0.161077	FALSE	-0.0717558		CR_unique	CR_unique	1.52158
4	2	ENSG00000100284	TOM1	target of myb1 membrane trafficking protein	protein_coding	0.482127	FALSE	-0.423339	DEL	PR_common	CR_unique	2.35387
4	2	ENSG00000100216	TOMM22	translocase of outer mitochondrial membrane 22	protein_coding	0.0775853	FALSE	-0.315676	DEL	CR_unique		1.42813
4	1	ENSG00000175768	TOMM5	translocase of outer mitochondrial membrane 5	protein_coding	-0.244205	FALSE	0.0133214		CR_unique	CR_unique	1.35273						Yes
4	4	ENSG00000170638	TRABD	TraB domain containing	protein_coding	0.0901581	FALSE	-0.424688	DEL	CR_unique		-9.14833	AA
4	1	ENSG00000182606	TRAK1	trafficking kinesin protein 1	protein_coding	0.195596	FALSE	0.382227	DUP	PR_common_CR_common	PR_common_CR_common	8.90486
4	3	ENSG00000168016	TRANK1	tetratricopeptide repeat and ankyrin repeat containing 1	protein_coding	-1.24272	TRUE	0.413273	DUP	PR_common_CR_common	PR_common_CR_common	11.5115
4	1	ENSG00000181029	TRAPPC5	trafficking protein particle complex subunit 5	protein_coding	0.963397	TRUE	0.0348148		CR_common	PR_common_CR_common	0.95266
4	0	ENSG00000144015	TRIM43	tripartite motif containing 43	protein_coding	0.171936	FALSE	0.0241317			CR_unique	5.10958
4	3	ENSG00000132481	TRIM47	tripartite motif containing 47	protein_coding	0.72835	TRUE	0.411024	DUP	PR_common		-1.32136
4	3	ENSG00000141569	TRIM65	tripartite motif containing 65	protein_coding	0.949775	TRUE	0.564306	DUP	CR_common	PR_common_CR_common	-1.32136
4	1	ENSG00000173113	TRMT112	tRNA methyltransferase activator subunit 11-2	protein_coding	0.837791	TRUE	0.146389				0.38096
4	2	ENSG00000100991	TRPC4AP	transient receptor potential cation channel subfamily C member 4 associated protein	protein_coding	0.600086	TRUE	-0.0896627		PR_common_CR_common	CR_unique	0.8403
4	3	ENSG00000182173	TSEN54	tRNA splicing endonuclease subunit 54	protein_coding	1.1007	TRUE	0.400067	DUP	PR_common_CR_common	PR_common	-1.06356
4	2	ENSG00000074319	TSG101	tumor susceptibility 101	protein_coding	0.242349	FALSE	-0.00900481		PR_common_CR_common	CR_unique	5.62792	AA
4	4	ENSG00000134198	TSPAN2	tetraspanin 2	protein_coding	1.27447	TRUE	-0.0178048		CR_unique		-16.2102	AA
4	4	ENSG00000005379	TSPOAP1	TSPO associated protein 1	protein_coding	0.761234	TRUE	0.190265	DUP		PR_unique	-3.53199
4	2	ENSG00000205838	TTC23L	tetratricopeptide repeat domain 23 like	protein_coding	0.359008	FALSE	-0.565698	DEL		CR_unique	1.31212
4	2	ENSG00000141540	TTYH2	tweety family member 2	protein_coding	-0.569193	FALSE	0.324525	DUP	CR_unique		2.37518
4	3	ENSG00000084652	TXLNA	taxilin alpha	protein_coding	-0.545836	TRUE	0.266769	DUP		PR_common_CR_common	1.15742
4	1	ENSG00000136810	TXN	thioredoxin	protein_coding	0.555963	TRUE	0.0879477		PR_common	PR_common_CR_common	1.9928
4	1	ENSG00000129235	TXNDC17	thioredoxin domain containing 17	protein_coding	0.525907	TRUE	0.00586462		CR_common		3.50073
4	3	ENSG00000185262	UBALD2	UBA like domain containing 2	protein_coding	0.687638	TRUE	0.655138	DUP	PR_common_CR_common		-0.69538
4	2	ENSG00000170035	UBE2E3	ubiquitin conjugating enzyme E2 E3	protein_coding	0.527222	TRUE	-0.128324		PR_common_CR_common	CR_unique	11.0038						Yes
4	0	ENSG00000114062	UBE3A	ubiquitin protein ligase E3A	protein_coding	0.202501	FALSE	0.0562101		CR_unique		4.31149
4	1	ENSG00000173960	UBXN2A	UBX domain protein 2A	protein_coding	0.185984	FALSE	0.0164764		CR_unique	CR_unique	-4.60967
4	3	ENSG00000014123	UFL1	UFM1 specific ligase 1	protein_coding	-0.850413	TRUE	-1.04616		CR_unique	CR_unique	2.76821
4	3	ENSG00000131015	ULBP2	UL16 binding protein 2	protein_coding	0.886893	TRUE	0.191124	DUP	CR_common		-0.90304
4	2	ENSG00000131019	ULBP3	UL16 binding protein 3	protein_coding	-0.353915	FALSE	0.291793	DUP		CR_unique	1.60282
4	1	ENSG00000168038	ULK4	unc-51 like kinase 4	protein_coding	0.40193	FALSE	0.375243	DUP	PR_common_CR_common_CR_unique	PR_common_CR_common	10.7524
4	1	ENSG00000219545	UMAD1	UBAP1-MVB12-associated (UMA) domain containing 1	protein_coding	0.836982	TRUE	0.0140069		PR_common_CR_common_CR_unique	PR_common_CR_common	0.32877
4	4	ENSG00000114491	UMPS	uridine monophosphate synthetase	protein_coding	-0.863641	TRUE	-0.717687	DEL		CR_unique	2.68648
4	3	ENSG00000092929	UNC13D	unc-13 homolog D	protein_coding	1.12002	TRUE	0.496219	DUP			-1.32136
4	1	ENSG00000115446	UNC50	unc-50 inner nuclear membrane RNA binding protein	protein_coding	0.702284	TRUE	0.0433274				3.59237
4	3	ENSG00000132478	UNK	unk zinc finger	protein_coding	0.559404	TRUE	0.382162	DUP			-1.32136
4	2	ENSG00000156467	UQCRB	ubiquinol-cytochrome c reductase binding protein	protein_coding	0.749904	TRUE	-0.125927		CR_unique	PR_common_CR_common	2.0228
4	3	ENSG00000170832	USP32	ubiquitin specific peptidase 32	protein_coding	-0.939945	TRUE	0.18201	DUP	PR_common_CR_common_CR_unique		1.16956
4	2	ENSG00000154914	USP43	ubiquitin specific peptidase 43	protein_coding	0.842247	TRUE	0.0437052		CR_unique		-0.93458
4	3	ENSG00000111962	UST	uronyl 2-sulfotransferase	protein_coding	1.4235	TRUE	0.478654	DUP	PR_common_CR_common_CR_unique	PR_common_CR_common_CR_unique	-2.00702
4	4	ENSG00000197415	VEPH1	ventricular zone expressed PH domain containing 1	protein_coding	0.849913	TRUE	-0.389363	DEL	Shared	CR_unique	-10.3905						Yes
4	1	ENSG00000151502	VPS26B	VPS26, retromer complex component B	protein_coding	0.214236	FALSE	0.971795	DUP			3.75552
4	3	ENSG00000132471	WBP2	WW domain binding protein 2	protein_coding	1.06815	TRUE	0.473585	DUP			-1.32136
4	3	ENSG00000183066	WBP2NL	WBP2 N-terminal like	protein_coding	0.870497	TRUE	-0.281083	DEL			1.95541
4	1	ENSG00000138442	WDR12	WD repeat domain 12	protein_coding	0.106487	FALSE	-0.16307		CR_unique	CR_unique	7.84067
4	2	ENSG00000157796	WDR19	WD repeat domain 19	protein_coding	0.222573	FALSE	-0.00426203		CR_unique		17.7349	AA
4	0	ENSG00000176473	WDR25	WD repeat domain 25	protein_coding	0.68325	FALSE	0.0324215		PR_common_CR_common	CR_unique	2.02658
4	1	ENSG00000114742	WDR48	WD repeat domain 48	protein_coding	0.0689529	FALSE	0.276458	DUP			9.6545
4	1	ENSG00000156076	WIF1	WNT inhibitory factor 1	protein_coding	4.25002	TRUE	0.102714		PR_common_CR_common	PR_common_CR_common	0.18019		Yes				Yes
4	2	ENSG00000070540	WIPI1	WD repeat domain, phosphoinositide interacting 1	protein_coding	0.659513	FALSE	0.353637	DUP	PR_common_CR_common	CR_unique	-1.08195
4	0	ENSG00000157954	WIPI2	WD repeat domain, phosphoinositide interacting 2	protein_coding	0.364433	FALSE	0.0444839			CR_unique	1.16119
4	0	ENSG00000134245	WNT2B	Wnt family member 2B	protein_coding	0.129362	FALSE	0.0529745		CR_unique	PR_common_CR_common	6.65012
4	0	ENSG00000146457	WTAP	WT1 associated protein	protein_coding	0.248344	FALSE	0.0892541		CR_unique		0.95857
4	2	ENSG00000142279	WTIP	WT1 interacting protein	protein_coding	1.89586	TRUE	-0.0642857		CR_unique	PR_common_CR_common	0.02473
4	2	ENSG00000198373	WWP2	WW domain containing E3 ubiquitin protein ligase 2	protein_coding	1.78087	TRUE	-0.076922		CR_unique	PR_common_CR_common	1.51529
4	1	ENSG00000079246	XRCC5	X-ray repair cross complementing 5	protein_coding	0.00468349	FALSE	-0.0171874		CR_unique	CR_unique	1.50843
4	1	ENSG00000166913	YWHAB	tyrosine 3-monooxygenase/tryptophan 5-monooxygenase activation protein beta	protein_coding	0.590491	TRUE	0.0102866				2.53324
4	3	ENSG00000186919	ZACN	zinc activated ion channel	protein_coding	2.89938	TRUE	0.497918	DUP			-0.60201
4	1	ENSG00000181472	ZBTB2	zinc finger and BTB domain containing 2	protein_coding	0.0909557	FALSE	0.265165	DUP		PR_common_CR_common	3.83049
4	0	ENSG00000119574	ZBTB45	zinc finger and BTB domain containing 45	protein_coding	0.212106	FALSE	0.00194564		PR_common_CR_common	CR_unique	0.40582
4	1	ENSG00000160062	ZBTB8A	zinc finger and BTB domain containing 8A	protein_coding	0.206029	FALSE	0.300357	DUP			3.37826
4	3	ENSG00000176261	ZBTB8OS	zinc finger and BTB domain containing 8 opposite strand	protein_coding	-0.166666	FALSE	0.340544	DUP	CR_unique	CR_unique	-0.97893
4	1	ENSG00000121766	ZCCHC17	zinc finger CCHC-type containing 17	protein_coding	0.267877	FALSE	0.327531	DUP	PR_common_CR_common		1.06344
4	4	ENSG00000184307	ZDHHC23	zinc finger DHHC-type palmitoyltransferase 23	protein_coding	-0.784208	TRUE	-0.492434	DEL		CR_unique	0.51387
4	1	ENSG00000158552	ZFAND2B	zinc finger AN1-type containing 2B	protein_coding	1.15206	TRUE	0.156944				2.36517
4	6	ENSG00000152977	ZIC1	Zic family member 1	protein_coding	2.55675	TRUE	-0.30089	DEL	CR_unique	PR_unique	-29.4964	AB
4	2	ENSG00000106261	ZKSCAN1	zinc finger with KRAB and SCAN domains 1	protein_coding	0.559206	TRUE	0.025651		CR_unique		-1.9659
4	2	ENSG00000187626	ZKSCAN4	zinc finger with KRAB and SCAN domains 4	protein_coding	-0.0758366	FALSE	0.0561431		CR_unique		14.4081	AA
4	2	ENSG00000100319	ZMAT5	zinc finger matrin-type 5	protein_coding	0.289155	FALSE	-0.2891	DEL		CR_unique	4.32888
4	1	ENSG00000103994	ZNF106	zinc finger protein 106	protein_coding	0.252456	FALSE	0.00247588		CR_unique	CR_unique	-0.43795
4	2	ENSG00000115568	ZNF142	zinc finger protein 142	protein_coding	-0.660183	TRUE	0.0267338			CR_unique	0.74051
4	0	ENSG00000159917	ZNF235	zinc finger protein 235	protein_coding	0.308753	FALSE	0.152667		CR_unique		0.24278
4	3	ENSG00000109445	ZNF330	zinc finger protein 330	protein_coding	1.10715	TRUE	0.43779	DUP			-4.25772
4	0	ENSG00000131061	ZNF341	zinc finger protein 341	protein_coding	0.196867	FALSE	0.0400884		CR_unique		2.09288
4	1	ENSG00000169131	ZNF354A	zinc finger protein 354A	protein_coding	0.00330837	FALSE	0.0267449		PR_unique	CR_unique	1.80667
4	1	ENSG00000160094	ZNF362	zinc finger protein 362	protein_coding	0.357532	FALSE	0.268215	DUP	PR_common_CR_common		3.48087
4	3	ENSG00000075407	ZNF37A	zinc finger protein 37A	protein_coding	-0.955085	TRUE	0.00431886		CR_unique	CR_unique	-3.66556
4	0	ENSG00000196705	ZNF431	zinc finger protein 431	protein_coding	0.128874	FALSE	0.0711002			CR_unique	2.18442
4	1	ENSG00000167685	ZNF444	zinc finger protein 444	protein_coding	0.918025	TRUE	0.0432841				4.80493
4	1	ENSG00000171443	ZNF524	zinc finger protein 524	protein_coding	1.18463	TRUE	0.136851				2.73651
4	0	ENSG00000172748	ZNF596	zinc finger protein 596	protein_coding	0.401633	FALSE	0.00750428			CR_unique	4.85744
4	1	ENSG00000177873	ZNF619	zinc finger protein 619	protein_coding	0.398152	FALSE	0.424498	DUP			7.70385
4	1	ENSG00000177842	ZNF620	zinc finger protein 620	protein_coding	0.945265	FALSE	0.405325	DUP			7.70385
4	1	ENSG00000172888	ZNF621	zinc finger protein 621	protein_coding	0.0809752	FALSE	0.338028	DUP	CR_common		7.13658
4	2	ENSG00000197497	ZNF665	zinc finger protein 665	protein_coding	2.10892	TRUE	-0.0208586		CR_unique		3.35633
4	0	ENSG00000083814	ZNF671	zinc finger protein 671	protein_coding	0.0683867	FALSE	0.0455776			CR_unique	5.29763
4	0	ENSG00000197124	ZNF682	zinc finger protein 682	protein_coding	0.396381	FALSE	0.0772999		CR_unique		3.10401
4	0	ENSG00000164684	ZNF704	zinc finger protein 704	protein_coding	0.0974185	FALSE	0.0119837		PR_common_CR_common	CR_unique	1.06936
4	1	ENSG00000179965	ZNF771	zinc finger protein 771	protein_coding	0.87044	TRUE	0.0295299		PR_common_CR_unique	PR_common_CR_common	1.3494
4	2	ENSG00000151612	ZNF827	zinc finger protein 827	protein_coding	0.295364	FALSE	0.268989	DUP	CR_unique		-10.0732
4	1	ENSG00000198783	ZNF830	zinc finger protein 830	protein_coding	0.016985	FALSE	-0.162457		CR_unique	CR_unique	3.00573
4	1	ENSG00000223547	ZNF844	zinc finger protein 844	protein_coding	0.720114	TRUE	0.180868				1.95607
4	1	ENSG00000106400	ZNHIT1	zinc finger HIT-type containing 1	protein_coding	1.07208	TRUE	0.0371658				0.91298
4	1	ENSG00000158691	ZSCAN12	zinc finger and SCAN domain containing 12	protein_coding	0.320586	FALSE	0.0110835				14.4081	AA
4	1	ENSG00000121413	ZSCAN18	zinc finger and SCAN domain containing 18	protein_coding	0.658685	TRUE	0.0606371				3.81455
4	2	ENSG00000121903	ZSCAN20	zinc finger and SCAN domain containing 20	protein_coding	-1.04212	FALSE	0.239059	DUP	CR_unique	PR_common_CR_common	5.98002
3	4	ENSG00000128274	A4GALT	alpha 1,4-galactosyltransferase (P blood group)	protein_coding	-0.665166	TRUE	-0.296262	DEL			0.98615
3	1	ENSG00000081760	AACS	acetoacetyl-CoA synthetase	protein_coding	0.444056	FALSE	-0.249142		CR_unique		11.9437
3	0	ENSG00000127837	AAMP	angio associated migratory cell protein	protein_coding	0.122155	FALSE	0.0492275			PR_common_CR_common	2.86947
3	4	ENSG00000179869	ABCA13	ATP binding cassette subfamily A member 13	protein_coding	-1.59087	TRUE	-0.0804311		CR_unique	CR_unique	-5.60322
3	2	ENSG00000115657	ABCB6	ATP binding cassette subfamily B member 6 (Langereis blood group)	protein_coding	-0.858285	TRUE	0.0283818				2.36517
3	2	ENSG00000114770	ABCC5	ATP binding cassette subfamily C member 5	protein_coding	-0.647384	TRUE	0.0184336		PR_common_CR_common	PR_common_CR_common	3.20425
3	0	ENSG00000161204	ABCF3	ATP binding cassette subfamily F member 3	protein_coding	0.153952	FALSE	0.0963071				3.04247
3	2	ENSG00000100997	ABHD12	abhydrolase domain containing 12, lysophospholipase	protein_coding	0.639073	TRUE	-0.00714071		PR_common_CR_common_CR_unique	PR_common_CR_common	2.49174
3	1	ENSG00000139826	ABHD13	abhydrolase domain containing 13	protein_coding	0.169622	FALSE	-0.0568538		CR_unique		1.04069
3	2	ENSG00000248487	ABHD14A	abhydrolase domain containing 14A	protein_coding	0.833036	TRUE	-0.280901				6.33172
3	1	ENSG00000183260	ABHD16B	abhydrolase domain containing 16B	protein_coding	0.991533	TRUE					0.51986
3	1	ENSG00000107362	ABHD17B	abhydrolase domain containing 17B, depalmitoylase	protein_coding	0.208309	FALSE	0.0808802		CR_unique		-0.61196
3	2	ENSG00000115361	ACADL	acyl-CoA dehydrogenase long chain	protein_coding	1.48979	TRUE	-0.100749		PR_common_CR_common	PR_common_CR_common	1.11121
3	2	ENSG00000072778	ACADVL	acyl-CoA dehydrogenase very long chain	protein_coding	0.613965	TRUE	-0.0298008				2.5385
3	3	ENSG00000114331	ACAP2	ArfGAP with coiled-coil, ankyrin repeat and PH domains 2	protein_coding	-0.707406	TRUE	0.0725539		PR_unique		6.76273
3	1	ENSG00000131584	ACAP3	ArfGAP with coiled-coil, ankyrin repeat and PH domains 3	protein_coding	0.114678	FALSE	-0.0471911			CR_unique	2.57946
3	0	ENSG00000120437	ACAT2	acetyl-CoA acetyltransferase 2	protein_coding	0.177363	FALSE	0.0548714				0.95857
3	3	ENSG00000110455	ACCS	1-aminocyclopropane-1-carboxylate synthase homolog (inactive)	protein_coding	1.00718	TRUE	-0.115701			PR_unique	1.71304
3	4	ENSG00000159640	ACE	angiotensin I converting enzyme	protein_coding	-2.87932	TRUE	0.353667	DUP			-0.66236
3	4	ENSG00000100412	ACO2	aconitase 2	protein_coding	-0.608831	TRUE	-0.338319	DEL	PR_common_CR_common	PR_common	0.96014
3	2	ENSG00000184227	ACOT1	acyl-CoA thioesterase 1	protein_coding	0.699652	TRUE	0.0758314				-2.20902
3	1	ENSG00000119673	ACOT2	acyl-CoA thioesterase 2	protein_coding	0.609776	FALSE	0.0147065		CR_unique		-2.20902
3	2	ENSG00000097021	ACOT7	acyl-CoA thioesterase 7	protein_coding	-0.129872	FALSE	0.109624		CR_unique	PR_unique	7.51916
3	0	ENSG00000123130	ACOT9	acyl-CoA thioesterase 9	protein_coding	0.24285	FALSE	0.014959		CR_unique
3	3	ENSG00000167107	ACSF2	acyl-CoA synthetase family member 2	protein_coding	0.553817	TRUE	-0.0906187		CR_unique		-2.9021
3	1	ENSG00000066813	ACSM2B	acyl-CoA synthetase medium chain family member 2B	protein_coding	0.473634	FALSE	-0.0433018			CR_unique	2.56715
3	1	ENSG00000005187	ACSM3	acyl-CoA synthetase medium chain family member 3	protein_coding	0.0129521	FALSE	-0.0797186		CR_unique		4.00745
3	0	ENSG00000131069	ACSS2	acyl-CoA synthetase short chain family member 2	protein_coding	0.347819	FALSE	0		CR_unique		1.43603
3	3	ENSG00000138071	ACTR2	actin related protein 2	protein_coding	-0.796127	TRUE	0.00818785		PR_common_CR_common	CR_unique	-0.743
3	1	ENSG00000101442	ACTR5	actin related protein 5	protein_coding	0.288519	FALSE	-0.03287		CR_unique		5.24376
3	2	ENSG00000093072	ADA2	adenosine deaminase 2	protein_coding	-4.10126	TRUE	0.00708942				1.46889
3	2	ENSG00000137845	ADAM10	ADAM metallopeptidase domain 10	protein_coding	-0.631454	TRUE	0.0318172				0.12482
3	2	ENSG00000139985	ADAM21	ADAM metallopeptidase domain 21	protein_coding	-1.8119	TRUE	0.0299721				2.43144
3	0	ENSG00000154734	ADAMTS1	ADAM metallopeptidase with thrombospondin type 1 motif 1	protein_coding	0.304026	FALSE	0.0102683			PR_common_CR_common	0.27901
3	0	ENSG00000166106	ADAMTS15	ADAM metallopeptidase with thrombospondin type 1 motif 15	protein_coding	0.494006	FALSE	0.0458037				2.15209
3	3	ENSG00000065457	ADAT1	adenosine deaminase tRNA specific 1	protein_coding	-0.846086	TRUE	-0.0415193		CR_unique		0.52523
3	3	ENSG00000078295	ADCY2	adenylate cyclase 2	protein_coding	0.933489	TRUE	-0.0968421		PR_common_CR_common_CR_unique	CR_unique	-1.22937
3	2	ENSG00000121753	ADGRB2	adhesion G protein-coupled receptor B2	protein_coding	-0.108148	FALSE	0.287882	DUP			3.91561
3	2	ENSG00000182551	ADI1	acireductone dioxygenase 1	protein_coding	0.663527	TRUE	0.0101124		PR_unique
3	3	ENSG00000148926	ADM	adrenomedullin	protein_coding	1.69139	TRUE	-0.00452966		CR_common	CR_unique	-2.59634
3	6	ENSG00000128165	ADM2	adrenomedullin 2	protein_coding	-0.961239	TRUE	-0.368176	DEL			-10.2255	AA
3	2	ENSG00000153531	ADPRHL1	ADP-ribosylhydrolase like 1	protein_coding	1.4598	TRUE	-0.103889				2.95933
3	0	ENSG00000170222	ADPRM	ADP-ribose/CDP-alcohol diphosphatase, manganese dependent	protein_coding	0.639827	FALSE	0.0893991				2.82441
3	2	ENSG00000169252	ADRB2	adrenoceptor beta 2	protein_coding	-2.13349	TRUE	0.0510394				4.96438
3	2	ENSG00000185100	ADSS1	adenylosuccinate synthase 1	protein_coding	1.12789	TRUE	-0.0846516				2.49245
3	1	ENSG00000198221	AFDN-DT	AFDN divergent transcript	lncRNA	1.43425	TRUE					3.19454
3	3	ENSG00000146856	AGBL3	AGBL carboxypeptidase 3	protein_coding	1.21805	TRUE	-0.0175092		CR_unique	PR_common_CR_common	-6.92697
3	4	ENSG00000164252	AGGF1	angiogenic factor with G-patch and FHA domains 1	protein_coding	-0.825677	TRUE	-0.786735	DEL			4.86815
3	1	ENSG00000135744	AGT	angiotensinogen	protein_coding	0.28646	FALSE	-0.132346		CR_unique		2.76165
3	0	ENSG00000101444	AHCY	adenosylhomocysteinase	protein_coding	0.487256	FALSE	0.0941222		PR_common_CR_common_CR_unique	PR_common_CR_common	1.32091
3	1	ENSG00000185567	AHNAK2	AHNAK nucleoprotein 2	protein_coding	0.283469	FALSE	-0.0868193			CR_unique	1.03365
3	0	ENSG00000106992	AK1	adenylate kinase 1	protein_coding	0.482662	FALSE	0.130847				0.49062
3	2	ENSG00000004455	AK2	adenylate kinase 2	protein_coding	-0.152101	FALSE	0.210792	DUP	PR_common_CR_common		2.55447
3	2	ENSG00000147853	AK3	adenylate kinase 3	protein_coding	0.690768	TRUE	-0.105886				2.97467
3	0	ENSG00000111254	AKAP3	A-kinase anchoring protein 3	protein_coding	0.44953	FALSE	0.0397097				6.56321
3	2	ENSG00000119711	ALDH6A1	aldehyde dehydrogenase 6 family member A1	protein_coding	0.561015	TRUE	0.0454914				-1.63574
3	0	ENSG00000164904	ALDH7A1	aldehyde dehydrogenase 7 family member A1	protein_coding	0.167327	FALSE	0.0479876		PR_common_CR_common_CR_unique	PR_common_CR_common	3.69916
3	3	ENSG00000118514	ALDH8A1	aldehyde dehydrogenase 8 family member A1	protein_coding	-0.200177	FALSE	0.0549558	DUP	PR_common_CR_common	CR_unique	-2.78304
3	0	ENSG00000149925	ALDOA	aldolase, fructose-bisphosphate A	protein_coding	0.106146	FALSE	0.0170735				1.85883
3	1	ENSG00000120697	ALG5	ALG5 dolichyl-phosphate beta-glucosyltransferase	protein_coding	0.254703	FALSE	-0.0760413		CR_unique		4.90679
3	2	ENSG00000160993	ALKBH4	alkB homolog 4, lysine demethylase	protein_coding	0.849173	TRUE	-0.0187609				0.56503
3	0	ENSG00000239382	ALKBH6	alkB homolog 6	protein_coding	0.535	FALSE	0.068822				1.03309
3	2	ENSG00000125652	ALKBH7	alkB homolog 7	protein_coding	1.30016	TRUE	0.0544478				-0.6494
3	3	ENSG00000242110	AMACR	alpha-methylacyl-CoA racemase	protein_coding	0.195448	FALSE	-0.672835	DEL	PR_unique		10.4132
3	0	ENSG00000162066	AMDHD2	amidohydrolase domain containing 2	protein_coding	0.835241	FALSE	0.119909				0.9865
3	0	ENSG00000181754	AMIGO1	adhesion molecule with Ig like domain 1	protein_coding	0.824293	FALSE	0.0976711				2.65617
3	0	ENSG00000176020	AMIGO3	adhesion molecule with Ig like domain 3	protein_coding	0.294196	FALSE	0		CR_unique		8.19277
3	1	ENSG00000166025	AMOTL1	angiomotin like 1	protein_coding	0.065593	FALSE	-0.018117		CR_unique		1.09392
3	2	ENSG00000240038	AMY2B	amylase alpha 2B	protein_coding	1.31647	TRUE	0.0312391				-3.82512
3	2	ENSG00000141552	ANAPC11	anaphase promoting complex subunit 11	protein_coding	0.542266	TRUE	-0.285695				0.94033
3	2	ENSG00000154188	ANGPT1	angiopoietin 1	protein_coding	0.615996	TRUE	-0.123459		PR_common_CR_common		4.81352
3	0	ENSG00000136859	ANGPTL2	angiopoietin like 2	protein_coding	0.0772724	FALSE	0.0280825				0.6027
3	2	ENSG00000167772	ANGPTL4	angiopoietin like 4	protein_coding	2.21703	TRUE	0.0203404				-1.07276						Yes
3	1	ENSG00000151687	ANKAR	ankyrin and armadillo repeat containing	protein_coding	0.625974	FALSE	-0.0231183		CR_unique		0.2329
3	3	ENSG00000185722	ANKFY1	ankyrin repeat and FYVE domain containing 1	protein_coding	-0.697752	TRUE	-0.0395777		PR_common_CR_common	CR_unique	0.09096
3	0	ENSG00000254996	ANKHD1-EIF4EBP3	ANKHD1-EIF4EBP3 readthrough	protein_coding	0.10748	FALSE	0.105869			PR_common_CR_common	6.78124
3	3	ENSG00000134461	ANKRD16	ankyrin repeat domain 16	protein_coding	0.638226	TRUE	0.040423		PR_common_CR_common	PR_unique	-3.31659
3	1	ENSG00000180071	ANKRD18A	ankyrin repeat domain 18A	protein_coding	0.774642	FALSE	-0.118644			CR_unique	0.96396
3	0	ENSG00000089847	ANKRD24	ankyrin repeat domain 24	protein_coding	1.04659	FALSE	0.00735802		PR_common_PR_unique_CR_common		0.0115
3	2	ENSG00000174501	ANKRD36C	ankyrin repeat domain 36C	protein_coding	0.946381	TRUE	-0.0738531				3.90073
3	1	ENSG00000213337	ANKRD39	ankyrin repeat domain 39	protein_coding	0.267733	FALSE	0.0857299		PR_common_CR_common	PR_unique	0.96253
3	2	ENSG00000139645	ANKRD52	ankyrin repeat domain 52	protein_coding	-0.801171	TRUE	0.0437403				0.42556
3	3	ENSG00000144031	ANKRD53	ankyrin repeat domain 53	protein_coding	1.38664	TRUE	-0.130847		CR_unique	PR_common	-2.21566
3	3	ENSG00000135299	ANKRD6	ankyrin repeat domain 6	protein_coding	-1.68703	TRUE	-0.0258506		PR_common_CR_common	PR_common_CR_common	12.367	BA
3	0	ENSG00000235098	ANKRD65	ankyrin repeat domain 65	protein_coding	0.933061	FALSE	0.138236				2.57946
3	1	ENSG00000160746	ANO10	anoctamin 10	protein_coding	0.222609	FALSE	-0.190418		Shared	CR_unique	8.81993
3	2	ENSG00000103254	ANTKMT	adenine nucleotide translocase lysine methyltransferase	protein_coding	1.71917	TRUE	0.0287113				-2.94234
3	0	ENSG00000182718	ANXA2	annexin A2	protein_coding	0.21244	FALSE	0.011977		PR_common_CR_common		3.65276
3	2	ENSG00000138279	ANXA7	annexin A7	protein_coding	-0.811828	TRUE	0.0885173				2.69497
3	2	ENSG00000148120	AOPEP	aminopeptidase O (putative)	protein_coding	0.632651	TRUE	-0.061647				1.04887
3	3	ENSG00000166747	AP1G1	adaptor related protein complex 1 subunit gamma 1	protein_coding	-0.805969	TRUE	-0.0651609			CR_unique	3.04464
3	0	ENSG00000106367	AP1S1	adaptor related protein complex 1 subunit sigma 1	protein_coding	0.0488852	FALSE	0.0136013		PR_common_CR_common		0.91298
3	2	ENSG00000182287	AP1S2	adaptor related protein complex 1 subunit sigma 2	protein_coding	0.788844	TRUE	-0.0324546		CR_unique
3	5	ENSG00000132842	AP3B1	adaptor related protein complex 3 subunit beta 1	protein_coding	-4.1152	TRUE	-0.977995	DEL	CR_unique	PR_common_CR_common_CR_unique	-1.92567
3	2	ENSG00000185009	AP3M1	adaptor related protein complex 3 subunit mu 1	protein_coding	-1.43083	TRUE	0.0754012		PR_common_CR_common		3.84999
3	1	ENSG00000177879	AP3S1	adaptor related protein complex 3 subunit sigma 1	protein_coding	0.10735	FALSE	-0.130704		CR_unique	CR_common	2.58157
3	0	ENSG00000157823	AP3S2	adaptor related protein complex 3 subunit sigma 2	protein_coding	0.390113	FALSE	0.152003		PR_common_CR_common	PR_common_CR_common	0.4077
3	3	ENSG00000100478	AP4S1	adaptor related protein complex 4 subunit sigma 1	protein_coding	1.36955	TRUE	-0.0492551		PR_common_CR_common	CR_unique	-1.12363
3	1	ENSG00000254470	AP5B1	adaptor related protein complex 5 subunit beta 1	protein_coding	0.558184	FALSE	0.0127736		CR_unique		-0.45015
3	0	ENSG00000125843	AP5S1	adaptor related protein complex 5 subunit sigma 1	protein_coding	0.464185	FALSE	0.0500852				0.73957
3	1	ENSG00000242802	AP5Z1	adaptor related protein complex 5 subunit zeta 1	protein_coding	0.505316	FALSE	-0.0331669			CR_unique	3.345
3	0	ENSG00000011132	APBA3	amyloid beta precursor protein binding family A member 3	protein_coding	0.346483	FALSE	0.0525471				1.34652
3	0	ENSG00000113108	APBB3	amyloid beta precursor protein binding family B member 3	protein_coding	0.0578799	FALSE	0.0179538		PR_common_CR_common		6.78124
3	4	ENSG00000198768	APCDD1L	APC down-regulated 1 like	protein_coding	-3.11137	TRUE	-0.644863	DEL	PR_common_CR_common_CR_unique	PR_common_CR_common	1.88981						Yes
3	4	ENSG00000128383	APOBEC3A	apolipoprotein B mRNA editing enzyme catalytic subunit 3A	protein_coding	-5.32069	TRUE	-0.424994	DEL			1.36236
3	4	ENSG00000179750	APOBEC3B	apolipoprotein B mRNA editing enzyme catalytic subunit 3B	protein_coding	-1.70635	TRUE	-0.239046	DEL			1.36236		Yes
3	4	ENSG00000244509	APOBEC3C	apolipoprotein B mRNA editing enzyme catalytic subunit 3C	protein_coding	-3.00824	TRUE	-0.327763	DEL	CR_common	PR_common_CR_common	1.07528
3	4	ENSG00000243811	APOBEC3D	apolipoprotein B mRNA editing enzyme catalytic subunit 3D	protein_coding	-1.07187	TRUE	-0.109072	DEL	CR_common	PR_common_CR_common	1.07528
3	4	ENSG00000239713	APOBEC3G	apolipoprotein B mRNA editing enzyme catalytic subunit 3G	protein_coding	-2.47436	TRUE	-0.291946	DEL			1.07528
3	0	ENSG00000184730	APOBR	apolipoprotein B receptor	protein_coding	0.0809872	FALSE	0.0473834				1.50338
3	4	ENSG00000100342	APOL1	apolipoprotein L1	protein_coding	-3.22026	TRUE	-0.387502	DEL			3.44133
3	4	ENSG00000128335	APOL2	apolipoprotein L2	protein_coding	-1.09938	TRUE	-0.343649	DEL			2.86402
3	5	ENSG00000128284	APOL3	apolipoprotein L3	protein_coding	-2.79236	TRUE	-0.330128	DEL	PR_unique		2.86402
3	4	ENSG00000221963	APOL6	apolipoprotein L6	protein_coding	-1.27927	TRUE	-0.33298	DEL	PR_common_CR_common_CR_unique		2.99093
3	2	ENSG00000198931	APRT	adenine phosphoribosyltransferase	protein_coding	1.33667	TRUE	-0.112813		CR_common		1.70874
3	2	ENSG00000165272	AQP3	aquaporin 3 (Gill blood group)	protein_coding	-1.88122	TRUE	0.0602849				0.24958
3	3	ENSG00000120318	ARAP3	ArfGAP with RhoGAP domain, ankyrin repeat and PH domain 3	protein_coding	-2.1476	TRUE	-0.127623		PR_common_CR_common	CR_unique	8.63757
3	2	ENSG00000004059	ARF5	ADP ribosylation factor 5	protein_coding	0.884096	TRUE	-0.108462				0.30958
3	4	ENSG00000242247	ARFGAP3	ADP ribosylation factor GTPase activating protein 3	protein_coding	-0.48476	TRUE	-0.322054	DEL	PR_common_CR_unique	PR_common_CR_common	1.22112
3	3	ENSG00000213390	ARHGAP19	Rho GTPase activating protein 19	protein_coding	-0.692797	TRUE	-0.110367			CR_unique	9.63557
3	1	ENSG00000137962	ARHGAP29	Rho GTPase activating protein 29	protein_coding	0.278262	FALSE	0.0441725		PR_common_CR_common	CR_unique	-1.61584
3	2	ENSG00000165895	ARHGAP42	Rho GTPase activating protein 42	protein_coding	-0.575731	FALSE	-0.0494086		CR_unique	CR_unique	0.25664
3	2	ENSG00000180448	ARHGAP45	Rho GTPase activating protein 45	protein_coding	1.01599	TRUE	0.0747229				-0.67219
3	4	ENSG00000241484	ARHGAP8	Rho GTPase activating protein 8	protein_coding	-0.274194	FALSE	-0.157398	DEL	CR_unique	PR_unique	1.91061
3	0	ENSG00000076928	ARHGEF1	Rho guanine nucleotide exchange factor 1	protein_coding	0.453911	FALSE	0.0814234				0.36029
3	2	ENSG00000240771	ARHGEF25	Rho guanine nucleotide exchange factor 25	protein_coding	1.23262	TRUE	0.152003				-0.42338
3	2	ENSG00000114790	ARHGEF26	Rho guanine nucleotide exchange factor 26	protein_coding	0.0277966	FALSE	-0.33197	DEL	PR_common_CR_common	CR_unique
3	2	ENSG00000032219	ARID4A	AT-rich interaction domain 4A	protein_coding	0.730385	TRUE	-0.00270294				0.23582
3	2	ENSG00000196843	ARID5A	AT-rich interaction domain 5A	protein_coding	1.03587	TRUE	-0.13859			PR_common	0.69369
3	1	ENSG00000169379	ARL13B	ADP ribosylation factor like GTPase 13B	protein_coding	0.518475	FALSE	0.0112467		PR_unique_CR_common	CR_unique	-5.55827
3	2	ENSG00000214087	ARL16	ADP ribosylation factor like GTPase 16	protein_coding	0.972431	TRUE	-0.47012				1.1445
3	0	ENSG00000102931	ARL2BP	ADP ribosylation factor like GTPase 2 binding protein	protein_coding	0.125544	FALSE	0.196397				0.32914
3	2	ENSG00000188042	ARL4C	ADP ribosylation factor like GTPase 4C	protein_coding	0.581737	TRUE	-0.247267		PR_common_CR_common		5.84695						Yes
3	2	ENSG00000182196	ARL6IP4	ADP ribosylation factor like GTPase 6 interacting protein 4	protein_coding	0.876986	TRUE	0.169925			PR_common_CR_common	-0.06604
3	0	ENSG00000144746	ARL6IP5	ADP ribosylation factor like GTPase 6 interacting protein 5	protein_coding	0.213445	FALSE	0.0356239				10.7914
3	0	ENSG00000105676	ARMC6	armadillo repeat containing 6	protein_coding	0.224425	FALSE	0.0190914			PR_common_CR_common	0.94797
3	2	ENSG00000139971	ARMH4	armadillo like helical domain containing 4	protein_coding	-2.02364	TRUE	0.0153073				0.67984
3	3	ENSG00000111229	ARPC3	actin related protein 2/3 complex subunit 3	protein_coding	0.514765	TRUE	-0.0869081		CR_common	CR_unique	-0.31275
3	1	ENSG00000241553	ARPC4	actin related protein 2/3 complex subunit 4	protein_coding	0.0297174	FALSE	-0.387023		CR_common	CR_unique	14.2393
3	0	ENSG00000242498	ARPIN	actin related protein 2/3 complex inhibitor	protein_coding	0.31569	FALSE	0.0118633		PR_common_CR_common		0.4077
3	6	ENSG00000113273	ARSB	arylsulfatase B	protein_coding	-1.1042	TRUE	-0.910701	DEL	PR_unique	CR_unique	-7.0492
3	3	ENSG00000156219	ART3	ADP-ribosyltransferase 3 (inactive)	protein_coding	-2.39488	TRUE	-0.130384		PR_unique_CR_unique	CR_unique	8.03273
3	2	ENSG00000117407	ARTN	artemin	protein_coding	1.43443	TRUE	0.0491875		PR_common_CR_common	PR_common_CR_common	-0.24263
3	2	ENSG00000214435	AS3MT	arsenite methyltransferase	protein_coding	1.78031	TRUE	-0.118644		PR_common_CR_common		1.78245
3	2	ENSG00000141505	ASGR1	asialoglycoprotein receptor 1	protein_coding	1.43403	TRUE	-0.0164672				2.5385
3	2	ENSG00000072182	ASIC4	acid sensing ion channel subunit family member 4	protein_coding	1.85438	TRUE	-0.0342773		PR_common_CR_common	PR_common_CR_common	5.80888
3	0	ENSG00000126522	ASL	argininosuccinate lyase	protein_coding	0.423088	FALSE	0.0215171				1.50588
3	2	ENSG00000244617	ASPRV1	aspartic peptidase retroviral like 1	protein_coding	1.1167	TRUE	-1				0.73503
3	2	ENSG00000169696	ASPSCR1	ASPSCR1 tether for SLC2A4, UBX domain containing	protein_coding	0.664927	TRUE	-0.375				1.34653		Yes
3	0	ENSG00000171456	ASXL1	ASXL transcriptional regulator 1	protein_coding	0.110808	FALSE	0		PR_common_CR_common	CR_unique	1.53738		Yes
3	1	ENSG00000143970	ASXL2	ASXL transcriptional regulator 2	protein_coding	-0.310426	FALSE	0.0497861		PR_common_CR_common_CR_unique	CR_unique	0.52787		Yes
3	2	ENSG00000128272	ATF4	activating transcription factor 4	protein_coding	0.0783065	FALSE	-0.38287	DEL	PR_common_CR_common		1.47204
3	2	ENSG00000170653	ATF7	activating transcription factor 7	protein_coding	-0.784858	TRUE	0.0489689		PR_common_CR_common	PR_common_CR_common	0.28133
3	0	ENSG00000057663	ATG5	autophagy related 5	protein_coding	0.548439	FALSE	0.000948829		Shared	PR_common_CR_common_CR_unique	0.65582
3	0	ENSG00000198925	ATG9A	autophagy related 9A	protein_coding	0.219493	FALSE	0.00194302				2.36517
3	3	ENSG00000118322	ATP10B	ATPase phospholipid transporting 10B (putative)	protein_coding	-1.56789	TRUE	-0.0983049		CR_unique		0.56995
3	4	ENSG00000068650	ATP11A	ATPase phospholipid transporting 11A	protein_coding	-0.688328	TRUE	-0.119279		PR_unique_CR_unique	PR_common_CR_common	11.543	AA
3	2	ENSG00000143153	ATP1B1	ATPase Na+/K+ transporting subunit beta 1	protein_coding	0.534548	TRUE	0.0287621		PR_common_CR_common_CR_unique	PR_unique_CR_unique	-0.26932					Yes
3	0	ENSG00000166896	ATP23	ATP23 metallopeptidase and ATP synthase assembly factor homolog	protein_coding	0.260589	FALSE	0.02311			CR_unique
3	2	ENSG00000070961	ATP2B1	ATPase plasma membrane Ca2+ transporting 1	protein_coding	0.0807122	FALSE	-0.0232008		PR_unique	CR_unique	2.34161
3	2	ENSG00000124172	ATP5F1E	ATP synthase F1 subunit epsilon	protein_coding	0.600814	TRUE	-0.732959				3.73426
3	2	ENSG00000173915	ATP5MK	ATP synthase membrane subunit k	protein_coding	0.545447	TRUE	-0.018536				1.46465
3	2	ENSG00000167863	ATP5PD	ATP synthase peripheral stalk subunit d	protein_coding	1.71007	TRUE	0.402309				-0.21525
3	2	ENSG00000241837	ATP5PO	ATP synthase peripheral stalk subunit OSCP	protein_coding	0.641426	TRUE	-0.158262				1.73062
3	0	ENSG00000185344	ATP6V0A2	ATPase H+ transporting V0 subunit a2	protein_coding	0.101225	FALSE	0.00430399				0.622
3	0	ENSG00000100554	ATP6V1D	ATPase H+ transporting V1 subunit D	protein_coding	0.146948	FALSE	0.0770762				1.6772
3	0	ENSG00000131100	ATP6V1E1	ATPase H+ transporting V1 subunit E1	protein_coding	0.208871	FALSE	0.0269042				3.12891
3	1	ENSG00000250565	ATP6V1E2	ATPase H+ transporting V1 subunit E2	protein_coding	0.601193	FALSE	-0.0700475		CR_unique		0.80742
3	3	ENSG00000143515	ATP8B2	ATPase phospholipid transporting 8B2	protein_coding	-1.5649	TRUE	-0.0421127		CR_unique		1.99868
3	5	ENSG00000175054	ATR	ATR serine/threonine kinase	protein_coding	-1.17096	TRUE	-0.413575	DEL	CR_unique	PR_common_CR_common	-2.44483		Yes
3	3	ENSG00000138085	ATRAID	all-trans retinoic acid induced differentiation factor	protein_coding	0.936227	TRUE	-0.106622			CR_unique	-0.68937
3	2	ENSG00000164053	ATRIP	ATR interacting protein	protein_coding	0.827684	TRUE	-0.272359		PR_common_CR_common		7.3443
3	1	ENSG00000088812	ATRN	attractin	protein_coding	-0.202568	FALSE	0.00934742		CR_unique		1.53778
3	3	ENSG00000224470	ATXN1L	ataxin 1 like	protein_coding	-1.00164	TRUE	-0.081945			CR_unique	3.04464
3	0	ENSG00000066427	ATXN3	ataxin 3	protein_coding	0.00548079	FALSE	0.0216951				2.88533
3	2	ENSG00000175756	AURKAIP1	aurora kinase A interacting protein 1	protein_coding	0.968288	TRUE	-0.36257				2.57946
3	1	ENSG00000178999	AURKB	aurora kinase B	protein_coding	0.113384	FALSE	-0.270423		CR_unique		1.39031
3	0	ENSG00000167601	AXL	AXL receptor tyrosine kinase	protein_coding	0.335674	FALSE	0.0389357				0.09543
3	1	ENSG00000163512	AZI2	5-azacytidine induced 2	protein_coding	0.39059	FALSE	-0.191386		PR_common_CR_common	CR_unique	14.135
3	2	ENSG00000142920	AZIN2	antizyme inhibitor 2	protein_coding	-0.636294	FALSE	0.27082	DUP	PR_common_CR_common	PR_common_CR_common	2.55447
3	3	ENSG00000176022	B3GALT6	beta-1,3-galactosyltransferase 6	protein_coding	0.744098	TRUE	-0.0578809		CR_unique		-2.84382
3	2	ENSG00000176597	B3GNT5	UDP-GlcNAc:betaGal beta-1,3-N-acetylglucosaminyltransferase 5	protein_coding	-0.793322	TRUE	0.111		PR_common_CR_common		4.56803
3	2	ENSG00000156966	B3GNT7	UDP-GlcNAc:betaGal beta-1,3-N-acetylglucosaminyltransferase 7	protein_coding	2.52273	TRUE	-0.0516621		CR_common		5.29277
3	2	ENSG00000108641	B9D1	B9 domain containing 1	protein_coding	0.866373	TRUE	0.00405822			PR_common_CR_common	-3.02036
3	2	ENSG00000164929	BAALC	BAALC binder of MAP3K1 and KLF4	protein_coding	2.24311	TRUE	-0.0429314				4.37399
3	0	ENSG00000186318	BACE1	beta-secretase 1	protein_coding	0.454206	FALSE	0.0498692				3.75453
3	2	ENSG00000151929	BAG3	BAG cochaperone 3	protein_coding	-0.646508	TRUE	0.115477				3.38016
3	1	ENSG00000138376	BARD1	BRCA1 associated RING domain 1	protein_coding	-0.702142	FALSE	0.0863738			CR_unique	5.80375		Yes
3	2	ENSG00000043039	BARX2	BARX homeobox 2	protein_coding	-1.62401	TRUE	0.221758		PR_common_CR_common_CR_unique		1.32262						Yes
3	0	ENSG00000105327	BBC3	BCL2 binding component 3	protein_coding	0.227264	FALSE	0.0995357				0.04949
3	3	ENSG00000129151	BBOX1	gamma-butyrobetaine hydroxylase 1	protein_coding	0.369618	FALSE	0.121103	DUP	PR_unique		-1.3114
3	0	ENSG00000174483	BBS1	Bardet-Biedl syndrome 1	protein_coding	0.0929544	FALSE	0.0984037				0.51622
3	0	ENSG00000179941	BBS10	Bardet-Biedl syndrome 10	protein_coding	0.0115169	FALSE	0.0431331		PR_common_CR_common	PR_common_CR_common	1.32059
3	2	ENSG00000141376	BCAS3	BCAS3 microtubule associated cell migration factor	protein_coding	0.619356	FALSE	0.197787	DUP	PR_common_CR_common_CR_unique	PR_common_CR_common_CR_unique	-1.01003
3	2	ENSG00000124243	BCAS4	breast carcinoma amplified sequence 4	protein_coding	0.55446	FALSE	0.11269		PR_common_CR_common	PR_common_CR_common	-7.79814	AA
3	0	ENSG00000105552	BCAT2	branched chain amino acid transaminase 2	protein_coding	0.440439	FALSE	0.12993		CR_common		0.19209
3	4	ENSG00000114200	BCHE	butyrylcholinesterase	protein_coding	4.21004	TRUE	-0.347372	DEL			-18.6705
3	2	ENSG00000083123	BCKDHB	branched chain keto acid dehydrogenase E1 subunit beta	protein_coding	0.831962	TRUE	-0.0677223		PR_common_CR_common_CR_unique	CR_common	3.34597
3	0	ENSG00000099968	BCL2L13	BCL2 like 13	protein_coding	0.0212536	FALSE	0.00816879			PR_common_CR_common	3.12891
3	0	ENSG00000069399	BCL3	BCL3 transcription coactivator	protein_coding	0.27387	FALSE	0.732188		PR_common		1.03516		Yes
3	4	ENSG00000186174	BCL9L	BCL9 like	protein_coding	-1.47781	TRUE	0.022355		CR_unique	PR_unique	-0.4809		Yes
3	1	ENSG00000074582	BCS1L	BCS1 homolog, ubiquinol-cytochrome c reductase complex chaperone	protein_coding	0.252155	FALSE	-0.0857299			CR_unique	0.74051
3	2	ENSG00000176697	BDNF	brain derived neurotrophic factor	protein_coding	0.0396834	FALSE	0.309208	DUP	PR_common_CR_common_CR_unique	PR_common_CR_common	-1.09623
3	2	ENSG00000167995	BEST1	bestrophin 1	protein_coding	1.00322	TRUE	-0.0322578		PR_common_CR_common	PR_common_CR_common	0.21066
3	2	ENSG00000142959	BEST4	bestrophin 4	protein_coding	2.61729	TRUE	-0.12593				4.16685
3	3	ENSG00000180828	BHLHE22	basic helix-loop-helix family member e22	protein_coding	-3.42032	TRUE	0.284568		CR_unique		-3.69654
3	2	ENSG00000135127	BICDL1	BICD family like cargo adaptor 1	protein_coding	-1.4382	TRUE	0.000935903		PR_common_CR_common	CR_common	8.55389
3	4	ENSG00000100290	BIK	BCL2 interacting killer	protein_coding	-1.50403	TRUE	-0.39483	DEL			0.40137
3	2	ENSG00000197299	BLM	BLM RecQ like helicase	protein_coding	-0.262096	FALSE	-0.0958889		CR_unique	CR_unique	3.76945		Yes
3	2	ENSG00000090013	BLVRB	biliverdin reductase B	protein_coding	0.63707	TRUE	-0.0361194				0.49208
3	2	ENSG00000125378	BMP4	bone morphogenetic protein 4	protein_coding	0.528226	FALSE	0.037605		PR_common_CR_common	CR_unique	-7.94286	AB
3	1	ENSG00000176171	BNIP3	BCL2 interacting protein 3	protein_coding	-0.336059	FALSE	0.00253104		CR_unique		5.29715
3	2	ENSG00000144857	BOC	BOC cell adhesion associated, oncogene regulated	protein_coding	0.110158	FALSE	-0.627357	DEL	PR_common_CR_common_CR_unique	PR_common_CR_common	1.15405
3	1	ENSG00000145919	BOD1	biorientation of chromosomes in cell division 1	protein_coding	0.0204511	FALSE	-0.128733		PR_common_CR_common	CR_unique	8.04056
3	0	ENSG00000163170	BOLA3	bolA family member 3	protein_coding	0.132895	FALSE	0.0124104			PR_common_CR_common	0.26894
3	2	ENSG00000101425	BPI	bactericidal permeability increasing protein	protein_coding	1.07334	TRUE	-0.0948669		PR_common_CR_common	PR_common_CR_common	0.81817						Yes
3	6	ENSG00000100425	BRD1	bromodomain containing 1	protein_coding	-0.576195	TRUE	-0.402303	DEL	PR_common_CR_common		-7.72799	AA
3	1	ENSG00000112983	BRD8	bromodomain containing 8	protein_coding	-0.228613	FALSE	0.024422		CR_unique	PR_unique_CR_unique	8.5978
3	2	ENSG00000164713	BRI3	brain protein I3	protein_coding	0.770641	TRUE	-0.0851897		PR_common_CR_common	PR_unique_CR_unique	3.80963
3	2	ENSG00000136492	BRIP1	BRCA1 interacting helicase 1	protein_coding	-0.687253	FALSE	0.229908	DUP	PR_common_CR_common	PR_common_CR_common	1.42113		Yes
3	3	ENSG00000156983	BRPF1	bromodomain and PHD finger containing 1	protein_coding	-0.645041	TRUE	-0.197199		CR_unique		12.9598
3	1	ENSG00000185658	BRWD1	bromodomain and WD repeat domain containing 1	protein_coding	0.131345	FALSE	-0.0565278		CR_unique	PR_common_CR_common	0.49577
3	2	ENSG00000168000	BSCL2	BSCL2 lipid droplet biogenesis associated, seipin	protein_coding	1.11443	TRUE	0.153174				-0.09151
3	0	ENSG00000184887	BTBD6	BTB domain containing 6	protein_coding	0.481059	FALSE	0.0215332				0.97577
3	2	ENSG00000174808	BTC	betacellulin	protein_coding	1.12311	TRUE	-0.204358				4.84421
3	1	ENSG00000169814	BTD	biotinidase	protein_coding	0.0814401	FALSE	-0.153608		PR_common_CR_common	CR_unique	14.5787
3	2	ENSG00000133639	BTG1	BTG anti-proliferation factor 1	protein_coding	0.69263	TRUE	0.0628496		PR_common_CR_common	PR_common_CR_common	-7.65685		Yes
3	1	ENSG00000154640	BTG3	BTG anti-proliferation factor 3	protein_coding	0.223059	FALSE	-0.151452		CR_unique	CR_unique
3	2	ENSG00000186470	BTN3A2	butyrophilin subfamily 3 member A2	protein_coding	-0.565252	TRUE	0.026967				3.6618
3	2	ENSG00000111801	BTN3A3	butyrophilin subfamily 3 member A3	protein_coding	-0.966084	TRUE	0.0531548				3.6618
3	3	ENSG00000156970	BUB1B	BUB1 mitotic checkpoint serine/threonine kinase B	protein_coding	-0.781664	TRUE	-0.0391867		PR_common_CR_common	CR_unique	2.22655		Yes
3	3	ENSG00000106245	BUD31	BUD31 homolog	protein_coding	0.6553	TRUE	-0.117794		CR_unique		-1.36427
3	1	ENSG00000269609	C10orf95-AS1	C10orf95 antisense RNA 1	lncRNA	0.540641	TRUE					1.03528
3	1	ENSG00000176029	C11orf16	chromosome 11 open reading frame 16	protein_coding	0.0980118	FALSE	0.0344238		CR_unique		-2.46949
3	0	ENSG00000182919	C11orf54	chromosome 11 open reading frame 54	protein_coding	0.57677	FALSE	0.0191511				0.83566
3	0	ENSG00000180425	C11orf71	chromosome 11 open reading frame 71	protein_coding	0.123648	FALSE	0.121991				0.24554
3	2	ENSG00000173715	C11orf80	chromosome 11 open reading frame 80	protein_coding	1.28688	TRUE	-0.0508641		PR_common_CR_common	PR_common_CR_common	0.51622
3	0	ENSG00000173237	C11orf86	chromosome 11 open reading frame 86	protein_coding	0.864629	FALSE	0.0579473				0.1288
3	3	ENSG00000111678	C12orf57	chromosome 12 open reading frame 57	protein_coding	1.27767	TRUE	-0.0862881		CR_unique		-0.99177
3	2	ENSG00000204954	C12orf73	chromosome 12 open reading frame 73	protein_coding	0.621429	TRUE	-0.0518611			PR_common_CR_common	5.27837
3	3	ENSG00000235162	C12orf75	chromosome 12 open reading frame 75	protein_coding	-0.737022	TRUE	0.0241228		PR_common_CR_common	CR_unique	-0.50303
3	0	ENSG00000100802	C14orf93	chromosome 14 open reading frame 93	protein_coding	0.313401	FALSE	0.0157903		CR_common		1.08093
3	0	ENSG00000166920	C15orf48	chromosome 15 open reading frame 48	protein_coding	0.236711	FALSE	0.068306				4.4534
3	1	ENSG00000155330	C16orf87	chromosome 16 open reading frame 87	protein_coding	0.553865	FALSE	-0.0543623		CR_unique	PR_common_CR_common	0.62463
3	0	ENSG00000174109	C16orf91	chromosome 16 open reading frame 91	protein_coding	0.380629	FALSE	0.0572249				0.56241
3	1	ENSG00000270006	C16orf95-DT	C16orf95 divergent transcript	lncRNA	1.11916	TRUE					2.8321
3	2	ENSG00000258315	C17orf49	chromosome 17 open reading frame 49	protein_coding	0.735441	TRUE	-0.17897		PR_common	PR_common	2.5385
3	2	ENSG00000214226	C17orf67	chromosome 17 open reading frame 67	protein_coding	0.572704	FALSE	0.122582	DUP	PR_common_CR_common	PR_unique_CR_unique	-3.92588
3	0	ENSG00000223658	C1GALT1C1L	C1GALT1 specific chaperone 1 like	protein_coding	0.89494	FALSE	0.00810505				0.06581
3	0	ENSG00000186897	C1QL4	complement C1q like 4	protein_coding	0.588922	FALSE	0.00604904				1.1128						Yes
3	0	ENSG00000000460	C1orf112	chromosome 1 open reading frame 112	protein_coding	0.122381	FALSE	0.0593785		PR_common_CR_common_CR_unique	PR_common_CR_common	0.32319
3	2	ENSG00000197982	C1orf122	chromosome 1 open reading frame 122	protein_coding	1.19467	TRUE	-0.0751015		PR_common_CR_common	PR_common	10.8343
3	2	ENSG00000143793	C1orf35	chromosome 1 open reading frame 35	protein_coding	0.892176	TRUE	-0.212655				3.24189
3	3	ENSG00000203724	C1orf53	chromosome 1 open reading frame 53	protein_coding	1.17814	TRUE	-0.0422657		CR_common	PR_unique	0.24085
3	0	ENSG00000143443	C1orf56	chromosome 1 open reading frame 56	protein_coding	0.609534	FALSE	0.0264722				2.98456
3	2	ENSG00000198547	C20orf203	chromosome 20 open reading frame 203	protein_coding	3.54604	TRUE	-0.00500068		PR_common_CR_common	PR_common_CR_common	1.96509
3	0	ENSG00000196421	C20orf204	chromosome 20 open reading frame 204	protein_coding	0.22527	FALSE	0.00696395				1.94788
3	0	ENSG00000101220	C20orf27	chromosome 20 open reading frame 27	protein_coding	0.363672	FALSE	0.00540336			PR_common_CR_common	0.73957
3	0	ENSG00000198535	C2CD4A	C2 calcium dependent domain containing 4A	protein_coding	0.0916854	FALSE	0.00639777		PR_common_CR_common		2.5288
3	2	ENSG00000186132	C2orf76	chromosome 2 open reading frame 76	protein_coding	0.844323	TRUE	-0.0052943		PR_common	PR_common_CR_common	5.62181
3	2	ENSG00000187699	C2orf88	chromosome 2 open reading frame 88	protein_coding	1.18646	TRUE	-0.153634		PR_common_CR_common	PR_common_CR_common	0.2329
3	1	ENSG00000125730	C3	complement C3	protein_coding	-0.425311	FALSE	0.0565835		CR_unique		0.76818
3	3	ENSG00000114405	C3orf14	chromosome 3 open reading frame 14	protein_coding	-1.40747	TRUE	-0.263306		CR_unique		15.1597
3	4	ENSG00000174928	C3orf33	chromosome 3 open reading frame 33	protein_coding	0.874782	TRUE	-0.32638	DEL			-8.19859
3	2	ENSG00000243449	C4orf48	chromosome 4 open reading frame 48	protein_coding	2.38035	TRUE	0.314873				-10.44
3	4	ENSG00000082213	C5orf22	chromosome 5 open reading frame 22	protein_coding	-1.00628	TRUE	-0.564474	DEL		PR_common_CR_common	3.29275
3	2	ENSG00000178776	C5orf46	chromosome 5 open reading frame 46	protein_coding	1.78922	TRUE	-0.194932				6.30021
3	2	ENSG00000197261	C6orf141	chromosome 6 open reading frame 141	protein_coding	1.36604	TRUE	0.0458037				-11.7987
3	2	ENSG00000135045	C9orf40	chromosome 9 open reading frame 40	protein_coding	0.681682	TRUE	-0.0293689		CR_unique
3	0	ENSG00000134508	CABLES1	Cdk5 and Abl enzyme substrate 1	protein_coding	0.480394	FALSE	0.0362278		PR_common_CR_common_CR_unique	PR_common_CR_common	2.47261
3	2	ENSG00000105767	CADM4	cell adhesion molecule 4	protein_coding	0.658872	TRUE	0.0742314				-3.68801
3	3	ENSG00000081803	CADPS2	calcium dependent secretion activator 2	protein_coding	-3.94349	TRUE	-0.110362		Shared	CR_unique	1.23495
3	1	ENSG00000110931	CAMKK2	calcium/calmodulin dependent protein kinase kinase 2	protein_coding	-0.500418	FALSE	0.00900749		CR_unique		0.58063
3	1	ENSG00000164615	CAMLG	calcium modulating ligand	protein_coding	0.345971	FALSE	0.149357		PR_common_CR_common	PR_unique	5.97858
3	1	ENSG00000171735	CAMTA1	calmodulin binding transcription activator 1	protein_coding	0.00337867	FALSE	-0.00673483		CR_unique	PR_common_CR_common	7.42457		Yes
3	1	ENSG00000144712	CAND2	cullin associated and neddylation dissociated 2 (putative)	protein_coding	0.591707	FALSE	-0.17022		PR_unique_CR_unique	CR_unique	9.50035
3	2	ENSG00000182472	CAPN12	calpain 12	protein_coding	2.72186	TRUE	0.0745219		PR_common_CR_common_CR_unique	PR_common_CR_common	-0.79613
3	0	ENSG00000126247	CAPNS1	calpain small subunit 1	protein_coding	0.352272	FALSE	0.0397462				1.03309
3	2	ENSG00000105519	CAPS	calcyphosine	protein_coding	2.46317	TRUE	0.073249			PR_common_CR_common	-0.79604
3	3	ENSG00000100065	CARD10	caspase recruitment domain family member 10	protein_coding	0.104944	FALSE	-0.341649	DEL		PR_unique	2.58514
3	3	ENSG00000165233	CARD19	caspase recruitment domain family member 19	protein_coding	0.643426	TRUE	-0.12191			PR_unique	0.41216
3	0	ENSG00000172508	CARNS1	carnosine synthase 1	protein_coding	0.69764	FALSE	0.0187569				0.01966
3	1	ENSG00000147044	CASK	calcium/calmodulin dependent serine protein kinase	protein_coding	0.225261	FALSE	-0.0248296		CR_unique	CR_unique
3	2	ENSG00000177303	CASKIN2	CASK interacting protein 2	protein_coding	0.301663	FALSE	0.452763	DUP	CR_common	PR_common_CR_common	-1.06356
3	2	ENSG00000170955	CAVIN3	caveolae associated protein 3	protein_coding	1.42368	TRUE	0.0658879				-0.49349
3	2	ENSG00000078699	CBFA2T2	CBFA2/RUNX1 partner transcriptional co-repressor 2	protein_coding	0.632648	TRUE	-0.0803159		Shared		3.05783
3	2	ENSG00000142273	CBLC	Cbl proto-oncogene C	protein_coding	0.944846	TRUE	0.135684		PR_common_CR_common	PR_common_CR_common	-0.6793		Yes
3	0	ENSG00000159228	CBR1	carbonyl reductase 1	protein_coding	0.115066	FALSE	0.199309				1.83103
3	1	ENSG00000236830	CBR3-AS1	CBR3 antisense RNA 1	lncRNA	1.33604	TRUE					1.83103
3	5	ENSG00000183741	CBX6	chromobox 6	protein_coding	-2.03433	TRUE	-0.301837	DEL	PR_common_CR_common	PR_unique	1.36236
3	2	ENSG00000100211	CBY1	chibby family member 1, beta catenin antagonist	protein_coding	0.139654	FALSE	-0.488558	DEL	PR_common_CR_common		1.42813
3	1	ENSG00000154222	CC2D1B	coiled-coil and C2 domain containing 1B	protein_coding	0.361562	FALSE	-0.0261802			CR_unique	4.90738
3	2	ENSG00000167131	CCDC103	coiled-coil domain containing 103	protein_coding	1.40915	TRUE	0.459432			PR_common_CR_common	-0.19868
3	2	ENSG00000159884	CCDC107	coiled-coil domain containing 107	protein_coding	1.14014	TRUE	0.252766				-0.28635
3	4	ENSG00000183323	CCDC125	coiled-coil domain containing 125	protein_coding	-0.840541	TRUE	-0.772756	DEL	CR_unique
3	2	ENSG00000100147	CCDC134	coiled-coil domain containing 134	protein_coding	0.0165487	FALSE	-0.339881	DEL	PR_common_PR_unique_CR_common	PR_common_CR_common	1.28554
3	1	ENSG00000163081	CCDC140	CCDC140 long non-coding RNA	lncRNA	2.56838	TRUE					1.93066
3	1	ENSG00000233098	CCDC144NL-AS1	CCDC144NL antisense RNA 1	lncRNA	1.08415	TRUE					2.17398
3	2	ENSG00000187860	CCDC157	coiled-coil domain containing 157	protein_coding	0.573572	FALSE	-0.254864	DEL	PR_common_CR_common		3.60277
3	2	ENSG00000183401	CCDC159	coiled-coil domain containing 159	protein_coding	1.56867	TRUE	0.122172				-0.89142
3	3	ENSG00000198937	CCDC167	coiled-coil domain containing 167	protein_coding	1.04543	TRUE	-0.237612			CR_unique	-2.63758
3	2	ENSG00000164989	CCDC171	coiled-coil domain containing 171	protein_coding	-0.066146	FALSE	-0.0728863		CR_unique	CR_unique	2.49523
3	1	ENSG00000154781	CCDC174	coiled-coil domain containing 174	protein_coding	0.434102	FALSE	-0.182864		PR_common_CR_common	CR_unique	18.285
3	1	ENSG00000122483	CCDC18	coiled-coil domain containing 18	protein_coding	0.136036	FALSE	-0.0482054		CR_unique		2.01996
3	2	ENSG00000197816	CCDC180	coiled-coil domain containing 180	protein_coding	4.3357	TRUE	-0.0832181				1.68956
3	3	ENSG00000163617	CCDC191	coiled-coil domain containing 191	protein_coding	-0.0856713	FALSE	-0.593173	DEL		CR_unique	0.51387
3	3	ENSG00000147419	CCDC25	coiled-coil domain containing 25	protein_coding	0.59506	TRUE	0.0756425		PR_unique		-0.85
3	2	ENSG00000128891	CCDC32	coiled-coil domain containing 32	protein_coding	0.841146	TRUE	-0.108934				0.82455
3	1	ENSG00000133773	CCDC59	coiled-coil domain containing 59	protein_coding	0.175872	FALSE	-0.104796		CR_unique	PR_common_CR_common	3.71014
3	2	ENSG00000104983	CCDC61	coiled-coil domain containing 61	protein_coding	0.97335	TRUE	0.0224424		PR_common_CR_common	PR_common_CR_common	-0.74137
3	0	ENSG00000198624	CCDC69	coiled-coil domain containing 69	protein_coding	0.0621502	FALSE	0.017702				4.24808
3	2	ENSG00000169515	CCDC8	coiled-coil domain containing 8	protein_coding	1.28101	TRUE	0.0507308				-0.6024
3	0	ENSG00000149231	CCDC82	coiled-coil domain containing 82	protein_coding	0.308063	FALSE	0.0141751				0.90728
3	2	ENSG00000175602	CCDC85B	coiled-coil domain containing 85B	protein_coding	1.62812	TRUE	0.0108883				-0.45015
3	3	ENSG00000110148	CCKBR	cholecystokinin B receptor	protein_coding	1.30213	TRUE	-0.0810716		CR_unique		-0.49349
3	1	ENSG00000136280	CCM2	CCM2 scaffold protein	protein_coding	0.202407	FALSE	-0.043233		CR_unique	PR_common_CR_common	1.25934
3	4	ENSG00000152669	CCNO	cyclin O	protein_coding	1.25252	TRUE	-0.42541	DEL			-5.43446
3	0	ENSG00000170458	CD14	CD14 molecule	protein_coding	0.247471	FALSE	0.0816838		PR_common_CR_common		6.78124
3	0	ENSG00000169217	CD2BP2	CD2 cytoplasmic tail binding protein 2	protein_coding	0.376825	FALSE	0.0728329				1.3494
3	4	ENSG00000167851	CD300A	CD300a molecule	protein_coding	-2.30069	TRUE	0.323111	DUP	PR_common_CR_common		-2.99662
3	2	ENSG00000101017	CD40	CD40 molecule	protein_coding	-2.09563	TRUE	0.0073048		PR_common		4.51631
3	2	ENSG00000135404	CD63	CD63 molecule	protein_coding	0.904533	TRUE	-0.10806			PR_common	4.72567
3	2	ENSG00000019582	CD74	CD74 molecule	protein_coding	-2.84652	TRUE	0.0501733				5.98401		Yes
3	0	ENSG00000153563	CD8A	CD8a molecule	protein_coding	0.856964	FALSE	0.0422872				2.14065
3	2	ENSG00000172116	CD8B	CD8b molecule	protein_coding	1.67719	TRUE	-0.0551918				2.14065
3	2	ENSG00000158825	CDA	cytidine deaminase	protein_coding	-0.920604	TRUE	0.0519946				1.14851
3	1	ENSG00000158402	CDC25C	cell division cycle 25C	protein_coding	-0.0532563	FALSE	0.0692627		CR_unique	PR_common_CR_common	7.6502
3	3	ENSG00000143776	CDC42BPA	CDC42 binding protein kinase alpha	protein_coding	-0.833303	TRUE	-0.0942883		Shared	CR_unique	6.46813
3	1	ENSG00000167617	CDC42EP5	CDC42 effector protein 5	protein_coding	2.13633	TRUE	0.267622
3	3	ENSG00000134371	CDC73	cell division cycle 73	protein_coding	-0.767707	TRUE	-0.18783		PR_common_CR_common	CR_unique	1.50807		Yes
3	2	ENSG00000134690	CDCA8	cell division cycle associated 8	protein_coding	-0.780708	TRUE	0.142883		PR_common_CR_common	PR_common_CR_common	1.5544
3	1	ENSG00000170558	CDH2	cadherin 2	protein_coding	0.324636	FALSE	0.0205671		CR_unique		-2.90492					Yes
3	0	ENSG00000103502	CDIPT	CDP-diacylglycerol--inositol 3-phosphatidyltransferase	protein_coding	0.513973	FALSE	0.039801				0.41322
3	1	ENSG00000248333	CDK11B	cyclin dependent kinase 11B	protein_coding	0.139474	FALSE	0.0114773			CR_unique	-0.33071
3	1	ENSG00000135446	CDK4	cyclin dependent kinase 4	protein_coding	0.299108	FALSE	0.0213737			CR_unique	-0.42338		Yes
3	0	ENSG00000006837	CDKL3	cyclin dependent kinase like 3	protein_coding	0.84644	FALSE	0.0741062		PR_common_CR_common	PR_common_CR_common	8.73471
3	1	ENSG00000237190	CDKN2AIPNL	CDKN2A interacting protein N-terminal like	protein_coding	0.504124	FALSE	-0.0456921		PR_common_CR_common	CR_unique	5.9964
3	3	ENSG00000205643	CDPF1	cysteine rich DPF motif domain containing 1	protein_coding	0.41022	FALSE	-0.389327	DEL	CR_unique		-1.65702
3	2	ENSG00000109089	CDR2L	cerebellar degeneration related protein 2 like	protein_coding	0.109051	FALSE	0.550227	DUP			-0.21525
3	1	ENSG00000163624	CDS1	CDP-diacylglycerol synthase 1	protein_coding	0.308047	FALSE	-0.0468304		CR_unique		0.67949
3	3	ENSG00000079385	CEACAM1	CEA cell adhesion molecule 1	protein_coding	-1.7947	TRUE	0.060015		PR_common_CR_common	CR_unique	-1.32243
3	2	ENSG00000218739	CEBPZOS	CEBPZ opposite strand	protein_coding	0.730903	TRUE	0.151792				-7.45809
3	3	ENSG00000099954	CECR2	CECR2 histone acetyl-lysine reader	protein_coding	-3.13189	TRUE	-0.056952		CR_unique	PR_unique_CR_unique	3.12891
3	1	ENSG00000149187	CELF1	CUGBP Elav-like family member 1	protein_coding	0.0613238	FALSE	0.00754883		CR_unique		-1.09918
3	0	ENSG00000125817	CENPB	centromere protein B	protein_coding	0.197538	FALSE	0.0906454		CR_common		0.73957
3	1	ENSG00000177946	CENPBD1P	CENPB DNA-binding domain containing 1	transcribed_unitary_pseudogene	0.464369	TRUE					1.42054
3	3	ENSG00000138778	CENPE	centromere protein E	protein_coding	-0.578239	FALSE	-0.591708	DEL	CR_unique		1.73624						Yes
3	2	ENSG00000102384	CENPI	centromere protein I	protein_coding	-1.36203	TRUE	0.0359793		CR_unique
3	2	ENSG00000102901	CENPT	centromere protein T	protein_coding	0.6351	TRUE	0.0565835		CR_common		-1.27635
3	2	ENSG00000166582	CENPV	centromere protein V	protein_coding	1.26144	TRUE	0.229134				-5.53856
3	0	ENSG00000174007	CEP19	centrosomal protein 19	protein_coding	0.302464	FALSE	0.0358205			PR_common_CR_common	2.53438
3	1	ENSG00000166004	CEP295	centrosomal protein 295	protein_coding	-0.314098	FALSE	0.0523282			CR_unique	0.83566
3	1	ENSG00000166037	CEP57	centrosomal protein 57	protein_coding	0.280369	FALSE	-0.00848647		CR_unique		0.89798
3	0	ENSG00000111860	CEP85L	centrosomal protein 85 like	protein_coding	0.14096	FALSE	0.0103947		PR_common_CR_common_CR_unique	PR_common_CR_common_CR_unique	0.03344
3	3	ENSG00000167123	CERCAM	cerebral endothelial cell adhesion molecule	protein_coding	0.933016	TRUE	-0.0201779			CR_unique	-3.03832
3	3	ENSG00000172292	CERS6	ceramide synthase 6	protein_coding	-0.936739	TRUE	-0.0798533		Shared	CR_unique	9.42833
3	2	ENSG00000172824	CES4A	carboxylesterase 4A	protein_coding	1.78973	TRUE	0.0743822		PR_common		-1.29972
3	3	ENSG00000153140	CETN3	centrin 3	protein_coding	-0.0722993	FALSE	-0.847101	DEL		PR_unique_CR_unique	15.001	BA
3	1	ENSG00000196118	CFAP119	coiled-coil domain containing 189	protein_coding	1.04832	TRUE					1.17871
3	1	ENSG00000272514	CFAP206	cilia and flagella associated protein 206	protein_coding	-0.191905	FALSE	0.162271		CR_unique		4.30637
3	2	ENSG00000137691	CFAP300	cilia and flagella associated protein 300	protein_coding	1.22911	TRUE	0.0628268				-1.05512
3	3	ENSG00000163001	CFAP36	cilia and flagella associated protein 36	protein_coding	0.775381	TRUE	-0.0338217			CR_unique	-5.57901
3	2	ENSG00000160226	CFAP410	cilia and flagella associated protein 410	protein_coding	1.28449	TRUE	-0.303192				0.34535
3	1	ENSG00000197766	CFD	complement factor D	protein_coding	2.14155	TRUE	0.172023
3	0	ENSG00000164430	CGAS	cyclic GMP-AMP synthase	protein_coding	0.159483	FALSE	0.0551686				2.03686
3	0	ENSG00000143375	CGN	cingulin	protein_coding	0.0271111	FALSE	0.00774084		PR_common_CR_common		3.11628
3	2	ENSG00000138135	CH25H	cholesterol 25-hydroxylase	protein_coding	1.22047	TRUE	0.00933786		PR_common		-1.20187
3	1	ENSG00000272888	CHASERR	CHD2 adjacent suppressive regulatory RNA	lncRNA	1.12142	TRUE					0.37068
3	1	ENSG00000163528	CHCHD4	coiled-coil-helix-coiled-coil-helix domain containing 4	protein_coding	0.00687942	FALSE	-0.28419			CR_unique	8.04436
3	2	ENSG00000125611	CHCHD5	coiled-coil-helix-coiled-coil-helix domain containing 5	protein_coding	0.906138	TRUE	-0.0227999			PR_common_CR_common	5.11321
3	4	ENSG00000153922	CHD1	chromodomain helicase DNA binding protein 1	protein_coding	-1.37224	TRUE	-0.817451	DEL	PR_common_CR_common		7.23327
3	1	ENSG00000171316	CHD7	chromodomain helicase DNA binding protein 7	protein_coding	-0.463344	FALSE	0.0257121		CR_unique		6.85659
3	2	ENSG00000130724	CHMP2A	charged multivesicular body protein 2A	protein_coding	0.699758	TRUE	-0.141381		CR_common		0.40582
3	2	ENSG00000083937	CHMP2B	charged multivesicular body protein 2B	protein_coding	0.296833	FALSE	-0.126946		PR_unique	CR_unique	19.7003
3	1	ENSG00000164695	CHMP4C	charged multivesicular body protein 4C	protein_coding	0.476121	FALSE	-0.115477			CR_unique	0.04851
3	0	ENSG00000086065	CHMP5	charged multivesicular body protein 5	protein_coding	0.341755	FALSE	0.0568913				0.24958
3	2	ENSG00000154645	CHODL	chondrolectin	protein_coding	0.785311	TRUE	-0.0360317		PR_common_CR_common	PR_common_CR_common	0.03567
3	2	ENSG00000123989	CHPF	chondroitin polymerizing factor	protein_coding	0.899738	TRUE	-0.0993452		PR_common	PR_common_CR_common	5.80888
3	2	ENSG00000111666	CHPT1	choline phosphotransferase 1	protein_coding	0.909986	TRUE	-0.124102		PR_unique_CR_unique		2.19468
3	0	ENSG00000169105	CHST14	carbohydrate sulfotransferase 14	protein_coding	0.425528	FALSE	0.235216				1.94406
3	5	ENSG00000175040	CHST2	carbohydrate sulfotransferase 2	protein_coding	-1.42739	TRUE	-0.186135	DEL	PR_common	CR_unique	-6.38459						Yes
3	2	ENSG00000213341	CHUK	component of inhibitor of nuclear factor kappa B kinase complex	protein_coding	-0.406874	FALSE	-0.0808091		CR_unique		11.8805	BA
3	0	ENSG00000125954	CHURC1-FNTB	CHURC1-FNTB readthrough	protein_coding	0.64307	FALSE			CR_unique	PR_common_CR_common	3.35997
3	0	ENSG00000005194	CIAPIN1	cytokine induced apoptosis inhibitor 1	protein_coding	0.0734627	FALSE	0.0111298		PR_common_CR_common	PR_common_CR_common	0.18819
3	2	ENSG00000188343	CIBAR1	CBY1 interacting BAR domain containing 1	protein_coding	0.963461	TRUE	-0.0333552				6.70955
3	2	ENSG00000179862	CITED4	Cbp/p300 interacting transactivator with Glu/Asp rich carboxy-terminal domain 4	protein_coding	1.03981	TRUE	-0.164745		CR_common		0.35711						Yes
3	2	ENSG00000237289	CKMT1B	creatine kinase, mitochondrial 1B	protein_coding	-1.75752	TRUE	0.0669196				1.05702
3	2	ENSG00000140104	CLBA1	clathrin binding box of aftiphilin containing 1	protein_coding	1.11451	TRUE	-0.157437				1.03365
3	0	ENSG00000106404	CLDN15	claudin 15	protein_coding	0.0621971	FALSE	0.0485439				0.91298
3	2	ENSG00000153132	CLGN	calmegin	protein_coding	0.579609	FALSE	0.468582	DUP			-8.09412
3	2	ENSG00000175416	CLTB	clathrin light chain B	protein_coding	0.817827	TRUE	-0.0471584				5.01286
3	1	ENSG00000125246	CLYBL	citramalyl-CoA lyase	protein_coding	0.693908	FALSE	-0.0571004		PR_common_CR_common	CR_unique	1.43636
3	1	ENSG00000103121	CMC2	C-X9-C motif containing 2	protein_coding	0.267327	FALSE	-0.105349		PR_common_CR_common	CR_unique	1.91163
3	3	ENSG00000153551	CMTM7	CKLF like MARVEL transmembrane domain containing 7	protein_coding	0.703382	TRUE	-0.0708213		PR_unique		12.829						Yes
3	5	ENSG00000164309	CMYA5	cardiomyopathy associated 5	protein_coding	-1.16982	TRUE	-0.878487	DEL	CR_unique		-4.7984
3	2	ENSG00000070729	CNGB1	cyclic nucleotide gated channel subunit beta 1	protein_coding	-2.68494	TRUE	0.0828446		PR_common_CR_common	PR_common_CR_common	0.37383
3	1	ENSG00000113300	CNOT6	CCR4-NOT transcription complex subunit 6	protein_coding	-0.157354	FALSE	0.0147781			CR_unique	6.98837
3	1	ENSG00000155508	CNOT8	CCR4-NOT transcription complex subunit 8	protein_coding	0.181718	FALSE	0.00775228		CR_unique		-0.3221
3	2	ENSG00000115649	CNPPD1	cyclin Pas1/PHO80 domain containing 1	protein_coding	0.586157	TRUE	-0.0825864				2.36517
3	1	ENSG00000257727	CNPY2	canopy FGF signaling regulator 2	protein_coding	0.487827	FALSE	0.03012		PR_unique		0.42556
3	0	ENSG00000176563	CNTD1	cyclin N-terminal domain containing 1	protein_coding	0.435301	FALSE	0.0169399				0.12209
3	1	ENSG00000133103	COG6	component of oligomeric golgi complex 6	protein_coding	0.0243878	FALSE	-0.0818678			PR_common_CR_common	14.6897	BA
3	1	ENSG00000111799	COL12A1	collagen type XII alpha 1 chain	protein_coding	0.487979	FALSE	-0.0786979		PR_common_CR_common	CR_unique	2.39523
3	2	ENSG00000196739	COL27A1	collagen type XXVII alpha 1 chain	protein_coding	1.20605	TRUE	-0.108475		PR_common_CR_common	PR_common_CR_common	0.88715
3	3	ENSG00000139219	COL2A1	collagen type II alpha 1 chain	protein_coding	4.38784	TRUE	-0.099229		CR_unique	PR_common	-3.09598		Yes
3	3	ENSG00000187498	COL4A1	collagen type IV alpha 1 chain	protein_coding	-0.640604	TRUE	-0.114522		PR_common_CR_common_CR_unique	CR_unique	2.33896
3	1	ENSG00000169031	COL4A3	collagen type IV alpha 3 chain	protein_coding	0.603607	FALSE	-0.101649		PR_common_CR_common	CR_unique	1.13802
3	2	ENSG00000081052	COL4A4	collagen type IV alpha 4 chain	protein_coding	1.54634	TRUE	-0.0733083		PR_common_CR_common_CR_unique	PR_unique_CR_unique	0.37848
3	1	ENSG00000140365	COMMD4	COMM domain containing 4	protein_coding	1.08183	TRUE	0				0.26739
3	2	ENSG00000149600	COMMD7	COMM domain containing 7	protein_coding	1.00712	TRUE	-0.0272215				1.96509
3	1	ENSG00000169019	COMMD8	COMM domain containing 8	protein_coding	0.164477	FALSE	0.0162651		PR_unique		13.5402
3	2	ENSG00000105664	COMP	cartilage oligomeric matrix protein	protein_coding	2.76106	TRUE	0.0879792				-0.56802
3	0	ENSG00000165644	COMTD1	catechol-O-methyltransferase domain containing 1	protein_coding	0.397805	FALSE	0.0150022			PR_common_CR_common	6.30097
3	5	ENSG00000184432	COPB2	COPI coat complex subunit beta 2	protein_coding	-0.608255	TRUE	-0.479515	DEL		CR_unique	-20.7567
3	2	ENSG00000172301	COPRS	coordinator of PRMT5 and differentiation stimulator	protein_coding	0.806375	TRUE	0.0384741			PR_common_CR_common	-1.29698
3	1	ENSG00000121022	COPS5	COP9 signalosome subunit 5	protein_coding	0.292474	FALSE	-0.0420447		PR_common_CR_common	CR_unique	9.93688
3	3	ENSG00000172428	COPS9	COP9 signalosome subunit 9	protein_coding	0.881686	TRUE	-0.0532202		PR_unique		7.62758
3	2	ENSG00000005243	COPZ2	COPI coat complex subunit zeta 2	protein_coding	1.48219	TRUE	-0.0681998		CR_common		0.4354
3	2	ENSG00000102879	CORO1A	coronin 1A	protein_coding	-0.780658	TRUE	0.0817087				1.85883
3	1	ENSG00000262246	CORO7	coronin 7	protein_coding	0.354855	FALSE	-0.044224		CR_unique	CR_unique
3	0	ENSG00000178449	COX14	cytochrome c oxidase assembly factor COX14	protein_coding	0.791857	FALSE	0.0371849				0.2273
3	1	ENSG00000014919	COX15	cytochrome c oxidase assembly homolog COX15	protein_coding	0.214368	FALSE	-0.0504574		CR_unique	PR_common_CR_common	4.83745
3	1	ENSG00000163626	COX18	cytochrome c oxidase assembly factor COX18	protein_coding	0.405964	FALSE	-0.0379225			CR_unique	3.85936
3	2	ENSG00000135940	COX5B	cytochrome c oxidase subunit 5B	protein_coding	0.949358	TRUE	-0.163499				3.49696
3	2	ENSG00000111775	COX6A1	cytochrome c oxidase subunit 6A1	protein_coding	0.742643	TRUE	-0.0906025		PR_common_CR_common		0.84415
3	1	ENSG00000160111	CPAMD8	C3 and PZP like alpha-2-macroglobulin domain containing 8	protein_coding	0.922178	FALSE	0.0627249		PR_common_CR_common_CR_unique	CR_unique	-1.19544
3	5	ENSG00000153002	CPB1	carboxypeptidase B1	protein_coding	2.04797	TRUE	-0.429128	DEL	PR_common_CR_common	PR_unique_CR_unique	-38.0535	AB
3	2	ENSG00000135678	CPM	carboxypeptidase M	protein_coding	1.03202	TRUE	0.0236435		PR_common_CR_common	PR_common_CR_common	-4.38848
3	1	ENSG00000157184	CPT2	carnitine palmitoyltransferase 2	protein_coding	0.302288	FALSE	-0.0756905		PR_common_CR_common	CR_unique	4.08297
3	2	ENSG00000109265	CRACD	capping protein inhibiting regulator of actin dynamics	protein_coding	-1.4704	TRUE	0.0715444				11.7854
3	2	ENSG00000177685	CRACR2B	calcium release activated channel regulator 2B	protein_coding	0.917376	TRUE	-0.0764521				0.65974
3	1	ENSG00000169372	CRADD	CASP2 and RIPK1 domain containing adaptor with death domain	protein_coding	7.6096e-05	FALSE	-0.0680421		PR_common_CR_common_CR_unique	CR_unique	2.69084
3	3	ENSG00000007545	CRAMP1	cramped chromatin regulator homolog 1	protein_coding	-0.636932	TRUE	0.0329339			CR_unique	-3.88954
3	2	ENSG00000241258	CRCP	CGRP receptor component	protein_coding	-0.204815	FALSE	0.0821268		PR_unique	CR_unique	1.50588
3	2	ENSG00000143162	CREG1	cellular repressor of E1A stimulated genes 1	protein_coding	0.752268	TRUE	-0.0958158		PR_common_CR_common	PR_common_CR_common	2.08205
3	4	ENSG00000184164	CRELD2	cysteine rich with EGF like domains 2	protein_coding	0.237645	FALSE	-0.374648	DEL	PR_common_CR_common	PR_common_CR_common	-7.72799	AA
3	2	ENSG00000213145	CRIP1	cysteine rich protein 1	protein_coding	0.844855	TRUE	-0.570749				0.97577
3	2	ENSG00000182809	CRIP2	cysteine rich protein 2	protein_coding	0.683365	TRUE	-0.106915				0.97577
3	1	ENSG00000245694	CRNDE	colorectal neoplasia differentially expressed	lncRNA	1.62195	TRUE					0.34227
3	1	ENSG00000101343	CRNKL1	crooked neck pre-mRNA splicing factor 1	protein_coding	0.00233168	FALSE	-0.141724		CR_unique	CR_common	1.15441		Yes
3	1	ENSG00000058453	CROCC	ciliary rootlet coiled-coil, rootletin	protein_coding	0.437123	FALSE	-0.134619			CR_unique	2.06753
3	2	ENSG00000008405	CRY1	cryptochrome circadian regulator 1	protein_coding	-0.0643686	FALSE	-0.0483244		CR_unique		21.2736	BA
3	2	ENSG00000109846	CRYAB	crystallin alpha B	protein_coding	2.17715	TRUE	0.0423463				-0.31937
3	0	ENSG00000213139	CRYGS	crystallin gamma S	protein_coding	0.228335	FALSE	0.197939		PR_common_CR_common	PR_common_CR_common	3.4455
3	1	ENSG00000205758	CRYZL1	crystallin zeta like 1	protein_coding	0.40852	FALSE	-0.0179727		PR_common_CR_unique	CR_unique	1.32742
3	0	ENSG00000139631	CSAD	cysteine sulfinic acid decarboxylase	protein_coding	0.737356	FALSE	0.045843		PR_common_CR_common	PR_common_CR_common	1.52158
3	1	ENSG00000268916	CSAG3	CSAG family member 3	protein_coding	1.10876	TRUE	0.110054
3	5	ENSG00000100368	CSF2RB	colony stimulating factor 2 receptor subunit beta	protein_coding	-1.81198	TRUE	-0.390003	DEL	CR_unique		-0.49054
3	3	ENSG00000169826	CSGALNACT2	chondroitin sulfate N-acetylgalactosaminyltransferase 2	protein_coding	-0.690012	TRUE	-0.0968306		CR_unique		6.34312
3	2	ENSG00000214756	CSKMT	citrate synthase lysine methyltransferase	protein_coding	0.943614	TRUE	0.0450097				-0.09151
3	1	ENSG00000104218	CSPP1	centrosome and spindle pole associated protein 1	protein_coding	0.499271	FALSE	-0.00165732		CR_common	CR_unique	9.93688
3	2	ENSG00000101439	CST3	cystatin C	protein_coding	1.32058	TRUE	-0.151689				0.89493
3	0	ENSG00000117151	CTBS	chitobiase	protein_coding	0.353309	FALSE	0.0590492				0.87458
3	0	ENSG00000144579	CTDSP1	CTD small phosphatase 1	protein_coding	0.433532	FALSE	0.0552551			PR_common_CR_common	2.86947
3	1	ENSG00000150281	CTF1	cardiotrophin 1	protein_coding	0.528011	FALSE	0.0106867		PR_unique		1.17871
3	2	ENSG00000164932	CTHRC1	collagen triple helix repeat containing 1	protein_coding	0.900929	TRUE	-0.123735		PR_common_CR_common		3.5698
3	2	ENSG00000119326	CTNNAL1	catenin alpha like 1	protein_coding	0.97193	TRUE	-0.115803				1.28537
3	2	ENSG00000117984	CTSD	cathepsin D	protein_coding	1.77916	TRUE	-0.0858778				2.26208
3	2	ENSG00000174080	CTSF	cathepsin F	protein_coding	2.45095	TRUE	-0.0882272				0.51622
3	2	ENSG00000135047	CTSL	cathepsin L	protein_coding	1.12297	TRUE	-0.0311315				0.92231
3	0	ENSG00000256043	CTSO	cathepsin O	protein_coding	0.186763	FALSE	0.0130225		CR_unique
3	2	ENSG00000143079	CTTNBP2NL	CTTNBP2 N-terminal like	protein_coding	-0.705125	TRUE	0.0401789		PR_common_CR_common		6.65012
3	0	ENSG00000178531	CTXN1	cortexin 1	protein_coding	0.747296	FALSE	0.117357			PR_common_CR_common	0.49307
3	2	ENSG00000180891	CUEDC1	CUE domain containing 1	protein_coding	0.36509	FALSE	0.234744	DUP			-5.98675
3	2	ENSG00000107874	CUEDC2	CUE domain containing 2	protein_coding	0.544863	TRUE	-0.0252373				1.03528
3	2	ENSG00000036257	CUL3	cullin 3	protein_coding	-0.30425	FALSE	-0.00529862		CR_unique	CR_unique	1.04047		Yes
3	1	ENSG00000095485	CWF19L1	CWF19 like cell cycle control factor 1	protein_coding	0.38904	FALSE	-0.0141906				11.8805	BA
3	1	ENSG00000152404	CWF19L2	CWF19 like cell cycle control factor 2	protein_coding	0.533903	FALSE	0.042508		CR_unique		-0.42872
3	0	ENSG00000006210	CX3CL1	C-X3-C motif chemokine ligand 1	protein_coding	0.169768	FALSE	0.0501033				0.18819						Yes
3	0	ENSG00000154639	CXADR	CXADR Ig-like cell adhesion molecule	protein_coding	0.0876943	FALSE	0.0496486		PR_common_CR_common		0.30536
3	0	ENSG00000163739	CXCL1	C-X-C motif chemokine ligand 1	protein_coding	0.82014	FALSE	0.0361823				4.20485
3	2	ENSG00000081041	CXCL2	C-X-C motif chemokine ligand 2	protein_coding	2.10149	TRUE	-0.183005				0.02254						Yes
3	2	ENSG00000163734	CXCL3	C-X-C motif chemokine ligand 3	protein_coding	1.8723	TRUE	-0.118086				0.02254
3	0	ENSG00000163735	CXCL5	C-X-C motif chemokine ligand 5	protein_coding	0.418332	FALSE	0.180283				4.20485
3	0	ENSG00000121966	CXCR4	C-X-C motif chemokine receptor 4	protein_coding	0.286865	FALSE	0.0582986		PR_common_CR_common	PR_common_CR_common	2.58112		Yes
3	3	ENSG00000160683	CXCR5	C-X-C motif chemokine receptor 5	protein_coding	1.19305	TRUE	0.126264			PR_unique	-0.4809
3	0	ENSG00000171604	CXXC5	CXXC finger protein 5	protein_coding	0.462116	FALSE	0.0552589				5.09458
3	2	ENSG00000008283	CYB561	cytochrome b561	protein_coding	0.284565	FALSE	0.362665	DUP	PR_common_CR_common		-1.40798
3	2	ENSG00000182224	CYB5D1	cytochrome b5 domain containing 1	protein_coding	-0.589955	TRUE			CR_unique		1.57044
3	4	ENSG00000100243	CYB5R3	cytochrome b5 reductase 3	protein_coding	-0.653056	TRUE	-0.339079	DEL	PR_common_CR_common	PR_common_CR_common	0.98615
3	2	ENSG00000071967	CYBRD1	cytochrome b reductase 1	protein_coding	0.727297	TRUE	-0.00820612		PR_common_CR_common	PR_common_CR_common	3.76705
3	2	ENSG00000055163	CYFIP2	cytoplasmic FMR1 interacting protein 2	protein_coding	0.0536749	FALSE	-0.102811		CR_unique	CR_unique	-11.6659
3	1	ENSG00000186104	CYP2R1	cytochrome P450 family 2 subfamily R member 1	protein_coding	0.494593	FALSE	-0.0228159		CR_unique		1.58369
3	2	ENSG00000167600	CYP2S1	cytochrome P450 family 2 subfamily S member 1	protein_coding	-0.727124	TRUE	0.0927352				0.09543
3	2	ENSG00000120306	CYSTM1	cysteine rich transmembrane module containing 1	protein_coding	0.932839	TRUE	-0.0358281		PR_common_CR_common_CR_unique	PR_common_CR_common_CR_unique	8.72105
3	1	ENSG00000222041	CYTOR	cytoskeleton regulator RNA	lncRNA	1.49104	TRUE					0.60261
3	3	ENSG00000166265	CYYR1	cysteine and tyrosine rich 1	protein_coding	-0.529045	TRUE	-0.0715844		CR_unique		0.55929
3	2	ENSG00000162384	CZIB	CXXC motif containing zinc binding protein	protein_coding	0.635449	TRUE	-0.0279404				4.08297
3	2	ENSG00000035664	DAPK2	death associated protein kinase 2	protein_coding	0.815414	TRUE	-0.0590999		PR_common_CR_common	PR_common_CR_common	0.37257
3	3	ENSG00000117593	DARS2	aspartyl-tRNA synthetase 2, mitochondrial	protein_coding	-1.26599	TRUE	-0.154474		PR_common_CR_common	CR_unique	2.0507
3	2	ENSG00000105516	DBP	D-box binding PAR bZIP transcription factor	protein_coding	-0.231029	FALSE	-0.260478		CR_unique	CR_unique	0.31536
3	0	ENSG00000122741	DCAF10	DDB1 and CUL4 associated factor 10	protein_coding	0.186411	FALSE	0.00848924				0.91599
3	3	ENSG00000136485	DCAF7	DDB1 and CUL4 associated factor 7	protein_coding	0.189762	FALSE	0.369306	DUP	PR_unique		-0.66236
3	3	ENSG00000197410	DCHS2	dachsous cadherin-related 2	protein_coding	-0.962788	TRUE	-0.0944262		CR_unique	CR_unique
3	2	ENSG00000077279	DCX	doublecortin	protein_coding	-2.40442	TRUE	0.0756425		CR_unique
3	2	ENSG00000169738	DCXR	dicarbonyl and L-xylulose reductase	protein_coding	1.41682	TRUE	-0.254183		PR_common_CR_common		1.34653
3	2	ENSG00000168209	DDIT4	DNA damage inducible transcript 4	protein_coding	-0.734776	TRUE	0.036876				2.00572
3	4	ENSG00000145358	DDIT4L	DNA damage inducible transcript 4 like	protein_coding	1.16252	TRUE	-0.0912681				-17.3502	AA
3	0	ENSG00000198171	DDRGK1	DDRGK domain containing 1	protein_coding	0.277881	FALSE	0.0175406				0.15753
3	5	ENSG00000100201	DDX17	DEAD-box helicase 17	protein_coding	-0.567685	TRUE	-0.316428	DEL	PR_unique		1.42813
3	0	ENSG00000157349	DDX19B	DEAD-box helicase 19B	protein_coding	0.114306	FALSE	0.0304538				1.35394
3	1	ENSG00000183258	DDX41	DEAD-box helicase 41	protein_coding	0.0358199	FALSE	-0.117465			CR_unique	3.06514
3	2	ENSG00000198231	DDX42	DEAD-box helicase 42	protein_coding	0.193732	FALSE	0.336205	DUP			-1.60961
3	1	ENSG00000145833	DDX46	DEAD-box helicase 46	protein_coding	0.0296735	FALSE	-0.045938			CR_unique	5.97858
3	1	ENSG00000105671	DDX49	DEAD-box helicase 49	protein_coding	0.429807	FALSE	0.00741271		CR_unique		-0.56802
3	2	ENSG00000140995	DEF8	differentially expressed in FDCP 8 homolog	protein_coding	1.44529	TRUE	-0.109774				1.42054
3	1	ENSG00000119522	DENND1A	DENN domain containing 1A	protein_coding	0.313193	FALSE	-0.0573847		CR_unique	PR_unique_CR_unique	0.67128
3	2	ENSG00000146966	DENND2A	DENN domain containing 2A	protein_coding	1.12699	TRUE	0.0531113		PR_common_CR_common	PR_common_CR_common	-4.60396
3	1	ENSG00000253210	DENND3-AS1	DENND3 antisense RNA 1	lncRNA	1.685	TRUE					0.71865
3	4	ENSG00000205593	DENND6B	DENN domain containing 6B	protein_coding	0.379794	FALSE	-0.332714	DEL			-10.2255	AA
3	5	ENSG00000035499	DEPDC1B	DEP domain containing 1B	protein_coding	-0.840417	TRUE	-0.927758	DEL	PR_common_CR_common	CR_unique	-4.38598
3	5	ENSG00000100150	DEPDC5	DEP domain containing 5, GATOR1 subcomplex subunit	protein_coding	-0.887392	TRUE	-0.304596	DEL	Shared	PR_unique	4.94828
3	2	ENSG00000183628	DGCR6	DiGeorge syndrome critical region gene 6	protein_coding	1.00718	TRUE	0.584963				-2.29846
3	0	ENSG00000104808	DHDH	dihydrodiol dehydrogenase	protein_coding	0.566229	FALSE	0.105855				0.19209
3	2	ENSG00000167536	DHRS13	dehydrogenase/reductase 13	protein_coding	0.831119	TRUE	0.0903323				-0.6
3	3	ENSG00000100867	DHRS2	dehydrogenase/reductase 2	protein_coding	1.74839	TRUE	-0.0410467		CR_unique		-0.90121
3	3	ENSG00000150990	DHX37	DEAH-box helicase 37	protein_coding	-0.808111	TRUE	-0.242286		CR_unique		0.105
3	1	ENSG00000184047	DIABLO	diablo IAP-binding mitochondrial protein	protein_coding	0.3638	FALSE	0.0220938			CR_unique	-0.51752
3	1	ENSG00000139734	DIAPH3	diaphanous related formin 3	protein_coding	0.17608	FALSE	-0.120491			CR_unique	3.7461
3	2	ENSG00000151240	DIP2C	disco interacting protein 2 homolog C	protein_coding	1.34749	TRUE	-0.0190962		PR_common_PR_unique_CR_common	PR_common_CR_common_CR_unique	0.90301
3	2	ENSG00000165716	DIPK1B	divergent protein kinase domain 1B	protein_coding	1.92604	TRUE	0.0511787				-1.43828
3	2	ENSG00000176490	DIRAS1	DIRAS family GTPase 1	protein_coding	-1.164	TRUE	0.116175				0.22072
3	2	ENSG00000166938	DIS3L	DIS3 like exosome 3'-5' exoribonuclease	protein_coding	-0.137131	FALSE	-0.0598145		CR_unique	CR_unique	0.24965
3	3	ENSG00000104901	DKKL1	dickkopf like acrosomal protein 1	protein_coding	1.50426	TRUE	-0.0633887			CR_unique	-0.15396
3	1	ENSG00000075711	DLG1	discs large MAGUK scaffold protein 1	protein_coding	-0.244156	FALSE	0.0583988		PR_common_CR_common_CR_unique	CR_unique	6.88056
3	0	ENSG00000185559	DLK1	delta like non-canonical Notch ligand 1	protein_coding	0.421957	FALSE	0.0638151				2.02658
3	2	ENSG00000137038	DMAC1	distal membrane arm assembly component 1	protein_coding	0.704234	TRUE	-0.108725				1.65669
3	2	ENSG00000125375	DMAC2L	distal membrane arm assembly component 2 like	protein_coding	0.932964	TRUE	0.00803732				-3.27741
3	3	ENSG00000161249	DMKN	dermokine	protein_coding	-1.27903	TRUE	-0.166506		PR_common	CR_unique	0.66154
3	3	ENSG00000185842	DNAH14	dynein axonemal heavy chain 14	protein_coding	-0.824504	TRUE	-0.105703		PR_unique_CR_unique	CR_unique	2.03003
3	2	ENSG00000152763	DNAI4	dynein axonemal intermediate chain 4	protein_coding	0.941084	TRUE	0.0498605				-0.33116
3	2	ENSG00000135924	DNAJB2	DnaJ heat shock protein family (Hsp40) member B2	protein_coding	0.737045	TRUE	-0.00132054				3.73946
3	1	ENSG00000162616	DNAJB4	DnaJ heat shock protein family (Hsp40) member B4	protein_coding	0.265465	FALSE	0.0503542		CR_unique		-1.82768
3	0	ENSG00000116138	DNAJC16	DnaJ heat shock protein family (Hsp40) member C16	protein_coding	0.0923864	FALSE	0		CR_unique	PR_common	1.37835
3	0	ENSG00000105821	DNAJC2	DnaJ heat shock protein family (Hsp40) member C2	protein_coding	0.459416	FALSE	0.0130858				1.51545						Yes
3	5	ENSG00000168724	DNAJC21	DnaJ heat shock protein family (Hsp40) member C21	protein_coding	-0.532525	TRUE	-0.527623	DEL		PR_unique	1.31212
3	2	ENSG00000178401	DNAJC22	DnaJ heat shock protein family (Hsp40) member C22	protein_coding	1.68088	TRUE	-0.0545924		PR_common	PR_common_CR_common	1.1128
3	2	ENSG00000244115	DNAJC25-GNG10	DNAJC25-GNG10 readthrough	protein_coding	1.11675	TRUE	-1				1.56268
3	1	ENSG00000102580	DNAJC3	DnaJ heat shock protein family (Hsp40) member C3	protein_coding	0.0555857	FALSE	-0.0469975			CR_unique	2.55491
3	0	ENSG00000110011	DNAJC4	DnaJ heat shock protein family (Hsp40) member C4	protein_coding	0.504182	FALSE	0.0808444				0.59284
3	3	ENSG00000100246	DNAL4	dynein axonemal light chain 4	protein_coding	-0.217477	FALSE	-0.439186	DEL	CR_unique		1.36236
3	1	ENSG00000213918	DNASE1	deoxyribonuclease 1	protein_coding	0.382824	FALSE	-0.0101527		PR_common_CR_common	CR_unique	1.36845
3	0	ENSG00000197959	DNM3	dynamin 3	protein_coding	0.195192	FALSE	0.0570036		PR_common_CR_common	Shared	3.70986
3	1	ENSG00000107554	DNMBP	dynamin binding protein	protein_coding	-0.481196	FALSE	0.0311273				11.9036	BA
3	1	ENSG00000147459	DOCK5	dedicator of cytokinesis 5	protein_coding	-0.189251	FALSE	0.00230647		CR_unique		1.8294
3	0	ENSG00000129932	DOHH	deoxyhypusine hydroxylase	protein_coding	0.625804	FALSE	0.21424			PR_common_CR_common	0.7854
3	2	ENSG00000115325	DOK1	docking protein 1	protein_coding	2.05076	TRUE	0.055614				-3.02448
3	0	ENSG00000125170	DOK4	docking protein 4	protein_coding	0.479057	FALSE	0.028157				0.18819
3	1	ENSG00000159147	DONSON	DNA replication fork stabilization factor DONSON	protein_coding	0.177889	FALSE	-0.135545		CR_unique		1.32742						Yes
3	1	ENSG00000011332	DPF1	double PHD fingers 1	protein_coding	0.794463	FALSE	-0.0395284		CR_unique	PR_common_CR_common	0.22597
3	1	ENSG00000134146	DPH6	diphthamine biosynthesis 6	protein_coding	0.178843	FALSE	-0.087194		PR_common_CR_common	CR_unique	2.10715
3	2	ENSG00000179085	DPM3	dolichyl-phosphate mannosyltransferase subunit 3, regulatory	protein_coding	0.899785	TRUE	0.153623				-0.7636
3	2	ENSG00000254986	DPP3	dipeptidyl peptidase 3	protein_coding	-0.374605	FALSE	-0.0046019		CR_unique	CR_unique	0.51622
3	3	ENSG00000143196	DPT	dermatopontin	protein_coding	-2.94237	TRUE	0.0991555		PR_common_CR_common	CR_unique	-0.26932
3	2	ENSG00000113657	DPYSL3	dihydropyrimidinase like 3	protein_coding	0.69273	TRUE	-0.0226954		PR_common_CR_common		7.3456
3	0	ENSG00000156171	DRAM2	DNA damage regulated autophagy modulator 2	protein_coding	0.358413	FALSE	0.033879				5.33857
3	3	ENSG00000185721	DRG1	developmentally regulated GTP binding protein 1	protein_coding	-0.346759	FALSE	-0.247035	DEL	PR_common_PR_unique_CR_common	CR_unique	3.87851
3	4	ENSG00000113360	DROSHA	drosha ribonuclease III	protein_coding	-0.964272	TRUE	-0.578575	DEL			3.29275		Yes
3	1	ENSG00000111817	DSE	dermatan sulfate epimerase	protein_coding	-0.0863187	FALSE	0.00897529		Shared	CR_unique	2.09313
3	3	ENSG00000125868	DSTN	destrin, actin depolymerizing factor	protein_coding	0.78917	TRUE	-0.0613057		CR_unique		-7.9472
3	2	ENSG00000125821	DTD1	D-aminoacyl-tRNA deacylase 1	protein_coding	0.729258	TRUE	-0.0266515		PR_common_PR_unique_CR_common	PR_common_CR_common	0.68776						Yes
3	4	ENSG00000163840	DTX3L	deltex E3 ubiquitin ligase 3L	protein_coding	-1.4335	TRUE	-0.567325	DEL	PR_common_CR_common	PR_common_CR_common	2.35048
3	4	ENSG00000143507	DUSP10	dual specificity phosphatase 10	protein_coding	-1.2408	TRUE	-0.145242		CR_unique	CR_unique	-8.08226
3	4	ENSG00000167065	DUSP18	dual specificity phosphatase 18	protein_coding	-1.1059	TRUE	-0.442333	DEL			3.85692
3	2	ENSG00000112679	DUSP22	dual specificity phosphatase 22	protein_coding	0.787841	TRUE	-0.0278678				3.81842					Yes
3	0	ENSG00000128951	DUT	deoxyuridine triphosphatase	protein_coding	0.0734672	FALSE	0.0349761			CR_common	1.98698
3	2	ENSG00000161202	DVL3	dishevelled segment polarity protein 3	protein_coding	-0.603742	TRUE	0.094648				3.04247
3	0	ENSG00000158560	DYNC1I1	dynein cytoplasmic 1 intermediate chain 1	protein_coding	0.65856	FALSE	0.0521227		PR_common_PR_unique_CR_common	PR_common_CR_common_CR_unique	11.781
3	1	ENSG00000138036	DYNC2LI1	dynein cytoplasmic 2 light intermediate chain 1	protein_coding	1.25312	TRUE	0.0434031		PR_unique_CR_unique
3	2	ENSG00000213123	DYNLT2B	dynein light chain Tctex-type 2B	protein_coding	1.20266	TRUE	-0.0677901				1.26224
3	3	ENSG00000127334	DYRK2	dual specificity tyrosine phosphorylation regulated kinase 2	protein_coding	-0.499545	TRUE	0.046719		PR_common_CR_common	CR_unique	-6.64451
3	2	ENSG00000135636	DYSF	dysferlin	protein_coding	1.39887	TRUE	-0.0371756		PR_common_CR_common	PR_common_CR_common	1.89578
3	0	ENSG00000101412	E2F1	E2F transcription factor 1	protein_coding	0.25188	FALSE	0.0679041		PR_common		1.1687
3	1	ENSG00000129518	EAPP	E2F associated phosphoprotein	protein_coding	0.514584	FALSE	0.175754			PR_unique	0.02593
3	1	ENSG00000103356	EARS2	glutamyl-tRNA synthetase 2, mitochondrial	protein_coding	0.0822412	FALSE	-0.0252732		CR_unique		1.20912
3	0	ENSG00000147654	EBAG9	estrogen receptor binding site associated antigen 9	protein_coding	0.0928294	FALSE	0.0107798		PR_common_CR_common	PR_common_CR_common	2.40651
3	0	ENSG00000145194	ECE2	endothelin converting enzyme 2	protein_coding	0.234598	FALSE	0.363322		PR_common_CR_common		0.82969
3	2	ENSG00000121310	ECHDC2	enoyl-CoA hydratase domain containing 2	protein_coding	0.678081	TRUE	0.0696857		PR_common_CR_common	PR_common_CR_common	-0.12412
3	0	ENSG00000088298	EDEM2	ER degradation enhancing alpha-mannosidase like protein 2	protein_coding	0.55362	FALSE	0.0545793		PR_common_CR_common		0.8403
3	1	ENSG00000078401	EDN1	endothelin 1	protein_coding	0.288369	FALSE	-0.121841		CR_common	CR_unique	2.07175
3	0	ENSG00000156508	EEF1A1	eukaryotic translation elongation factor 1 alpha 1	protein_coding	0.36906	FALSE	0.0159526		CR_common		2.03686
3	0	ENSG00000150456	EEF1AKMT1	EEF1A lysine methyltransferase 1	protein_coding	0.139373	FALSE	0.157312				5.64488
3	1	ENSG00000254772	EEF1G	eukaryotic translation elongation factor 1 gamma	protein_coding	0.322267	FALSE	1		PR_common_CR_common	CR_unique	-0.09151
3	0	ENSG00000167658	EEF2	eukaryotic translation elongation factor 2	protein_coding	0.0244473	FALSE	0.092437				1.34652
3	4	ENSG00000186976	EFCAB6	EF-hand calcium binding domain 6	protein_coding	-2.30913	TRUE	-0.364979	DEL	Shared		1.04374
3	3	ENSG00000172638	EFEMP2	EGF containing fibulin extracellular matrix protein 2	protein_coding	1.28838	TRUE	-0.0482329		CR_unique		-0.45015
3	3	ENSG00000132294	EFR3A	EFR3 homolog A	protein_coding	-0.645148	TRUE	-0.0822309		CR_unique		3.32192
3	1	ENSG00000172889	EGFL7	EGF like domain multiple 7	protein_coding	0.0204884	FALSE	0.0462712		CR_unique		-1.43828
3	4	ENSG00000164318	EGFLAM	EGF like, fibronectin type III and laminin G domains	protein_coding	-4.42212	TRUE	-0.342525	DEL	PR_common_CR_common	PR_common_CR_common_CR_unique	3.00348
3	1	ENSG00000113790	EHHADH	enoyl-CoA hydratase and 3-hydroxyacyl CoA dehydrogenase	protein_coding	0.272365	FALSE	0.00183199		PR_common_CR_common	PR_unique	3.03172
3	2	ENSG00000125977	EIF2S2	eukaryotic translation initiation factor 2 subunit beta	protein_coding	0.566463	TRUE	-0.0719861		PR_common_CR_common		1.32091
3	2	ENSG00000084623	EIF3I	eukaryotic translation initiation factor 3 subunit I	protein_coding	-0.0584856	FALSE	0.17906	DUP			1.15742
3	2	ENSG00000104131	EIF3J	eukaryotic translation initiation factor 3 subunit J	protein_coding	0.322978	FALSE	-0.0341617		CR_unique	PR_unique	2.23161
3	1	ENSG00000179523	EIF3J-DT	EIF3J divergent transcript	lncRNA	0.780419	TRUE					2.23161
3	0	ENSG00000149100	EIF3M	eukaryotic translation initiation factor 3 subunit M	protein_coding	0.335442	FALSE	0		CR_unique		0.91887
3	2	ENSG00000109381	ELF2	E74 like ETS transcription factor 2	protein_coding	0.133181	FALSE	0.514726	DUP	PR_common_CR_common_CR_unique	PR_common_CR_common_CR_unique	-4.46624
3	4	ENSG00000118985	ELL2	elongation factor for RNA polymerase II 2	protein_coding	-1.45701	TRUE	-0.8543	DEL	PR_common_CR_common		9.59853
3	0	ENSG00000128886	ELL3	elongation factor for RNA polymerase II 3	protein_coding	0.217564	FALSE	0.398549				3.42488
3	3	ENSG00000062598	ELMO2	engulfment and cell motility 2	protein_coding	-0.58273	TRUE	-0.0832275		PR_common_CR_common	CR_unique	4.35465
3	1	ENSG00000110675	ELMOD1	ELMO domain containing 1	protein_coding	3.33372	TRUE	0.112222
3	2	ENSG00000103363	ELOB	elongin B	protein_coding	0.757476	TRUE	0.153951				-1.12403
3	0	ENSG00000154582	ELOC	elongin C	protein_coding	0.0937527	FALSE	0.0818313				6.37256
3	1	ENSG00000163832	ELP6	elongator acetyltransferase complex subunit 6	protein_coding	0.46168	FALSE	-0.131734			CR_unique	6.9204
3	1	ENSG00000230424	EMC1-AS1	EMC1 antisense RNA 1	lncRNA	1.189	TRUE					0.02127
3	2	ENSG00000100908	EMC9	ER membrane protein complex subunit 9	protein_coding	0.973166	TRUE	-0.0570811		CR_unique
3	1	ENSG00000165521	EML5	EMAP like 5	protein_coding	1.01411	FALSE	-0.123444			CR_unique	7.56769
3	0	ENSG00000149218	ENDOD1	endonuclease domain containing 1	protein_coding	0.264699	FALSE	0.206945				0.3328
3	3	ENSG00000167136	ENDOG	endonuclease G	protein_coding	1.38911	TRUE	0.621488			PR_unique	-1.36917
3	1	ENSG00000124074	ENKD1	enkurin domain containing 1	protein_coding	0.66636	TRUE	0.0561119			PR_common_CR_common
3	1	ENSG00000197594	ENPP1	ectonucleotide pyrophosphatase/phosphodiesterase 1	protein_coding	0.235688	FALSE	0.0353963		CR_unique		-4.3594
3	4	ENSG00000154269	ENPP3	ectonucleotide pyrophosphatase/phosphodiesterase 3	protein_coding	-2.98549	TRUE	-0.0723307		CR_unique	CR_unique	-5.5529
3	1	ENSG00000223797	ENTPD3-AS1	ENTPD3 antisense RNA 1	lncRNA	1.65855	TRUE					7.70385
3	4	ENSG00000100393	EP300	E1A binding protein p300	protein_coding	-1.22478	TRUE	-0.34511	DEL	PR_common_CR_common	PR_common_CR_common	0.82636		Yes
3	3	ENSG00000088367	EPB41L1	erythrocyte membrane protein band 4.1 like 1	protein_coding	-0.629173	TRUE	-0.028271		PR_common_PR_unique_CR_common	CR_unique	1.54316
3	1	ENSG00000082397	EPB41L3	erythrocyte membrane protein band 4.1 like 3	protein_coding	-0.173058	FALSE	0.00252981		PR_unique_CR_unique	CR_unique	5.38571
3	1	ENSG00000224032	EPB41L4A-AS1	EPB41L4A antisense RNA 1	lncRNA	2.00597	TRUE					0.56564
3	0	ENSG00000095203	EPB41L4B	erythrocyte membrane protein band 4.1 like 4B	protein_coding	0.330017	FALSE	0.00710689		Shared	PR_common_CR_common	1.30955
3	1	ENSG00000115109	EPB41L5	erythrocyte membrane protein band 4.1 like 5	protein_coding	0.320236	FALSE	-0.050419		PR_common_CR_common_CR_unique	CR_unique	5.5979
3	2	ENSG00000142627	EPHA2	EPH receptor A2	protein_coding	-0.946709	TRUE	0.0816838				1.15675				Yes		Yes
3	1	ENSG00000249082	EPIST	esophagus epithelial intergenic associated transcript	lncRNA	1.08977	TRUE					8.09058
3	2	ENSG00000112425	EPM2A	EPM2A glucan phosphatase, laforin	protein_coding	0.6882	FALSE	0.191022	DUP	PR_common_CR_common_CR_unique	PR_unique_CR_unique	-2.54583
3	1	ENSG00000085832	EPS15	epidermal growth factor receptor pathway substrate 15	protein_coding	-0.0317101	FALSE	0.00481166		CR_unique		2.29553		Yes
3	2	ENSG00000131037	EPS8L1	EPS8 like 1	protein_coding	1.37376	TRUE	-0.0371666				3.7916
3	2	ENSG00000177106	EPS8L2	EPS8 like 2	protein_coding	0.758603	TRUE	-0.0617133				0.49771
3	4	ENSG00000133106	EPSTI1	epithelial stromal interaction 1	protein_coding	-1.21803	TRUE	0.0799235			CR_unique	-12.9304	AB
3	2	ENSG00000121053	EPX	eosinophil peroxidase	protein_coding	0.49072	FALSE	0.149648	DUP			-4.03933
3	2	ENSG00000182150	ERCC6L2	ERCC excision repair 6 like 2	protein_coding	-0.15885	FALSE	-0.0554724		CR_unique	CR_unique	1.30123
3	1	ENSG00000104714	ERICH1	glutamate rich 1	protein_coding	0.0761834	FALSE	-0.107571		CR_unique	CR_unique
3	2	ENSG00000204334	ERICH2	glutamate rich 2	protein_coding	1.43939	TRUE	-0.0022281				3.66288
3	1	ENSG00000130023	ERMARD	ER membrane associated RNA degradation	protein_coding	0.554812	TRUE	0.00321876		PR_unique_CR_unique
3	2	ENSG00000178607	ERN1	endoplasmic reticulum to nucleus signaling 1	protein_coding	0.429659	FALSE	0.390709	DUP	PR_common_CR_common_CR_unique		-2.88404
3	3	ENSG00000086619	ERO1B	endoplasmic reticulum oxidoreductase 1 beta	protein_coding	-1.47917	TRUE	0.155223		PR_unique		2.77428
3	1	ENSG00000144488	ESPNL	espin like	protein_coding	0.138639	FALSE	-0.0647638		CR_unique		4.58591
3	2	ENSG00000091831	ESR1	estrogen receptor 1	protein_coding	-0.704657	FALSE	0.209437	DUP	PR_common_PR_unique_CR_common	PR_common_PR_unique_CR_common	2.56695		Yes
3	2	ENSG00000117868	ESYT2	extended synaptotagmin 2	protein_coding	-0.037435	FALSE	0.253627		PR_common_PR_unique		13.4087	AA
3	1	ENSG00000134954	ETS1	ETS proto-oncogene 1, transcription factor	protein_coding	-0.710958	FALSE	0.0897141		CR_unique		0.32733
3	1	ENSG00000010030	ETV7	ETS variant transcription factor 7	protein_coding	0.268682	FALSE	0.088448		PR_common_CR_common	CR_unique	-0.84356
3	2	ENSG00000115363	EVA1A	eva-1 homolog A, regulator of programmed cell death	protein_coding	1.19954	TRUE	-0.0212045		PR_common_CR_common		0.01104
3	1	ENSG00000142694	EVA1B	eva-1 homolog B	protein_coding	0.943456	TRUE					4.05563
3	1	ENSG00000196405	EVL	Enah/Vasp-like	protein_coding	0.505011	FALSE	-0.060754		PR_common_CR_common	CR_unique	1.63847
3	1	ENSG00000180104	EXOC3	exocyst complex component 3	protein_coding	0.187201	FALSE	-0.0768156			CR_unique	0.16276
3	1	ENSG00000131558	EXOC4	exocyst complex component 4	protein_coding	0.140173	FALSE	-0.0603883		Shared	CR_unique	5.62376
3	0	ENSG00000110723	EXPH5	exophilin 5	protein_coding	0.0584948	FALSE	0.00966402				1.50604
3	3	ENSG00000158008	EXTL1	exostosin like glycosyltransferase 1	protein_coding	2.52471	TRUE	-0.0253428			CR_unique	-3.84206
3	1	ENSG00000106462	EZH2	enhancer of zeste 2 polycomb repressive complex 2 subunit	protein_coding	-0.409899	FALSE	0.0179442		CR_unique		2.58352		Yes
3	2	ENSG00000181104	F2R	coagulation factor II thrombin receptor	protein_coding	0.0529575	FALSE	-0.750722	DEL			5.50906
3	2	ENSG00000117525	F3	coagulation factor III, tissue factor	protein_coding	1.49947	TRUE	0.0460765		PR_common_CR_common		-2.48639
3	2	ENSG00000185010	F8	coagulation factor VIII	protein_coding	0.78101	TRUE	-0.0737355		CR_unique
3	2	ENSG00000162585	FAAP20	FA core complex associated protein 20	protein_coding	0.967147	TRUE	-0.113577		PR_common_CR_common	PR_common_CR_common	2.58903
3	2	ENSG00000121769	FABP3	fatty acid binding protein 3	protein_coding	-0.0375538	FALSE	0.37106	DUP			1.06344
3	2	ENSG00000134824	FADS2	fatty acid desaturase 2	protein_coding	-0.533577	TRUE	0.0301286		PR_common_CR_common		0.21066
3	3	ENSG00000221968	FADS3	fatty acid desaturase 3	protein_coding	0.991665	TRUE	-0.050165		PR_unique	PR_common_CR_common	0.21066
3	1	ENSG00000115042	FAHD2A	fumarylacetoacetate hydrolase domain containing 2A	protein_coding	0.835188	TRUE	0.0598715
3	2	ENSG00000144199	FAHD2B	fumarylacetoacetate hydrolase domain containing 2B	protein_coding	1.03359	TRUE	-0.187575				3.24726
3	1	ENSG00000231584	FAHD2CP	fumarylacetoacetate hydrolase domain containing 2C, pseudogene	transcribed_unprocessed_pseudogene	2.47728	TRUE					3.72362
3	0	ENSG00000125898	FAM110A	family with sequence similarity 110 member A	protein_coding	0.241519	FALSE	0.0886922				7.69753
3	3	ENSG00000189057	FAM111B	FAM111 trypsin like peptidase B	protein_coding	-2.92941	TRUE	0.0924209		CR_unique		-4.49328
3	0	ENSG00000175182	FAM131A	family with sequence similarity 131 member A	protein_coding	0.0191172	FALSE	0.0711269				0.82969
3	0	ENSG00000185519	FAM131C	family with sequence similarity 131 member C	protein_coding	1.19459	FALSE	0.286677			PR_common	1.15675						Yes
3	2	ENSG00000154319	FAM167A	family with sequence similarity 167 member A	protein_coding	-6.34967	TRUE	0.0245175				7.32453
3	1	ENSG00000161682	FAM171A2	family with sequence similarity 171 member A2	protein_coding	0.37628	FALSE	0.0154484		PR_unique		0.46819
3	5	ENSG00000113391	FAM172A	family with sequence similarity 172 member A	protein_coding	-0.805217	TRUE	-0.755564	DEL	PR_common_CR_common	PR_unique	7.93235
3	1	ENSG00000196666	FAM180B	family with sequence similarity 180 member B	protein_coding	2.181	TRUE	0.0621565
3	1	ENSG00000125804	FAM182A	family with sequence similarity 182 member A	lncRNA	2.16954	TRUE					2.59952
3	2	ENSG00000111879	FAM184A	family with sequence similarity 184 member A	protein_coding	1.31766	TRUE	-0.0323664		PR_common_CR_common	PR_common_CR_common	3.1143
3	1	ENSG00000146067	FAM193B	family with sequence similarity 193 member B	protein_coding	0.264346	FALSE	-0.00591269			CR_unique	3.06514
3	2	ENSG00000165669	FAM204A	family with sequence similarity 204 member A	protein_coding	0.744583	TRUE	-0.0575673				1.20662
3	2	ENSG00000139438	FAM222A	family with sequence similarity 222 member A	protein_coding	0.697413	TRUE	-0.024453		PR_common_CR_common		0.83146
3	2	ENSG00000203778	FAM229B	family with sequence similarity 229 member B	protein_coding	0.963301	TRUE	-0.0386213				0.37897
3	0	ENSG00000185112	FAM43A	family with sequence similarity 43 member A	protein_coding	0.00972824	FALSE	0.135018		PR_common_CR_common		4.10601
3	2	ENSG00000188610	FAM72B	family with sequence similarity 72 member B	protein_coding	-1.44668	TRUE	0.00269915				0.64595
3	2	ENSG00000168143	FAM83B	family with sequence similarity 83 member B	protein_coding	-1.26079	TRUE	0.0143315		PR_common_CR_common		3.61728
3	0	ENSG00000221829	FANCG	FA complementation group G	protein_coding	0.0486536	FALSE	0.0203918				0.13922		Yes
3	1	ENSG00000180178	FAR2P1	fatty acyl-CoA reductase 2 pseudogene 1	transcribed_unprocessed_pseudogene	1.01393	TRUE					6.83409
3	1	ENSG00000178162	FAR2P2	fatty acyl-CoA reductase 2 pseudogene 2	transcribed_unprocessed_pseudogene	1.53332	TRUE					5.89891
3	1	ENSG00000146267	FAXC	failed axon connections homolog, metaxin like GST domain containing	protein_coding	0.710594	FALSE	-0.060475		CR_unique		3.73244
3	1	ENSG00000112787	FBRSL1	fibrosin like 1	protein_coding	0.161278	FALSE	0.0116818		PR_unique_CR_unique	PR_unique	3.08772
3	2	ENSG00000107872	FBXL15	F-box and leucine rich repeat protein 15	protein_coding	1.33078	TRUE	-0.0241461				1.03528
3	0	ENSG00000099364	FBXL19	F-box and leucine rich repeat protein 19	protein_coding	0.0158319	FALSE	0.0421255			CR_common	1.17871
3	2	ENSG00000135722	FBXL8	F-box and leucine rich repeat protein 8	protein_coding	1.11018	TRUE	0.00455828		PR_common_CR_common		-1.29972
3	2	ENSG00000269190	FBXO17	F-box protein 17	protein_coding	1.14382	TRUE	-0.187754		CR_unique	PR_common_CR_common
3	2	ENSG00000116661	FBXO2	F-box protein 2	protein_coding	1.09994	TRUE	-0.123735				1.76556
3	1	ENSG00000167196	FBXO22	F-box protein 22	protein_coding	0.0959604	FALSE	-0.0545745			CR_unique	0.77505
3	1	ENSG00000147364	FBXO25	F-box protein 25	protein_coding	0.17299	FALSE	-0.0801464		CR_unique		4.85744
3	2	ENSG00000118496	FBXO30	F-box protein 30	protein_coding	0.124601	FALSE	0.232138	DUP			-2.16091
3	4	ENSG00000151876	FBXO4	F-box protein 4	protein_coding	0.832635	TRUE	-0.348964	DEL			-4.40692
3	0	ENSG00000116663	FBXO6	F-box protein 6	protein_coding	0.153073	FALSE	0.00623195				1.76556
3	0	ENSG00000157353	FCSK	fucose kinase	protein_coding	0.54927	FALSE	0.00881936				1.35394
3	2	ENSG00000181617	FDCSP	follicular dendritic cell secreted protein	protein_coding	-3.59775	TRUE	0.0271645				5.31534
3	1	ENSG00000137714	FDX1	ferredoxin 1	protein_coding	0.848222	TRUE	0		PR_common_CR_common_CR_unique		1.31263
3	2	ENSG00000267673	FDX2	ferredoxin 2	protein_coding	1.40712	TRUE	0.321928				-1.31533
3	1	ENSG00000088340	FER1L4	fer-1 like family member 4 (pseudogene)	transcribed_unitary_pseudogene	0.862787	TRUE					1.09555
3	3	ENSG00000101311	FERMT1	FERM domain containing kindlin 1	protein_coding	-0.658618	TRUE	-0.0685495		CR_unique		3.01548
3	0	ENSG00000149781	FERMT3	FERM domain containing kindlin 3	protein_coding	0.0348022	FALSE	0.0420151				0.59284
3	2	ENSG00000174721	FGFBP3	fibroblast growth factor binding protein 3	protein_coding	0.793257	TRUE	-0.0561431				3.45948
3	2	ENSG00000160867	FGFR4	fibroblast growth factor receptor 4	protein_coding	0.710105	TRUE	-0.0445384				7.61681		Yes
3	2	ENSG00000127418	FGFRL1	fibroblast growth factor receptor like 1	protein_coding	0.534349	FALSE	-0.052388		CR_unique	CR_unique	-9.48323
3	2	ENSG00000172456	FGGY	FGGY carbohydrate kinase domain containing	protein_coding	0.871609	TRUE	-0.0202391		Shared	PR_common_CR_common_CR_unique	10.347
3	3	ENSG00000137460	FHDC1	FH2 domain containing 1	protein_coding	-0.216553	FALSE	0.231834	DUP		CR_unique	-4.0097
3	1	ENSG00000022267	FHL1	four and a half LIM domains 1	protein_coding	1.42525	TRUE	0.0047255		PR_common_PR_unique_CR_common
3	2	ENSG00000176971	FIBIN	fin bud initiation factor homolog	protein_coding	0.172524	FALSE	0.26457	DUP			-0.63877
3	2	ENSG00000214253	FIS1	fission, mitochondrial 1	protein_coding	1.33855	TRUE	-0.157005				0.91298
3	2	ENSG00000139914	FITM1	fat storage inducing transmembrane protein 1	protein_coding	1.36157	TRUE	-0.00753367		CR_unique
3	1	ENSG00000197296	FITM2	fat storage inducing transmembrane protein 2	protein_coding	0.00780398	FALSE	-0.0732751		CR_unique		3.03027
3	0	ENSG00000179943	FIZ1	FLT3 interacting zinc finger 1	protein_coding	0.0289315	FALSE	0.0763509				2.73651
3	2	ENSG00000134285	FKBP11	FKBP prolyl isomerase 11	protein_coding	0.619569	TRUE	0.154277				-1.09783
3	2	ENSG00000119782	FKBP1B	FKBP prolyl isomerase 1B	protein_coding	2.12705	TRUE	0.123735				-4.60967
3	2	ENSG00000105701	FKBP8	FKBP prolyl isomerase 8	protein_coding	0.839127	TRUE	0.06758				-0.28797
3	1	ENSG00000154803	FLCN	folliculin	protein_coding	0.409851	FALSE	0.00718015		CR_unique		-1.48764		Yes
3	0	ENSG00000151702	FLI1	Fli-1 proto-oncogene, ETS transcription factor	protein_coding	0.874717	FALSE	0.0340676				0.32733		Yes
3	2	ENSG00000126500	FLRT1	fibronectin leucine rich transmembrane protein 1	protein_coding	-2.80277	TRUE	0.13946				0.59284
3	2	ENSG00000185070	FLRT2	fibronectin leucine rich transmembrane protein 2	protein_coding	-2.0459	TRUE	0.0156318			PR_common_CR_common	3.08943
3	3	ENSG00000102755	FLT1	fms related receptor tyrosine kinase 1	protein_coding	-2.53733	TRUE	-0.0204525		CR_unique		7.42631
3	3	ENSG00000164898	FMC1	formation of mitochondrial complex V assembly factor 1 homolog	protein_coding	1.03066	TRUE	-0.117941		CR_unique	PR_common_CR_common	-2.4573
3	2	ENSG00000248905	FMN1	formin 1	protein_coding	-0.751528	TRUE	0.000650595		PR_common_CR_common_CR_unique	PR_common_CR_common_CR_unique	6.27953
3	3	ENSG00000187239	FNBP1	formin binding protein 1	protein_coding	-0.311309	FALSE	-0.116576		CR_unique		0.82437	AA	Yes
3	0	ENSG00000164694	FNDC1	fibronectin type III domain containing 1	protein_coding	0.197253	FALSE	0.043458		PR_common_PR_unique_CR_common	CR_common	0.75313
3	2	ENSG00000115226	FNDC4	fibronectin type III domain containing 4	protein_coding	1.41814	TRUE	0.0352611				-1.22304
3	1	ENSG00000217128	FNIP1	folliculin interacting protein 1	protein_coding	-0.0279847	FALSE	0.0122263		CR_unique		10.1495
3	2	ENSG00000086205	FOLH1	folate hydrolase 1	protein_coding	-3.35253	TRUE	0.00166209				0.04107
3	1	ENSG00000129514	FOXA1	forkhead box A1	protein_coding	-0.103555	FALSE	0.0931094		PR_common_CR_common	CR_unique	1.1319		Yes		Yes
3	1	ENSG00000230798	FOXD3-AS1	FOXD3 antisense RNA 1	lncRNA	5.71831	TRUE					1.45126
3	2	ENSG00000168269	FOXI1	forkhead box I1	protein_coding	-1.80906	TRUE	0.152674		PR_common_CR_common		2.16027
3	4	ENSG00000053254	FOXN3	forkhead box N3	protein_coding	-0.63502	TRUE	-0.115156		PR_unique	CR_unique	4.30018
3	1	ENSG00000258920	FOXN3-AS1	FOXN3 antisense RNA 1	lncRNA	1.35671	TRUE					1.45234
3	0	ENSG00000150907	FOXO1	forkhead box O1	protein_coding	0.1991	FALSE	0.0700097		PR_common		6.71823		Yes
3	2	ENSG00000240445	FOXO3B	forkhead box O3B	protein_coding	-1.22524	TRUE	0.130532				0.99399
3	1	ENSG00000114861	FOXP1	forkhead box P1	protein_coding	0.0383286	FALSE	-0.0199033		PR_common_CR_common_CR_unique	CR_unique	7.45619		Yes
3	1	ENSG00000128573	FOXP2	forkhead box P2	protein_coding	0.901324	FALSE	-0.0651033		CR_unique		1.75741
3	4	ENSG00000100350	FOXRED2	FAD dependent oxidoreductase domain containing 2	protein_coding	-0.692855	TRUE	-0.337133	DEL	PR_common_CR_common		3.44133
3	2	ENSG00000148690	FRA10AC1	FRA10A associated CGG repeat 1	protein_coding	0.84016	TRUE	-0.0170297		PR_common_CR_common	PR_common_CR_common	5.55102
3	2	ENSG00000109536	FRG1	FSHD region gene 1	protein_coding	0.831484	TRUE	-0.169705			CR_unique
3	1	ENSG00000111816	FRK	fyn related Src family tyrosine kinase	protein_coding	-0.417815	FALSE	0.0192608		PR_common_CR_common_CR_unique	CR_unique	4.46951
3	0	ENSG00000114541	FRMD4B	FERM domain containing 4B	protein_coding	0.0447636	FALSE	0.0177818		PR_common_CR_common_CR_unique	PR_common_CR_common	10.7914
3	1	ENSG00000165694	FRMD7	FERM domain containing 7	protein_coding	2.49839	TRUE	0.0412227
3	0	ENSG00000162998	FRZB	frizzled related protein	protein_coding	1.16036	FALSE	0.0424921				9.83056
3	3	ENSG00000186765	FSCN2	fascin actin-bundling protein 2, retinal	protein_coding	1.84303	TRUE	-0.477244		PR_unique		1.1445
3	2	ENSG00000105255	FSD1	fibronectin type III and SPRY domain containing 1	protein_coding	1.25929	TRUE	0.0348096				-1.60127
3	2	ENSG00000070404	FSTL3	follistatin like 3	protein_coding	2.46954	TRUE	0.126556				-1.27293		Yes
3	2	ENSG00000148803	FUOM	fucose mutarotase	protein_coding	1.65522	TRUE	-0.0902919				6.80989
3	1	ENSG00000089280	FUS	FUS RNA binding protein	protein_coding	-0.106332	FALSE	0.0194087			CR_unique	0.21652		Yes
3	1	ENSG00000172728	FUT10	fucosyltransferase 10	protein_coding	0.02126	FALSE	0.0443941			CR_unique	-0.42482
3	0	ENSG00000196371	FUT4	fucosyltransferase 4	protein_coding	0.799215	FALSE	0.0309319				0.92667
3	2	ENSG00000180340	FZD2	frizzled class receptor 2	protein_coding	1.52703	TRUE	0.0519773				-0.22572
3	2	ENSG00000188763	FZD9	frizzled class receptor 9	protein_coding	1.29044	TRUE	0.202408				-0.23933
3	2	ENSG00000123689	G0S2	G0/G1 switch 2	protein_coding	1.9936	TRUE	-0.0542204				2.28721
3	0	ENSG00000141349	G6PC3	glucose-6-phosphatase catalytic subunit 3	protein_coding	0.44357	FALSE	0.0360092				0.27698
3	2	ENSG00000170296	GABARAP	GABA type A receptor-associated protein	protein_coding	0.761027	TRUE	-0.101538		PR_common_CR_common		2.5385
3	2	ENSG00000034713	GABARAPL2	GABA type A receptor associated protein like 2	protein_coding	0.659975	TRUE	-0.0653337		PR_common_CR_common		0.52523
3	0	ENSG00000011677	GABRA3	gamma-aminobutyric acid type A receptor subunit alpha3	protein_coding	0.206805	FALSE	0.0329578		CR_unique
3	3	ENSG00000141012	GALNS	galactosamine (N-acetyl)-6-sulfatase	protein_coding	-0.773285	TRUE	-0.132945		PR_common_CR_common	CR_unique	1.70874
3	0	ENSG00000115339	GALNT3	polypeptide N-acetylgalactosaminyltransferase 3	protein_coding	0.201378	FALSE	0.00238857		PR_common_CR_common_CR_unique		1.73917
3	1	ENSG00000142530	GARIN5A	family with sequence similarity 71 member E1	protein_coding	1.44087	TRUE			PR_common_CR_common		0.098
3	1	ENSG00000136895	GARNL3	GTPase activating Rap/RanGAP domain like 3	protein_coding	0.755093	FALSE	-0.0471091		CR_unique		0.6027
3	4	ENSG00000185340	GAS2L1	growth arrest specific 2 like 1	protein_coding	-0.802524	TRUE	-0.326077	DEL			4.34463
3	2	ENSG00000157259	GATAD1	GATA zinc finger domain containing 1	protein_coding	0.693549	TRUE	-0.0651502		PR_common_CR_common		7.30713
3	2	ENSG00000177225	GATD1	glutamine amidotransferase class 1 domain containing 1	protein_coding	0.997615	TRUE	-0.104099				0.65974
3	4	ENSG00000115271	GCA	grancalcin	protein_coding	0.554698	TRUE	0.079339		PR_unique	PR_unique	-5.70764
3	2	ENSG00000100116	GCAT	glycine C-acetyltransferase	protein_coding	0.287998	FALSE	-0.442166	DEL	PR_common	CR_common	2.36736
3	2	ENSG00000187210	GCNT1	glucosaminyl (N-acetyl) transferase 1	protein_coding	0.909663	TRUE	-0.0730991		PR_common_CR_common	PR_common_CR_common	1.85565
3	2	ENSG00000140297	GCNT3	glucosaminyl (N-acetyl) transferase 3, mucin type	protein_coding	-1.55377	TRUE	0.0401203		PR_common_CR_common		4.93193
3	1	ENSG00000169224	GCSAML	germinal center associated signaling and motility like	protein_coding	0.460016	FALSE	-0.0906522		CR_unique		0.80253
3	2	ENSG00000125965	GDF5	growth differentiation factor 5	protein_coding	2.36242	TRUE	-0.0499798		PR_common_CR_common		1.94311
3	2	ENSG00000153982	GDPD1	glycerophosphodiester phosphodiesterase domain containing 1	protein_coding	0.163545	FALSE	0.334754	DUP			-1.16219
3	0	ENSG00000102886	GDPD3	glycerophosphodiester phosphodiesterase domain containing 3	protein_coding	0.16401	FALSE	0.0744499				1.85883
3	2	ENSG00000158555	GDPD5	glycerophosphodiester phosphodiesterase domain containing 5	protein_coding	0.944413	TRUE	-0.061483		PR_common_CR_common		0.07808						Yes
3	0	ENSG00000146013	GFRA3	GDNF family receptor alpha 3	protein_coding	1.13986	FALSE	0.15341				7.6502
3	1	ENSG00000103365	GGA2	golgi associated, gamma adaptin ear containing, ARF binding protein 2	protein_coding	0.0531449	FALSE	-0.047653		CR_unique		1.20912
3	2	ENSG00000125447	GGA3	golgi associated, gamma adaptin ear containing, ARF binding protein 3	protein_coding	0.263618	FALSE	0.50381	DUP	CR_common		-0.21525
3	1	ENSG00000100031	GGT1	gamma-glutamyltransferase 1	protein_coding	-0.0807623	FALSE	0.116058			CR_unique	5.20749
3	2	ENSG00000167925	GHDC	GH3 domain containing	protein_coding	0.811654	TRUE	0.0835478		CR_common		-0.79752
3	1	ENSG00000101003	GINS1	GINS complex subunit 1	protein_coding	0.128023	FALSE	-0.0309508		PR_common	CR_unique	2.49174
3	2	ENSG00000187513	GJA4	gap junction protein alpha 4	protein_coding	-0.121219	FALSE	0.248679	DUP			0.04074
3	1	ENSG00000165474	GJB2	gap junction protein beta 2	protein_coding	-0.463324	FALSE	0.0247679		CR_unique	PR_common_CR_common	0.33953
3	0	ENSG00000139278	GLIPR1	GLI pathogenesis related 1	protein_coding	0.176871	FALSE	0.0535419		PR_common_CR_common		0.99024
3	2	ENSG00000122694	GLIPR2	GLI pathogenesis related 2	protein_coding	0.618425	TRUE	-0.0679574				0.20973
3	0	ENSG00000198715	GLMP	glycosylated lysosomal membrane protein	protein_coding	0.544155	FALSE	0.048156				0.52501
3	4	ENSG00000173221	GLRX	glutaredoxin	protein_coding	-1.59433	TRUE	-0.718641	DEL	PR_common_CR_common		9.59853
3	1	ENSG00000108010	GLRX3	glutaredoxin 3	protein_coding	0.240057	FALSE	-0.204014		CR_unique		8.00534
3	2	ENSG00000016864	GLT8D1	glycosyltransferase 8 domain containing 1	protein_coding	0.635428	TRUE	-0.188572		CR_common	PR_common_CR_common	9.65098
3	2	ENSG00000120820	GLT8D2	glycosyltransferase 8 domain containing 2	protein_coding	1.14671	TRUE	-0.031684				5.58994
3	0	ENSG00000144591	GMPPA	GDP-mannose pyrophosphorylase A	protein_coding	0.351325	FALSE	0.00333829				5.80888
3	1	ENSG00000173540	GMPPB	GDP-mannose pyrophosphorylase B	protein_coding	0.25058	FALSE	-0.0535053		CR_unique		8.19277
3	1	ENSG00000141404	GNAL	G protein subunit alpha L	protein_coding	-0.692873	FALSE	0.0324836		PR_common_PR_unique_CR_common	CR_unique	1.7167
3	5	ENSG00000114450	GNB4	G protein subunit beta 4	protein_coding	-0.704404	TRUE	-0.45535	DEL	PR_common_CR_common_CR_unique	CR_unique	-13.5226
3	0	ENSG00000174021	GNG5	G protein subunit gamma 5	protein_coding	0.0307259	FALSE	0.0536687				0.87458
3	1	ENSG00000113552	GNPDA1	glucosamine-6-phosphate deaminase 1	protein_coding	0.242344	FALSE	-0.0750791		PR_common_CR_common	CR_unique	8.40645
3	1	ENSG00000100522	GNPNAT1	glucosamine-phosphate N-acetyltransferase 1	protein_coding	0.0204152	FALSE	0.0661771			CR_unique	-5.59799
3	2	ENSG00000090581	GNPTG	N-acetylglucosamine-1-phosphate transferase subunit gamma	protein_coding	1.03792	TRUE	-0.0803421				0.56241
3	1	ENSG00000215252	GOLGA8B	golgin A8 family member B	protein_coding	0.794894	FALSE	-0.0853622			CR_common	10.0734	BA
3	5	ENSG00000173230	GOLGB1	golgin B1	protein_coding	-0.761288	TRUE	-0.580125	DEL	CR_unique		-3.11934
3	0	ENSG00000166734	GOLM2	golgi membrane protein 2	protein_coding	0.126109	FALSE	0.0331451				2.61672
3	1	ENSG00000120370	GORAB	golgin, RAB6 interacting	protein_coding	0.354626	FALSE	0.502708		CR_unique		-0.30271
3	0	ENSG00000120053	GOT1	glutamic-oxaloacetic transaminase 1	protein_coding	0.149292	FALSE	0.0270031		PR_common_CR_common_CR_unique		0.73225
3	2	ENSG00000169704	GP9	glycoprotein IX platelet	protein_coding	0.348769	FALSE	-0.402098	DEL			3.09559
3	1	ENSG00000167588	GPD1	glycerol-3-phosphate dehydrogenase 1	protein_coding	0.684406	FALSE	-0.030183		CR_unique		0.2273
3	1	ENSG00000046653	GPM6B	glycoprotein M6B	protein_coding	1.41981	TRUE	0.057551		PR_common_CR_common
3	1	ENSG00000111231	GPN3	GPN-loop GTPase 3	protein_coding	0.0893557	FALSE	0.00973154			CR_unique	-0.31275
3	0	ENSG00000136235	GPNMB	glycoprotein nmb	protein_coding	0.0906954	FALSE	0.0242747		PR_common_CR_common	PR_common_CR_common	1.69895
3	3	ENSG00000148358	GPR107	G protein-coupled receptor 107	protein_coding	-0.594375	TRUE	-0.0703893		CR_unique	PR_common_CR_common	0.82437
3	1	ENSG00000163328	GPR155	G protein-coupled receptor 155	protein_coding	0.225326	FALSE	-0.0567339		PR_common_CR_common	CR_unique	6.50451
3	3	ENSG00000151025	GPR158	G protein-coupled receptor 158	protein_coding	-1.70924	TRUE	0.0254328		CR_unique		-5.76896
3	1	ENSG00000143147	GPR161	G protein-coupled receptor 161	protein_coding	-0.170354	FALSE	0.0944583		CR_unique	PR_common_CR_common	1.32086
3	1	ENSG00000241014	GPR199P	G protein-coupled receptor 199, pseudogene	transcribed_unitary_pseudogene	0.914707	TRUE					0.04074
3	2	ENSG00000170837	GPR27	G protein-coupled receptor 27	protein_coding	-2.56986	TRUE	0.0265697				7.09437
3	1	ENSG00000183840	GPR39	G protein-coupled receptor 39	protein_coding	0.239673	FALSE	-0.0200976		CR_unique		4.44631
3	0	ENSG00000119714	GPR68	G protein-coupled receptor 68	protein_coding	0.378335	FALSE	0.0605415				0.47964
3	1	ENSG00000117262	GPR89A	G protein-coupled receptor 89A	protein_coding	-0.102098	FALSE	0.131769			CR_unique	0.08406
3	0	ENSG00000188092	GPR89B	G protein-coupled receptor 89B	protein_coding	0.0217505	FALSE	0.10976				5.66428
3	2	ENSG00000167191	GPRC5B	G protein-coupled receptor class C group 5 member B	protein_coding	-0.732754	TRUE	0.055439		PR_common_CR_common		1.35494
3	4	ENSG00000170412	GPRC5C	G protein-coupled receptor class C group 5 member C	protein_coding	-5.03623	TRUE	0.368528	DUP			-2.99662
3	0	ENSG00000211445	GPX3	glutathione peroxidase 3	protein_coding	0.302182	FALSE	0.0359982				4.24808
3	3	ENSG00000178075	GRAMD1C	GRAM domain containing 1C	protein_coding	-0.210444	FALSE	-0.588678	DEL	CR_unique	Shared	0.51387
3	2	ENSG00000175318	GRAMD2A	GRAM domain containing 2A	protein_coding	0.836545	TRUE	0.0167866				-2.16452
3	3	ENSG00000075240	GRAMD4	GRAM domain containing 4	protein_coding	0.132765	FALSE	-0.423616	DEL	CR_unique		-2.30509
3	0	ENSG00000141738	GRB7	growth factor receptor bound protein 7	protein_coding	0.0045799	FALSE	0.04199		PR_common		0.43295
3	3	ENSG00000100077	GRK3	G protein-coupled receptor kinase 3	protein_coding	-1.06944	TRUE	-0.082912		PR_common_CR_common	CR_unique	2.6787
3	5	ENSG00000082701	GSK3B	glycogen synthase kinase 3 beta	protein_coding	-0.978632	TRUE	-0.57935	DEL	PR_common_CR_common	CR_unique	-3.59896
3	2	ENSG00000148180	GSN	gelsolin	protein_coding	3.26204	TRUE	-0.0326662		PR_common_CR_common		0.4618
3	2	ENSG00000213366	GSTM2	glutathione S-transferase mu 2	protein_coding	1.01084	TRUE	-0.0226088				2.65617
3	2	ENSG00000100577	GSTZ1	glutathione S-transferase zeta 1	protein_coding	1.13125	TRUE	-0.131699				2.39153
3	1	ENSG00000121964	GTDC1	glycosyltransferase like domain containing 1	protein_coding	0.530331	FALSE	-0.0538819		CR_unique		10.8119
3	2	ENSG00000188342	GTF2F2	general transcription factor IIF subunit 2	protein_coding	0.592351	TRUE	0.0917715		PR_common_CR_common		-4.58575
3	3	ENSG00000263001	GTF2I	general transcription factor IIi	protein_coding	-0.863761	TRUE	0.0881758			PR_unique	1.23429
3	1	ENSG00000006704	GTF2IRD1	GTF2I repeat domain containing 1	protein_coding	0.146093	FALSE	0.0710562		CR_unique	PR_common_CR_common	-1.30703
3	0	ENSG00000196275	GTF2IRD2	GTF2I repeat domain containing 2	protein_coding	0.2864	FALSE	0.13153				1.23429
3	0	ENSG00000174428	GTF2IRD2B	GTF2I repeat domain containing 2B	protein_coding	0.0511549	FALSE	0.0524674				0.37766
3	0	ENSG00000169919	GUSB	glucuronidase beta	protein_coding	0.117404	FALSE	0.00879397				3.30341
3	0	ENSG00000187837	H1-2	H1.2 linker histone, cluster member	protein_coding	0.0432727	FALSE	0.0336831				3.07663
3	2	ENSG00000180573	H2AC6	H2A clustered histone 6	protein_coding	-0.821491	TRUE	0.0396491				3.07663
3	2	ENSG00000164032	H2AZ1	H2A.Z variant histone 1	protein_coding	0.024805	FALSE	0.0810366				-21.7729	AA
3	2	ENSG00000184678	H2BC21	H2B clustered histone 21	protein_coding	-1.42995	TRUE	0.00803732				2.37545
3	2	ENSG00000132475	H3-3B	H3.3 histone B	protein_coding	0.94628	TRUE	0.541675				-1.32136
3	2	ENSG00000278828	H3C10	H3 clustered histone 10	protein_coding	-1.1657	TRUE	0.0137401				9.51483
3	2	ENSG00000162882	HAAO	3-hydroxyanthranilate 3,4-dioxygenase	protein_coding	1.12104	TRUE	0.0564216		PR_common_CR_common		-0.77222						Yes
3	2	ENSG00000130956	HABP4	hyaluronan binding protein 4	protein_coding	0.784063	TRUE	-0.0823874				0.68061
3	1	ENSG00000165996	HACD1	3-hydroxyacyl-CoA dehydratase 1	protein_coding	0.0840565	FALSE	0.0622601		PR_common_CR_common	CR_unique	-3.53497
3	5	ENSG00000206527	HACD2	3-hydroxyacyl-CoA dehydratase 2	protein_coding	-0.736395	TRUE	-0.635377	DEL	PR_unique_CR_unique	PR_unique	3.12814
3	3	ENSG00000103044	HAS3	hyaluronan synthase 3	protein_coding	3.44364	TRUE	0.0316096		PR_unique		-1.70256
3	2	ENSG00000152240	HAUS1	HAUS augmin like complex subunit 1	protein_coding	0.903952	TRUE	-0.140305				5.67855
3	3	ENSG00000092036	HAUS4	HAUS augmin like complex subunit 4	protein_coding	0.602911	TRUE	0.00563553		PR_unique		-0.54934
3	2	ENSG00000103145	HCFC1R1	host cell factor C1 regulator 1	protein_coding	1.04805	TRUE	0.19162				-0.18151
3	0	ENSG00000111727	HCFC2	host cell factor C2	protein_coding	0.0237144	FALSE	0.00309425				5.58994
3	2	ENSG00000116478	HDAC1	histone deacetylase 1	protein_coding	-0.369797	FALSE	0.213232	DUP			3.37826					Yes
3	1	ENSG00000222020	HDAC4-AS1	HDAC4 antisense RNA 1	lncRNA	2.14072	TRUE					2.51014
3	1	ENSG00000108840	HDAC5	histone deacetylase 5	protein_coding	0.0589101	FALSE	-0.0221994		CR_unique		0.27698
3	2	ENSG00000167220	HDHD2	haloacid dehalogenase like hydrolase domain containing 2	protein_coding	1.15572	TRUE	-0.209289				8.68343
3	0	ENSG00000119431	HDHD3	haloacid dehalogenase like hydrolase domain containing 3	protein_coding	0.540482	FALSE	0.158103				0.64555
3	2	ENSG00000068097	HEATR6	HEAT repeat containing 6	protein_coding	-0.409675	FALSE	0.0538436	DUP			1.16956
3	4	ENSG00000013583	HEBP1	heme binding protein 1	protein_coding	0.792741	TRUE	-0.105046		PR_common_CR_common	PR_common_CR_common	-13.2832	AA
3	4	ENSG00000173706	HEG1	heart development protein with EGF like domains 1	protein_coding	-1.02094	TRUE	-0.543737	DEL	PR_common_PR_unique_CR_common		3.92622
3	1	ENSG00000278970	HEIH	hepatocellular carcinoma up-regulated EZH2-associated long non-coding RNA	lncRNA	0.608434	TRUE					3.27788
3	1	ENSG00000119969	HELLS	helicase, lymphoid specific	protein_coding	0.0716822	FALSE	-0.0448542			CR_unique	1.38011
3	2	ENSG00000181333	HEPHL1	hephaestin like 1	protein_coding	-2.92357	TRUE	0.0624126				0.51838
3	0	ENSG00000051108	HERPUD1	homocysteine inducible ER protein with ubiquitin like domain 1	protein_coding	0.198706	FALSE	0.00636952		PR_common_CR_common		0.8202		Yes
3	2	ENSG00000144485	HES6	hes family bHLH transcription factor 6	protein_coding	1.29632	TRUE	-0.039637				4.58591
3	2	ENSG00000163666	HESX1	HESX homeobox 1	protein_coding	1.55779	TRUE	-0.107149		PR_common_CR_common		7.06225
3	4	ENSG00000113924	HGD	homogentisate 1,2-dioxygenase	protein_coding	1.1957	TRUE	-0.65806	DEL			-12.155
3	1	ENSG00000197568	HHLA3	HERV-H LTR-associating 3	lncRNA	1.09054	TRUE					2.03254
3	0	ENSG00000146066	HIGD2A	HIG1 hypoxia inducible domain family member 2A	protein_coding	0.470147	FALSE	0.0246621				5.01286
3	1	ENSG00000149196	HIKESHI	heat shock protein nuclear import factor hikeshi	protein_coding	0.37503	FALSE	0.0017023		CR_unique	PR_common_CR_common	-0.21951
3	3	ENSG00000101294	HM13	histocompatibility minor 13	protein_coding	0.629765	TRUE	-0.112906			CR_unique	-4.05012
3	1	ENSG00000147421	HMBOX1	homeobox containing 1	protein_coding	0.0407929	FALSE	-0.0623719		CR_unique		0.31069
3	0	ENSG00000064961	HMG20B	high mobility group 20B	protein_coding	0.251674	FALSE	0.292782				0.7854
3	2	ENSG00000189403	HMGB1	high mobility group box 1	protein_coding	-0.0687827	FALSE	-0.0325189		CR_unique	CR_unique	2.87986
3	3	ENSG00000117305	HMGCL	3-hydroxy-3-methylglutaryl-CoA lyase	protein_coding	0.739705	TRUE	-0.0610756		CR_unique		-1.60493
3	4	ENSG00000113161	HMGCR	3-hydroxy-3-methylglutaryl-CoA reductase	protein_coding	-0.958547	TRUE	-0.883656	DEL			3.28577
3	1	ENSG00000198830	HMGN2	high mobility group nucleosomal binding domain 2	protein_coding	0.151016	FALSE	0.0177956			CR_unique	-4.72478
3	2	ENSG00000118418	HMGN3	high mobility group nucleosomal binding domain 3	protein_coding	0.752698	TRUE	0.203747		PR_common_PR_unique		-0.68502
3	1	ENSG00000164749	HNF4G	hepatocyte nuclear factor 4 gamma	protein_coding	0.796631	FALSE	-0.0321804		CR_unique		12.8251	BB
3	0	ENSG00000177733	HNRNPA0	heterogeneous nuclear ribonucleoprotein A0	protein_coding	0.246397	FALSE	0.00331273		PR_common_CR_common	CR_common	7.33114
3	1	ENSG00000230148	HOXB-AS1	HOXB cluster antisense RNA 1	lncRNA	2.05181	TRUE					1.86775
3	2	ENSG00000120093	HOXB3	homeobox B3	protein_coding	3.13066	TRUE	-0.159113		PR_common_CR_common		1.86775
3	2	ENSG00000107521	HPS1	HPS1 biogenesis of lysosomal organelles complex 3 subunit 1	protein_coding	0.0504512	FALSE	-0.030468		CR_unique	PR_unique	1.41199
3	0	ENSG00000166189	HPS6	HPS6 biogenesis of lysosomal organelles complex 2 subunit 3	protein_coding	0.0745152	FALSE	0.189302				1.93925
3	1	ENSG00000002587	HS3ST1	heparan sulfate-glucosamine 3-sulfotransferase 1	protein_coding	0.795603	FALSE	0.0313505		PR_common_CR_common_CR_unique	CR_unique	-12.5462						Yes
3	0	ENSG00000153976	HS3ST3A1	heparan sulfate-glucosamine 3-sulfotransferase 3A1	protein_coding	0.617804	FALSE	0.0977684		Shared	PR_common_CR_common	0.48491
3	2	ENSG00000226742	HSBP1L1	heat shock factor binding protein 1 like 1	protein_coding	0.900947	TRUE	-0.114116		PR_common_CR_common		0.76339
3	2	ENSG00000167733	HSD11B1L	hydroxysteroid 11-beta dehydrogenase 1 like	protein_coding	0.798071	TRUE	-0.2824			PR_common_CR_common	0.19059
3	0	ENSG00000198189	HSD17B11	hydroxysteroid 17-beta dehydrogenase 11	protein_coding	0.359155	FALSE	0.0291463		PR_common_CR_common	PR_unique_CR_unique	5.86685
3	2	ENSG00000087076	HSD17B14	hydroxysteroid 17-beta dehydrogenase 14	protein_coding	2.19747	TRUE	-0.123232				0.19209
3	0	ENSG00000099377	HSD3B7	hydroxy-delta-5-steroid dehydrogenase, 3 beta- and steroid delta-isomerase 7	protein_coding	0.364235	FALSE	0.0573332		PR_common		1.17871
3	0	ENSG00000025156	HSF2	heat shock transcription factor 2	protein_coding	0.362406	FALSE	0.012433				5.10168
3	2	ENSG00000254445	HSPB2-C11orf52	HSPB2-C11orf52 readthrough (NMD candidate)	protein_coding	1.98765	TRUE	0.222392				-0.31937
3	2	ENSG00000169087	HSPBAP1	HSPB1 associated protein 1	protein_coding	0.426074	FALSE	-0.609625	DEL	PR_common_CR_common		4.03454
3	3	ENSG00000102468	HTR2A	5-hydroxytryptamine receptor 2A	protein_coding	1.34825	TRUE	-0.160177			CR_unique	-3.97557
3	2	ENSG00000166033	HTRA1	HtrA serine peptidase 1	protein_coding	1.71115	TRUE	-0.0344664				3.73114
3	0	ENSG00000242028	HYPK	huntingtin interacting protein K	protein_coding	0.182941	FALSE	0.165059				3.42488
3	2	ENSG00000134330	IAH1	isoamyl acetate hydrolyzing esterase 1 (putative)	protein_coding	0.915022	TRUE	0.0502732				-1.10187
3	3	ENSG00000003147	ICA1	islet cell autoantigen 1	protein_coding	0.890201	TRUE	-0.0941977		PR_common_CR_common	CR_unique	-2.10975
3	2	ENSG00000163596	ICA1L	islet cell autoantigen 1 like	protein_coding	1.97254	TRUE	-0.0743042		PR_common_CR_common		7.48832
3	1	ENSG00000128915	ICE2	interactor of little elongation complex ELL subunit 2	protein_coding	0.138379	FALSE	-0.115402		CR_unique		3.65276
3	1	ENSG00000116237	ICMT	isoprenylcysteine carboxyl methyltransferase	protein_coding	-0.0238442	FALSE	0.109192		CR_unique		3.3399
3	2	ENSG00000125968	ID1	inhibitor of DNA binding 1, HLH protein	protein_coding	1.30992	TRUE	0.0500986				-4.05012
3	2	ENSG00000148057	IDNK	IDNK gluconokinase	protein_coding	1.41938	TRUE	-0.0107065				0.34016
3	2	ENSG00000127415	IDUA	alpha-L-iduronidase	protein_coding	0.895861	TRUE	0.00218425		PR_common_CR_common		-4.51795
3	0	ENSG00000068079	IFI35	interferon induced protein 35	protein_coding	0.0992696	FALSE	0.0207918		PR_common_CR_common	CR_common	0.3739
3	1	ENSG00000244242	IFITM10	interferon induced transmembrane protein 10	protein_coding	2.63532	TRUE	0.122971
3	2	ENSG00000027697	IFNGR1	interferon gamma receptor 1	protein_coding	-0.0936943	FALSE	0.154012	DUP	PR_common_CR_common		1.32669
3	4	ENSG00000163913	IFT122	intraflagellar transport 122	protein_coding	-0.841409	TRUE	-0.538834	DEL	PR_common_CR_common	PR_common_CR_common	2.90505
3	2	ENSG00000187535	IFT140	intraflagellar transport 140	protein_coding	0.133737	FALSE	-0.129651		CR_unique	CR_unique	-3.88954
3	1	ENSG00000128581	IFT22	intraflagellar transport 22	protein_coding	0.469893	FALSE	-0.0370893			CR_unique	0.43446
3	2	ENSG00000166352	IFTAP	intraflagellar transport associated protein	protein_coding	1.22325	TRUE	-0.140481				1.30255
3	2	ENSG00000136231	IGF2BP3	insulin like growth factor 2 mRNA binding protein 3	protein_coding	-0.949072	TRUE	0.0120672		PR_common_CR_common_CR_unique		0.70077
3	2	ENSG00000115457	IGFBP2	insulin like growth factor binding protein 2	protein_coding	0.828975	TRUE	-0.00359326		PR_common_CR_common		4.82187
3	0	ENSG00000167779	IGFBP6	insulin like growth factor binding protein 6	protein_coding	0.466985	FALSE	0.102268				1.52158
3	0	ENSG00000163453	IGFBP7	insulin like growth factor binding protein 7	protein_coding	0.797892	FALSE	0.0159025		PR_common_CR_common	PR_common_CR_common	5.84755
3	0	ENSG00000166130	IKBIP	IKBKB interacting protein	protein_coding	0.625905	FALSE	0.0156816				10.687
3	3	ENSG00000263528	IKBKE	inhibitor of nuclear factor kappa B kinase subunit epsilon	protein_coding	-0.721249	TRUE	-0.133378		CR_unique	CR_common	0.23096
3	1	ENSG00000030419	IKZF2	IKAROS family zinc finger 2	protein_coding	0.494866	FALSE	-0.0565835		PR_common_CR_common	CR_unique	2.77863
3	0	ENSG00000243646	IL10RB	interleukin 10 receptor subunit beta	protein_coding	0.161918	FALSE	0.0814111				1.0429
3	1	ENSG00000137070	IL11RA	interleukin 11 receptor subunit alpha	protein_coding	2.06813	TRUE	0.00708942
3	2	ENSG00000164136	IL15	interleukin 15	protein_coding	0.558927	FALSE	0.57438	DUP	PR_common_CR_common_CR_unique		-9.93402
3	2	ENSG00000163702	IL17RC	interleukin 17 receptor C	protein_coding	0.907044	TRUE	-0.265033		CR_common		14.2393
3	2	ENSG00000163701	IL17RE	interleukin 17 receptor E	protein_coding	1.1784	TRUE	-0.1556				14.2393
3	7	ENSG00000188263	IL17REL	interleukin 17 receptor E like	protein_coding	-1.76052	TRUE	-0.296003	DEL	PR_unique		-7.72799	AA
3	2	ENSG00000150782	IL18	interleukin 18	protein_coding	1.81114	TRUE	0.129416				-0.12352
3	1	ENSG00000115604	IL18R1	interleukin 18 receptor 1	protein_coding	0.401489	FALSE	-0.059909		PR_common_CR_common	CR_unique	1.4445
3	1	ENSG00000115594	IL1R1	interleukin 1 receptor type 1	protein_coding	-0.444956	FALSE	0.00400638		PR_common_CR_common	CR_unique	2.59679
3	2	ENSG00000115590	IL1R2	interleukin 1 receptor type 2	protein_coding	-1.69226	TRUE	0.0513188		PR_common_CR_common	PR_common_CR_common	2.7827						Yes
3	1	ENSG00000196083	IL1RAP	interleukin 1 receptor accessory protein	protein_coding	0.0221984	FALSE	0.0337934		CR_unique		-10.5502
3	3	ENSG00000110944	IL23A	interleukin 23 subunit alpha	protein_coding	-0.990016	TRUE	-0.124515		CR_unique		0.42556
3	3	ENSG00000134460	IL2RA	interleukin 2 receptor subunit alpha	protein_coding	-1.78821	TRUE	0.0604052		CR_unique		-5.52405
3	2	ENSG00000077238	IL4R	interleukin 4 receptor	protein_coding	-2.09613	TRUE	0.0223117		PR_common_CR_common		2.28468
3	2	ENSG00000105135	ILVBL	ilvB acetolactate synthase like	protein_coding	0.578547	TRUE	0.0298933				-3.40621
3	1	ENSG00000136718	IMP4	IMP U3 small nucleolar ribonucleoprotein 4	protein_coding	0.246768	FALSE	-0.0371906			CR_unique	5.89891
3	3	ENSG00000148798	INA	internexin neuronal intermediate filament protein alpha	protein_coding	-3.29776	TRUE	-0.0340089		CR_unique		1.46465
3	2	ENSG00000259330	INAFM2	InaF motif containing 2	protein_coding	1.21364	TRUE	-0.138862				1.94406
3	1	ENSG00000148153	INIP	INTS3 and NABP interacting protein	protein_coding	-0.0133195	FALSE	0.040642		CR_unique	PR_common_CR_common	1.95789
3	0	ENSG00000204084	INPP5B	inositol polyphosphate-5-phosphatase B	protein_coding	0.229084	FALSE	0.0285456		PR_common_CR_common	PR_common_CR_common	10.8343
3	4	ENSG00000185133	INPP5J	inositol polyphosphate-5-phosphatase J	protein_coding	-1.62763	TRUE	-0.286099	DEL			4.07481
3	1	ENSG00000068745	IP6K2	inositol hexakisphosphate kinase 2	protein_coding	0.00458734	FALSE	-0.138951		CR_unique		6.08974
3	0	ENSG00000103599	IQCH	IQ motif containing H	protein_coding	0.230417	FALSE	0.00630825		Shared		0.31583
3	2	ENSG00000174628	IQCK	IQ motif containing K	protein_coding	-0.0897024	FALSE	0.131334		PR_unique	CR_unique	1.35494
3	4	ENSG00000145703	IQGAP2	IQ motif containing GTPase activating protein 2	protein_coding	-1.35819	TRUE	-0.811583	DEL	PR_common_PR_unique_CR_common	PR_common_CR_common	5.50906
3	2	ENSG00000125347	IRF1	interferon regulatory factor 1	protein_coding	-0.501623	FALSE	0.0367118		PR_common_CR_common		13.2542	AA
3	4	ENSG00000169047	IRS1	insulin receptor substrate 1	protein_coding	-2.48779	TRUE	-0.0207302		CR_unique	CR_unique	-0.32486
3	0	ENSG00000177508	IRX3	iroquois homeobox 3	protein_coding	0.486088	FALSE	0.0379124		PR_common_CR_common	PR_common_CR_common	1.42115
3	1	ENSG00000136003	ISCU	iron-sulfur cluster assembly enzyme	protein_coding	0.195598	FALSE	-0.00501226		CR_unique		7.8741
3	1	ENSG00000172183	ISG20	interferon stimulated exonuclease gene 20	protein_coding	0.561635	FALSE	0.0204488		PR_common_CR_common	CR_unique	-2.39758
3	2	ENSG00000101230	ISM1	isthmin 1	protein_coding	-0.84892	FALSE	0.0127111		CR_unique	CR_unique	-2.30943
3	2	ENSG00000063241	ISOC2	isochorismatase domain containing 2	protein_coding	0.565495	TRUE	-0.0196131				0.45634
3	1	ENSG00000182149	IST1	IST1 factor associated with ESCRT-III	protein_coding	0.0033196	FALSE	-0.0767689			CR_unique	3.04464
3	3	ENSG00000240682	ISY1	ISY1 splicing factor homolog	protein_coding	-0.143056	FALSE	-0.590124	DEL	PR_common_PR_unique_CR_common	CR_unique	3.09559
3	2	ENSG00000078747	ITCH	itchy E3 ubiquitin protein ligase	protein_coding	-1.34637	TRUE	0.0404357		PR_common_PR_unique_CR_common		1.29562
3	2	ENSG00000111203	ITFG2	integrin alpha FG-GAP repeat containing 2	protein_coding	1.02129	TRUE	0.076839				-0.04249
3	1	ENSG00000005961	ITGA2B	integrin subunit alpha 2b	protein_coding	0.137503	FALSE	-0.0364755		CR_unique	PR_common_CR_common	0.46819
3	0	ENSG00000115232	ITGA4	integrin subunit alpha 4	protein_coding	0.502206	FALSE	0.00186515		PR_common_CR_common		11.052
3	1	ENSG00000235257	ITGA9-AS1	ITGA9 antisense RNA 1	lncRNA	1.10914	TRUE					9.81962
3	1	ENSG00000083457	ITGAE	integrin subunit alpha E	protein_coding	0.503668	FALSE	-0.00787882		CR_unique		5.76193
3	0	ENSG00000139626	ITGB7	integrin subunit beta 7	protein_coding	0.00893733	FALSE	0.0233211				1.52158
3	2	ENSG00000135916	ITM2C	integral membrane protein 2C	protein_coding	0.580428	TRUE	-0.061485				5.83736						Yes
3	2	ENSG00000125877	ITPA	inosine triphosphatase	protein_coding	0.510624	TRUE	-0.0220684		PR_common_CR_common		0.15753
3	0	ENSG00000184916	JAG2	jagged canonical Notch ligand 2	protein_coding	0.146757	FALSE	0.0185857				0.00577
3	0	ENSG00000176049	JAKMIP2	janus kinase and microtubule interacting protein 2	protein_coding	0.851613	FALSE	0.0110502		PR_common_CR_common	PR_unique_CR_unique	7.3456
3	1	ENSG00000153814	JAZF1	JAZF zinc finger 1	protein_coding	0.701012	FALSE	-0.0223678		PR_common_CR_common_CR_unique	CR_unique	2.83278		Yes
3	1	ENSG00000161677	JOSD2	Josephin domain containing 2	protein_coding	1.18967	TRUE	0.0203918
3	2	ENSG00000189159	JPT1	Jupiter microtubule associated homolog 1	protein_coding	0.626546	TRUE	0.469006				-0.21525
3	2	ENSG00000130522	JUND	JunD proto-oncogene, AP-1 transcription factor subunit	protein_coding	0.491109	TRUE	0.110183				-1.06802
3	4	ENSG00000160145	KALRN	kalirin RhoGEF kinase	protein_coding	-0.901351	TRUE	-0.591804	DEL	Shared	PR_common_PR_unique_CR_common	2.68648
3	1	ENSG00000139620	KANSL2	KAT8 regulatory NSL complex subunit 2	protein_coding	0.129737	FALSE	0.0047317		CR_unique		-2.48492
3	2	ENSG00000107821	KAZALD1	Kazal type serine peptidase inhibitor domain 1	protein_coding	1.02423	TRUE	-0.167894				5.68037
3	2	ENSG00000176407	KCMF1	potassium channel modulatory factor 1	protein_coding	0.0446644	FALSE	-0.101235		CR_unique	CR_unique	-0.69588						Yes
3	4	ENSG00000169282	KCNAB1	potassium voltage-gated channel subfamily A regulatory beta subunit 1	protein_coding	1.42013	TRUE	-0.402294	DEL	PR_common_CR_common_CR_unique	PR_common_CR_common	-1.68222
3	3	ENSG00000069424	KCNAB2	potassium voltage-gated channel subfamily A regulatory beta subunit 2	protein_coding	-1.41362	TRUE	-0.0809997			CR_unique	5.4411
3	2	ENSG00000120457	KCNJ5	potassium inwardly rectifying channel subfamily J member 5	protein_coding	0.97529	TRUE	0.11267				-0.20215		Yes
3	2	ENSG00000135750	KCNK1	potassium two pore domain channel subfamily K member 1	protein_coding	-0.0442467	FALSE	-0.0576203		CR_unique	CR_unique	3.01248
3	2	ENSG00000164626	KCNK5	potassium two pore domain channel subfamily K member 5	protein_coding	0.7448	TRUE	0.00919503				-0.68567
3	2	ENSG00000124134	KCNS1	potassium voltage-gated channel modifier subfamily S member 1	protein_coding	1.24085	TRUE	-0.0436		CR_common		2.49707
3	2	ENSG00000135253	KCP	kielin cysteine rich BMP regulator	protein_coding	1.37628	TRUE	0.00814384		PR_common_CR_common	PR_common_CR_common	-2.13395
3	0	ENSG00000155729	KCTD18	potassium channel tetramerization domain containing 18	protein_coding	0.0982147	FALSE	0.0466681		PR_common_CR_common		2.9986
3	0	ENSG00000105438	KDELR1	KDEL endoplasmic reticulum protein retention receptor 1	protein_coding	0.378986	FALSE	0.0460618				0.23715
3	3	ENSG00000100196	KDELR3	KDEL endoplasmic reticulum protein retention receptor 3	protein_coding	-0.348167	FALSE	-0.410862	DEL	CR_unique		0.86034
3	3	ENSG00000132510	KDM6B	lysine demethylase 6B	protein_coding	-0.671555	TRUE	-0.201163		CR_unique		1.57044
3	2	ENSG00000131773	KHDRBS3	KH RNA binding domain containing, signal transduction associated 3	protein_coding	0.63377	TRUE	-0.128554		PR_common_CR_common_CR_unique	PR_common	4.45068
3	4	ENSG00000100364	KIAA0930	KIAA0930	protein_coding	-0.781939	TRUE	-0.351919	DEL	CR_common		0.49128
3	1	ENSG00000138688	KIAA1109	KIAA1109	protein_coding	0.2941	FALSE	0.505604	DUP	PR_common_CR_common_CR_unique
3	1	ENSG00000122203	KIAA1191	KIAA1191	protein_coding	0.18508	FALSE	0.070218			PR_unique	5.01286
3	2	ENSG00000162522	KIAA1522	KIAA1522	protein_coding	-0.338518	FALSE	0.163291	DUP			1.94998
3	3	ENSG00000197077	KIAA1671	KIAA1671	protein_coding	-0.751401	TRUE	-0.0129434		PR_common_CR_common_CR_unique	PR_common_CR_common	8.68649	BA
3	0	ENSG00000116685	KIAA2013	KIAA2013	protein_coding	0.183473	FALSE	0.0514282				3.25441
3	1	ENSG00000183354	KIAA2026	KIAA2026	protein_coding	0.38616	FALSE	-0.00159678		CR_unique		1.88835
3	4	ENSG00000112984	KIF20A	kinesin family member 20A	protein_coding	-0.926881	TRUE	-0.0660085		CR_unique	PR_unique	8.5978
3	2	ENSG00000131437	KIF3A	kinesin family member 3A	protein_coding	0.468008	FALSE	-0.0943666		PR_common_CR_common_CR_unique	PR_common_CR_common	13.2542	AA
3	1	ENSG00000227398	KIF9-AS1	KIF9 antisense RNA 1	lncRNA	1.46715	TRUE					6.61798
3	3	ENSG00000167702	KIFC2	kinesin family member C2	protein_coding	0.653282	TRUE	-0.0257376		CR_unique		-5.9605
3	2	ENSG00000140859	KIFC3	kinesin family member C3	protein_coding	0.769865	TRUE	-0.0454121		PR_unique_CR_common		0.37383
3	2	ENSG00000136826	KLF4	Kruppel like factor 4	protein_coding	-1.32517	TRUE	0.0342932		PR_common_CR_common	PR_common_CR_common	0.73892		Yes			Yes
3	3	ENSG00000197776	KLHDC1	kelch domain containing 1	protein_coding	1.21586	TRUE	0.0329918				-6.03504	AB
3	1	ENSG00000099910	KLHL22	kelch like family member 22	protein_coding	0.176258	FALSE	0.0114387		PR_unique		3.93421
3	1	ENSG00000114796	KLHL24	kelch like family member 24	protein_coding	-0.0872389	FALSE	0.0150427		PR_common_PR_unique_CR_common	CR_unique	0.85073
3	3	ENSG00000129451	KLK10	kallikrein related peptidase 10	protein_coding	-2.69492	TRUE	0.00679983		CR_unique		-1.90796
3	1	ENSG00000118058	KMT2A	lysine methyltransferase 2A	protein_coding	0.0568242	FALSE	-0.0451337		PR_common_CR_common	CR_unique	0.50062		Yes
3	0	ENSG00000133247	KMT5C	lysine methyltransferase 5C	protein_coding	0.345482	FALSE	0.0480561				0.45634
3	5	ENSG00000114030	KPNA1	karyopherin subunit alpha 1	protein_coding	-0.738399	TRUE	-0.57988	DEL	PR_unique		2.35048
3	2	ENSG00000196911	KPNA5	karyopherin subunit alpha 5	protein_coding	0.875674	TRUE	-0.069021			PR_common_CR_common	2.19092
3	2	ENSG00000025800	KPNA6	karyopherin subunit alpha 6	protein_coding	-0.195582	FALSE	0.21904	DUP			1.15742
3	1	ENSG00000184619	KRBA2	KRAB-A domain containing 2	protein_coding	0.568277	FALSE	-0.10432		CR_unique	PR_common_CR_common	2.83638
3	1	ENSG00000183762	KREMEN1	kringle containing transmembrane protein 1	protein_coding	-0.348386	FALSE	0.0080723		PR_common_CR_common	CR_unique	4.1635
3	0	ENSG00000111615	KRR1	KRR1 small subunit processome component homolog	protein_coding	0.392841	FALSE	0.00379407		PR_common_CR_common	PR_common_CR_common	0.99024
3	2	ENSG00000170465	KRT6C	keratin 6C	protein_coding	-2.73125	TRUE	0.10425				0.91596
3	2	ENSG00000135480	KRT7	keratin 7	protein_coding	1.1824	TRUE	-0.100203				0.91596
3	2	ENSG00000170454	KRT75	keratin 75	protein_coding	0.865571	TRUE	-0.069517				0.91596
3	2	ENSG00000170442	KRT86	keratin 86	protein_coding	1.23117	TRUE	-0.200888				0.91596
3	2	ENSG00000157992	KRTCAP3	keratinocyte associated protein 3	protein_coding	0.704601	TRUE	0.0387696				-1.22304
3	1	ENSG00000171097	KYAT1	kynurenine aminotransferase 1	protein_coding	0.417045	FALSE	0.173767		PR_common_CR_common	CR_unique	-1.36917
3	0	ENSG00000147592	LACTB2	lactamase beta 2	protein_coding	0.39654	FALSE	0.0131995		PR_common_CR_common_CR_unique		4.07824
3	1	ENSG00000196976	LAGE3	L antigen family member 3	protein_coding	0.741128	TRUE	0.0264722
3	2	ENSG00000078081	LAMP3	lysosomal associated membrane protein 3	protein_coding	-2.23797	TRUE	0.104072		PR_common_CR_common		1.72138						Yes
3	2	ENSG00000116586	LAMTOR2	late endosomal/lysosomal adaptor, MAPK and MTOR activator 2	protein_coding	0.595593	TRUE	0.0257631				-1.8896
3	2	ENSG00000188186	LAMTOR4	late endosomal/lysosomal adaptor, MAPK and MTOR activator 4	protein_coding	1.65187	TRUE	0.0757426				-1.9659
3	2	ENSG00000162511	LAPTM5	lysosomal protein transmembrane 5	protein_coding	-0.054761	FALSE	0.162179	DUP			0.39824
3	4	ENSG00000133424	LARGE1	LARGE xylosyl- and glucuronyltransferase 1	protein_coding	-0.616068	TRUE	-0.362545	DEL	Shared	PR_common_CR_common_CR_unique	2.75807
3	0	ENSG00000165905	LARGE2	LARGE xylosyl- and glucuronyltransferase 2	protein_coding	0.580851	FALSE	0.0110693				2.79936
3	0	ENSG00000133706	LARS1	leucyl-tRNA synthetase 1	protein_coding	0.00068252	FALSE	0.0355311				2.73521
3	1	ENSG00000157578	LCA5L	lebercilin LCA5 like	protein_coding	0.562109	FALSE	-0.12648		CR_unique		0.49577
3	1	ENSG00000273148	LCDR	long intergenic non-protein coding RNA 653	lncRNA	1.08214	TRUE					0.68776
3	1	ENSG00000205629	LCMT1	leucine carboxyl methyltransferase 1	protein_coding	0.464823	TRUE	0		PR_common_CR_common		0.84604
3	2	ENSG00000148346	LCN2	lipocalin 2	protein_coding	-1.22916	TRUE	0.00466138				1.47636						Yes
3	2	ENSG00000196233	LCOR	ligand dependent nuclear receptor corepressor	protein_coding	-0.533988	FALSE	-0.052633		CR_unique	CR_unique	8.09112
3	3	ENSG00000136167	LCP1	lymphocyte cytosolic protein 1	protein_coding	-0.906807	TRUE	0.0103916		PR_common_CR_common	CR_unique	-5.56478		Yes
3	1	ENSG00000161904	LEMD2	LEM domain nuclear envelope protein 2	protein_coding	0.523408	FALSE	-0.24764		CR_unique		0.18951
3	1	ENSG00000174106	LEMD3	LEM domain containing 3	protein_coding	-0.262864	FALSE	0.0416477		CR_unique		0.18019
3	2	ENSG00000100097	LGALS1	galectin 1	protein_coding	0.512743	FALSE	-0.241736	DEL			2.58514
3	2	ENSG00000168961	LGALS9	galectin 9	protein_coding	-2.11716	TRUE	0.0236319				0.09261
3	2	ENSG00000153902	LGI4	leucine rich repeat LGI family member 4	protein_coding	1.9555	TRUE	0.0572249			PR_common	-0.18506
3	0	ENSG00000100600	LGMN	legumain	protein_coding	0.303903	FALSE	0.0285288				1.50912
3	1	ENSG00000143355	LHX9	LIM homeobox 9	protein_coding	0.997154	FALSE	-0.170373		PR_common_CR_common	CR_unique	0.24085
3	4	ENSG00000128342	LIF	LIF interleukin 6 family cytokine	protein_coding	-1.10398	TRUE	-0.304639	DEL			3.32088
3	2	ENSG00000136490	LIMD2	LIM domain containing 2	protein_coding	0.402978	FALSE	0.558232	DUP			-0.66236
3	2	ENSG00000256977	LIMS3	LIM zinc finger domain containing 3	protein_coding	-3.96858	TRUE	0.152003				1.16005
3	0	ENSG00000104863	LIN7B	lin-7 homolog B, crumbs cell polarity complex component	protein_coding	0.718783	FALSE	0.00863892				0.02697
3	2	ENSG00000148943	LIN7C	lin-7 homolog C, crumbs cell polarity complex component	protein_coding	0.479547	FALSE	0.235002	DUP	PR_common	PR_common_CR_common	-1.09623
3	1	ENSG00000225194	LINC00092	long intergenic non-protein coding RNA 92	lncRNA	3.53468	TRUE					0.24848
3	1	ENSG00000196668	LINC00173	long intergenic non-protein coding RNA 173	lncRNA	1.74931	TRUE					0.7764
3	1	ENSG00000178977	LINC00324	long intergenic non-protein coding RNA 324	lncRNA	2.0087	TRUE					1.39031
3	1	ENSG00000153363	LINC00467	long intergenic non-protein coding RNA 467	lncRNA	0.922951	TRUE					10.6434
3	1	ENSG00000132204	LINC00470	long intergenic non-protein coding RNA 470	lncRNA	6.51094	TRUE					4.95704
3	1	ENSG00000266904	LINC00663	long intergenic non-protein coding RNA 663	lncRNA	1.36585	TRUE					3.10401
3	1	ENSG00000268658	LINC00664	long intergenic non-protein coding RNA 664	lncRNA	1.32283	TRUE					2.91001
3	1	ENSG00000245060	LINC00847	long intergenic non-protein coding RNA 847	lncRNA	0.92627	TRUE					3.27788
3	1	ENSG00000240024	LINC00888	long intergenic non-protein coding RNA 888	transcribed_unprocessed_pseudogene	1.13407	TRUE					4.56803
3	1	ENSG00000204054	LINC00963	long intergenic non-protein coding RNA 963	lncRNA	0.806677	TRUE					2.75229
3	1	ENSG00000261455	LINC01003	long intergenic non-protein coding RNA 1003	lncRNA	0.923197	TRUE					1.27486
3	1	ENSG00000256124	LINC01152	long intergenic non-protein coding RNA 1152	lncRNA	1.97077	TRUE					0.05115
3	1	ENSG00000229017	LINC01277	long intergenic non-protein coding RNA 1277	lncRNA	1.41082	TRUE					2.37162
3	1	ENSG00000272138	LINC01607	long intergenic non-protein coding RNA 1607	lncRNA	1.79821	TRUE					0.97005
3	1	ENSG00000225518	LINC01703	long intergenic non-protein coding RNA 1703	lncRNA	0.922064	TRUE					5.37654
3	1	ENSG00000259439	LINC01833	long intergenic non-protein coding RNA 1833	lncRNA	3.93867	TRUE					0.24496
3	1	ENSG00000262585	LINC01979	long intergenic non-protein coding RNA 1979	lncRNA	1.30598	TRUE					0.62436
3	1	ENSG00000261121	LINC02473	long intergenic non-protein coding RNA 2473	lncRNA	0.897721	TRUE					2.02964
3	1	ENSG00000225546	LINC02476	long intergenic non-protein coding RNA 2476	lncRNA	1.53974	TRUE					4.1634
3	1	ENSG00000251432	LINC02615	long intergenic non-protein coding RNA 2615	lncRNA	2.38503	TRUE					4.36882
3	1	ENSG00000221953	LINC02897	long intergenic non-protein coding RNA 2897	lncRNA	0.975978	TRUE					6.90147
3	2	ENSG00000163898	LIPH	lipase H	protein_coding	0.876309	TRUE	0.0184907				-1.21937
3	0	ENSG00000114988	LMAN2L	lectin, mannose binding 2 like	protein_coding	0.520176	FALSE	0.0970508				0.69369
3	1	ENSG00000168216	LMBRD1	LMBR1 domain containing 1	protein_coding	0.0902505	FALSE	-0.103129		PR_common_CR_common	CR_unique	4.03014
3	4	ENSG00000164187	LMBRD2	LMBR1 domain containing 2	protein_coding	-0.931723	TRUE	-0.610898	DEL			2.58557
3	2	ENSG00000071282	LMCD1	LIM and cysteine rich domains 1	protein_coding	0.538109	TRUE	-0.263456		PR_common_CR_common		10.7198
3	3	ENSG00000048540	LMO3	LIM domain only 3	protein_coding	1.80869	TRUE	-0.0233605		CR_unique		-10.5651
3	2	ENSG00000142235	LMTK3	lemur tyrosine kinase 3	protein_coding	1.70914	TRUE	-0.108887		PR_common_CR_common	PR_common_CR_common	0.31536
3	1	ENSG00000206535	LNP1	leukemia NUP98 fusion partner 1	protein_coding	0.829096	FALSE	-0.0342157		CR_unique	PR_common_CR_common	0.27387						Yes
3	0	ENSG00000072201	LNX1	ligand of numb-protein X 1	protein_coding	0.0243644	FALSE	0.0382258		Shared	PR_common_CR_common	13.698
3	3	ENSG00000139517	LNX2	ligand of numb-protein X 2	protein_coding	-0.71335	TRUE	-0.132074				11.6538	BA
3	1	ENSG00000196365	LONP1	lon peptidase 1, mitochondrial	protein_coding	0.114463	FALSE	-0.0301983		CR_unique	PR_common_CR_common	0.19059
3	0	ENSG00000113083	LOX	lysyl oxidase	protein_coding	0.553948	FALSE	0.0535546			PR_common_CR_common	6.51869
3	3	ENSG00000134013	LOXL2	lysyl oxidase like 2	protein_coding	1.33073	TRUE	-0.0968175		CR_unique		-2.09262
3	0	ENSG00000176454	LPCAT4	lysophosphatidylcholine acyltransferase 4	protein_coding	0.124506	FALSE	0.0131089		CR_common		8.71962
3	4	ENSG00000167419	LPO	lactoperoxidase	protein_coding	-1.48149	TRUE	0.150828	DUP			-3.53199
3	3	ENSG00000198589	LRBA	LPS responsive beige-like anchor protein	protein_coding	-0.0636966	FALSE	0.240222	DUP	Shared	CR_unique	-3.92068
3	0	ENSG00000186001	LRCH3	leucine rich repeats and calponin homology domain containing 3	protein_coding	0.168113	FALSE	0.0695785				4.00339
3	2	ENSG00000010626	LRRC23	leucine rich repeat containing 23	protein_coding	0.856558	TRUE	0.0159275				-0.99177
3	2	ENSG00000168904	LRRC28	leucine rich repeat containing 28	protein_coding	0.704083	TRUE	-0.0908838		PR_common_CR_common_CR_unique	PR_common_CR_common	0.61586
3	4	ENSG00000171757	LRRC34	leucine rich repeat containing 34	protein_coding	1.00071	TRUE	-0.276437	DEL			-9.36796
3	2	ENSG00000176809	LRRC37A3	leucine rich repeat containing 37 member A3	protein_coding	0.207483	FALSE	0.311202	DUP		PR_unique
3	2	ENSG00000185158	LRRC37B	leucine rich repeat containing 37B	protein_coding	0.339435	FALSE	-0.104652		CR_unique	PR_unique	0.92087
3	1	ENSG00000204052	LRRC73	leucine rich repeat containing 73	protein_coding	1.23696	FALSE	-0.0416345		CR_unique		0.14061
3	2	ENSG00000178026	LRRC75B	leucine rich repeat containing 75B	protein_coding	1.23238	TRUE	-0.0346461				5.20749
3	2	ENSG00000155858	LSM11	LSM11, U7 small nuclear RNA associated	protein_coding	0.522011	FALSE	0.00974798			PR_common_CR_common	-11.3563	AA
3	2	ENSG00000130520	LSM4	LSM4 homolog, U6 small nuclear RNA and mRNA degradation associated	protein_coding	0.583987	TRUE	0.113763				-1.06802
3	2	ENSG00000130332	LSM7	LSM7 homolog, U6 small nuclear RNA and mRNA degradation associated	protein_coding	0.79667	TRUE	0.0888093				-1.10763
3	0	ENSG00000105699	LSR	lipolysis stimulated lipoprotein receptor	protein_coding	0.0818201	FALSE	0.0904672		PR_common_CR_common	PR_common_CR_common	0.66154
3	0	ENSG00000168056	LTBP3	latent transforming growth factor beta binding protein 3	protein_coding	0.829877	FALSE	0.0220151				0.74746
3	2	ENSG00000204428	LY6G5C	lymphocyte antigen 6 family member G5C	protein_coding	1.35329	TRUE	-0.0530072		CR_unique
3	0	ENSG00000150556	LYPD6B	LY6/PLAUR domain containing 6B	protein_coding	0.557717	FALSE	0.00265445		Shared		6.56076
3	1	ENSG00000143353	LYPLAL1	lysophospholipase like 1	protein_coding	0.243813	FALSE	-0.15405		PR_common_CR_common	CR_unique	1.05842
3	1	ENSG00000083099	LYRM2	LYR motif containing 2	protein_coding	0.336447	FALSE	-0.168308		PR_common_CR_common	PR_common_CR_common	12.367	BA
3	1	ENSG00000214113	LYRM4	LYR motif containing 4	protein_coding	0.172098	FALSE	-0.0919067		PR_common_CR_common	CR_unique	2.66681
3	4	ENSG00000176018	LYSMD3	LysM domain containing 3	protein_coding	-0.990609	TRUE	-0.77425	DEL			16.7756	BB
3	3	ENSG00000143669	LYST	lysosomal trafficking regulator	protein_coding	-1.12802	TRUE	-0.0981439		PR_common_CR_common_CR_unique	CR_unique	9.62141
3	0	ENSG00000099949	LZTR1	leucine zipper like transcription regulator 1	protein_coding	0.037963	FALSE	0.0227919				3.99303		Yes
3	1	ENSG00000107816	LZTS2	leucine zipper tumor suppressor 2	protein_coding	0.389084	FALSE	-0.118441		CR_unique		11.3569
3	0	ENSG00000088899	LZTS3	leucine zipper tumor suppressor family member 3	protein_coding	0.632667	FALSE	0.185261				0.15753
3	2	ENSG00000133315	MACROD1	mono-ADP ribosylhydrolase 1	protein_coding	0.947802	TRUE	-0.0731179		Shared	PR_common_CR_common	0.59284
3	0	ENSG00000116670	MAD2L2	mitotic arrest deficient 2 like 2	protein_coding	0.195277	FALSE	0.191081				1.76556
3	2	ENSG00000099866	MADCAM1	mucosal vascular addressin cell adhesion molecule 1	protein_coding	1.73637	TRUE	-0.190331			PR_common_CR_common	0.18889
3	3	ENSG00000185022	MAFF	MAF bZIP transcription factor F	protein_coding	-0.719829	FALSE	-0.273678	DEL	PR_common_CR_common	CR_unique	1.732
3	2	ENSG00000102316	MAGED2	MAGE family member D2	protein_coding	0.722015	TRUE	-0.0394833		CR_unique
3	2	ENSG00000177383	MAGEF1	MAGE family member F1	protein_coding	0.553228	TRUE	-0.00829137				2.45067
3	1	ENSG00000269313	MAGIX	MAGI family member, X-linked	protein_coding	1.85791	TRUE	0.0735432
3	0	ENSG00000162972	MAIP1	matrix AAA peptidase interacting protein 1	protein_coding	0.00290396	FALSE	0.0263113				2.75127
3	1	ENSG00000184384	MAML2	mastermind like transcriptional coactivator 2	protein_coding	0.166937	FALSE	-0.0278179		CR_unique	PR_unique_CR_unique	0.90728		Yes
3	0	ENSG00000176909	MAMSTR	MEF2 activating motif and SAP domain containing transcriptional regulator	protein_coding	0.480298	FALSE	0.0416191				0.31536
3	2	ENSG00000140400	MAN2C1	mannosidase alpha class 2C member 1	protein_coding	0.654009	TRUE	-0.0610422		PR_common_CR_common		0.26739
[truncated: 13,133 more rows]

## Sheet: CR.KEGG
Term	Overlap	P.value	Adjusted.P.value	Genes
Ribosome	19/153	5.59655e-05	0.0152226	MRPL1/MRPL20/MRPS6/MRPS7/RPL14/RPL21/RPL22/RPL26/RPL26L1/RPL34/RPL35A/RPL36/RPL38/RPL9/RPLP0/RPS19/RPS29/RPS3A/RPSA
Oxidative phosphorylation	16/133	0.000304631	0.0414298	ATP5F1A/ATP5MC2/ATP5MG/ATP6V1H/NDUFA13/NDUFA2/NDUFAB1/NDUFB1/NDUFB8/NDUFB9/NDUFC1/NDUFS3/PPA1/PPA2/UQCRB/UQCRQ
Alzheimer disease	17/171	0.0017812	0.161495	ATP2A3/ATP5F1A/ATP5MC2/BAD/CALML5/GRIN2C/NDUFA13/NDUFA2/NDUFAB1/NDUFB1/NDUFB8/NDUFB9/NDUFC1/NDUFS3/PLCB2/UQCRB/UQCRQ
Huntington disease	18/193	0.00269421	0.183207	ATP5F1A/ATP5MC2/BAX/CLTCL1/GPX1/IFT57/NDUFA13/NDUFA2/NDUFAB1/NDUFB1/NDUFB8/NDUFB9/NDUFC1/NDUFS3/PLCB2/POLR2I/UQCRB/UQCRQ
Biosynthesis of unsaturated fatty acids	5/27	0.00633219	0.288577	ACAA1/ACOX1/ELOVL4/ELOVL6/SCD5
Butanoate metabolism	5/28	0.00742976	0.288577	ACADS/ACAT1/BDH1/BDH2/HADH
Thermogenesis	19/231	0.00812181	0.288577	ATP5F1A/ATP5MC2/ATP5MG/COA3/COX16/GRB2/MGLL/NDUFA13/NDUFA2/NDUFAB1/NDUFAF3/NDUFB1/NDUFB8/NDUFB9/NDUFC1/NDUFS3/SMARCD2/UQCRB/UQCRQ
Synthesis and degradation of ketone bodies	3/10	0.00848756	0.288577	ACAT1/BDH1/BDH2
Non-alcoholic fatty liver disease (NAFLD)	13/149	0.0165841	0.485035	BAX/INSR/MAPK8/NDUFA13/NDUFA2/NDUFAB1/NDUFB1/NDUFB8/NDUFB9/NDUFC1/NDUFS3/UQCRB/UQCRQ
Sphingolipid metabolism	6/47	0.0178322	0.485035	ACER3/CERS5/GLB1/SGMS2/SGPP2/UGT8
Parkinson disease	12/142	0.0259673	0.642101	ATP5F1A/ATP5MC2/NDUFA13/NDUFA2/NDUFAB1/NDUFB1/NDUFB8/NDUFB9/NDUFC1/NDUFS3/UQCRB/UQCRQ
Fatty acid elongation	4/27	0.0309084	0.653285	ELOVL4/ELOVL6/HADH/MECR
Peroxisome	8/83	0.0322908	0.653285	ABCD2/ACAA1/ACOX1/GSTK1/PAOX/PEX11G/PEX3/PEX7
Retrograde endocannabinoid signaling	12/148	0.0342758	0.653285	GNG10/MAPK8/MGLL/NDUFA13/NDUFA2/NDUFAB1/NDUFB1/NDUFB8/NDUFB9/NDUFC1/NDUFS3/PLCB2
Glutathione metabolism	6/56	0.0385676	0.653285	GPX1/GSS/GSTK1/GSTM3/GSTO1/MGST2
Colorectal cancer	8/86	0.0387198	0.653285	BAD/BAX/CTNNB1/EGF/GRB2/MAPK8/MLH1/SMAD2
Neurotrophin signaling pathway	10/119	0.0411477	0.653285	BAD/BAX/CALML5/CAMK2D/GAB1/GRB2/MAPK8/NTF4/RAP1A/RIPK2
Endometrial cancer	6/58	0.04465	0.653285	BAD/BAX/CTNNB1/EGF/GRB2/MLH1
Fatty acid degradation	5/44	0.0458335	0.653285	ACAA1/ACADS/ACAT1/ACOX1/HADH
Fluid shear stress and atherosclerosis	11/139	0.0480356	0.653285	ACVR2B/CALML5/CTNNB1/GSTM3/GSTO1/HSP90AA1/MAPK8/MGST2/SDC4/SUMO2/TXN
One carbon pool by folate	3/20	0.0578979	0.749916	FTCD/MTFMT/MTHFD1L
Valine, leucine and isoleucine degradation	5/48	0.0625988	0.751025	ACAA1/ACAD8/ACADS/ACAT1/HADH
RNA degradation	7/79	0.0635058	0.751025	CNOT10/EXOSC3/EXOSC7/EXOSC9/LSM6/PABPC4L/PFKL
Amyotrophic lateral sclerosis (ALS)	5/51	0.0771547	0.874419	BAD/BAX/CCS/GPX1/GRIN2C
Aldosterone-regulated sodium reabsorption	4/37	0.0822633	0.895025	INSR/NR3C2/SCNN1B/SCNN1G
ErbB signaling pathway	7/85	0.0864614	0.904519	BAD/BUB1B-PAK6/CAMK2D/EGF/GAB1/GRB2/MAPK8
alpha-Linolenic acid metabolism	3/25	0.0993087	0.980978	ACAA1/ACOX1/PLA2G12A
Lysosome	9/123	0.100983	0.980978	ARSG/ATP6V1H/CLTCL1/CTNS/CTSZ/GGA1/GLB1/MCOLN1/MFSD8
Focal adhesion	13/199	0.112031	0.99887	BAD/BUB1B-PAK6/CTNNB1/DOCK1/EGF/GRB2/ITGA10/ITGA9/ITGB4/MAPK8/MYL9/RAP1A/THBS2
Phototransduction	3/28	0.128463	0.99887	CALML5/CNGA1/RGS9
Hepatocellular carcinoma	11/168	0.134176	0.99887	BAD/BAX/CTNNB1/GAB1/GRB2/GSTM3/GSTO1/MGST2/SMAD2/SMARCD2/WNT2B
Proteasome	4/45	0.141383	0.99887	PSMB1/PSMC5/PSMD12/SEM1
Pentose phosphate pathway	3/30	0.149375	0.99887	PFKL/PGLS/PRPS2
Progesterone-mediated oocyte maturation	7/99	0.155683	0.99887	ANAPC10/ANAPC5/CCNA1/CCNA2/HSP90AA1/MAD2L1/MAPK8
cAMP signaling pathway	13/212	0.157337	0.99887	ACOX1/BAD/CALML5/CAMK2D/CNGA1/EDNRA/GRIN2C/MAPK8/MYL9/NPY1R/RAP1A/SOX9/SSTR2
Ras signaling pathway	14/232	0.159736	0.99887	BAD/BUB1B-PAK6/CALML5/EFNA5/EGF/FGF2/GAB1/GNG10/GRB2/INSR/MAPK8/NTF4/PLA2G12A/RAP1A
Galactose metabolism	3/31	0.160215	0.99887	GALK1/GLB1/PFKL
Ubiquitin mediated proteolysis	9/137	0.161924	0.99887	ANAPC10/ANAPC5/BRCA1/FBXW7/PIAS2/UBE2E3/UBE2O/UBE3A/WWP2
Long-term potentiation	5/67	0.180788	0.99887	CALML5/CAMK2D/GRIN2C/PLCB2/RAP1A
Other glycan degradation	2/18	0.191775	0.99887	FUCA2/GLB1
Renal cell carcinoma	5/69	0.196323	0.99887	BAD/BUB1B-PAK6/GAB1/GRB2/RAP1A
Hepatitis B	10/163	0.196329	0.99887	BAD/BAX/CCNA1/CCNA2/GRB2/MAPK8/MYD88/SMAD2/TAB2/YWHAB
Pantothenate and CoA biosynthesis	2/19	0.208355	0.99887	AASDHPPT/PPCDC
Steroid biosynthesis	2/19	0.208355	0.99887	CYP51A1/MSMO1
Drug metabolism	7/108	0.2103	0.99887	GSTK1/GSTM3/GSTO1/HPRT1/IMPDH2/MGST2/UMPS
Purine metabolism	8/129	0.221915	0.99887	ENTPD3/HDDC3/HPRT1/IMPDH2/NT5C/PAPSS1/PDE5A/PRPS2
Fanconi anemia pathway	4/54	0.222247	0.99887	BRCA1/MLH1/RPA3/WDR48
Gastric cancer	9/149	0.225202	0.99887	BAX/CTNNB1/EGF/FGF2/GAB1/GRB2/MLH1/SMAD2/WNT2B
Bacterial invasion of epithelial cells	5/74	0.236993	0.99887	ARHGAP10/CLTCL1/CTNNB1/DOCK1/GAB1
Metabolism of xenobiotics by cytochrome P450	5/74	0.236993	0.99887	CBR3/GSTK1/GSTM3/GSTO1/MGST2
PPAR signaling pathway	5/74	0.236993	0.99887	ACAA1/ACOX1/DBI/SCD5/SLC27A5
Gastric acid secretion	5/75	0.245396	0.99887	CALML5/CAMK2D/KCNJ16/PLCB2/SSTR2
Glioma	5/75	0.245396	0.99887	BAX/CALML5/CAMK2D/EGF/GRB2
Pancreatic cancer	5/75	0.245396	0.99887	BAD/BAX/EGF/MAPK8/SMAD2
Mannose type O-glycan biosynthesis	2/23	0.275616	0.99887	CHST10/POMGNT2
Mismatch repair	2/23	0.275616	0.99887	MLH1/RPA3
Protein export	2/23	0.275616	0.99887	IMMP2L/SRP68
Renin-angiotensin system	2/23	0.275616	0.99887	ENPEP/LNPEP
NOD-like receptor signaling pathway	10/178	0.276638	0.99887	HSP90AA1/MAPK8/MYD88/NLRP1/PLCB2/PYCARD/RIPK2/TAB2/TRPM2/TXN
Homologous recombination	3/41	0.278124	0.99887	BRCA1/RPA3/SEM1
Signaling pathways regulating pluripotency of stem cells	8/139	0.284857	0.99887	ACVR2B/CTNNB1/FGF2/GRB2/LIFR/SMAD2/SMAD9/WNT2B
ECM-receptor interaction	5/82	0.306044	0.99887	ITGA10/ITGA9/ITGB4/SDC4/THBS2
Arachidonic acid metabolism	4/63	0.31201	0.99887	CBR3/CYP2U1/GPX1/PLA2G12A
Basal cell carcinoma	4/63	0.31201	0.99887	BAX/CTNNB1/KIF7/WNT2B
Cell cycle	7/124	0.320753	0.99887	ANAPC10/ANAPC5/CCNA1/CCNA2/MAD2L1/SMAD2/YWHAB
Protein processing in endoplasmic reticulum	9/165	0.320935	0.99887	BAG1/BAX/DNAJC10/HSP90AA1/HSPA4L/LMAN2/MAPK8/SEC24B/SEC24D
PI3K-Akt signaling pathway	18/354	0.3241	0.99887	BAD/BRCA1/EFNA5/EGF/FGF2/GNG10/GRB2/HSP90AA1/INSR/ITGA10/ITGA9/ITGB4/LPAR6/MAGI2/NTF4/SGK3/THBS2/YWHAB
cGMP-PKG signaling pathway	9/166	0.327206	0.99887	ATP2A3/BAD/CALML5/CNGA1/EDNRA/INSR/MYL9/PDE5A/PLCB2
ABC transporters	3/45	0.327698	0.99887	ABCA10/ABCA5/ABCD2
Sulfur metabolism	1/9	0.338069	0.99887	PAPSS1
Salmonella infection	5/86	0.341647	0.99887	DYNC2H1/MAPK8/MYD88/PYCARD/RILP
Non-small cell lung cancer	4/66	0.342792	0.99887	BAD/BAX/EGF/GRB2
mTOR signaling pathway	8/152	0.37212	0.99887	ATP6V1H/CLIP1/GRB2/INSR/MIOS/PRR5/STRADA/WNT2B
TGF-beta signaling pathway	5/90	0.377518	0.99887	ACVR2B/CHRD/PITX2/SMAD2/SMAD9
Spliceosome	7/134	0.39417	0.99887	CWC15/DDX5/LSM6/SF3B5/SNRPC/SRSF4/SRSF8
Mineral absorption	3/51	0.401721	0.99887	ATOX1/ATP7A/SLC34A2
Arrhythmogenic right ventricular cardiomyopathy (ARVC)	4/72	0.404373	0.99887	CTNNB1/ITGA10/ITGA9/ITGB4
Melanoma	4/72	0.404373	0.99887	BAD/BAX/EGF/FGF2
GnRH signaling pathway	5/93	0.404409	0.99887	CALML5/CAMK2D/GRB2/MAPK8/PLCB2
IL-17 signaling pathway	5/93	0.404409	0.99887	ANAPC5/HSP90AA1/IL17D/MAPK8/TAB2
RNA polymerase	2/31	0.407459	0.99887	POLR2I/POLR3GL
Human papillomavirus infection	16/330	0.409034	0.99887	ATP6V1H/BAD/BAX/CCNA1/CCNA2/CTNNB1/EGF/GRB2/ITGA10/ITGA9/ITGB4/LLGL2/SLC9A3R1/THBS2/UBE3A/WNT2B
Tuberculosis	9/179	0.410152	0.99887	ATP6V1H/BAD/BAX/CALML5/CAMK2D/MAPK8/MRC2/MYD88/RIPK2
Epstein-Barr virus infection	10/201	0.413186	0.99887	BAX/CCNA1/CCNA2/ENTPD3/MAPK8/MYD88/PSMC5/PSMD12/SEM1/TAB2
Proteoglycans in cancer	10/201	0.413186	0.99887	ANK2/CAMK2D/CTNNB1/DDX5/FGF2/GAB1/GRB2/SDC4/SMAD2/WNT2B
Wnt signaling pathway	8/158	0.413229	0.99887	CAMK2D/CTNNB1/DAAM2/MAPK8/PLCB2/SFRP2/WIF1/WNT2B
Thyroid hormone signaling pathway	6/116	0.419373	0.99887	BAD/CTNNB1/DIO3/PLCB2/PLCD1/SLC16A10
Glycosaminoglycan biosynthesis	3/53	0.425941	0.99887	B4GALT7/CHST3/UST
Hippo signaling pathway	8/160	0.426929	0.99887	CTNNB1/FAT4/LATS1/LLGL2/SMAD2/WNT2B/WTIP/YWHAB
Circadian entrainment	5/97	0.440015	0.99887	CALML5/CAMK2D/GNG10/GRIN2C/PLCB2
Prostate cancer	5/97	0.440015	0.99887	BAD/CTNNB1/EGF/GRB2/HSP90AA1
Sphingolipid signaling pathway	6/119	0.443403	0.99887	BAX/CERS5/MAPK8/PLCB2/SGMS2/SGPP2
Pertussis	4/76	0.444859	0.99887	CALML5/MAPK8/MYD88/PYCARD
Fatty acid biosynthesis	1/13	0.449006	0.99887	OXSM
Non-homologous end-joining	1/13	0.449006	0.99887	XRCC5
Legionellosis	3/55	0.449809	0.99887	HBS1L/MYD88/PYCARD
Regulation of lipolysis in adipocytes	3/55	0.449809	0.99887	INSR/MGLL/NPY1R
AMPK signaling pathway	6/120	0.451372	0.99887	CCNA1/CCNA2/INSR/PFKL/SCD5/STRADA
Pentose and glucuronate interconversions	2/34	0.454023	0.99887	AKR1A1/CRYL1
SNARE interactions in vesicular transport	2/34	0.454023	0.99887	BET1/BNIP1
RNA transport	8/165	0.461018	0.99887	EIF1B/EIF4EBP3/NUP37/NUP43/NUP85/PABPC4L/POP5/SUMO2
AGE-RAGE signaling pathway in diabetic complications	5/100	0.466392	0.99887	BAX/MAPK8/PLCB2/PLCD1/SMAD2
Prion diseases	2/35	0.469075	0.99887	BAX/NCAM2
Pyrimidine metabolism	3/57	0.473262	0.99887	ENTPD3/NT5C/UMPS
Melanogenesis	5/101	0.475102	0.99887	CALML5/CAMK2D/CTNNB1/PLCB2/WNT2B
Ribosome biogenesis in eukaryotes	5/101	0.475102	0.99887	EIF6/GAR1/GNL2/POP5/SPATA5
DNA replication	2/36	0.483875	0.99887	RNASEH2C/RPA3
Breast cancer	7/147	0.489324	0.99887	BAX/BRCA1/CTNNB1/EGF/FGF2/GRB2/WNT2B
Oocyte meiosis	6/125	0.490771	0.99887	ANAPC10/ANAPC5/CALML5/CAMK2D/MAD2L1/YWHAB
Regulation of actin cytoskeleton	10/214	0.491606	0.99887	ARHGEF7/BUB1B-PAK6/DOCK1/EGF/FGD3/FGF2/ITGA10/ITGA9/ITGB4/MYL9
Lysine degradation	3/59	0.496247	0.99887	ACAT1/HADH/SETD2
Phospholipase D signaling pathway	7/148	0.496495	0.99887	AGPAT4/EGF/GAB1/GRB2/INSR/LPAR6/PLCB2
African trypanosomiasis	2/37	0.498417	0.99887	MYD88/PLCB2
Thyroid cancer	2/37	0.498417	0.99887	BAX/CTNNB1
Chemical carcinogenesis	4/82	0.503838	0.99887	GSTK1/GSTM3/GSTO1/MGST2
Autophagy	6/128	0.513965	0.99887	BAD/DAPK3/MAPK8/RB1CC1/WIPI1/WIPI2
Glycerolipid metabolism	3/61	0.518717	0.99887	AGPAT4/AKR1A1/MGLL
Human T-cell leukemia virus 1 infection	10/219	0.521157	0.99887	ANAPC10/ANAPC5/BAX/CCNA1/CCNA2/CRTC1/MAD2L1/MAPK8/MSX2/SMAD2
Ferroptosis	2/40	0.540428	0.99887	GSS/SAT2
Primary bile acid biosynthesis	1/17	0.541367	0.99887	SLC27A5
Selenocompound metabolism	1/17	0.541367	0.99887	PAPSS1
FoxO signaling pathway	6/132	0.54424	0.99887	EGF/GRB2/INSR/MAPK8/SGK3/SMAD2
Bladder cancer	2/41	0.55388	0.99887	DAPK3/EGF
Shigellosis	3/65	0.561964	0.99887	DOCK1/MAPK8/RIPK2
Tryptophan metabolism	2/42	0.56705	0.99887	ACAT1/HADH
Acute myeloid leukemia	3/66	0.572401	0.99887	BAD/CCNA1/GRB2
Rap1 signaling pathway	9/206	0.578511	0.99887	CALML5/CTNNB1/EFNA5/EGF/FGF2/INSR/MAGI2/PLCB2/RAP1A
Insulin signaling pathway	6/137	0.580861	0.99887	BAD/CALML5/GRB2/INSR/MAPK8/PRKAR1A
Glycosaminoglycan degradation	1/19	0.581574	0.99887	GLB1
Retinol metabolism	3/67	0.582681	0.99887	DHRS3/DHRS4L2/RDH5
Amphetamine addiction	3/68	0.592804	0.99887	CALML5/CAMK2D/GRIN2C
Pathways in cancer	23/530	0.593231	0.99887	BAD/BAX/CALML5/CAMK2D/CCNA1/CTNNB1/DAPK3/EDNRA/EGF/FGF2/GNG10/GRB2/GSTM3/GSTO1/HSP90AA1/KIF7/LPAR6/MAPK8/MGST2/MLH1/PLCB2/SMAD2/WNT2B
Renin secretion	3/69	0.602766	0.99887	CALML5/EDNRA/PLCB2
Glycosphingolipid biosynthesis	2/45	0.604858	0.99887	FUT1/GLB1
Human immunodeficiency virus 1 infection	9/212	0.613099	0.99887	BAD/BAX/BUB1B-PAK6/CALML5/GNG10/MAPK8/MYD88/SAMHD1/TAB2
Type II diabetes mellitus	2/46	0.616892	0.99887	INSR/MAPK8
Arginine biosynthesis	1/21	0.61826	0.99887	ACY1
Herpes simplex virus 1 infection	21/492	0.62229	0.99887	BAD/BAX/MYD88/SRSF4/SRSF8/TAB2/ZNF235/ZNF354A/ZNF37A/ZNF383/ZNF431/ZNF596/ZNF619/ZNF620/ZNF621/ZNF662/ZNF665/ZNF671/ZNF682/ZNF765/ZNF853
Ether lipid metabolism	2/47	0.628642	0.99887	PLA2G12A/UGT8
Nucleotide excision repair	2/47	0.628642	0.99887	GTF2H5/RPA3
Adherens junction	3/72	0.631672	0.99887	CTNNB1/INSR/SMAD2
p53 signaling pathway	3/72	0.631672	0.99887	BAX/CD82/TP53I3
Other types of O-glycan biosynthesis	1/22	0.63538	0.99887	B3GLCT
Terpenoid backbone biosynthesis	1/22	0.63538	0.99887	ACAT1
Endocrine and other factor-regulated calcium reabsorption	2/48	0.64011	0.99887	CLTCL1/PLCB2
Tight junction	7/170	0.643389	0.99887	ACTR3B/LLGL2/MAPK8/MYL9/RAB13/RAP1A/SLC9A3R1
Pancreatic secretion	4/98	0.645043	0.99887	ATP2A3/PLA2G12A/PLCB2/RAP1A
Inositol phosphate metabolism	3/74	0.650115	0.99887	INPP4B/PLCB2/PLCD1
Cocaine addiction	2/49	0.651297	0.99887	GRIN2C/RGS9
Malaria	2/49	0.651297	0.99887	MYD88/THBS2
Histidine metabolism	1/23	0.651733	0.99887	FTCD
Phosphatidylinositol signaling system	4/99	0.652934	0.99887	CALML5/INPP4B/PLCB2/PLCD1
HIF-1 signaling pathway	4/100	0.660707	0.99887	CAMK2D/EGF/INSR/PFKL
Inflammatory mediator regulation of TRP channels	4/100	0.660707	0.99887	CALML5/CAMK2D/MAPK8/PLCB2
Chronic myeloid leukemia	3/76	0.66789	0.99887	BAD/BAX/GRB2
Phagosome	6/152	0.68083	0.99887	ATP6V1H/DYNC2H1/MARCO/MRC2/RILP/THBS2
Glycosylphosphatidylinositol (GPI)-anchor biosynthesis	1/25	0.682274	0.99887	PIGZ
Viral carcinogenesis	8/201	0.683231	0.99887	BAD/BAX/CCNA1/CCNA2/GRB2/HPN/UBE3A/YWHAB
Chagas disease (American trypanosomiasis)	4/103	0.68331	0.99887	MAPK8/MYD88/PLCB2/SMAD2
Glucagon signaling pathway	4/103	0.68331	0.99887	CALML5/CAMK2D/PFKL/PLCB2
C-type lectin receptor signaling pathway	4/104	0.690605	0.99887	CALML5/IL17D/MAPK8/PYCARD
Folate biosynthesis	1/26	0.696526	0.99887	QDPR
Relaxin signaling pathway	5/130	0.697457	0.99887	GNG10/GRB2/MAPK8/PLCB2/SMAD2
Hepatitis C	6/155	0.698844	0.99887	BAD/BAX/CTNNB1/EGF/GRB2/YWHAB
Dopaminergic synapse	5/131	0.703834	0.99887	CALML5/CAMK2D/GNG10/MAPK8/PLCB2
Natural killer cell mediated cytotoxicity	5/131	0.703834	0.99887	GRB2/ICAM2/RAET1L/ULBP2/ULBP3
Vascular smooth muscle contraction	5/132	0.710117	0.99887	CALML5/EDNRA/MYL9/PLA2G12A/PLCB2
Th17 cell differentiation	4/107	0.711769	0.99887	HSP90AA1/IL17D/MAPK8/SMAD2
Pathogenic Escherichia coli infection	2/55	0.712664	0.99887	CTNNB1/KRT18
Taste transduction	3/83	0.724855	0.99887	PLCB2/SCNN1B/SCNN1G
Transcriptional misregulation in cancer	7/186	0.732755	0.99887	BAX/BMP2K/CCNA1/DDX5/NUPR1/PAX3/SIX1
Linoleic acid metabolism	1/29	0.735563	0.99887	PLA2G12A
JAK-STAT signaling pathway	6/162	0.73817	0.99887	EGF/GRB2/IL17D/IL20RA/LIFR/PIAS2
Necroptosis	6/162	0.73817	0.99887	BAX/CAMK2D/HSP90AA1/MAPK8/PYCARD/SPATA2L
Hypertrophic cardiomyopathy (HCM)	3/85	0.739654	0.99887	ITGA10/ITGA9/ITGB4
Estrogen signaling pathway	5/137	0.74012	0.99887	CALML5/GRB2/HSP90AA1/KRT18/PLCB2
Calcium signaling pathway	7/188	0.742748	0.99887	ATP2A3/CALML5/CAMK2D/EDNRA/GRIN2C/PLCB2/PLCD1
Measles	5/138	0.745839	0.99887	BAD/BAX/MAPK8/MYD88/TAB2
Glyoxylate and dicarboxylate metabolism	1/30	0.747427	0.99887	ACAT1
Nicotinate and nicotinamide metabolism	1/30	0.747427	0.99887	NT5C
Toxoplasmosis	4/113	0.750872	0.99887	BAD/MAPK8/MYD88/TAB2
Chemokine signaling pathway	7/190	0.752475	0.99887	BAD/CCR10/CXCL14/GNG10/GRB2/PLCB2/RAP1A
Glutamatergic synapse	4/114	0.756976	0.99887	DLGAP1/GNG10/GRIN2C/PLCB2
Gap junction	3/88	0.76066	0.99887	EGF/GRB2/PLCB2
Propanoate metabolism	1/32	0.769583	0.99887	ACAT1
Apoptosis	5/143	0.773037	0.99887	BAD/BAX/CASP6/CTSZ/MAPK8
MAPK signaling pathway	11/295	0.774353	0.99887	EFNA5/EGF/FGF2/GRB2/INSR/MAP3K13/MAPK8/MYD88/NTF4/RAP1A/TAB2
Fructose and mannose metabolism	1/33	0.779922	0.99887	PFKL
Cytosolic DNA-sensing pathway	2/63	0.780149	0.99887	POLR3GL/PYCARD
Dilated cardiomyopathy (DCM)	3/91	0.780271	0.99887	ITGA10/ITGA9/ITGB4
Mitophagy	2/65	0.79469	0.99887	CITED2/MAPK8
Alanine, aspartate and glutamate metabolism	1/35	0.799231	0.99887	ASNS
Aminoacyl-tRNA biosynthesis	2/66	0.801636	0.99887	GATB/MTFMT
Tyrosine metabolism	1/36	0.808241	0.99887	PNMT
Epithelial cell signaling in Helicobacter pylori infection	2/68	0.814906	0.99887	ATP6V1H/MAPK8
Fc epsilon RI signaling pathway	2/68	0.814906	0.99887	GRB2/MAPK8
Glycolysis / Gluconeogenesis	2/68	0.814906	0.99887	AKR1A1/PFKL
Glycerophospholipid metabolism	3/97	0.815518	0.99887	AGPAT4/CRLS1/PLA2G12A
Oxytocin signaling pathway	5/153	0.820667	0.99887	CALML5/CAMK2D/MYL9/PLCB2/TRPM2
Aldosterone synthesis and secretion	3/98	0.820902	0.99887	CALML5/CAMK2D/PLCB2
Axon guidance	6/181	0.825983	0.99887	BUB1B-PAK6/CAMK2D/EFNA5/EPHB3/MYL9/RHOD
Choline metabolism in cancer	3/99	0.826151	0.99887	EGF/GRB2/MAPK8
Prolactin signaling pathway	2/70	0.827376	0.99887	GRB2/MAPK8
RIG-I-like receptor signaling pathway	2/70	0.827376	0.99887	MAPK8/TBKBP1
Cushing syndrome	5/155	0.829158	0.99887	CAMK2D/CTNNB1/PLCB2/RAP1A/WNT2B
Pyruvate metabolism	1/39	0.83292	0.99887	ACAT1
T cell receptor signaling pathway	3/101	0.836254	0.99887	BUB1B-PAK6/GRAP2/GRB2
Glycine, serine and threonine metabolism	1/40	0.840419	0.99887	SRR
Nicotine addiction	1/40	0.840419	0.99887	GRIN2C
Longevity regulating pathway	3/102	0.841114	0.99887	BAX/INSR/RB1CC1
Kaposi sarcoma-associated herpesvirus infection	6/186	0.844727	0.99887	BAX/CALML5/CTNNB1/FGF2/GNG10/MAPK8
Fat digestion and absorption	1/41	0.847583	0.99887	PLA2G12A
Leishmaniasis	2/74	0.850069	0.99887	MYD88/TAB2
Thyroid hormone synthesis	2/74	0.850069	0.99887	GPX1/PLCB2
Toll-like receptor signaling pathway	3/104	0.850459	0.99887	MAPK8/MYD88/TAB2
Cytokine-cytokine receptor interaction	10/294	0.853054	0.99887	ACVR2B/CCR10/CXCL14/GDF9/IL17D/IL20RA/IL34/IL36RN/LIFR/TNFRSF8
Porphyrin and chlorophyll metabolism	1/42	0.854425	0.99887	MMAB
Parathyroid hormone synthesis, secretion and action	3/106	0.859322	0.99887	PLCB2/SLC34A2/SLC9A3R1
Type I diabetes mellitus	1/43	0.86096	0.99887	CPE
Carbohydrate digestion and absorption	1/44	0.867203	0.99887	PLCB2
Vasopressin-regulated water reabsorption	1/44	0.867203	0.99887	DYNC2H1
Apelin signaling pathway	4/137	0.867462	0.99887	CALML5/GNG10/PLCB2/SMAD2
Insulin resistance	3/108	0.867721	0.99887	INSR/MAPK8/SLC27A5
Cardiac muscle contraction	2/78	0.870013	0.99887	UQCRB/UQCRQ
Synaptic vesicle cycle	2/78	0.870013	0.99887	ATP6V1H/CLTCL1
Basal transcription factors	1/45	0.873165	0.99887	GTF2H5
Cholinergic synapse	3/112	0.883201	0.99887	CAMK2D/GNG10/PLCB2
Leukocyte transendothelial migration	3/112	0.883201	0.99887	CTNNB1/MYL9/RAP1A
Cysteine and methionine metabolism	1/47	0.8843	0.99887	GSS
Hedgehog signaling pathway	1/47	0.8843	0.99887	KIF7
Amino sugar and nucleotide sugar metabolism	1/48	0.889495	0.99887	GALK1
Intestinal immune network for IgA production	1/48	0.889495	0.99887	CCR10
Cell adhesion molecules (CAMs)	4/145	0.894181	0.99887	ICAM2/ITGA9/NCAM2/SDC4
Arginine and proline metabolism	1/49	0.894457	0.99887	SAT2
Ovarian steroidogenesis	1/49	0.894457	0.99887	INSR
Vibrio cholerae infection	1/50	0.899197	0.99887	ATP6V1H
Insulin secretion	2/86	0.902768	0.99887	CAMK2D/PLCB2
Protein digestion and absorption	2/90	0.916091	0.99887	ELN/SLC16A10
Salivary secretion	2/90	0.916091	0.99887	CALML5/PLCB2
mRNA surveillance pathway	2/91	0.919143	0.99887	HBS1L/PABPC4L
Endocytosis	7/244	0.924464	0.99887	BIN1/CLTCL1/PDCD6IP/RAB11FIP5/SMAD2/TSG101/VPS26B
Osteoclast differentiation	3/127	0.927818	0.99887	GRB2/MAPK8/TAB2
NF-kappa B signaling pathway	2/95	0.930337	0.99887	MYD88/TAB2
Cellular senescence	4/160	0.931778	0.99887	CALML5/CCNA1/CCNA2/SMAD2
VEGF signaling pathway	1/59	0.933346	0.99887	BAD
Long-term depression	1/60	0.93634	0.99887	PLCB2
Human cytomegalovirus infection	6/225	0.941026	0.99887	BAX/CALML5/CTNNB1/GNG10/GRB2/PLCB2
Central carbon metabolism in cancer	1/65	0.949415	0.99887	PFKL
Cortisol synthesis and secretion	1/65	0.949415	0.99887	PLCB2
Inflammatory bowel disease (IBD)	1/65	0.949415	0.99887	SMAD2
Influenza A	4/171	0.951167	0.99887	KPNA2/MAPK8/MYD88/PYCARD
Staphylococcus aureus infection	1/68	0.955934	0.99887	CFI
Adipocytokine signaling pathway	1/69	0.957915	0.99887	MAPK8
Adrenergic signaling in cardiomyocytes	3/145	0.960523	0.99887	CALML5/CAMK2D/PLCB2
TNF signaling pathway	2/110	0.960566	0.99887	MAPK8/TAB2
B cell receptor signaling pathway	1/71	0.961613	0.99887	GRB2
Alcoholism	4/180	0.963114	0.99887	CALML5/GNG10/GRB2/GRIN2C
Bile secretion	1/72	0.963339	0.99887	SLC27A5
Serotonergic synapse	2/113	0.964869	0.99887	GNG10/PLCB2
Antigen processing and presentation	1/77	0.970873	0.99887	HSP90AA1
Complement and coagulation cascades	1/79	0.973433	0.99887	CFI
Platelet activation	2/124	0.977099	0.99887	PLCB2/RAP1A
GABAergic synapse	1/89	0.983233	0.99887	GNG10
Fc gamma R-mediated phagocytosis	1/91	0.984708	0.99887	BIN1
Morphine addiction	1/91	0.984708	0.99887	GNG10
Rheumatoid arthritis	1/91	0.984708	0.99887	ATP6V1H
Th1 and Th2 cell differentiation	1/92	0.985396	0.99887	MAPK8
Small cell lung cancer	1/93	0.986053	0.99887	BAX
Amoebiasis	1/96	0.987853	0.99887	PLCB2
Neuroactive ligand-receptor interaction	7/338	0.994214	0.999996	EDNRA/GRIN2C/LPAR6/NMU/NPY1R/SSTR2/VIPR1
MicroRNAs in cancer	2/299	0.999981	0.999996	BRCA1/GRB2
Olfactory transduction	2/444	0.999996	0.999996	CALML5/CAMK2D

## Sheet: CR.C2
ID	Description	GeneRatio	BgRatio	pvalue	p.adjust	Count	geneID
NIKOLSKY_BREAST_CANCER_17Q21_Q25_AMPLICON	Genes within amplicon 17q21-q25 identified in a copy number alterations study of 191 breast tumor samples.	75/892	334/21728	2.24607e-34	9.61544e-31	75	ABCA10/ABCA5/ACOX1/AMZ2/ARMC7/ARSG/BPTF/C17orf58/C17orf80/CCDC47/CDC42EP4/CDK3/CEP112/CEP95/COG1/DDX5/EVPL/FAM104A/FBF1/FDXR/FTSJ3/GALK1/GRB2/GRIN2C/HID1/HOXB2/HOXB4/ICAM2/INTS2/ITGB4/KCNJ16/KCTD2/LLGL2/METTL2A/MIF4GD/MRC2/MRPL38/MRPL58/MRPS7/NAT9/NT5C/NUP85/PITPNC1/POLG2/PRKAR1A/PSMC5/PSMD12/RAB37/RECQL5/RGS9/RPL38/SAP30BP/SDK2/SLC25A19/SLC9A3R1/SMARCD2/SOX9/SRP68/SSTR2/STRADA/SUMO2/TACO1/TLK2/T…
LASTOWSKA_NEUROBLASTOMA_COPY_NUMBER_UP	Genes with copy number gains in primary neuroblastoma tumors.	26/892	185/21728	4.29078e-08	9.18442e-05	26	ARMC7/ATP2A3/BPTF/BRCA1/CCDC47/CEP95/FTSJ3/ICAM2/INTS2/JMJD6/KPNA2/MRPL38/MRPL58/MRPS7/NAT9/NUP85/POLG2/PSMC5/RPL38/SLC25A19/SRP68/SRR/SUMO2/TACO1/TSEN54/UBE2O
REACTOME_INFLUENZA_INFECTION	Influenza Infection	21/892	157/21728	1.90853e-06	0.00272347	21	HSP90AA1/KPNA2/NUP37/NUP43/NUP85/POLR2I/RPL14/RPL21/RPL22/RPL26/RPL26L1/RPL34/RPL35A/RPL36/RPL38/RPL9/RPLP0/RPS19/RPS29/RPS3A/RPSA
KEGG_RIBOSOME	Ribosome	15/892	88/21728	2.71844e-06	0.00286237	15	RPL14/RPL21/RPL22/RPL26/RPL26L1/RPL34/RPL35A/RPL36/RPL38/RPL9/RPLP0/RPS19/RPS29/RPS3A/RPSA
REACTOME_RESPONSE_OF_EIF2AK4_GCN2_TO_AMINO_ACID_DEFICIENCY	Response of EIF2AK4 (GCN2) to amino acid deficiency	16/892	102/21728	3.94673e-06	0.00286237	16	ASNS/RPL14/RPL21/RPL22/RPL26/RPL26L1/RPL34/RPL35A/RPL36/RPL38/RPL9/RPLP0/RPS19/RPS29/RPS3A/RPSA
REACTOME_RRNA_PROCESSING	rRNA processing	24/892	205/21728	4.01173e-06	0.00286237	24	EXOSC3/EXOSC7/EXOSC9/FTSJ3/GAR1/LTV1/RPL14/RPL21/RPL22/RPL26/RPL26L1/RPL34/RPL35A/RPL36/RPL38/RPL9/RPLP0/RPS19/RPS29/RPS3A/RPSA/TFB1M/TRMT112/WDR12
REACTOME_EUKARYOTIC_TRANSLATION_ELONGATION	Eukaryotic Translation Elongation	15/892	94/21728	6.33236e-06	0.00387269	15	RPL14/RPL21/RPL22/RPL26/RPL26L1/RPL34/RPL35A/RPL36/RPL38/RPL9/RPLP0/RPS19/RPS29/RPS3A/RPSA
REACTOME_SRP_DEPENDENT_COTRANSLATIONAL_PROTEIN_TARGETING_TO_MEMBRANE	SRP-dependent cotranslational protein targeting to membrane	16/892	113/21728	1.51422e-05	0.00810296	16	RPL14/RPL21/RPL22/RPL26/RPL26L1/RPL34/RPL35A/RPL36/RPL38/RPL9/RPLP0/RPS19/RPS29/RPS3A/RPSA/SRP68
WP_CYTOPLASMIC_RIBOSOMAL_PROTEINS	Cytoplasmic ribosomal proteins	14/892	90/21728	1.72956e-05	0.00822695	14	RPL14/RPL21/RPL22/RPL26/RPL34/RPL35A/RPL36/RPL38/RPL9/RPLP0/RPS19/RPS29/RPS3A/RPSA
REACTOME_SELENOAMINO_ACID_METABOLISM	Selenoamino acid metabolism	16/892	118/21728	2.62752e-05	0.0112484	16	PAPSS1/RPL14/RPL21/RPL22/RPL26/RPL26L1/RPL34/RPL35A/RPL36/RPL38/RPL9/RPLP0/RPS19/RPS29/RPS3A/RPSA
YAO_TEMPORAL_RESPONSE_TO_PROGESTERONE_CLUSTER_13	Genes co-regulated in uterus during a time course response to progesterone [PubChem=5994]: SOM cluster 13.	20/892	179/21728	4.90474e-05	0.0177154	20	ATP5MJ/CD320/COA3/COX16/DBI/DGCR6L/GSTM3/NAA38/NDUFA13/NDUFA2/NDUFB8/NDUFC1/PEX7/S100A10/SEM1/SF3B5/SMTN/TOMM5/TXNDC17/UQCRB
HSIAO_HOUSEKEEPING_GENES	Housekeeping genes identified as expressed across 19 normal tissues.	34/892	399/21728	5.16226e-05	0.0177154	34	ATOX1/ATP5F1A/ATP5MC2/CAST/CTNNB1/DDX5/GSTO1/HPN/HSP90AA1/JOSD1/MGST2/MLH1/PEBP1/PFDN5/PLP2/PTP4A2/RPL14/RPL21/RPL34/RPL35A/RPL38/RPLP0/RPS19/RPS29/RPS3A/RPSA/S100A10/SELENOW/SERPINA3/SNRPN/TMSB10/TXN/UQCRB/YWHAB
CHIARADONNA_NEOPLASTIC_TRANSFORMATION_CDC25_DN	Genes down-regulated in reverted NIH3T3 cells (fibroblasts transformed by activated KRAS [GeneID=3845] which then reverted to normal cells upon stable over-expression of a dominant negative form of CDC25 [GeneID=5923]) vs normal fibroblasts.	18/892	152/21728	5.3796e-05	0.0177154	18	ASNS/BBLN/CLEC3B/CYP51A1/DGCR6L/ELN/EMP3/GALK1/ITGB4/NAA38/NUPR1/S100A1/S100A13/SKAP2/TNS2/TRAK1/TRIM47/WWP2
WANG_SMARCE1_TARGETS_DN	Genes down-regulated in BT549 cells (breast cancer) by expression of SMARCE1 [GeneID=6605] off a retroviral vector.	33/892	385/21728	5.90904e-05	0.018069	33	AASDHPPT/ABCE1/ARSJ/BMP2K/CITED2/DIO3/DOCK1/ELOVL6/FGF2/GAR1/HADH/HIGD1A/HSPA4L/INPP4B/ITGA10/MAD2L1/MIOS/MOK/NDUFAB1/NDUFAF3/PDCD2/PLAGL1/PNISR/PPA2/PRR16/PRR7/QDPR/SAMHD1/SELENOW/SFRP2/SLITRK5/SUSD5/ZNHIT1
REACTOME_RESPIRATORY_ELECTRON_TRANSPORT_ATP_SYNTHESIS_BY_CHEMIOSMOTIC_COUPLING_AND_HEAT_PRODUCTION_BY_UNCOUPLING_PROTEINS	Respiratory electron transport, ATP synthesis by chemiosmotic coupling, and heat production by uncoupling proteins.	16/892	127/21728	6.53611e-05	0.0186541	16	ATP5F1A/ATP5MC2/ATP5MG/COX16/NDUFA13/NDUFA2/NDUFAB1/NDUFAF3/NDUFB1/NDUFB8/NDUFB9/NDUFC1/NDUFS3/TACO1/UQCRB/UQCRQ
REACTOME_METABOLISM_OF_AMINO_ACIDS_AND_DERIVATIVES	Metabolism of amino acids and derivatives	32/892	374/21728	7.86429e-05	0.0195822	32	ACAD8/ACAT1/ASNS/DIO3/FTCD/NDUFAB1/PAOX/PAPSS1/PNMT/PSMB1/PSMC5/PSMD12/QDPR/RPL14/RPL21/RPL22/RPL26/RPL26L1/RPL34/RPL35A/RPL36/RPL38/RPL9/RPLP0/RPS19/RPS29/RPS3A/RPSA/SEM1/SERINC2/SLC25A13/SRR
REACTOME_NONSENSE_MEDIATED_DECAY_NMD	Nonsense-Mediated Decay (NMD)	15/892	116/21728	8.11327e-05	0.0195822	15	RPL14/RPL21/RPL22/RPL26/RPL26L1/RPL34/RPL35A/RPL36/RPL38/RPL9/RPLP0/RPS19/RPS29/RPS3A/RPSA
REACTOME_CELLULAR_RESPONSE_TO_STARVATION	Cellular response to starvation	18/892	157/21728	8.23357e-05	0.0195822	18	ASNS/ATP6V1H/MIOS/RPL14/RPL21/RPL22/RPL26/RPL26L1/RPL34/RPL35A/RPL36/RPL38/RPL9/RPLP0/RPS19/RPS29/RPS3A/RPSA
REACTOME_REGULATION_OF_EXPRESSION_OF_SLITS_AND_ROBOS	Regulation of expression of SLITs and ROBOs	19/892	172/21728	8.75629e-05	0.0196345	19	PSMB1/PSMC5/PSMD12/RPL14/RPL21/RPL22/RPL26/RPL26L1/RPL34/RPL35A/RPL36/RPL38/RPL9/RPLP0/RPS19/RPS29/RPS3A/RPSA/SEM1
REACTOME_TRANSLATION	Translation	27/892	295/21728	9.17286e-05	0.0196345	27	GFM2/MRPL1/MRPL20/MRPL38/MRPL58/MRPS6/MRPS7/MTFMT/PPA1/PPA2/RPL14/RPL21/RPL22/RPL26/RPL26L1/RPL34/RPL35A/RPL36/RPL38/RPL9/RPLP0/RPS19/RPS29/RPS3A/RPSA/SRP68/TRMT112
REACTOME_EUKARYOTIC_TRANSLATION_INITIATION	Eukaryotic Translation Initiation	15/892	120/21728	0.000119767	0.0244154	15	RPL14/RPL21/RPL22/RPL26/RPL26L1/RPL34/RPL35A/RPL36/RPL38/RPL9/RPLP0/RPS19/RPS29/RPS3A/RPSA
RAMALHO_STEMNESS_UP	Genes enriched in embryonic, neural and hematopoietic stem cells.	20/892	197/21728	0.000185129	0.0342557	20	CPXM1/CRTAP/ELOVL6/GAB1/GNL2/PDCD2/PEX7/PPA1/PPIC/PPP1R2/PRPSAP1/PSMD12/RNF4/RPL22/SH3D19/SMAD2/SNRPC/UMPS/XRCC5/YWHAB
PECE_MAMMARY_STEM_CELL_UP	The '3/3 signature': genes consistently up-regulated in all three pools of normal mammary stem cells (defined by their ability to retain the dye PKH26).	16/892	139/21728	0.000191693	0.0342557	16	ATP5MG/BBLN/KRT8/PET100/RPL22/RPL35A/RPS19/RPS19BP1/RPS29/RPSA/SERPINA3/SNHG6/TMSB10/TRAPPC5/TXN/UQCRB
DELYS_THYROID_CANCER_UP	Genes up-regulated in papillary thyroid carcinoma (PTC) compared to normal tissue.	35/892	445/21728	0.000196312	0.0342557	35	ACY1/BBLN/CA11/CFI/DHRS3/EMP3/EPHB3/EVPL/GJB3/GPX1/HPN/ITGA9/MARCO/MRC2/MSMO1/NINJ1/NMU/NRP2/PAPSS1/PDE5A/PLAAT3/PLCD1/PRDM1/PTPRU/RDH5/S100A1/S100A10/S100A13/SDC4/SLPI/STAC/TAX1BP3/THBS2/TMSB10/TP53I3
WP_OXIDATIVE_PHOSPHORYLATION	Oxidative phosphorylation	10/892	62/21728	0.000200045	0.0342557	10	ATP5F1A/ATP5MC2/ATP5MG/NDUFA2/NDUFAB1/NDUFB1/NDUFB8/NDUFB9/NDUFC1/NDUFS3
MOOTHA_VOXPHOS	Genes involved in oxidative phosphorylation; based on literature and sequence annotation resources and converted to Affymetrix HG-U133A probe sets.	12/892	87/21728	0.000222124	0.0365736	12	ATP5MC2/ATP5MG/GATB/NDUFA13/NDUFA2/NDUFAB1/NDUFB1/NDUFB8/NDUFC1/NDUFS3/UQCRB/UQCRQ
LIM_MAMMARY_STEM_CELL_DN	Genes consistently down-regulated in mammary stem cells both in mouse and human species.	33/892	416/21728	0.00025318	0.0401431	33	ACY1/ARFGEF3/ARMT1/BDH1/CCT6B/EVPL/GATB/GSTK1/HID1/HPN/KRT18/KRT8/MIF4GD/NHLRC3/NUP37/PAOX/PEX11G/PGAP2/PPA2/RPL22/SLC35A1/SLC9A3R1/SMIM1/STARD10/THNSL2/TMEM41A/TMEM54/TSG101/VILL/VIPR1/ZFAND2B/ZNF524/ZSCAN20
REACTOME_RESPIRATORY_ELECTRON_TRANSPORT	Respiratory electron transport	13/892	103/21728	0.000303243	0.0463637	13	COX16/NDUFA13/NDUFA2/NDUFAB1/NDUFAF3/NDUFB1/NDUFB8/NDUFB9/NDUFC1/NDUFS3/TACO1/UQCRB/UQCRQ
AGUIRRE_PANCREATIC_CANCER_COPY_NUMBER_DN	Down-regulated genes whose expression correlates with copy number losses in pancreatic adenocarcinoma cell lines and primary tumor specimens.	22/892	237/21728	0.000325899	0.0477781	22	AHI1/ASCC2/ATP5F1A/BLOC1S1/CCDC28A/FBXW7/GATB/GGA1/HBS1L/HEBP2/HECA/IL20RA/JOSD1/MECR/PFDN5/PHC2/PIAS2/RNF19B/SH3BP1/SRSF4/TOM1/TOMM22
WAMUNYOKOLI_OVARIAN_CANCER_LMP_UP	Genes up-regulated in mucinous ovarian carcinoma tumors of low malignant potential (LMP) compared to normal ovarian surface epithelium tissue.	24/892	270/21728	0.000340018	0.0477781	24	ACAA1/ACY1/BAG1/CCNDBP1/DBI/GPR160/GSS/GSTK1/HSP90AA1/IL20RA/LLGL2/LMAN2/MGLL/PET100/SGPP2/SH3BGRL2/STARD10/TMEM129/TRAK1/TRAPPC5/TXN/UBALD2/UQCRQ/VSIG10
KEGG_OXIDATIVE_PHOSPHORYLATION	Oxidative phosphorylation	15/892	132/21728	0.000345975	0.0477781	15	ATP5F1A/ATP5MC2/ATP5MG/ATP6V1H/NDUFA2/NDUFAB1/NDUFB1/NDUFB8/NDUFB9/NDUFC1/NDUFS3/PPA1/PPA2/UQCRB/UQCRQ
WP_MITOCHONDRIAL_COMPLEX_I_ASSEMBLY_MODEL_OXPHOS_SYSTEM	Mitochondrial complex I assembly model OXPHOS system	9/892	56/21728	0.00042515	0.056877	9	NDUFA13/NDUFA2/NDUFAB1/NDUFAF3/NDUFB1/NDUFB8/NDUFB9/NDUFC1/NDUFS3
REACTOME_COMPLEX_I_BIOGENESIS	Complex I biogenesis	9/892	57/21728	0.000486738	0.0631432	9	NDUFA13/NDUFA2/NDUFAB1/NDUFAF3/NDUFB1/NDUFB8/NDUFB9/NDUFC1/NDUFS3
MOOTHA_PGC	Genes up-regulated in differentiating C2C12 cells (myoblasts) upon expression of PPARGC1A [GeneID=10891] off an adenoviral vector.	32/892	421/21728	0.000651698	0.0820565	32	ACADS/ATP2A3/ATP5F1A/ATP5MG/ATP5MJ/BBLN/DBI/EDNRA/EMC2/GSS/GSTO1/HSPA4L/JMJD6/LATS1/LRRFIP2/MAPK8/MRPL20/MRPL58/NDUFAB1/NDUFC1/NDUFS3/NINJ1/PGLS/PLA2G12A/RAB11FIP5/RHOD/RPA3/S100A1/S100A13/TINAGL1/UQCRB/VIPR1
REACTOME_SIGNALING_BY_ROBO_RECEPTORS	Signaling by ROBO receptors	20/892	218/21728	0.000692627	0.0847181	20	CLASP2/PSMB1/PSMC5/PSMD12/RPL14/RPL21/RPL22/RPL26/RPL26L1/RPL34/RPL35A/RPL36/RPL38/RPL9/RPLP0/RPS19/RPS29/RPS3A/RPSA/SEM1
REN_ALVEOLAR_RHABDOMYOSARCOMA_DN	Genes commonly down-regulated in human alveolar rhabdomyosarcoma (ARMS) and its mouse model overexpressing PAX3-FOXO1 [GeneID=5077;2308] fusion.	31/892	407/21728	0.000759377	0.0886453	31	ANXA5/ARSJ/ATOX1/CAST/CLIP1/FBLN5/FGF2/GPR176/GSTO1/HEBP2/IFT20/MCUB/MRC2/MXRA7/NUCB2/PAPSS1/PPIC/PRPS2/RAB11FIP5/RAB32/RAI14/RHOC/S100A10/S100A13/SEC24D/SKAP2/SLC25A1/SMTN/THBS2/TMEM184B/WIPI1
PAL_PRMT5_TARGETS_UP	Genes up-regulated in NIH-3T3 cells (fibroblast) after knockdown of PRMT5 [GeneID=10419] by RNAi.	19/892	204/21728	0.000777081	0.0886453	19	ANAPC5/EMP3/KPNA2/LARP7/MRPL20/NAA38/NDUFA13/NDUFB8/NUP85/PDCD6IP/PLAGL1/PPA2/PTOV1/SFRP2/SLC35A1/TOMM5/UBE2E3/WTAP/YWHAB
LIM_MAMMARY_STEM_CELL_UP	Genes consistently up-regulated in mammary stem cells both in mouse and human species.	35/892	480/21728	0.000786854	0.0886453	35	AGPAT4/AHI1/CHST3/COL16A1/CPXM1/CRISPLD1/CSDC2/CXCL14/CYGB/ELOVL4/GPR176/ITGA9/ITGB4/KANK4/LHFPL6/LIFR/MSRB3/MXRA7/MYL9/NRP2/PCDH18/PRDM1/QRICH2/RUSC2/SDK2/SEC24D/SERPINH1/SLC2A3/SMTN/STAC/TINAGL1/TMEM121/TTYH2/WIF1/WTIP
SHETH_LIVER_CANCER_VS_TXNIP_LOSS_PAM4	Cluster PAM4: genes down-regulated in hepatocellular carcinoma (HCC) vs normal liver tissue from mice deficient for TXNIP [GeneID=10628].	24/892	287/21728	0.000814687	0.0894276	24	ACAD8/ACAT1/BAD/BLMH/CD320/CLEC3B/CUTC/CWC15/EDNRA/ENPEP/GPX1/GSTK1/GSTO1/IMMP2L/ITGA9/MFSD4B/NDUFB9/QDPR/RNF19B/S100A1/SELENOW/SHROOM1/SLC27A5/SRR
SPIELMAN_LYMPHOBLAST_EUROPEAN_VS_ASIAN_UP	Genes up-regulated in lymphoblastoid cells from the European population compared to those from the Asian population.	35/892	484/21728	0.000910072	0.0974005	35	ACOX1/ACY1/AKR1A1/ATP5MC2/B4GALT7/BAX/BLOC1S1/CCR10/CEP43/CLIP1/COPG1/CYP51A1/DBI/DEAF1/FDXR/FKBP2/GATB/GNL2/GSS/HEBP2/NDUFA2/NDUFB1/NDUFB8/PEBP1/PGAP2/PGLS/PNRC1/POLR2I/PPA2/RPL36/SMARCD2/TAX1BP3/UQCRQ/WWP2/ZNF330
KIM_ALL_DISORDERS_DURATION_CORR_DN	Genes whose expression in brain significantly and negatively correlated with the duration of all psychiatric disorders studied.	15/892	145/21728	0.000934932	0.0976206	15	AKR1A1/ATOX1/BBLN/CLASP2/EIF6/GPX1/IMPDH2/NDUFAF3/NDUFB1/NDUFC1/PEF1/PLAAT3/RPS29/UQCRB/UQCRQ
BURTON_ADIPOGENESIS_6	Strongly up-regulated at 96 h during differentiation of 3T3-L1 cells (fibroblast) into adipocytes.	18/892	193/21728	0.00103944	0.105948	18	ABCD2/ACAA1/ACADS/BBLN/CHCHD3/HADH/MGLL/NDUFB8/NDUFB9/NDUFC1/NDUFS3/PARM1/PLA2G12A/QDPR/S100A1/SLC25A1/UQCRB/UQCRQ
HEDENFALK_BREAST_CANCER_BRACX_DN	Down-regulated genes distinguishing between two groups of non-BRCA1/BRCA2 [GeneID=672;675] breast tumors (BRACx): group A vs group B.	5/892	20/21728	0.001068	0.106087	5	ARHGEF7/EVI5/FTCD/METAP2/OCIAD1
REACTOME_THE_CITRIC_ACID_TCA_CYCLE_AND_RESPIRATORY_ELECTRON_TRANSPORT	The citric acid (TCA) cycle and respiratory electron transport	17/892	178/21728	0.00109036	0.106087	17	ATP5F1A/ATP5MC2/ATP5MG/COX16/D2HGDH/NDUFA13/NDUFA2/NDUFAB1/NDUFAF3/NDUFB1/NDUFB8/NDUFB9/NDUFC1/NDUFS3/TACO1/UQCRB/UQCRQ
BORCZUK_MALIGNANT_MESOTHELIOMA_UP	Genes up-regulated in biphasic (mixed) vs epithelial subtypes of malignant peritoneal mesothelioma.	25/892	311/21728	0.0011263	0.107148	25	ATP5F1A/BET1/BLMH/CPQ/DBI/DOCK1/GRB2/HPRT1/KPNA2/MAD2L1/MSMO1/PCMT1/PPP1R2/PRPS2/RAB32/RAP1A/SEC24D/SELENOW/SLC25A1/SMAD2/TERF1/THBS2/UBE2E3/WTAP/XRCC5
WP_NUCLEOTIDEBINDING_OLIGOMERIZATION_DOMAIN_NOD_PATHWAY	Nucleotide-binding oligomerization domain (NOD) pathway	7/892	41/21728	0.00127259	0.116801	7	HSP90AA1/NDUFA13/NLRP1/NLRP2/PRDM1/PYCARD/RIPK2
STEIN_ESRRA_TARGETS_UP	Genes up-regulated by ESRRA [GeneID=2101] only.	29/892	385/21728	0.00131137	0.116801	29	ACAA1/ACAT1/ACY1/ASNS/ATP2A3/ATP5MG/ATP5MJ/BDH2/CHCHD3/FDXR/GSTK1/HIGD1A/HPN/JMJD6/LIFR/MARCHF3/MECR/MGST2/NDUFS3/PLA2G12A/PPIC/PRPSAP1/RNASET2/RNF4/TACO1/TRIM2/UQCRB/UST/WIPI1
WANG_HCP_PROSTATE_CANCER	Genes with the high-CpG-density promoters (HCP) that were up-regulated in 1542-CP3TX cells (prostate cancer) compared to 1542-NPTX (normal prostate).	12/892	106/21728	0.00135624	0.116801	12	AASDHPPT/ABCA5/BMP2K/CCNA1/CITED2/JRKL/PNMT/RHOD/SIM2/TCFL5/TP53I3/ZNF580
WP_ELECTRON_TRANSPORT_CHAIN_OXPHOS_SYSTEM_IN_MITOCHONDRIA	Electron transport chain: OXPHOS system in mitochondria	12/892	106/21728	0.00135624	0.116801	12	ATP5F1A/ATP5MC2/ATP5MG/NDUFA2/NDUFAB1/NDUFB1/NDUFB8/NDUFB9/NDUFC1/NDUFS3/UQCRB/UQCRQ
KEGG_ALZHEIMERS_DISEASE	Alzheimer's disease	16/892	166/21728	0.00136978	0.116801	16	ATP2A3/ATP5F1A/ATP5MC2/BAD/CALML5/GRIN2C/NDUFA2/NDUFAB1/NDUFB1/NDUFB8/NDUFB9/NDUFC1/NDUFS3/PLCB2/UQCRB/UQCRQ
KEGG_HUNTINGTONS_DISEASE	Huntington's disease	17/892	182/21728	0.00139146	0.116801	17	ATP5F1A/ATP5MC2/BAX/CLTCL1/GPX1/IFT57/NDUFA2/NDUFAB1/NDUFB1/NDUFB8/NDUFB9/NDUFC1/NDUFS3/PLCB2/POLR2I/UQCRB/UQCRQ
FIGUEROA_AML_METHYLATION_CLUSTER_2_UP	Cluster 2 of aberrantly hypermethylated genes in blasts from AML (acute myeloid leukemia) patients.	8/892	54/21728	0.0015231	0.125392	8	CCDC34/EXOSC3/NRP2/PIAS2/PIGZ/PRR18/RECQL5/SAP30BP
CHUNG_BLISTER_CYTOTOXICITY_UP	Genes up-regulated in blister cells from patients with adverse drug reactions (ADR).	14/892	138/21728	0.00164536	0.132902	14	AKR1A1/ATOX1/CHCHD3/CHID1/GPR137B/MIF4GD/N4BP2/NUP37/PGRMC2/RAB13/SDC4/SEM1/SMIM12/THYN1
ZHANG_BREAST_CANCER_PROGENITORS_UP	Genes up-regulated in cancer stem cells isolated from mammary tumors compared to the non-tumorigenic cells.	31/892	432/21728	0.00195888	0.155296	31	ACTR3B/ANKRD26/BET1/BRCA1/CCNA2/CEP43/COL25A1/CRLS1/DPY30/EMID1/FAM76B/HACE1/INTS2/JADE1/N4BP2/NDUFC1/NUP85/PABPC4L/PCDH18/PEX7/PRPS2/PRR14L/RPA3/SEC22C/TMEM117/TSPAN2/VPS26B/WIF1/XRCC5/YWHAB/ZNF362
CHIARADONNA_NEOPLASTIC_TRANSFORMATION_KRAS_DN	Genes down-regulated in transformed NIH3T3 cells (fibroblasts transformed by activated KRAS [GeneID=3845]) vs normal cells.	14/892	141/21728	0.00201679	0.15698	14	CITED2/CRTAP/DHRS3/ELN/LLGL2/NUPR1/PEF1/RAB11FIP5/S100A13/SAMHD1/SH3D19/SLPI/TRIM47/WWP2
CREIGHTON_AKT1_SIGNALING_VIA_MTOR_DN	Genes in the AKT1 [GeneID=207] pathway which depend on MTOR [GeneID=2475], sensitive to RAD001 (everolimus) [PubChem=6442177].	5/892	23/21728	0.00209289	0.159994	5	KRT8/MRPS7/PFKL/TOM1/YWHAB
OISHI_CHOLANGIOMA_STEM_CELL_LIKE_DN	Genes under-expressed in stem cell-like cholangiocellular carcinoma	22/892	274/21728	0.00220042	0.165263	22	ARHGAP10/ATP2A3/BDH1/BNC2/CD82/CITED2/EMP3/FBXW7/GTF3A/HECA/ICAM2/MYD88/MYL9/NRP2/NUCB2/PRSS12/RNF19B/SEC24D/SELENOW/SPAG4/THBS2/VILL
MONNIER_POSTRADIATION_TUMOR_ESCAPE_DN	The postradiation tumor escape signature: genes down-regulated in tumors from irradiated stroma vs those from non-irradiated stroma.	28/892	382/21728	0.00233745	0.172528	28	ACAT1/CAST/CHID1/COMMD6/GJB3/GJB5/HIGD1A/HSCB/IMMP2L/KRCC1/KRT18/METTL15/MIIP/NDUFA13/NDUFAF3/PDE5A/PFKL/PLAAT3/PNKP/PPIC/S100A1/SKAP2/SNX24/TMCC3/TMEM37/UBALD2/WIPI1/ZFAND2B
WANG_TUMOR_INVASIVENESS_UP	Up-regulated genes in the subpopulation of invasive PyMT cells (breast cancer) compared to the general population of PyMT cells.	28/892	384/21728	0.00251796	0.182702	28	ABCE1/AKR1A1/ATP5F1A/BAG1/BLOC1S1/CCDC47/CTSZ/DBI/DDX5/DGCR6L/DPY30/FNBP4/GTF3A/HIGD1A/KPNA2/NCS1/NDUFB8/PLCD1/PRKAR1A/PSMC5/PTP4A2/RPL14/RPL21/RPL34/RPLP0/RPS29/TMSB10/WWP2
PURBEY_TARGETS_OF_CTBP1_AND_SATB1_DN	Genes down-regulated in HEK-293 cells (fibroblast) upon knockdown of both CTBP1 and SATB1 [GeneID=1487, 6304] by RNAi.	15/892	161/21728	0.00265586	0.18622	15	ALX1/AMZ2/CDC42EP4/FAM120AOS/HPN/MGLL/MRPL1/NDUFC1/NUPR1/PDCD2/RAP1A/RECQL5/SCNN1B/SEC24D/SERAC1
REACTOME_CONSTITUTIVE_SIGNALING_BY_EGFRVIII	Constitutive Signaling by EGFRvIII	4/892	15/21728	0.00267921	0.18622	4	EGF/GAB1/GRB2/HSP90AA1
DANG_MYC_TARGETS_UP	Genes up-regulated by MYC [GeneID=4609] and whose promoters are bound by MYC, according to MYC Target Gene Database.	13/892	130/21728	0.00269696	0.18622	13	BAX/DBI/DDX10/DDX5/DPY30/PAX3/PRPS2/PSMB1/RPL22/RPL26/RPL9/RPS19/TXN
HONMA_DOCETAXEL_RESISTANCE	Genes up-regulated in MCF7-ADR cell line (breast cancer) resistant to docetaxel [PubChem=148124].	6/892	35/21728	0.00275478	0.187194	6	CTNNB1/MRPS6/MYDGF/NDUFS3/RPL38/S100A10
POOLA_INVASIVE_BREAST_CANCER_DN	Genes down-regulated in atypical ductal hyperplastic tissues from patients with (ADHC) breast cancer vs those without the cancer (ADH).	13/892	132/21728	0.00308261	0.206198	13	ARMT1/CCDC170/CLEC3B/FGF2/INPP4B/KCTD2/MPPED2/MSX2/NPY1R/SDC4/SERPINA3/TMEM101/WIF1
REACTOME_PROTEIN_LOCALIZATION	Protein localization	15/892	164/21728	0.00316968	0.207097	15	ABCD2/ACAA1/ACOX1/ATP5F1A/CHCHD3/GET4/GSTK1/HSCB/NDUFB8/PAOX/PEX3/PEX7/SLC25A13/TOMM22/TOMM5
REACTOME_GLUTATHIONE_CONJUGATION	Glutathione conjugation	6/892	36/21728	0.00319281	0.207097	6	AKR1A1/GSS/GSTK1/GSTM3/GSTO1/MGST2
HUMMERICH_SKIN_CANCER_PROGRESSION_DN	Selected genes down-regulated during progression through benign to malignant skin tumors formed by treatment with DMBA and TPA [PubChem=6001;4792] chemicals in the two stage skin carcinogenesis model.	11/892	103/21728	0.0033585	0.211437	11	ATP5MG/COL16A1/CXCL14/ELOVL4/EPHB3/MYL9/NRP2/PTPRS/RECQL5/UBE3A/WWP2
WP_GENES_RELATED_TO_PRIMARY_CILIUM_DEVELOPMENT_BASED_ON_CRISPR	Genes related to primary cilium development (based on CRISPR)	11/892	103/21728	0.0033585	0.211437	11	BBS12/BBS7/CEP43/DYNC2H1/DYNC2I1/FBF1/IFT20/IFT57/SCLT1/TEDC1/WDR19
REACTOME_MRNA_DECAY_BY_3_TO_5_EXORIBONUCLEASE	mRNA decay by 3' to 5' exoribonuclease	4/892	16/21728	0.00345729	0.211438	4	EXOSC3/EXOSC7/EXOSC9/HBS1L
REACTOME_SIGNALING_BY_ERBB2_ECD_MUTANTS	Signaling by ERBB2 ECD mutants	4/892	16/21728	0.00345729	0.211438	4	EGF/GAB1/GRB2/HSP90AA1
CHICAS_RB1_TARGETS_LOW_SERUM	Genes up-regulated in IMR90 cells (fibroblast) grown under low serum conditions and after knockdown of RB1 [GeneID=5925] by RNAi.	11/892	104/21728	0.00362001	0.215852	11	ATOX1/ATP5MC2/ATP5MG/ATP5MJ/NDUFB1/PET100/RPA3/RPL38/SNHG6/TMEM258/ZNF827
FAELT_B_CLL_WITH_VH3_21_DN	Genes down-regulated in samples from B-CLL (B-cell chronic lymphocytic leukemia) with the immunoglobulin heavy chain VH3-21 gene.	7/892	49/21728	0.00366201	0.215852	7	HEBP2/NDUFC1/PLP2/PUM1/SMAD2/TAB2/YWHAB
REACTOME_MITOCHONDRIAL_FATTY_ACID_BETA_OXIDATION	Mitochondrial Fatty Acid Beta-Oxidation	6/892	37/21728	0.00368072	0.215852	6	ACADS/DBI/HADH/MECR/MMAA/NDUFAB1
MORI_MATURE_B_LYMPHOCYTE_DN	Down-regulated genes in the B lymphocyte developmental signature, based on expression profiling of lymphomas from the Emu-myc transgenic mice: the mature B	9/892	76/21728	0.00386129	0.223381	9	BRCA1/DGCR6L/ENPEP/NDUFC1/PGLS/PLA2G12A/SNRPC/TAX1BP3/TXN
SMID_BREAST_CANCER_LUMINAL_B_UP	Genes up-regulated in the luminal B subtype of breast cancer.	15/892	169/21728	0.00420599	0.240078	15	ARMT1/CCDC106/GSTM3/HPN/KRT18/MAGI2/NPY1R/NUDT6/QDPR/SERPINA3/SLC9A3R1/SPAG16/SSTR2/TFF3/TMEM101
REACTOME_BUTYRATE_RESPONSE_FACTOR_1_BRF1_BINDS_AND_DESTABILIZES_MRNA	Butyrate Response Factor 1 (BRF1) binds and destabilizes mRNA	4/892	17/21728	0.00437577	0.243281	4	EXOSC3/EXOSC7/EXOSC9/YWHAB
REACTOME_TRISTETRAPROLIN_TTP_ZFP36_BINDS_AND_DESTABILIZES_MRNA	Tristetraprolin (TTP, ZFP36) binds and destabilizes mRNA	4/892	17/21728	0.00437577	0.243281	4	EXOSC3/EXOSC7/EXOSC9/YWHAB
DURCHDEWALD_SKIN_CARCINOGENESIS_UP	Genes up-regulated upon skin specific knockout of FOS [GeneID=2353] by cre-lox in the K5-SOS-F mice (express a constitutively active form of SOS1 [GeneID=6654] in the skin).	10/892	92/21728	0.00445618	0.244576	10	ACAT1/CALML5/COL16A1/ELOVL6/MLH1/PAOX/PLEKHH2/RPAIN/SLURP1/SS18L2
FARMER_BREAST_CANCER_APOCRINE_VS_LUMINAL	Genes which best discriminate between two groups of breast cancer according to the status of ESR1 and AR [GeneID=2099;367]: apocrine (ESR1- AR+) and luminal (ESR1+ AR+).	24/892	327/21728	0.00453982	0.246012	24	ACAD8/AKR1A1/ATP7A/BAG1/CCNDBP1/CPQ/DBI/HEBP2/HPRT1/MARCHF3/MSMO1/MSX2/NPY1R/PEX3/PLAAT3/PNISR/POLG2/RMND1/S100A13/SLPI/SMCO4/ST6GALNAC2/TFF3/WDR19
ONDER_CDH1_TARGETS_2_UP	Genes up-regulated in HMLE cells (immortalized nontransformed mammary epithelium) after E-cadhedrin (CDH1) [GeneID=999] knockdown by RNAi.	20/892	257/21728	0.00483347	0.258651	20	ARHGAP22/BIN1/BLMH/CITED2/CLEC3B/FAT4/FBLN5/ITGA10/MARCHF3/MIOS/MYL9/NLRP1/NUPR1/PLAAT3/PRR16/SLITRK5/SRR/SYNE1/UQCRB/WIPI1
BASSO_HAIRY_CELL_LEUKEMIA_UP	Genes up-regulated in hairy cell leukemia (HCL) compared with normal and other neoplastic B cell populations.	9/892	79/21728	0.00500455	0.2645	9	FGF2/HPN/PPIC/RAB13/S100A13/SLITRK5/SUSD5/TBKBP1/TRIM2
REACTOME_ABC_TRANSPORTERS_IN_LIPID_HOMEOSTASIS	ABC transporters in lipid homeostasis	4/892	18/21728	0.00544544	0.284292	4	ABCA10/ABCA5/ABCD2/PEX3
BHATI_G2M_ARREST_BY_2METHOXYESTRADIOL_DN	Down-regulated genes in MDA-MB-435 cells (breast cancer) undergoing G2/M arrest after treatment with 2-methoxyestradiol (2ME2) [PubChem=1573].	12/892	126/21728	0.00571661	0.294853	12	AIG1/BAG1/CAST/CRTAP/JRKL/KRCC1/NUPR1/PGLS/RPL26/RPL34/SMOC2/ZNF581
ZHANG_RESPONSE_TO_CANTHARIDIN_DN	Genes down-regulated in HL-60 cells (promyeloid leukemia) by cantharidin [PubChem=6708701].	8/892	67/21728	0.00599093	0.30056	8	ATP5MC2/GTF3A/NDUFS3/PFKL/QDPR/RHOC/RPSA/SNRPC
OSWALD_HEMATOPOIETIC_STEM_CELL_IN_COLLAGEN_GEL_DN	Genes down-regulated in hematopoietic stem cells (HSC, CD34+ [GeneID=947]) cultured in a three-dimentional collagen gel compared to the cells grown in suspension.	21/892	281/21728	0.00623736	0.30056	21	ANAPC5/ASNS/ATP2A3/BAX/BPTF/ERAP1/IFT20/KIAA1109/KLF13/MSMO1/MXRA7/NCAM2/OTUD4/RPL36/SLC2A3/TOMM22/TSPOAP1/ZKSCAN1/ZNF580/ZSCAN12/ZSCAN18
BHAT_ESR1_TARGETS_NOT_VIA_AKT1_UP	Genes bound by ESR1 [GeneID=2099] and up-regulated by estradiol [PubChem=5757] in MCF-7 cells (breast cancer).	17/892	211/21728	0.00639741	0.30056	17	CNKSR3/DHRS3/GNL2/MPPED2/NCS1/PRR5/RAB3IL1/SCNN1B/SLC25A19/SLC9A3R1/SMTNL2/SNX24/TBKBP1/TMEM104/TRIM47/TSEN54/UST
REACTOME_FATTY_ACID_METABOLISM	Fatty acid metabolism	15/892	177/21728	0.00642523	0.30056	15	ACAA1/ACADS/ACOX1/CYP2U1/DBI/ELOVL4/ELOVL6/FAAH2/GPX1/HADH/MECR/MMAA/NDUFAB1/SCD5/SLC25A1
CHIANG_LIVER_CANCER_SUBCLASS_UNANNOTATED_DN	Marker genes down-regulated in the 'unannotated' subclass of hepatocellular carcinoma (HCC) samples.	16/892	194/21728	0.0064473	0.30056	16	BAX/CCNDBP1/CITED2/DBI/DPCD/FUCA2/GFM2/GPR160/MAD2L1/NUP37/OSTC/RPA3/S100A10/TAB2/UBE2E3/XRCC5
REACTOME_COPII_MEDIATED_VESICLE_TRANSPORT	COPII-mediated vesicle transport	8/892	68/21728	0.00655167	0.30056	8	BET1/CTSZ/GORASP1/LMAN2/SEC22C/SEC24B/SEC24D/TRAPPC5
CLAUS_PGR_POSITIVE_MENINGIOMA_UP	Genes up-regulated in meningioma samples positive for PGR [GeneID=5241] compared to those without the receptor.	3/892	10/21728	0.00666282	0.30056	3	C4orf3/FAT4/KIAA1109
RAMPON_ENRICHED_LEARNING_ENVIRONMENT_EARLY_DN	Genes down-regulated in the brain cortex of mice that were exposed to an enriched learning environment for one day.	3/892	10/21728	0.00666282	0.30056	3	BAX/CASP6/CIT
REACTOME_KETONE_BODY_METABOLISM	Ketone body metabolism	3/892	10/21728	0.00666282	0.30056	3	ACAT1/BDH1/BDH2
SCHLESINGER_METHYLATED_IN_COLON_CANCER	Genes expressed in normal colon; they undergo down-regulation in tumors through DNA methylation.	3/892	10/21728	0.00666282	0.30056	3	PCDH10/SFRP2/WIF1
FARMER_BREAST_CANCER_CLUSTER_5	Cluster 5: selected 17q21_23 amplicon genes clustered together across breast cancer samples.	4/892	19/21728	0.00667654	0.30056	4	FTSJ3/POLG2/SMARCD2/TACO1
REACTOME_CONSTITUTIVE_SIGNALING_BY_LIGAND_RESPONSIVE_EGFR_CANCER_VARIANTS	Constitutive Signaling by Ligand-Responsive EGFR Cancer Variants	4/892	19/21728	0.00667654	0.30056	4	EGF/GAB1/GRB2/HSP90AA1
RAY_TUMORIGENESIS_BY_ERBB2_CDC25A_DN	Down-regulated genes in breast tumors from transgenic mice overexpressing ERBB2 and CDC25A [GeneID=2064;993] compared to those from mice overexpressing ERBB2 only.	20/892	265/21728	0.00673996	0.30056	20	BDH1/BSDC1/CCDC28B/GABPB1/IQCC/LHFPL6/PEF1/PUM1/RPL22/SAMHD1/SMIM12/SMOC2/SRSF4/TAB2/THAP3/TMEM35B/TMEM54/TMTC2/TXLNA/ZBTB8OS
SENESE_HDAC1_TARGETS_DN	Genes down-regulated in U2OS cells (osteosarcoma) upon knockdown of HDAC1 [GeneID=3065] by RNAi.	20/892	266/21728	0.00701634	0.306805	20	BNC2/COL16A1/CPE/CRISPLD1/CSDC2/DPY19L4/FXYD6/LOXL4/MRC2/MYL9/NLRP1/NUDT6/PGRMC2/S100A10/SLC15A4/SMIM14/SYNC/TIAM2/TRIM2/ZNF827
SCHLOSSER_MYC_TARGETS_REPRESSED_BY_SERUM	Cluster 7: genes up-regulated in B493-6 cells (B lymphocytes) by MYC [GeneID=4609] and down-regulated by the combination of MYC and serum.	14/892	162/21728	0.00702333	0.306805	14	AASDHPPT/ALX1/BLMH/DDX10/DEAF1/EMC2/GNL2/HPRT1/KPNA2/MAD2L1/OTUD4/SRSF8/TXN/ZNF330
BHATTACHARYA_EMBRYONIC_STEM_CELL	The 'stemnes' signature: genes up-regulated and common to 6 human embryonic stem cell lines tested.	9/892	84/21728	0.00747378	0.320625	9	ELOVL6/IMPDH2/JADE1/KPNA2/KRT8/PITX2/RPLP0/SERPINH1/SFRP2
CREIGHTON_ENDOCRINE_THERAPY_RESISTANCE_5	The 'group 5 set' of genes associated with acquired endocrine therapy resistance in breast tumors expressing ESR1 but not ERBB2 [GeneID=2099;2064].	32/892	493/21728	0.00748949	0.320625	32	ARFGEF3/ATP2A3/CALML5/COL28A1/CTNNB1/DBI/FAM241A/GAB1/GORASP1/GPR160/HEBP2/HIGD1A/MGLL/MIOS/MXRA7/NCAM2/NUCB2/PARM1/PTK6/S100A13/SGMS2/SH3D19/SIM2/SMIM14/TMEM41A/TRAK1/ULBP2/VSIG10/WIPI1/ZDHHC23/ZNF704/ZNF827
HOLLMANN_APOPTOSIS_VIA_CD40_DN	Genes down-regulated in DLBCL (diffuse large B-cell lymphoma) cell lines sensitive to stimulation of CD40 [GeneID=958] relative to the resistant ones.	20/892	268/21728	0.00759683	0.322	20	ANXA5/ATP5MJ/BDH2/CASP6/COA3/ELOVL6/GSTO1/GTF2H5/IFT57/MGST2/MYD88/NDUFB8/NINJ1/NLRP2/OXSR1/PPA2/PYCARD/SERPINH1/THYN1/ZKSCAN4
REACTOME_CRISTAE_FORMATION	Cristae formation	5/892	31/21728	0.00806242	0.335722	5	ATP5F1A/ATP5MC2/ATP5MG/CHCHD3/CHCHD6
XU_GH1_AUTOCRINE_TARGETS_UP	Genes up-regulated in MFCF-7 cells (breast cancer) upon stable autocrine expression of HG1 [GeneID=2688].	16/892	199/21728	0.0081622	0.335722	16	ATP5MG/CPE/CSRNP1/FAM110B/MYDGF/PHC2/PLP2/PPA1/PPA2/RPL36/SPARCL1/TFF3/TRPM2/UGT8/UQCRQ/ZNF827
ACOSTA_PROLIFERATION_INDEPENDENT_MYC_TARGETS_DN	Genes down-regulated in K562 cells (lymphoblast) by MYC [GeneID=4609] in the presence of CKN1B [GeneID=1027].	11/892	116/21728	0.00821255	0.335722	11	DMTN/FDXR/KRT18/KRT8/RAB13/RHOC/SEC24D/SERPINH1/SH3BP1/SLC2A3/TAX1BP3
WANG_CLIM2_TARGETS_DN	Genes down-regulated in MCF7 cells (breast cancer) engineered to conditionally express a dominant negative form of CLIM2 [GeneID=8861] by a Tet Off system.	15/892	182/21728	0.00823426	0.335722	15	ACER3/BSDC1/CAMK2D/CLIP1/CPE/CSRNP1/HBS1L/JOSD1/JRKL/MSMO1/NDUFB8/NT5C/TAX1BP3/TRIM2/ZNF765
REACTOME_CELLULAR_RESPONSE_TO_HEAT_STRESS	Cellular response to heat stress	10/892	101/21728	0.008556	0.342649	10	BAG1/CAMK2D/HSP90AA1/HSPA4L/NUP37/NUP43/NUP85/RPA3/RPS19BP1/SERPINH1
RICKMAN_TUMOR_DIFFERENTIATED_WELL_VS_POORLY_DN	Down-regulated genes that vary between HNSCC (head and neck squamous cell carcinoma) groups formed on the basis of their level of pathological differentiation: well vs poorly differentiated tumors.	26/892	383/21728	0.00873581	0.342649	26	AGPAT4/C4orf3/CLIP1/CWH43/DAPK3/ELMOD2/ERAP2/IL36RN/INPP4B/MCUB/MYD88/OXSR1/PDCD6IP/PHACTR2/PPIC/PRDM1/PSMD12/SERINC2/SGMS2/SMIM12/SMTN/TMCC3/TMSB10/TOM1/TXNDC17/ULBP2
WONG_MITOCHONDRIA_GENE_MODULE	Genes that comprise the mitochondria gene module	17/892	218/21728	0.00874906	0.342649	17	ACAT1/ATOX1/ATP5MC2/ATP5MG/FDXR/GSTO1/HSCB/NDUFAB1/NDUFB1/NDUFB8/NDUFB9/NDUFC1/NDUFS3/SLC25A1/SLC25A19/UQCRB/UQCRQ
REACTOME_ALPHA_PROTEIN_KINASE_1_SIGNALING_PATHWAY	Alpha-protein kinase 1 signaling pathway	3/892	11/21728	0.00888438	0.342649	3	ALPK1/TAB2/TIFA
REACTOME_MET_ACTIVATES_RAP1_AND_RAC1	MET activates RAP1 and RAC1	3/892	11/21728	0.00888438	0.342649	3	GAB1/GRB2/RAP1A
REACTOME_MITOCHONDRIAL_FATTY_ACID_BETA_OXIDATION_OF_SATURATED_FATTY_ACIDS	mitochondrial fatty acid beta-oxidation of saturated fatty acids	3/892	11/21728	0.00888438	0.342649	3	ACADS/HADH/MECR
GOLDRATH_HOMEOSTATIC_PROLIFERATION	Up-regulated in CD8+ [GeneID=925] T lymphocytes undergoing homeostatic proliferation (HP) versus the naive cells; these genes are not up-regulated versus effector or memory cell population.	13/892	150/21728	0.00897546	0.343071	13	AMZ2/ARL14EP/GALK1/GPX1/NDUFAB1/NDUFC1/PDCD2/PPA1/PRPS2/PSMC5/QDPR/TRIM43/UBALD2
TAKAO_RESPONSE_TO_UVB_RADIATION_UP	Genes up-regulated in primary tissue culture of epidermal kerationcytes after UVB irradiation.	9/892	87/21728	0.00934693	0.354108	9	DBI/PFDN5/PLP2/PTOV1/RPL21/RPLP0/SELENOW/SEM1/TXN
FARMER_BREAST_CANCER_APOCRINE_VS_BASAL	Genes which best discriminate between two groups of breast cancer according the status of ESR1 and AR [GeneID=2099;367]: apocrine (ESR1- AR+) vs basal (ESR1- AR-).	23/892	329/21728	0.00945935	0.355224	23	ACAD8/AKR1A1/ATP7A/CCNDBP1/CYP51A1/DALRD3/DBI/EGF/HOXB2/HPRT1/INPP4B/KRT18/MSMO1/MSX2/PGRMC2/PLAGL1/PNISR/PPIC/PTK6/S100A13/SLC9A3R1/UBE2E3/ZKSCAN1
FISCHER_DIRECT_P53_TARGETS_META_ANALYSIS	Genes directly bound and regulated by TP53[GeneID=7157].	22/892	311/21728	0.00965654	0.356524	22	AMZ2/ASTN2/BAX/BORCS7/CD82/DHRS3/EPM2AIP1/FBXW7/FDXR/GPX1/GSS/HSPA4L/KRT8/LNPEP/NINJ1/NUPR1/PRDM1/RNF19B/RPS19/SYNC/TP53I3/ZNF37A
GAUSSMANN_MLL_AF4_FUSION_TARGETS_C_DN	Down-regulated genes from the set C (Fig. 5a): specific to cells expressing AF4-MLL [GeneID=4299;4297] fusion protein alone.	4/892	21/21728	0.00966077	0.356524	4	AHI1/ARHGAP22/ASNS/NPY1R
IVANOVA_HEMATOPOIESIS_INTERMEDIATE_PROGENITOR	Genes in the expression cluster 'Intermediate Progenitors Shared': up-regulated in hematopoietic intemediate progenitor cells from adult bone marrow and fetal liver.	12/892	135/21728	0.00974381	0.356524	12	ARMT1/BET1/CITED2/CTSZ/DBI/EIF6/GALK1/GTF3A/KLHL23/LMAN2/MTG1/PYCARD
REACTOME_APC_C_MEDIATED_DEGRADATION_OF_CELL_CYCLE_PROTEINS	APC/C-mediated degradation of cell cycle proteins	9/892	88/21728	0.010044	0.364393	9	ANAPC10/ANAPC5/CCNA1/CCNA2/MAD2L1/PSMB1/PSMC5/PSMD12/SEM1
OSMAN_BLADDER_CANCER_DN	Genes down-regulated in blood samples from bladder cancer patients.	28/892	427/21728	0.0104123	0.369551	28	CLIP1/EPM2AIP1/FAM120AOS/IFT20/MAP3K13/MRPS6/NINJ1/PITPNC1/PRKAR1A/PUM1/RPL14/RPL22/RPL34/RPL35A/RPL36/RPL38/RPLP0/RPS3A/RPSA/SAP30BP/SPATA2L/SRSF4/SRSF8/SS18L2/TMCC3/UST/WIPI2/ZNF431
BIOCARTA_MET_PATHWAY	Signaling of Hepatocyte Growth Factor Receptor	5/892	33/21728	0.0105293	0.369551	5	DOCK1/GAB1/GRB2/MAPK8/RAP1A
LIANG_HEMATOPOIESIS_STEM_CELL_NUMBER_SMALL_VS_HUGE_DN	Genes down-regulated in LSK cells (bone marrow) as a function of a QTL for the size of hematopoietic stem cell (HSC) population: comparison of congenic D.B. Chr 3 (DB, small HSC population) vs parental D2 strain (huge HSC population).	5/892	33/21728	0.0105293	0.369551	5	ATP2A3/C4orf3/MAPK8/POLG2/WDR48
FIGUEROA_AML_METHYLATION_CLUSTER_3_UP	Cluster 3 of aberrantly hypermethylated genes in blasts from AML (acute myeloid leukemia) patients.	14/892	170/21728	0.0105315	0.369551	14	ADGRG6/BLOC1S1/CCDC34/EXOSC3/MSRB3/NRP2/NTN5/PIAS2/PIGZ/PRR18/RECQL5/SAP30BP/ZBTB45/ZNF662
BURTON_ADIPOGENESIS_PEAK_AT_24HR	Cluster 5: genes progressively up-regulated (peak at 24 h time point) during differentiation of 3T3-L1 fibroblasts into adipocytes in response to adipogenic hormones.	6/892	46/21728	0.0108657	0.374738	6	BBLN/CCNA2/GALK1/KPNA2/SLPI/TRAPPC5
REACTOME_ORGANELLE_BIOGENESIS_AND_MAINTENANCE	Organelle biogenesis and maintenance	21/892	296/21728	0.0109364	0.374738	21	AHI1/ATP5F1A/ATP5MC2/ATP5MG/BBS12/BBS7/CEP43/CHCHD3/CHCHD6/CRTC1/DYNC2H1/DYNC2I1/FBF1/GABPB1/HSP90AA1/IFT20/IFT57/POLG2/SCLT1/TFB1M/WDR19
FORTSCHEGGER_PHF8_TARGETS_UP	Genes up-regulated in HeLa cells (cervical carcinoma) upon knockdown of PHF8 [GeneID=23133] by RNAi.	20/892	278/21728	0.0111121	0.374738	20	ACVR2B/ASNS/BET1/CITED2/DHRS3/DPCD/DPY19L4/FBXW7/GABPB1/GABPB2/GKAP1/INSR/IQCG/JADE1/KRCC1/MESD/MOK/NUPR1/PIAS2/SLC2A3
REACTOME_SCF_SKP2_MEDIATED_DEGRADATION_OF_P27_P21	SCF(Skp2)-mediated degradation of p27/p21	7/892	60/21728	0.0111805	0.374738	7	CCNA1/CCNA2/PSMB1/PSMC5/PSMD12/PTK6/SEM1
VANTVEER_BREAST_CANCER_ESR1_DN	Down-regulated genes from the optimal set of 550 markers discriminating breast cancer samples by ESR1 [GeneID=2099] expression: ER(+) vs ER(-) tumors.	17/892	224/21728	0.0112745	0.374738	17	ABRACL/ASNS/BIN1/HEBP2/JRKL/KATNA1/MARCO/PHACTR2/S100A10/SEM1/SFT2D2/SH3BP1/SMCO4/TMEM123/TMSB10/UBE2E3/UGT8
KEGG_BIOSYNTHESIS_OF_UNSATURATED_FATTY_ACIDS	Biosynthesis of unsaturated fatty acids	4/892	22/21728	0.011431	0.374738	4	ACAA1/ACOX1/ELOVL6/SCD5
SESTO_RESPONSE_TO_UV_C3	Cluster 3: genes changed in primary keratinocytes by UVB irradiation.	4/892	22/21728	0.011431	0.374738	4	MAD2L1BP/MYD88/SOX9/TAX1BP3
FIGUEROA_AML_METHYLATION_CLUSTER_5_UP	Cluster 5 of aberrantly hypermethylated genes in blasts from AML (acute myeloid leukemia) patients.	3/892	12/21728	0.0114885	0.374738	3	ADGRG6/NRP2/PIAS2
MOOTHA_MITOCHONDRIA	Mitochondrial genes	29/892	450/21728	0.0115485	0.374738	29	ACAA1/ACAD8/ACADS/ACAT1/ATP5MC2/ATP5MG/ATP5MJ/BAX/BDH1/FDXR/GATB/HADH/MRPL20/MRPS7/NDUFA2/NDUFAB1/NDUFB1/NDUFB8/NDUFC1/NDUFS3/POLG2/PPA1/RPAIN/SLC25A1/SLC25A13/SLC25A38/TFB1M/TOMM22/UQCRB
REACTOME_SPHINGOLIPID_METABOLISM	Sphingolipid metabolism	9/892	90/21728	0.0115546	0.374738	9	ACER3/ARSG/ARSJ/CERS5/GLB1/GLB1L/SGMS2/SGPP2/UGT8
LEE_NEURAL_CREST_STEM_CELL_DN	Genes down-regulated in the neural crest stem cells (NCS), defined as p75+/HNK1+ [GeneID=4804;27087].	11/892	122/21728	0.0117734	0.375759	11	AGPAT4/CAPN6/CD82/HSPA4L/MPPED2/PLAGL1/PRR16/SLITRK5/SPRY1/WIF1/ZIC1
KEGG_BUTANOATE_METABOLISM	Butanoate metabolism	5/892	34/21728	0.0119372	0.375759	5	ACADS/ACAT1/BDH1/BDH2/HADH
VANASSE_BCL2_TARGETS_UP	Genes up-regulated in primary B lymphocytes engineered to overexpress BCL2 [GeneID=12043].	5/892	34/21728	0.0119372	0.375759	5	HSPA4L/LIFR/PPP1R2/PRDM1/SLPI
WP_HEPATOCYTE_GROWTH_FACTOR_RECEPTOR_SIGNALING	Hepatocyte growth factor receptor signaling	5/892	34/21728	0.0119372	0.375759	5	DOCK1/GAB1/GRB2/MAPK8/RAP1A
FOSTER_TOLERANT_MACROPHAGE_DN	Class NT (non-tolerizeable) genes: induced during the first LPS stimulation and induced at equal or greater degree in tolerant macrophages.	27/892	414/21728	0.0125242	0.3895	27	ADGRG6/CAMK2D/CITED2/CSRNP1/FAM241A/FNBP4/KATNA1/KHDRBS1/KIAA1109/MTFR2/NLRC5/PHC2/PLAGL1/PPA1/RAI14/RHBDF2/RIPK2/S100A10/SAMHD1/SDC4/SEC24B/SERPINA3/TAB2/TLK2/TMEM219/TMTC2/ZBTB8A
SCHAEFFER_PROSTATE_DEVELOPMENT_48HR_UP	Genes up-regulated in the urogenital sinus (UGS) of day E16 females exposed to the androgen dihydrotestosterone [PubChem=10635] for 48 h.	29/892	453/21728	0.0125557	0.3895	29	ABCA5/BDH1/BDH2/C5orf15/CITED2/DHRS3/DIO3/EVA1C/GLB1L2/HEBP2/ITGB4/KCNJ16/LLGL2/LPAR6/MRPS6/PLCD1/RNF32/SFRP2/SKAP2/SNTA1/SOX9/TINAGL1/TLE6/TMEM117/TMEM35B/TMEM37/TMEM44/TRIM2/WIF1
REACTOME_CLASS_I_MHC_MEDIATED_ANTIGEN_PROCESSING_PRESENTATION	Class I MHC mediated antigen processing & presentation	25/892	377/21728	0.0131132	0.402563	25	ANAPC10/ANAPC5/BLMH/ERAP1/ERAP2/FBXW4/FBXW7/HACE1/LNPEP/MRC2/MYD88/PSMB1/PSMC5/PSMD12/RNF19B/RNF25/RNF4/S100A1/SEC24B/SEC24D/SEM1/UBE2E3/UBE2O/UBE3A/UFL1
HOFFMANN_IMMATURE_TO_MATURE_B_LYMPHOCYTE_DN	Genes down-regulated during differentiation of immature to mature B lymphocyte.	6/892	48/21728	0.0132894	0.402563	6	ACY1/EMID1/GALK1/HBS1L/SNRPC/TAX1BP3
SHETH_LIVER_CANCER_VS_TXNIP_LOSS_PAM5	Cluster PAM5: genes changed exclusively in hepatocellular carcinoma (HCC) samples from 27 month old mice deficient for TXNIP [GeneID=10628].	10/892	108/21728	0.0133792	0.402563	10	CCR10/CIT/ELOVL4/FUT1/MCUB/NAA11/RAB3IL1/SOWAHA/UBE2E3/ZBTB45
REACTOME_TELOMERE_EXTENSION_BY_TELOMERASE	Telomere Extension By Telomerase	4/892	23/21728	0.013397	0.402563	4	CCNA1/CCNA2/GAR1/TERF1
MUNSHI_MULTIPLE_MYELOMA_UP	Genes up-regulated in multiple myeloma (MM) compared to normal plasma cells from the patient's identical twin.	8/892	77/21728	0.013541	0.402563	8	DBI/FKBP2/KRT8/LIFR/PSMB1/RHOD/XRCC5/ZC3H12D
PURBEY_TARGETS_OF_CTBP1_AND_SATB1_UP	Genes up-regulated in HEK-293 cells (fibroblast) upon knockdown of both CTBP1 and SATB1 [GeneID=1487, 6304] by RNAi.	8/892	77/21728	0.013541	0.402563	8	HBS1L/KATNA1/PNISR/RPL34/RPSA/SLC2A3/TMEM184B/ZNF330
BENPORATH_ES_1	Set 'ES exp1': genes overexpressed in human embryonic stem cells according to 5 or more out of 20 profiling studies.	25/892	379/21728	0.0139278	0.40723	25	ABCE1/CCNA2/ELOVL6/EXOSC9/FGF2/FOXD3/GPR176/JADE1/KPNA2/KRT8/LARP7/NMU/NUP37/PDCD2/PITPNC1/PLAAT3/PNISR/RCC1L/SCGB3A2/SFRP2/SNRPN/TDRP/TERF1/WDR12/ZGRF1
HOSHIDA_LIVER_CANCER_SUBCLASS_S3	Genes from 'subtype S3' signature of hepatocellular carcinoma (HCC): hepatocyte differentiation.	19/892	266/21728	0.0140364	0.40723	19	ACADS/ACOX1/ACY1/ATOX1/BDH1/BLOC1S1/CNGA1/FKBP2/GSTO1/HADH/INSR/MGST2/MSMO1/QDPR/SERPINA3/SLPI/SPARCL1/TINAGL1/UQCRB
SEAVEY_EPITHELIOID_HEMANGIOENDOTHELIOMA	"Genes overexpressed in Epithelioid Hemangioendothelioma versus Angiosarcoma, Kaposi Sarcoma, Hemangioblastoma, and Liver"	9/892	93/21728	0.0141305	0.40723	9	C17orf58/ERAP2/FGF2/MELTF/MSRB3/MXRA7/TINAGL1/VEPH1/WTIP
FU_INTERACT_WITH_ALKBH8	Proteins identified by mass spectrometry in complexes containing ALKBH8 [GeneID=91801].	3/892	13/21728	0.0144855	0.40723	3	DBI/HSP90AA1/TRMT112
WP_VITAMIN_B12_DISORDERS	Vitamin B12 disorders	3/892	13/21728	0.0144855	0.40723	3	CD320/MMAA/MMAB
KEGG_PEROXISOME	Peroxisome	8/892	78/21728	0.0145631	0.40723	8	ABCD2/ACAA1/ACOX1/GSTK1/PAOX/PEX11G/PEX3/PEX7
TAYLOR_METHYLATED_IN_ACUTE_LYMPHOBLASTIC_LEUKEMIA	Genes whose DNA methylation differed between primary ALL cells (acute lymphoblastic leukemia) and normal peripheral blood samples.	8/892	78/21728	0.0145631	0.40723	8	DPY30/EFNA5/FBXO36/HSPA4L/SNRPC/SPATA5/SUSD5/ZNF827
ZHANG_PROLIFERATING_VS_QUIESCENT	Genes up-regulated in HDMEC cells (microvascular endothelium): proliferating vs quiescent cells.	6/892	49/21728	0.0146327	0.40723	6	BAX/GPX1/GRB2/HSP90AA1/RPS19/TMSB10
KEGG_NEUROTROPHIN_SIGNALING_PATHWAY	Neurotrophin signaling pathway	11/892	126/21728	0.0147317	0.40723	11	BAD/BAX/CALML5/CAMK2D/GAB1/GRB2/MAPK8/NTF4/RAP1A/RIPK2/YWHAB
WP_NONALCOHOLIC_FATTY_LIVER_DISEASE	Nonalcoholic fatty liver disease	13/892	160/21728	0.0148552	0.40723	13	BAX/INSR/MAPK8/NDUFA13/NDUFA2/NDUFAB1/NDUFB1/NDUFB8/NDUFB9/NDUFC1/NDUFS3/UQCRB/UQCRQ
GROSS_HYPOXIA_VIA_HIF1A_DN	Genes down-regulated in SEND cells (skin endothelium) at hypoxia after knockdown of HIF1A [GeneID=3091] by RNAi.	10/892	110/21728	0.0150729	0.40723	10	ACER3/ATP7A/CSRNP1/EIF1B/HIGD1A/INSIG2/LNPEP/PNRC1/S100A13/TIAM2
REACTOME_MITOCHONDRIAL_BIOGENESIS	Mitochondrial biogenesis	9/892	94/21728	0.0150766	0.40723	9	ATP5F1A/ATP5MC2/ATP5MG/CHCHD3/CHCHD6/CRTC1/GABPB1/POLG2/TFB1M
KYNG_DNA_DAMAGE_BY_4NQO	Genes specifically responding to 4NQO treatment of primary fibroblasts.	5/892	36/21728	0.0151249	0.40723	5	ATOX1/CYP51A1/MOK/PDCD2/PPA1
WP_MITOCHONDRIAL_COMPLEX_IV_ASSEMBLY	Mitochondrial complex IV assembly	5/892	36/21728	0.0151249	0.40723	5	COA3/COX16/HIGD1A/PET100/TACO1
YANG_BREAST_CANCER_ESR1_UP	Genes up-regulated in early primary breast tumors expressing ESR1 [GeneID=2099] vs the ESR1 negative ones.	5/892	36/21728	0.0151249	0.40723	5	GSTM3/INPP4B/KRT18/TFF3/TNS2
MARTORIATI_MDM4_TARGETS_NEUROEPITHELIUM_UP	Genes up-regulated in apoptotic tissues (neuroepithelium) after MDM4 [GeneID=4194] knockout.	14/892	178/21728	0.0152824	0.4089	14	BAX/GALK1/HIGD1A/IFT20/ITGA9/LNPEP/PFKL/PLA2G12A/RPL36/RPS19/S100A10/SEM1/SF3B5/SLC2A3
STEARMAN_LUNG_CANCER_EARLY_VS_LATE_UP	Up-regulated genes classifying non-tumor lung tissues by age after incution of lung cancer by urethane injection [PubChem=5641]: early (24-26 weeks) vs late (46 weeks).	11/892	127/21728	0.0155517	0.411327	11	C22orf39/CAST/DNAJC10/GINM1/IFT20/KLF13/PIAS2/PTPRS/SLC35A1/VPS26B/WDR48
BIOCARTA_TFF_PATHWAY	Trefoil Factors Initiate Mucosal Healing	4/892	24/21728	0.0155653	0.411327	4	BAD/CTNNB1/GRB2/TFF3
TARTE_PLASMA_CELL_VS_PLASMABLAST_DN	Genes down-regulated in mature plasma cells compared with plasmablastic B lymphocytes.	21/892	307/21728	0.0159244	0.416907	21	ABCE1/ASNS/BAG1/BLMH/CASP6/CCNA2/DBI/GNL2/HPRT1/KPNA2/MAD2L1/MRPL58/PPP1R2/PRPS2/PSMC5/S100A10/SNRPC/SUMO2/TAX1BP3/TMSB10/TXN
KEGG_GLUTATHIONE_METABOLISM	Glutathione metabolism	6/892	50/21728	0.0160676	0.416907	6	GPX1/GSS/GSTK1/GSTM3/GSTO1/MGST2
LIM_MAMMARY_LUMINAL_MATURE_DN	Genes consistently down-regulated in mature mammary luminal cells both in mouse and human species.	9/892	95/21728	0.0160686	0.416907	9	CAMK2D/COL16A1/CYGB/SERPINH1/SPARCL1/TIAM2/TINAGL1/TSPAN2/WTIP
GREGORY_SYNTHETIC_LETHAL_WITH_IMATINIB	Genes identified as synthetic lethal with imatinib [PubChem=5291] in RNAi screen in K562 cells (CML, chronic myelogenous leukemia).	12/892	145/21728	0.0164882	0.420265	12	ATP7A/BAD/CAPN6/CTDSPL/GTF2H5/PGAP2/PGLS/PPP1R2/RAP1A/RPL21/SNTA1/UBE3A
SMITH_TERT_TARGETS_UP	Genes consistently up-regulated in HMEC cells (primary mammary epithelium) upon expression of TERT [GeneID=7015] off a retroviral vector.	12/892	145/21728	0.0164882	0.420265	12	ASNS/ATXN2L/CCNA1/DDX10/EXOSC7/FGF2/GNL2/GSS/JOSD1/MLH1/MRPL58/TSG101
CHARAFE_BREAST_CANCER_LUMINAL_VS_BASAL_UP	Genes up-regulated in luminal-like breast cancer cell lines compared to the basal-like ones.	25/892	385/21728	0.0166165	0.420265	25	ARFGEF3/ASTN2/BPTF/C17orf58/FAM110B/GGA1/GPR160/HID1/HPN/LLGL2/MIF4GD/MTERF2/NUCB2/PLA2G12A/SLC35A1/SLC9A3R1/SMIM14/SPATA2L/STARD10/STRADA/TFF3/TMEM150C/VIPR1/ZNF444/ZNF704
REACTOME_DETOXIFICATION_OF_REACTIVE_OXYGEN_SPECIES	Detoxification of Reactive Oxygen Species	5/892	37/21728	0.016913	0.420265	5	ATOX1/ATP7A/CCS/GPX1/TXN
VERRECCHIA_DELAYED_RESPONSE_TO_TGFB1	ECM related genes up-regulated later than 30 min following addition of TGFB1 [GeneID=7040] in dermal fibroblasts.	5/892	37/21728	0.016913	0.420265	5	COL16A1/CTNNB1/EFNA5/RHOD/THBS2
FLECHNER_PBL_KIDNEY_TRANSPLANT_REJECTED_VS_OK_UP	Genes up-regulated in peripheral blood lymphocytes (PBL) from patients with acute transplant rejection compared to those from patients with well functioning kidneys more than 1-year post transplant.	7/892	65/21728	0.0169224	0.420265	7	ICAM2/KPNA2/OTUD4/PLP2/TAX1BP3/UBE2E3/XRCC5
REACTOME_MITOCHONDRIAL_PROTEIN_IMPORT	Mitochondrial protein import	7/892	65/21728	0.0169224	0.420265	7	ATP5F1A/CHCHD3/HSCB/NDUFB8/SLC25A13/TOMM22/TOMM5
TURASHVILI_BREAST_LOBULAR_CARCINOMA_VS_LOBULAR_NORMAL_UP	Genes up-regulated in lobular carcinoma vs normal lobular breast cells.	9/892	96/21728	0.0171076	0.420265	9	BORCS7/FAM3B/FAM76B/IL20RA/MPPED2/SGK3/SMAD2/TRIM2/WIF1
KOHOUTEK_CCNT1_TARGETS	Genes down-regulated in E14 ES (embryonic stem) cells upon knockdown of CYCT1 [GeneID=904] by RNAi.	6/892	51/21728	0.0175967	0.420265	6	ANXA5/BBS7/ITGB4/KRT18/S100A1/S100A13
NATSUME_RESPONSE_TO_INTERFERON_BETA_DN	Genes down-regulated in T98 cells (glioma) 48 h after treatment with interferon beta.	6/892	51/21728	0.0175967	0.420265	6	BAG1/GSTO1/TMSB10/TP53I3/TXN/XRCC5
REACTOME_EXTENSION_OF_TELOMERES	Extension of Telomeres	6/892	51/21728	0.0175967	0.420265	6	CCNA1/CCNA2/GAR1/RPA3/TEN1/TERF1
REACTOME_DEFECTS_IN_COBALAMIN_B12_METABOLISM	Defects in cobalamin (B12) metabolism	3/892	14/21728	0.0178823	0.420265	3	CD320/MMAA/MMAB
LIU_CMYB_TARGETS_UP	Genes up-regulated in MCF-7 cells (breast cancer) by overexpression of CMYB [GeneID=4602] off adenovirus vector.	13/892	164/21728	0.0178945	0.420265	13	CALML5/CASP6/CITED2/CTNS/EMP3/GSTM3/LNPEP/MARCHF3/NUCB2/PEBP1/SERPINA3/SOX9/ST6GALNAC2
REACTOME_HEDGEHOG_OFF_STATE	Hedgehog 'off' state	10/892	113/21728	0.0179059	0.420265	10	DYNC2H1/IFT57/INTU/KIF7/PRKAR1A/PSMB1/PSMC5/PSMD12/SEM1/WDR19
REACTOME_ANTIGEN_PRESENTATION_FOLDING_ASSEMBLY_AND_PEPTIDE_LOADING_OF_CLASS_I_MHC	Antigen Presentation: Folding, assembly and peptide loading of class I MHC	4/892	25/21728	0.017942	0.420265	4	ERAP1/ERAP2/SEC24B/SEC24D
REACTOME_SIGNALING_BY_EGFR_IN_CANCER	Signaling by EGFR in Cancer	4/892	25/21728	0.017942	0.420265	4	EGF/GAB1/GRB2/HSP90AA1
WONG_ENDMETRIUM_CANCER_UP	Genes up-regulated in cancer endometrium samples compared to the normal endometrium.	4/892	25/21728	0.017942	0.420265	4	KANK4/SERPINA3/TFF3/ZIC1
SMID_BREAST_CANCER_RELAPSE_IN_BRAIN_DN	Genes down-regulated in brain relapse of breast cancer.	8/892	81/21728	0.0179651	0.420265	8	ARMT1/ASTN2/GATB/GSTM3/PGRMC2/QDPR/ST6GALNAC2/TFF3
KEGG_PARKINSONS_DISEASE	Parkinson's disease	11/892	130/21728	0.0182176	0.423044	11	ATP5F1A/ATP5MC2/NDUFA2/NDUFAB1/NDUFB1/NDUFB8/NDUFB9/NDUFC1/NDUFS3/UQCRB/UQCRQ
BRUNO_HEMATOPOIESIS	Genes that are rapidly down-regulated as multipotential cells of the FDCP-mix hematopoiesis model undergo differentiation and loose their self-renewal and proliferation properties.	7/892	66/21728	0.0182815	0.423044	7	CPE/ELOVL6/GALK1/GLB1/MSMO1/REPS1/ZNF106
KUMAR_PATHOGEN_LOAD_BY_MACROPHAGES	Genes indentified by RNAi screen as regulating infection of THP-1 cells (macrophage) with Mycobacterium tuberculosis.	19/892	274/21728	0.0185937	0.427956	19	ASTN2/ATP7A/C17orf80/CSRNP1/DPY30/DYNC2I1/FOXD3/FUCA2/GGA1/IL17D/MCUB/MRPL20/N4BP2/POP5/RAB3IL1/RAET1L/TLE6/VPS26B/ZNF827
BURTON_ADIPOGENESIS_PEAK_AT_8HR	Cluster 3: genes maximally expressed at 8 hr time point during differentiation of 3T3-L1 fibroblasts into adipocytes in response to adipogenic hormones.	5/892	38/21728	0.0188359	0.430851	5	GSTO1/PPA1/PPP1R2/PRR5/SAMHD1
REACTOME_REGULATION_OF_HSF1_MEDIATED_HEAT_SHOCK_RESPONSE	Regulation of HSF1-mediated heat shock response	8/892	82/21728	0.019216	0.430851	8	BAG1/HSPA4L/NUP37/NUP43/NUP85/RPA3/RPS19BP1/SERPINH1
SATOH_COLORECTAL_CANCER_MYC_UP	Metabolic related genes that showed positive correlation with MYC expression in CRC tissues	8/892	82/21728	0.019216	0.430851	8	ASNS/HPRT1/MECR/MTHFD1L/POLR2I/PRPS2/SLC25A19/UMPS
CHIANG_LIVER_CANCER_SUBCLASS_INTERFERON_DN	All marker genes down-regulated in the 'interferon' subclass of hepatocellular carcinoma (HCC).	6/892	52/21728	0.0192228	0.430851	6	ACOX1/CCDC170/CRLS1/GABPB2/SLC16A10/TMEM150C
WINTER_HYPOXIA_DN	Genes down-regulated in head and neck tumor samples which clustered around known hypoxia genes.	6/892	52/21728	0.0192228	0.430851	6	FBLN5/ICAM2/PARM1/SYNE1/SYNPO2/ZSCAN18
BLALOCK_ALZHEIMERS_DISEASE_INCIPIENT_DN	Genes down-regulated in patients at the incipient stage of Alzheimer's disease.	13/892	166/21728	0.0195798	0.436569	13	ACAD8/BBLN/DDX5/DEAF1/HADH/HSP90AA1/MGLL/NDUFB8/PPA1/RB1CC1/RPL14/RPL38/TSPOAP1
YAO_TEMPORAL_RESPONSE_TO_PROGESTERONE_CLUSTER_17	Genes co-regulated in uterus during a time course response to progesterone [PubChem=5994]: SOM cluster 17.	14/892	184/21728	0.0198126	0.437648	14	ABRACL/BAG1/GNG10/IMPDH2/MRPL58/MRPS7/NDUFAB1/NDUFB9/NDUFS3/PDCD2/TMEM160/UQCRQ/WTAP/XRCC5
HAHTOLA_MYCOSIS_FUNGOIDES_CD4_DN	Genes down-regulated in T helper cells (defines as CD4+) isolated from patients with mucosis fungoides compared to those from normal control donors.	10/892	115/21728	0.0200007	0.437648	10	ABCE1/ICAM2/IMPDH2/NLRP1/NUCB2/PEBP1/PGRMC2/PPP1R2/RNF4/TMEM123
LIEN_BREAST_CARCINOMA_METAPLASTIC_VS_DUCTAL_DN	Genes down-regulated between two breast carcinoma subtypes: metaplastic (MCB) and ductal (DCB).	10/892	115/21728	0.0200007	0.437648	10	GSTM3/HID1/IL20RA/KRT18/NME5/PLAAT3/PRR5-ARHGAP8/SCGB2A2/SLC9A3R1/TFF3
MOOTHA_HUMAN_MITODB_6_2002	Mitochondrial genes; based on literature and sequence annotation resources and converted to Affymetrix HG-U133A probe sets.	27/892	431/21728	0.0200522	0.437648	27	ACAD8/ACADS/ACAT1/ATP5MC2/ATP5MG/BAD/BAX/BDH1/FDXR/GATB/HADH/MRPL20/MRPS7/NDUFA2/NDUFAB1/NDUFB1/NDUFB8/NDUFC1/NDUFS3/POLG2/RPS3A/SLC25A1/SLC25A13/TFB1M/TOMM22/TXN/UQCRB
LIU_PROSTATE_CANCER_DN	Genes down-regulated in prostate cancer samples.	30/892	491/21728	0.0201886	0.437648	30	ANK2/ANKRD35/BDH2/C14orf28/COL16A1/EVA1C/FBLN5/FXYD6/GSTM3/ITGA9/MELTF/MRC2/MSRB3/MXRA7/MYL9/MYO15B/NLRP1/NR3C2/PLAGL1/PLEKHH2/PPIC/RAP1A/SGPP2/ST6GALNAC2/SYNPO2/TMEM200B/WIF1/WNT2B/ZBTB47/ZNF827
DURAND_STROMA_NS_UP	Genes up-regulated in the HSC non-supportive stromal cell lines.	13/892	167/21728	0.0204659	0.437648	13	AIG1/COA3/ELOVL4/GJB3/GPR176/LLGL2/LPAR6/MYL9/NANOS1/PARM1/PEBP1/SLC2A3/TMEM170B
REACTOME_SIGNALING_BY_ERBB2_IN_CANCER	Signaling by ERBB2 in Cancer	4/892	26/21728	0.0205322	0.437648	4	EGF/GAB1/GRB2/HSP90AA1
PURBEY_TARGETS_OF_CTBP1_NOT_SATB1_UP	Genes up-regulated in HEK-293 cells (fibroblast) upon knockdown of CTBP1 but not of SATB1 [GeneID=1487, 6304] by RNAi.	20/892	296/21728	0.0206139	0.437648	20	BAX/BIN1/CCDC34/CHCHD6/CYP51A1/DDX5/EXOSC7/IMMP2L/INSR/KPNA2/NMU/RNF4/SERPINH1/SFRP2/SLITRK5/SMTN/SPAG16/TMEM242/TRIM47/TSPAN2
KIM_WT1_TARGETS_DN	Genes down-regulated in UB27 cells (osteosarcoma) at any time point after inducing the expression of a mutant form of WT1 [GeneID=7490].	29/892	472/21728	0.0207005	0.437648	29	AASDHPPT/ASNS/BAD/CCNA2/CITED2/ELOVL6/FNBP4/GSTK1/GTF2H5/HADH/KIF18A/MAD2L1/MARCO/NKTR/NUDT6/OARD1/PITX2/PLA2G12A/PLAGL1/POP5/PPIG/PRR16/PTK6/RPL36/SEC24D/SGK3/TMEM160/WIPI1/ZNHIT1
ACEVEDO_NORMAL_TISSUE_ADJACENT_TO_LIVER_TUMOR_DN	Genes down-regulated in normal tissue adjacent to liver tumor, compared to the normal liver samples.	23/892	354/21728	0.0208404	0.437648	23	ARHGAP10/CAPN6/CYGB/GTF3A/HADH/KANK4/MYDGF/NAA38/NDUFB8/NINJ1/PGRMC2/PLAAT3/RDH5/SDC4/SH3BGRL2/SLC25A1/STARD10/TFF3/TMEM160/VPS26B/WBP2/ZNF330/ZNHIT1
KEGG_SPHINGOLIPID_METABOLISM	Sphingolipid metabolism	5/892	39/21728	0.0208972	0.437648	5	ACER3/GLB1/SGMS2/SGPP2/UGT8
DARWICHE_PAPILLOMA_RISK_HIGH_UP	Genes up-regulated during skin tumor progression from normal skin to high risk papilloma.	12/892	150/21728	0.0209572	0.437648	12	BBLN/CALML5/GALK1/HBS1L/KLF13/PFKL/PPIC/QDPR/RPS3A/SAMHD1/SLPI/TXN
WAKABAYASHI_ADIPOGENESIS_PPARG_RXRA_BOUND_36HR	Genes with promoters bound by both PPARG and RXRA [GeneID=5468, 6256] at 36 h time point of adipocyte differentiation of 3T3-L1 cells (preadipocyte).	12/892	150/21728	0.0209572	0.437648	12	ACAA1/ACADS/ACOX1/BMP2K/DBI/ELMOD2/MYD88/OXSR1/PEX11G/PNRC1/TMCC3/ZBTB2
BYSTRYKH_HEMATOPOIESIS_STEM_CELL_QTL_CIS	Transcripts in hematopoietic stem cells (HSC) which are cis-regulated (i.e., modulated by a QTL (quantitative trait locus) in close proximity to the gene).	11/892	133/21728	0.0212089	0.438978	11	ATP5MJ/COA3/D2HGDH/DBI/DPP7/MRPS7/PITX2/RPL26/SCOC/SNHG6/TMEM234
PID_P75_NTR_PATHWAY	p75(NTR)-mediated signaling	7/892	68/21728	0.021226	0.438978	7	BAD/CASP6/MAPK8/MYD88/NTF4/RHOC/RIPK2
LUND_SILENCED_BY_METHYLATION	Genes up-regulated in FE-8 cells (fibroblasts) upon treatment with azacitidine [PubChem=9444].	3/892	15/21728	0.0216831	0.44353	3	RNF4/SDC4/TMEM101
SCHAVOLT_TARGETS_OF_TP53_AND_TP63	Genes up-regulated by TP53 [GeneID=7157] and down-regulated by an isoform of TP63 [GeneID=8626] in primary HEK cells (epidermal keratinocytes).	3/892	15/21728	0.0216831	0.44353	3	BAX/FDXR/TP53I3
MENSE_HYPOXIA_UP	Hypoxia response genes up-regulated in both astrocytes and HeLa cell line.	9/892	100/21728	0.0217569	0.44353	9	C4orf3/DPCD/INSIG2/JMJD6/PRPSAP1/SERGEF/SLC2A3/SPAG4/ZBTB25
ONDER_CDH1_SIGNALING_VIA_CTNNB1	Genes changed in HMLE cells (mmortalized nontransformed mammary epithelium) after RNAi knockdown of both CDH1 and CTNNB1 [GeneID=999;1499], compared to the knockdown of CDH1 alone.	8/892	84/21728	0.0219019	0.444369	8	ARHGAP22/BIN1/CD82/FBLN5/MIOS/MYL9/NUPR1/SOX9
RICKMAN_TUMOR_DIFFERENTIATED_WELL_VS_POORLY_UP	Up-regulated genes that vary between HNSCC (head and neck squamous cell carcinoma) groups formed on the basis of their level of pathological differentiation: well vs poorly differentiated tumors.	17/892	242/21728	0.0224098	0.449106	17	ACVR2B/ATP5F1A/ATP5MC2/CCDC28B/CHCHD6/EMID1/GTF3A/LIFR/OARD1/PNISR/RPL35A/SIM2/SNHG6/SYNPO2/TERF1/TSPOAP1/ZNF704
JISON_SICKLE_CELL_DISEASE_DN	Genes down-regulated in peripheral blood mononuclear cells (PBMC) from sickle cell disease patients compared to those from healthy subjects.	14/892	187/21728	0.0224263	0.449106	14	ARHGEF7/ATXN2L/DDX5/FNBP4/IMPDH2/OTUD4/PNMT/RPL14/RPL21/RPL22/RPLP0/SETD2/SRSF8/ZNF354A
CHNG_MULTIPLE_MYELOMA_HYPERPLOID_UP	Protein biosynthesis, transport or catabolism genes up-regulated in hyperploid multiple myeloma (MM) compared to the non-hyperploid MM samples.	6/892	54/21728	0.0227756	0.449106	6	RPL14/RPL21/RPL35A/RPL36/RPS19/RPSA
MORI_PLASMA_CELL_UP	Up-regulated genes in the B lymphocyte developmental signature, based on expression profiling of lymphomas from the Emu-myc transgenic mice: plasma cell.	6/892	54/21728	0.0227756	0.449106	6	BET1/CCDC47/GPR160/LARP1B/OSTC/SGPP2
PID_TAP63_PATHWAY	Validated transcriptional targets of TAp63 isoforms	6/892	54/21728	0.0227756	0.449106	6	BAX/DHRS3/EVPL/FDXR/ITGB4/TP53I3
JECHLINGER_EPITHELIAL_TO_MESENCHYMAL_TRANSITION_UP	Genes up-regulated during epithelial to mesenchymal transition (EMT) induced by TGFB1 [GeneID=7040] in the EpH4 cells (mammary epithelium cell line transformed by HRAS [GeneID=3265]).	7/892	69/21728	0.0228151	0.449106	7	ASNS/CTSZ/GALK1/PPIC/RNASET2/SERPINH1/SLPI
WANG_ESOPHAGUS_CANCER_VS_NORMAL_DN	Down-regulated genes specific to esophageal adenocarcinoma (EAC) relative to normal tissue.	9/892	101/21728	0.0230483	0.449106	9	ACAA1/ACOX1/CAST/FUT1/NLRP2/NUCB2/SLC9A3R1/ST6GALNAC2/TXNDC17
OHM_METHYLATED_IN_ADULT_CANCERS	Genes showing frequent DNA methylation and which are silenced in adult cancers but remain unmethylated in embryonic carcinoma and embryonic stem (ES) cells.	4/892	27/21728	0.0233406	0.449106	4	BRCA1/MLH1/PYCARD/SFRP2
REACTOME_ATF4_ACTIVATES_GENES_IN_RESPONSE_TO_ENDOPLASMIC_RETICULUM_STRESS	ATF4 activates genes in response to endoplasmic reticulum stress	4/892	27/21728	0.0233406	0.449106	4	ASNS/EXOSC3/EXOSC7/EXOSC9
SHARMA_PILOCYTIC_ASTROCYTOMA_LOCATION_UP	Genes up-regulated in pilocytic astrocytoma (PA) from supratentorial regions compared to the infratentorial PA tumors.	4/892	27/21728	0.0233406	0.449106	4	PSMD12/SGMS2/SIX1/TIFA
WP_SPHINGOLIPID_METABOLISM_INTEGRATED_PATHWAY	Sphingolipid metabolism: integrated pathway	4/892	27/21728	0.0233406	0.449106	4	CERS5/SGMS2/SGPP2/UGT8
SERVITJA_LIVER_HNF1A_TARGETS_UP	Genes up-regulated in liver tissue upon knockout of HNF1A [GeneID=6927].	11/892	135/21728	0.0233942	0.449106	11	ABCD2/ASNS/CBR3/CCNA2/ELOVL6/GALK1/MAD2L1/MGST2/SLPI/SPARCL1/TMTC2
GOTZMANN_EPITHELIAL_TO_MESENCHYMAL_TRANSITION_DN	Genes down-regulated in MMH-RT cells (hepatocytes displaying an invasive, metastatic phenotype) during epithelial to mesenchymal transition (EMT).	15/892	207/21728	0.0240884	0.460369	15	BAX/CD82/CPE/CTNNB1/FKBP2/GSS/ITGB4/PDCD2/PFKL/PSMC5/S100A13/SDC4/SLC35A1/SLC9A3R1/STAC
WP_3Q29_COPY_NUMBER_VARIATION_SYNDROME	3q29 copy number variation syndrome	7/892	70/21728	0.0244844	0.465656	7	CEP43/DYNC2H1/DYNC2I1/FBXW7/MAD2L1BP/MELTF/PIGZ
REACTOME_NEUTROPHIL_DEGRANULATION	Neutrophil degranulation	29/892	479/21728	0.0245826	0.465656	29	A1BG/ACAA1/ACTR10/CALML5/COMMD9/CTSZ/DPP7/FUCA2/GLB1/HEBP2/HSP90AA1/IMPDH2/NHLRC3/PFKL/PSMB1/PSMD12/PYCARD/RAB24/RAB37/RAP1A/RNASET2/SERPINA3/SLC15A4/SLC2A3/SLPI/TOM1/TRPM2/UNC13D/XRCC5
SASSON_RESPONSE_TO_GONADOTROPHINS_UP	Genes up-regulated in primary granulosa cells after stimulation with LH or FSH gonadotrophic hormones for 24 h.	8/892	86/21728	0.0248425	0.468505	8	BAD/BAG1/CDC42EP4/FDXR/JMJD6/MSMO1/POP5/PRKAR1A
LIN_MELANOMA_COPY_NUMBER_DN	Candidate genes in significant regions of chromosomal copy number losses in a panel of melanoma samples.	5/892	41/21728	0.0254476	0.475077	5	ATP5MJ/CRYL1/LPAR6/PROSER1/RPL21
ENK_UV_RESPONSE_KERATINOCYTE_DN	Genes down-regulated in NHEK cells (normal epidermal keratinocytes) after UVB irradiation.	29/892	481/21728	0.0257899	0.475077	29	AASDHPPT/ABCE1/ARHGEF7/BET1/BLMH/BPTF/CLIP1/COL16A1/CYP51A1/DHRS3/GOLGA4/HSPA4L/MAD2L1/MSMO1/PCMT1/PEX3/PGRMC2/PPIG/PRKAR1A/PTOV1/PTP4A2/RPA3/SEC24B/SLC2A3/SLC35A1/TCFL5/TERF1/TLK2/UMPS
MACLACHLAN_BRCA1_TARGETS_DN	Genes down-regulated in SW480 cells (colon cancer with mutated p53 [GeneID=7157]) upon expression of BRCA1 [GeneID=672] off an adenovirus vector.	3/892	16/21728	0.0258891	0.475077	3	BAX/COL16A1/GRB2
PID_SMAD2_3PATHWAY	Regulation of cytoplasmic and nuclear SMAD2/3 signaling	3/892	16/21728	0.0258891	0.475077	3	CTDSPL/KPNA2/SMAD2
REACTOME_PI3K_EVENTS_IN_ERBB2_SIGNALING	PI3K events in ERBB2 signaling	3/892	16/21728	0.0258891	0.475077	3	EGF/GAB1/GRB2
WP_PATHWAYS_OF_NUCLEIC_ACID_METABOLISM_AND_INNATE_IMMUNE_SENSING	Pathways of nucleic acid metabolism and innate immune sensing	3/892	16/21728	0.0258891	0.475077	3	RNASEH2C/RNASET2/SAMHD1
ZHONG_RESPONSE_TO_AZACITIDINE_AND_TSA_DN	Genes down-regulated in 3 out of 4 NSCLC cell lines (non-small cell lung cancer) after treatment with azacitidine [PubChem=9444] and TSA [PubChem=5562].	7/892	71/21728	0.0262356	0.475077	7	C5orf15/CCNA2/GATB/MRPL58/NDUFC1/PDCD2/RPL22
REACTOME_ER_TO_GOLGI_ANTEROGRADE_TRANSPORT	ER to Golgi Anterograde Transport	12/892	155/21728	0.0262678	0.475077	12	ACTR10/ANK2/BET1/COG1/COPG1/CTSZ/GORASP1/LMAN2/SEC22C/SEC24B/SEC24D/TRAPPC5
IWANAGA_CARCINOGENESIS_BY_KRAS_PTEN_UP	Cluster 1: genes up-regulated in lung tissue samples from mice with oncogenic form of KRAS [GeneID=3845] and inactivated PTEN [GeneID=5728].	14/892	191/21728	0.0263021	0.475077	14	COPG1/ENPEP/HIGD1A/IL36RN/INTS2/MAPK8/NTF4/NUCB2/NUDT6/PPIC/SERPINA3/TDRP/WWP2/ZNF827
LOPES_METHYLATED_IN_COLON_CANCER_DN	Genes un-methylated aberrantly in HCT116 and Colo320 (colon cancer) cells.	4/892	28/21728	0.0263707	0.475077	4	EPM2AIP1/MLH1/PITX2/RPA3
REACTOME_REGULATION_OF_MRNA_STABILITY_BY_PROTEINS_THAT_BIND_AU_RICH_ELEMENTS	Regulation of mRNA stability by proteins that bind AU-rich elements	8/892	87/21728	0.0264117	0.475077	8	EXOSC3/EXOSC7/EXOSC9/PSMB1/PSMC5/PSMD12/SEM1/YWHAB
REACTOME_DEADENYLATION_DEPENDENT_MRNA_DECAY	Deadenylation-dependent mRNA decay	6/892	56/21728	0.0267449	0.479059	6	CNOT10/EXOSC3/EXOSC7/EXOSC9/HBS1L/LSM6
WP_INTEGRINMEDIATED_CELL_ADHESION	Integrin-mediated cell adhesion	9/892	104/21728	0.0272497	0.486066	9	ARHGEF7/BUB1B-PAK6/CAPN6/DOCK1/GRB2/ITGA10/ITGA9/ITGB4/RAP1A
CHEN_HOXA5_TARGETS_9HR_DN	Genes down-regulated 9 h after induction of HoxA5 [GeneID=3205] expression in a breast cancer cell line.	5/892	42/21728	0.0279425	0.487189	5	COA3/MYL9/PRR16/SERPINH1/TOMM22
KEGG_FATTY_ACID_METABOLISM	Fatty acid metabolism	5/892	42/21728	0.0279425	0.487189	5	ACAA1/ACADS/ACAT1/ACOX1/HADH
PID_TCPTP_PATHWAY	Signaling events mediated by TCPTP	5/892	42/21728	0.0279425	0.487189	5	EGF/GAB1/GRB2/INSR/KPNA2
SASSON_RESPONSE_TO_FORSKOLIN_UP	Genes up-regulated in primary granulosa cells in response to forskolin [PubChem=47936].	8/892	88/21728	0.0280484	0.487189	8	BAD/BAG1/CDC42EP4/FDXR/JMJD6/MSMO1/POP5/PRKAR1A
HAN_SATB1_TARGETS_UP	Genes up-regulated in MDA-MB-231 cells (breast cancer) after knockdown of SATB1 [GeneID=6304] by RNAi.	26/892	425/21728	0.0286547	0.487189	26	ACAA1/ADGRG6/AHI1/CD82/CHST3/CITED2/CNOT10/CTNNB1/CTSZ/DDX10/EPM2AIP1/GRAP2/GSTM3/INSIG2/LATS1/MSMO1/MYL9/NKTR/PTK6/SAMHD1/SERPINH1/SLC2A3/SLPI/SPAG4/TP53I3/ULBP2
DELASERNA_MYOD_TARGETS_DN	Genes down-regulated in NIH 3T3 cells (fibroblasts) 24 h after inducing MyoD [GeneID=4654] differentiation program.	6/892	57/21728	0.028891	0.487189	6	ARL14EP/CAPN6/FNBP4/PLP2/RAB24/STXBP5
GOLDRATH_ANTIGEN_RESPONSE	Genes up-regulated at the peak of an antigen response of naive CD8+ [GeneID=925;926] T-cells.	23/892	366/21728	0.0291678	0.487189	23	ABRACL/BRCA1/C4orf3/CCNA2/CITED2/DBI/EMP3/GNG10/GSTO1/KPNA2/MAD2L1/PLP2/PRDM1/RPA3/S100A10/S100A13/SERPINA3/SKAP2/SLC2A3/SLPI/STARD10/TMEM37/TXN
LU_EZH2_TARGETS_UP	Genes up-regulated in SKOV3ip1 cells (ovarian cancer) upon knockdown of EZH2 [GeneID=2146] by RNAi.	19/892	288/21728	0.0292308	0.487189	19	ATOX1/HSCB/MSRB3/NAA38/NEURL3/PFKL/RCC1L/RPAIN/RPL36/RPS19BP1/S100A13/SDC4/TEDC1/TLK2/TOMM22/TRAPPC5/TRIM47/ZMAT5/ZNHIT1
FIGUEROA_AML_METHYLATION_CLUSTER_6_UP	Cluster 6 of aberrantly hypermethylated genes in blasts from AML (acute myeloid leukemia) patients.	11/892	140/21728	0.0295695	0.487189	11	ADGRG6/CCDC34/EXOSC3/JOSD1/NRP2/NTN5/PIAS2/PIGZ/RECQL5/SAP30BP/SGPP2
WAMUNYOKOLI_OVARIAN_CANCER_GRADES_1_2_UP	Genes up-regulated in mucinous ovarian carcinoma tumors of grades 1 and 2 compared to the normal ovarian survace epithelium tissue.	11/892	140/21728	0.0295695	0.487189	11	BAG1/CCNDBP1/CYP51A1/ELOVL6/GPR160/HIGD1A/LLGL2/MESD/SH3BGRL2/STXBP5/VSIG10
AIYAR_COBRA1_TARGETS_DN	Genes down-regulated in T47D cells (breast cancer) after COBRA1 [GeneID=25920] knockdown by RNAi.	4/892	29/21728	0.0296255	0.487189	4	BAG1/EPHB3/HPRT1/PSMD12
VALK_AML_CLUSTER_2	Top 40 genes from cluster 2 of acute myeloid leukemia (AML) expression profile; 71% of the samples are FAB M4 or M5 subtypes, and 82% bear internal tundem duplications in FLT3 [GeneID=2322].	4/892	29/21728	0.0296255	0.487189	4	ARHGAP22/DOCK1/HOXB2/SRSF8
LI_DCP2_BOUND_MRNA	Genes encoding mRNA transcripts specifically bound by DCP2 [GeneID=167227].	8/892	89/21728	0.029754	0.487189	8	DEAF1/DLEC1/JMJD6/NDUFA13/PSMC5/RPSA/SAP30BP/TACO1
SWEET_KRAS_ONCOGENIC_SIGNATURE	Genes that contributed maximally to the GSEA score of the up-regulated gene set from the KrasLA mouse model in two human lung cancer expression data sets comparing mutant vs normal KRAS [GeneID=3845].	8/892	89/21728	0.029754	0.487189	8	CITED2/FKBP2/GABPB2/HPN/KRT18/KRT8/RPL14/S100A1
DELACROIX_RARG_BOUND_MEF	Genes with DNA sequences bound by RARG [GeneID=5916] in MEF cells (embryonic fibroblast).	23/892	367/21728	0.0299617	0.487189	23	CEP95/COA3/CSDC2/CTNS/DDX5/DHRS3/GJB5/IL34/MMAA/NDUFB8/NUDT6/NUPR1/PITPNC1/PLAGL2/PSMD12/PTPRS/RB1CC1/RHOC/RHOD/RILP/SH3BP1/SLURP1/TNS2
CHESLER_BRAIN_QTL_CIS	Best cis-regulated quantitative trait loci (QTLs) in the mouse genome which modulate transcription in brain tissue.	7/892	73/21728	0.02999	0.487189	7	ACAA1/C4orf3/NCS1/OCIAD1/SCOC/SERPINA3/SNHG6
HUANG_GATA2_TARGETS_DN	Genes down-regulated in G1ME cells (megakaryocyte/erythroid progenitor lacking GATA1 [GeneID=2623]) upon knockdown of GATA2 [GeneID=2624] by RNAi.	7/892	73/21728	0.02999	0.487189	7	ASNS/JMJD6/MRPL38/MTHFD1L/PARM1/PLAGL2/SLC2A3
WP_7Q1123_COPY_NUMBER_VARIATION_SYNDROME	7q11.23 copy number variation syndrome	9/892	106/21728	0.0303335	0.487189	9	ATP5F1A/ATP5MC2/CLASP2/CTNNB1/ELN/FBLN5/GRB2/TSG101/UBE2E3
BIOCARTA_SPRY_PATHWAY	Sprouty regulation of tyrosine kinase signals	3/892	17/21728	0.0304991	0.487189	3	EGF/GRB2/SPRY1
BIOCARTA_TEL_PATHWAY	Telomeres, Telomerase, Cellular Aging, and Immortality	3/892	17/21728	0.0304991	0.487189	3	HSP90AA1/TERF1/XRCC5
GARGALOVIC_RESPONSE_TO_OXIDIZED_PHOSPHOLIPIDS_BROWN_UP	Genes from the brown module which are up-regulated in HAEC cells (primary aortic endothelium) after exposure to the oxidized 1-palmitoyl-2-arachidonyl-sn-3-glycerophosphorylcholine (oxPAPC).	3/892	17/21728	0.0304991	0.487189	3	CYP51A1/MSMO1/SLC2A3
KEGG_ONE_CARBON_POOL_BY_FOLATE	One carbon pool by folate	3/892	17/21728	0.0304991	0.487189	3	FTCD/MTFMT/MTHFD1L
REACTOME_GAB1_SIGNALOSOME	GAB1 signalosome	3/892	17/21728	0.0304991	0.487189	3	EGF/GAB1/GRB2
REACTOME_KSRP_KHSRP_BINDS_AND_DESTABILIZES_MRNA	KSRP (KHSRP) binds and destabilizes mRNA	3/892	17/21728	0.0304991	0.487189	3	EXOSC3/EXOSC7/EXOSC9
REACTOME_SIGNALING_BY_NTRK3_TRKC	Signaling by NTRK3 (TRKC)	3/892	17/21728	0.0304991	0.487189	3	BAX/GRB2/PTPRS
VANDESLUIS_COMMD1_TARGETS_GROUP_4_UP	Genes up-regulated in 9.5 days post coitus (dpc) embryos with COMMD1 [GeneID=150684] knockout and in normal 8.5 dpc embryos compared to normal 9.5 dpc embryos.	3/892	17/21728	0.0304991	0.487189	3	KRT18/SLC2A3/TCFL5
WIKMAN_ASBESTOS_LUNG_CANCER_UP	Genes positively correlated with the asbestos exposure of lung cancer patients.	3/892	17/21728	0.0304991	0.487189	3	ADGRG6/LIFR/YWHAB
WP_CANONICAL_AND_NONCANONICAL_TGFB_SIGNALING	Canonical and non-canonical TGF-B signaling	3/892	17/21728	0.0304991	0.487189	3	LOXL4/MAPK8/SMAD2
BOYLAN_MULTIPLE_MYELOMA_C_D_UP	Genes up-regulated both in group C and D of tumors arising from overexpression of BCL2L1 and MYC [GeneID=598;4609] in plasma cells.	11/892	141/21728	0.0309323	0.492272	11	ACY1/CHCHD6/CLASP2/GABPB2/GAR1/HOOK3/KIF7/MRPS6/PTPRS/TIFA/TRIM2
PLASARI_TGFB1_SIGNALING_VIA_NFIC_10HR_UP	Genes up-regulated after 10 h of TGFB1 [GeneID=7040] stimulation in MEF cells (embryonic fibroblast) with NFIC [GeneID=4782] knockout vs wild type MEFs.	6/892	58/21728	0.0311473	0.493858	6	ADGRG6/CPXM1/PARM1/PLEKHH2/SERPINA3/SPARCL1
REACTOME_CELLULAR_RESPONSE_TO_CHEMICAL_STRESS	Cellular response to chemical stress	12/892	160/21728	0.032498	0.510277	12	ATOX1/ATP7A/CCS/COX16/GPX1/PSMB1/PSMC5/PSMD12/PTK6/SEM1/TACO1/TXN
WANG_RESPONSE_TO_BEXAROTENE_DN	Genes down-regulated in the mouse lung cancer model and which reverted to normal levels upon treatment with bexarotene [PubChem=82146].	4/892	30/21728	0.0331073	0.510277	4	CAST/RAB32/SERPINA3/SKAP2
WP_SPHINGOLIPID_PATHWAY	Sphingolipid pathway	4/892	30/21728	0.0331073	0.510277	4	CERS5/SGMS2/SGPP2/UGT8
RICKMAN_TUMOR_DIFFERENTIATED_MODERATELY_VS_POORLY_UP	Up-regulated genes that vary between HNSCC (head and neck squamous cell carcinoma) groups formed on the basis of their level of pathological differentiation: moderately vs poorly differentiated tumors.	10/892	125/21728	0.0332215	0.510277	10	ENTPD3/GLB1/GPR160/MFSD8/PGLS/PHACTR2/PPIC/SNX24/TOM1/TRAK1
REACTOME_SWITCHING_OF_ORIGINS_TO_A_POST_REPLICATIVE_STATE	Switching of origins to a post-replicative state	8/892	91/21728	0.0333762	0.510277	8	ANAPC10/ANAPC5/CCNA1/CCNA2/PSMB1/PSMC5/PSMD12/SEM1
KEGG_VALINE_LEUCINE_AND_ISOLEUCINE_DEGRADATION	Valine, leucine and isoleucine degradation	5/892	44/21728	0.0333841	0.510277	5	ACAA1/ACAD8/ACADS/ACAT1/HADH
REACTOME_TRNA_PROCESSING_IN_THE_NUCLEUS	tRNA processing in the nucleus	6/892	59/21728	0.0335155	0.510277	6	NUP37/NUP43/NUP85/POP5/TSEN54/ZBTB8OS
WEIGEL_OXIDATIVE_STRESS_BY_HNE_AND_TBH	Oxidative stress genes down-regulated in ARPE-19 cells (retinal pigmented epithelium) in response to HNE and tBH [PubChem=5283344;6410].	6/892	59/21728	0.0335155	0.510277	6	BAD/CPE/MLH1/S100A1/TERF1/TSG101
WP_MET_IN_TYPE_1_PAPILLARY_RENAL_CELL_CARCINOMA	MET in type 1 papillary renal cell carcinoma	6/892	59/21728	0.0335155	0.510277	6	BAD/BUB1B-PAK6/GAB1/GRB2/MAPK8/RAP1A
BENPORATH_NOS_TARGETS	Set 'NOS targets': genes upregulated and identified by ChIP on chip as targets of the transcription factors NANOG , OCT4, and Sox2 [GeneID=79923;5460;6657] (NOS) in human embryonic stem cells.	13/892	179/21728	0.0335685	0.510277	13	DHRS3/EXOSC9/FGF2/GNG10/JADE1/LRFN3/PNISR/RPS3A/SFRP2/SNRPN/SRSF4/THBS2/ZIC1
DAVICIONI_MOLECULAR_ARMS_VS_ERMS_DN	Genes down-regulated in mARMS (molecular ARMS) compared to the mERMS (molecular ERMS) class of rhabdomyosarcoma tumors.	13/892	179/21728	0.0335685	0.510277	13	CDC42EP4/CRTAP/CTDSPL/EMP3/EPHB3/FAM110B/FAT4/INPP4B/PRR16/RAB32/SERPINH1/SMCO4/ZIC1
MIKKELSEN_NPC_ICP_WITH_H3K4ME3	Genes with intermediate-CpG-density promoters (ICP) bearing histone H3 trimethylation mark at K4 (H3K4me3) in neural progenitor cells (NPC).	27/892	452/21728	0.0338132	0.510277	27	ABCD2/ACY1/AGPAT4/ANK2/BRSK1/CCDC28B/CTNS/DPP7/FBXW7/LIX1/LPAR6/METTL15/MTERF2/RAB13/RAI14/RECQL5/SAP30BP/SAT2/SPARCL1/TBKBP1/TLK2/TMEM242/TRAK1/TRMT10B/WDR12/ZMAT5/ZNF235
REACTOME_METABOLISM_OF_CARBOHYDRATES	Metabolism of carbohydrates	19/892	293/21728	0.0339676	0.510277	19	AKR1A1/B4GALT7/CHST3/CRYL1/FUT1/GALK1/GLB1/GLB1L/NUP37/NUP43/NUP85/PAPSS1/PFKL/PGLS/PRPS2/SDC4/SLC25A1/SLC25A13/UST
MEISSNER_NPC_HCP_WITH_H3K4ME2	Genes with high-CpG-density promoters (HCP) bearing histone H3 dimethylation mark at K4 (H3K4me2) in neural precursor cells (NPC).	29/892	493/21728	0.0340262	0.510277	29	AIG1/ANKRD35/CCNA1/COL16A1/COL25A1/CPXM1/FGF2/KIAA1755/LLGL2/LRRC3/MFSD4B/MXRA7/NTF4/PCED1B/PEX7/PGAP2/PLAGL1/PRR5/RAB37/SLC25A13/SMAD9/SNTA1/STARD10/SYNC/TMEM117/TRIM65/WNT2B/WTIP/ZDHHC23
NIKOLSKY_BREAST_CANCER_7Q21_Q22_AMPLICON	Genes within amplicon 7q21-q22 identified in a copy number alterations study of 191 breast tumor samples.	7/892	75/21728	0.03409	0.510277	7	ASNS/BET1/CYP51A1/PTCD1/SEM1/SLC25A13/ZKSCAN1
REACTOME_CELLULAR_RESPONSE_TO_HYPOXIA	Cellular response to hypoxia	7/892	75/21728	0.03409	0.510277	7	CITED2/HIGD1A/PSMB1/PSMC5/PSMD12/SEM1/WTIP
CHANDRAN_METASTASIS_DN	Genes down-regulated in metastatic tumors from the whole panel of patients with prostate cancer.	20/892	313/21728	0.034446	0.513809	20	AHI1/CWH43/DNAJC10/EVA1C/FAM3B/LRMDA/MED11/PARM1/PCDH18/PDE5A/PYCARD/SCD5/SMIM1/SMOC2/SMTN/SYNPO2/TEN1/TMEM129/TMEM150C/TSPAN2
WIERENGA_STAT5A_TARGETS_GROUP1	Genes up-regulated to their maximal levels in CD34+ [GeneID=947] cells by intermediate activity levels of STAT5A [GeneID=6776]; predominant long-term growth and self-renewal phenotype.	10/892	126/21728	0.0348155	0.516676	10	CCDC102A/CPXM1/CTNS/CTSZ/DHRS3/MIIP/NCS1/RASGEF1A/SNTA1/SPAG4
YAO_TEMPORAL_RESPONSE_TO_PROGESTERONE_CLUSTER_14	Genes co-regulated in uterus during a time course response to progesterone [PubChem=5994]: SOM cluster 14.	11/892	144/21728	0.0352883	0.516676	11	BAX/BBLN/GALK1/GGA1/LMAN2/MRPL20/MYDGF/PPA1/PTOV1/SERPINH1/TMEM167A
BIOCARTA_CHEMICAL_PATHWAY	Apoptotic Signaling in Response to DNA Damage	3/892	18/21728	0.0355098	0.516676	3	BAD/BAX/CASP6
NADERI_BREAST_CANCER_PROGNOSIS_DN	Down-regulated genes in the breast cancer prognostic signature of 70 genes that significantly correlated with survival.	3/892	18/21728	0.0355098	0.516676	3	ANXA5/SMOC2/SPARCL1
REACTOME_FORMATION_OF_ATP_BY_CHEMIOSMOTIC_COUPLING	Formation of ATP by chemiosmotic coupling	3/892	18/21728	0.0355098	0.516676	3	ATP5F1A/ATP5MC2/ATP5MG
REACTOME_PI_3K_CASCADE_FGFR3	PI-3K cascade:FGFR3	3/892	18/21728	0.0355098	0.516676	3	FGF2/GAB1/GRB2
LEE_LIVER_CANCER_DENA_UP	Genes up-regulated in hepatocellular carcinoma (HCC) induced by diethylnitrosamine (DENA) [PubChem=5921].	6/892	60/21728	0.0359971	0.516676	6	ANXA5/CPE/NKTR/RPL36/SOX9/TFF3
MEISSNER_BRAIN_HCP_WITH_H3K4ME2_AND_H3K27ME3	Genes with high-CpG-density promoters (HCP) bearing bivalent histone H3 dimethylation mark at K4 (H3K4me2) and trimethlation mark at K27 (H3K27me3) in brain.	6/892	60/21728	0.0359971	0.516676	6	EMID1/ITGB4/PITX2/PPIC/RAB37/SLC34A2
PID_ILK_PATHWAY	Integrin-linked kinase signaling	5/892	45/21728	0.0363347	0.516676	5	ARHGEF7/CTNNB1/HSP90AA1/MYL9/PPP1R14C
REACTOME_GLYCOSPHINGOLIPID_METABOLISM	Glycosphingolipid metabolism	5/892	45/21728	0.0363347	0.516676	5	ARSG/ARSJ/GLB1/GLB1L/UGT8
WANG_TARGETS_OF_MLL_CBP_FUSION_DN	Top 50 genes down-regulated in granulocyte/macrophage progenitors (GMP) upon expression of MLL-CBP fusion [GeneID=4297;1387].	5/892	45/21728	0.0363347	0.516676	5	CTSZ/FTSJ3/PPIC/PSMC5/SELENOW
WP_INTEGRATED_CANCER_PATHWAY	Integrated cancer pathway	5/892	45/21728	0.0363347	0.516676	5	BAD/BAX/BRCA1/NOXA1/SMAD2
ZHAN_MULTIPLE_MYELOMA_MS_DN	Top 50 down-regulated genes in cluster MS of multiple myeloma samples with characteristic expression spike of WHSC1 [GeneID=7468].	5/892	45/21728	0.0363347	0.516676	5	ANKRD49/DPP7/SLC35F2/TMEM123/ZDHHC14
MEBARKI_HCC_PROGENITOR_WNT_DN_CTNNB1_DEPENDENT	Transcriptome of human HepaRG hepatocellular carcinoma liver progenitors in responses to a WNT3A-enriched microenvironment and dissection of pathways dependent on _-catenin and/or blocked by the SFRP-like Wnt inhibitor FZD8_CRD.	4/892	31/21728	0.0368176	0.516676	4	A1BG/MARCO/NR3C2/USP43
NIKOLSKY_BREAST_CANCER_20Q11_AMPLICON	Genes within amplicon 20q11 identified in a copy number alterations study of 191 breast tumor samples.	4/892	31/21728	0.0368176	0.516676	4	EIF6/GSS/SPAG4/TRPC4AP
REACTOME_EGFR_DOWNREGULATION	EGFR downregulation	4/892	31/21728	0.0368176	0.516676	4	ARHGEF7/EGF/GRB2/SPRY1
VALK_AML_CLUSTER_13	Top 40 genes from cluster 13 of acute myeloid leukemia (AML) expression profile; 91% of the samples are FAB M2 subtype, all bear the t(8;21) translocation producing the AML1-ETO fusion [GeneID=861;862]; indicate good survival.	4/892	31/21728	0.0368176	0.516676	4	FBLN5/ITGB4/PNMT/SLC25A1
WAKABAYASHI_ADIPOGENESIS_PPARG_RXRA_BOUND_WITH_H4K20ME1_MARK	Genes with promoters bound by both PPARG and RXRA [GeneID=5468, 6256] at 8 (but not 0) day time point of adipocyte differentiation of 3T3-L1 cells (preadipocyte) and that were newly modified by H4K20me1.	11/892	145/21728	0.0368316	0.516676	11	ACOX1/CHCHD3/GINM1/HADH/MSMO1/PEX3/PFKL/PLAAT3/QDPR/TMCC3/TTYH2
SENESE_HDAC1_AND_HDAC2_TARGETS_DN	Genes down-regulated in U2OS cells (osteosarcoma) upon knockdown of both HDAC1 and HDAC2 [GeneID=3065;3066] by RNAi.	16/892	238/21728	0.0370519	0.516676	16	BNC2/CNKSR3/COL16A1/CSDC2/CXCL14/EGF/LOXL4/MSMO1/MYL9/NANOS1/NUPR1/PRR16/STAC/TMEM37/WIPI1/ZNF362
ZWANG_EGF_INTERVAL_DN	Genes repressed in the time interval between two pulses of EGF [GeneID =1950] in 184A1 cells (mammary epithelium).	16/892	238/21728	0.0370519	0.516676	16	ARMC7/CDC42EP4/CYB5D2/DAPK3/GJB3/LLGL2/METTL23/MXRA7/NDUFAF3/NINJ1/PLEKHH3/PYCARD/RHOD/RPAIN/SLPI/TMEM101
VERHAAK_GLIOBLASTOMA_NEURAL	Genes correlated with neural type of glioblastoma multiforme tumors.	10/892	128/21728	0.0381617	0.530423	10	ATP5MG/CRYL1/CUTC/HPRT1/NANOS1/NDUFS3/PPA1/SELENOW/SGK3/UGT8
REACTOME_SUMOYLATION_OF_DNA_DAMAGE_RESPONSE_AND_REPAIR_PROTEINS	SUMOylation of DNA damage response and repair proteins	7/892	77/21728	0.0385461	0.534032	7	BRCA1/NUP37/NUP43/NUP85/PHC2/PIAS2/SUMO2
LI_WILMS_TUMOR_VS_FETAL_KIDNEY_1_UP	Genes up-regulated in Wilm's tumor samples compared to fetal kidney.	13/892	183/21728	0.0390432	0.536335	13	ATP5MG/CAST/CTDSPL/ENPEP/HPN/LLGL2/MAGI2/MSMO1/PEX7/PGRMC2/PRPS2/S100A10/TRIM2
REACTOME_ION_CHANNEL_TRANSPORT	Ion channel transport	13/892	183/21728	0.0390432	0.536335	13	ATP2A3/ATP6V1H/ATP7A/CAMK2D/CUTC/FXYD6/MCOLN1/SCNN1B/SCNN1G/SGK3/TRPC4AP/TRPM2/TTYH2
REACTOME_MITOTIC_SPINDLE_CHECKPOINT	Mitotic Spindle Checkpoint	9/892	111/21728	0.0390882	0.536335	9	ANAPC10/ANAPC5/CLASP2/CLIP1/KIF18A/MAD2L1/NUP37/NUP43/NUP85
BEGUM_TARGETS_OF_PAX3_FOXO1_FUSION_DN	Genes down-regulated in SaOS-2 cells (osteosarcoma) upon expression of PAX3-FOXO1 [GeneID=5077;2308] fusion protein off an adenoviral vector.	5/892	46/21728	0.0394406	0.536709	5	BIN1/DHRS3/ITGB4/SOX9/THBS2
LUI_THYROID_CANCER_PAX8_PPARG_DN	Top down-regulated genes distinguishing between follicular thyroid carcinoma (FTC) samples by the presence or absence of the PAX8-PPARG [GeneID=7849;5468] fusion protein.	5/892	46/21728	0.0394406	0.536709	5	ATP5F1A/NUPR1/RPL21/SNTA1/UBE2E3
WP_FOCAL_ADHESION	Focal adhesion	14/892	202/21728	0.0394915	0.536709	14	BAD/BUB1B-PAK6/CTNNB1/DOCK1/EGF/GRB2/ITGA10/ITGA9/ITGB4/MAPK8/MYL9/PTK6/RAP1A/THBS2
POS_HISTAMINE_RESPONSE_NETWORK	Genes corresponding to the histamine [PubChem=774] response network.	4/892	32/21728	0.0407574	0.539125	4	ASNS/FBLN5/GABPB1/TAX1BP3
REACTOME_PERK_REGULATES_GENE_EXPRESSION	PERK regulates gene expression	4/892	32/21728	0.0407574	0.539125	4	ASNS/EXOSC3/EXOSC7/EXOSC9
BANDRES_RESPONSE_TO_CARMUSTIN_MGMT_48HR_UP	Genes up-regulated in T98G cells (glioma, express MGMT [GeneID=4255]) by carmustine [PubChem=2578] at 48 h.	3/892	19/21728	0.0409161	0.539125	3	CLTCL1/GOLGA4/UGT8
JIANG_HYPOXIA_VIA_VHL	Genes up-regulated in 786-0 cells (renal carcinoma, RCC) by the loss of VHL [GeneID=7428] and in response to hypoxia.	3/892	19/21728	0.0409161	0.539125	3	DGCR6L/MRPS6/RPLP0
REACTOME_RHO_GTPASES_ACTIVATE_CIT	RHO GTPases activate CIT	3/892	19/21728	0.0409161	0.539125	3	CIT/MYL9/RHOC
VISALA_AGING_LYMPHOCYTE_DN	Genes down-regulated in peripheral lymphocytes from old individuals compared to those from young donors.	3/892	19/21728	0.0409161	0.539125	3	PCMT1/PLAAT3/SDC4
XU_HGF_SIGNALING_NOT_VIA_AKT1_48HR_DN	Genes down-regulated in DU-145 cells (prostate cancer) in the absence and presence of a dominant negative form of AKT1 [GeneID=207] upon exposure to HGF [GeneID=3082] for 48 h.	3/892	19/21728	0.0409161	0.539125	3	MAD2L1/SCD5/WTAP
FIGUEROA_AML_METHYLATION_CLUSTER_4_UP	Cluster 4 of aberrantly hypermethylated genes in blasts from AML (acute myeloid leukemia) patients.	9/892	112/21728	0.0410251	0.539125	9	ADGRG6/CCDC34/EXOSC3/NRP2/NTN5/PIAS2/PIGZ/RECQL5/SAP30BP
SCHAEFFER_PROSTATE_DEVELOPMENT_12HR_UP	Genes up-regulated in the urogenital sinus (UGS) of day E16 females exposed to the androgen dihydrotestosterone [PubChem=10635] for 12 h.	9/892	112/21728	0.0410251	0.539125	9	BDH2/CXCL14/DCLK2/ITGB4/SFRP2/SOX9/TMEM242/TRIM2/WIF1
DAZARD_UV_RESPONSE_CLUSTER_G1	Cluster G1: genes most highly up-regulated in NHEK cells (normal keratinocyte) between 6 h and 12 h after UV-B irradiation.	6/892	62/21728	0.0413065	0.539125	6	NDUFC1/RPL34/RPL38/TXN/UQCRB/ZNF330
KEGG_COLORECTAL_CANCER	Colorectal cancer	6/892	62/21728	0.0413065	0.539125	6	BAD/BAX/CTNNB1/MAPK8/MLH1/SMAD2
KEGG_NOD_LIKE_RECEPTOR_SIGNALING_PATHWAY	NOD-like receptor signaling pathway	6/892	62/21728	0.0413065	0.539125	6	HSP90AA1/MAPK8/NLRP1/PYCARD/RIPK2/TAB2
NAKAMURA_ADIPOGENESIS_EARLY_UP	Genes up-regulated in mesenchymal stem cells during early phase of adipogenesis, defined as days 1 to 5 of culturing with adipogenic hormones.	6/892	62/21728	0.0413065	0.539125	6	CTNNB1/LHFPL6/LIFR/MRPS6/SMARCD2/USP53
WP_METAPATHWAY_BIOTRANSFORMATION_PHASE_I_AND_II	Metapathway biotransformation Phase I and II	13/892	185/21728	0.0420054	0.54658	13	AKR1A1/CHST10/CHST3/CYP2U1/CYP51A1/GSS/GSTCD/GSTK1/GSTM3/GSTO1/MGST2/NAT14/NAT9
DOANE_BREAST_CANCER_ESR1_DN	Genes down-regulated in breast cancer samples positive for ESR1 [GeneID=2099] compared to the ESR1 negative tumors.	5/892	47/21728	0.0427032	0.547343	5	CHST3/GJB3/SLPI/UGT8/ZIC1
ICHIBA_GRAFT_VERSUS_HOST_DISEASE_D7_DN	Hepatic graft versus host disease (GVHD), day 7: down-regulated in allogeneic vs syngeneic bone marrow transplant.	5/892	47/21728	0.0427032	0.547343	5	ACAA1/CRYL1/ELOVL6/LIFR/RPL22
REACTOME_SUMOYLATION_OF_RNA_BINDING_PROTEINS	SUMOylation of RNA binding proteins	5/892	47/21728	0.0427032	0.547343	5	NUP37/NUP43/NUP85/PHC2/SUMO2
TSENG_ADIPOGENIC_POTENTIAL_DN	Genes showing decreasing expression in brown preadipocytes with increasing ability of the cells to differentiate.	5/892	47/21728	0.0427032	0.547343	5	CAPN6/PAX3/SFRP2/SIX1/SPARCL1
ZHAN_MULTIPLE_MYELOMA_CD2_DN	Top 50 down-regulated genes in cluster CD-2 of multiple myeloma samples with the charachteristic expression spike of CCND3 [GeneID=896].	5/892	47/21728	0.0427032	0.547343	5	HSPA4L/MSRB3/PLAAT3/PPA1/TXN
BOQUEST_STEM_CELL_UP	Genes up-regulated in freshly isolated CD31- [GeneID=5175] (stromal stem cells from adipose tissue) versus the CD31+ (non-stem) counterparts.	17/892	262/21728	0.0429152	0.548417	17	ANK2/C5orf15/CAPN6/COL16A1/CXCL14/EMP3/FBLN5/GSTM3/MRC2/NPY1R/PLAGL1/PRR16/SERPINA3/SOX9/SUSD5/THBS2/UST
CHYLA_CBFA2T3_TARGETS_DN	Genes down-regulated in immature bone marrow progenitor cells upon knock out of CBFA2T3 [GeneID=863].	16/892	243/21728	0.0434107	0.552099	16	AGPAT4/ASNS/BDH1/CD82/CHST10/DCLK2/DMTN/DYNC2I1/EVI5/HPN/MGLL/PARM1/RAB3IL1/SMIM1/TINAGL1/TRIM2
REACTOME_TRANSPORT_TO_THE_GOLGI_AND_SUBSEQUENT_MODIFICATION	Transport to the Golgi and subsequent modification	13/892	186/21728	0.0435441	0.552099	13	ACTR10/ANK2/BET1/CHST10/COG1/COPG1/CTSZ/GORASP1/LMAN2/SEC22C/SEC24B/SEC24D/TRAPPC5
REACTOME_MITOCHONDRIAL_TRANSLATION	Mitochondrial translation	8/892	96/21728	0.0437111	0.552099	8	GFM2/MRPL1/MRPL20/MRPL38/MRPL58/MRPS6/MRPS7/MTFMT
DAZARD_RESPONSE_TO_UV_NHEK_UP	Genes up-regulated in NHEK cells (normal keratinocytes) by UV-B irradiation.	15/892	224/21728	0.0437191	0.552099	15	BBLN/CCNA1/CITED2/EIF1B/NDUFC1/PRDM1/RAP1A/RPL34/RPL38/RPSA/SLURP1/TOM1/TXN/UQCRB/ZNF330
LEE_LIVER_CANCER_E2F1_UP	Genes up-regulated in hepatocellular carcinoma (HCC) induced by overexpression of E2F1 [GeneID=1869].	6/892	63/21728	0.0441365	0.554101	6	ANXA5/CPE/KRT8/NUCB2/RPL36/TFF3
WP_ENDOMETRIAL_CANCER	Endometrial cancer	6/892	63/21728	0.0441365	0.554101	6	BAD/BAX/CTNNB1/EGF/FGF2/GRB2
CUI_TCF21_TARGETS_DN	Genes most strongly down-regulated in kidney glomeruli isolated from TCF21 [GeneID=6943] knockout mice.	4/892	33/21728	0.0449268	0.559103	4	EGF/FAM241A/SH3BGRL2/TSPAN2
PID_EPO_PATHWAY	EPO signaling pathway	4/892	33/21728	0.0449268	0.559103	4	GAB1/GRB2/MAPK8/RAP1A
REACTOME_CARGO_CONCENTRATION_IN_THE_ER	Cargo concentration in the ER	4/892	33/21728	0.0449268	0.559103	4	CTSZ/LMAN2/SEC24B/SEC24D
DARWICHE_SQUAMOUS_CELL_CARCINOMA_UP	Genes up-regulated in squamous cell carcinoma (SCC) compared to normal skin.	11/892	150/21728	0.0452591	0.560138	11	CITED2/GALK1/HBS1L/KLF13/PFKL/PPIC/QDPR/SAMHD1/SLPI/TXN/YWHAB
SCHUHMACHER_MYC_TARGETS_UP	Genes up-regulated in P493-6 cells (Burkitt's lymphoma) induced to express MYC [GeneID=4609].	7/892	80/21728	0.0459176	0.560138	7	ABCE1/CYP51A1/DDX10/EXOSC7/IMPDH2/PEBP1/PRPS2
REACTOME_METABOLISM_OF_NUCLEOTIDES	Metabolism of nucleotides	8/892	97/21728	0.0460047	0.560138	8	ENTPD3/HPRT1/IMPDH2/NT5C/NUDT18/SAMHD1/TXN/UMPS
BENITEZ_GBM_PROTEASOME_INHIBITION_RESPONSE	102 proteins were identified that were specifically and significantly accumulated after proteasome inhibition with carfilzomibin the PTEN-KO GBM spheres compared with placebo-treated and were not statistically present in the PTEN-WT drug vs placebo group at the proteomic level, this proteomic signature was then coorelated with the RNA-level transcriptomic response to carfilzomib using GSEA. The l…	5/892	48/21728	0.0461235	0.560138	5	ASNS/DAPK3/PNRC1/PTOV1/SUMO2
HANN_RESISTANCE_TO_BCL2_INHIBITOR_DN	Genes down-regulated in SCLC (small cell lung cancer) cells with acquired resistance to ABT-737 [PubChem=11228183], an inhibitor of the BCL2 [GeneID=596] family proteins.	5/892	48/21728	0.0461235	0.560138	5	ASTN2/GALK1/GSTO1/PPIC/SDC4
WP_MECHANOREGULATION_AND_PATHOLOGY_OF_YAPTAZ_VIA_HIPPO_AND_NONHIPPO_MECHANISMS	Mechanoregulation and pathology of YAP/TAZ via Hippo and non-Hippo mechanisms	5/892	48/21728	0.0461235	0.560138	5	BUB1B-PAK6/CTNNB1/ITGB4/LATS1/MAPK8
ZHAN_MULTIPLE_MYELOMA_MF_UP	Top 50 up-regulated genes in cluster MF of multiple myeloma samples with characteristic expression spike of MAF family transcription factors.	5/892	48/21728	0.0461235	0.560138	5	NMU/PEBP1/SFRP2/TMEM37/TRIM47
BIOCARTA_STATHMIN_PATHWAY	Stathmin and breast cancer resistance to antimicrotubule agents	3/892	20/21728	0.0467109	0.560138	3	PRKAR1A/RB1CC1/TSG101
REACTOME_PI_3K_CASCADE_FGFR4	PI-3K cascade:FGFR4	3/892	20/21728	0.0467109	0.560138	3	FGF2/GAB1/GRB2
REACTOME_RECEPTOR_TYPE_TYROSINE_PROTEIN_PHOSPHATASES	Receptor-type tyrosine-protein phosphatases	3/892	20/21728	0.0467109	0.560138	3	PPFIA3/PTPRS/SLITRK5
REACTOME_SIGNALING_BY_PDGFR_IN_DISEASE	Signaling by PDGFR in disease	3/892	20/21728	0.0467109	0.560138	3	GOLGA4/GRB2/WDR48
TOMLINS_METASTASIS_DN	Top genes down-regulated in hormone refractory metastatic prostate cancer compared to localized prostate cancer.	3/892	20/21728	0.0467109	0.560138	3	CTSZ/LPAR6/MESD
WP_METABOLISM_OF_SPINGOLIPIDS_IN_ER_AND_GOLGI_APPARATUS	Metabolism of spingolipids in ER and Golgi apparatus	3/892	20/21728	0.0467109	0.560138	3	SGMS2/SGPP2/UGT8
PASQUALUCCI_LYMPHOMA_BY_GC_STAGE_UP	Genes up-regulated in post-GC, BCL6 [GeneID=604] dependent B cell non-Hodgkin's lymphoma (B-NHL) vs MYC [GeneID=4609] driven pre-GC lymphoma.	18/892	285/21728	0.0473528	0.566249	18	AIG1/AMZ2/ANXA5/ASNS/BBS7/CHID1/CITED2/CSRNP1/CTSZ/HID1/INTU/PLA2G12A/PPA1/PRDM1/SEC24D/SH3BGRL2/SRP68/WIPI1
IGARASHI_ATF4_TARGETS_DN	Genes down-regulated in A549 cells (lung cancer) after knockdown of ATF4 [GeneID=468] by RNAi.	8/892	98/21728	0.0483756	0.571973	8	ANK2/ASNS/SEC24D/SGK3/SGMS2/TMTC2/TRAK1/VEPH1
REACTOME_PROGRAMMED_CELL_DEATH	Programmed Cell Death	14/892	208/21728	0.0484005	0.571973	14	ARHGAP10/BAD/BAX/CASP6/CTNNB1/DAPK3/HSP90AA1/MAPK8/PDCD6IP/PSMB1/PSMC5/PSMD12/SEM1/YWHAB
GAUSSMANN_MLL_AF4_FUSION_TARGETS_G_UP	Up-regulated genes from the set G (Fig. 5a): specific to cells expressing both MLL-AF4 [GeneID=4297;4299] and AF4-MLL fusion proteins.	16/892	247/21728	0.0490304	0.571973	16	ABTB1/BBS7/DAAM2/DHRS3/EMID1/METAP2/MGLL/MGST2/MPPED2/NTF4/PLP2/RAI14/SPARCL1/ST6GALNAC2/TMSB10/ZBTB47
LUI_TARGETS_OF_PAX8_PPARG_FUSION	Genes down-regulated in follicular thyroid carcinoma (FTC) samples that bear PAX8-PPARG [GeneID=7849;5468] fusion protein.	4/892	34/21728	0.0493254	0.571973	4	ATP5F1A/RPL21/SDC4/UBE2E3
REACTOME_METABOLIC_DISORDERS_OF_BIOLOGICAL_OXIDATION_ENZYMES	Metabolic disorders of biological oxidation enzymes	4/892	34/21728	0.0493254	0.571973	4	ACY1/CYP2U1/FDXR/GSS
WP_16P112_DISTAL_DELETION_SYNDROME	16p11.2 distal deletion syndrome	4/892	34/21728	0.0493254	0.571973	4	ATXN2L/CD82/GRB2/INSR
BOYAULT_LIVER_CANCER_SUBCLASS_G1_UP	Up-regulated genes in hepatocellular carcinoma (HCC) subclass G1, defined by unsupervised clustering	9/892	116/21728	0.0494173	0.571973	9	ATP5MC2/KLHL23/LLGL2/MARCHF3/RPLP0/RPS19/SOX9/TAX1BP3/ZSCAN18
CHYLA_CBFA2T3_TARGETS_UP	Genes up-regulated in immature bone marrow progenitor cells upon knock out of CBFA2T3 [GeneID=863].	23/892	387/21728	0.0494973	0.571973	23	ABCD2/ALPK1/ANXA5/CCDC102A/CSRNP1/GPR160/HOXB2/KRT18/MCUB/MGST2/PARD3B/PPIC/RAB11FIP5/SERPINA3/SGMS2/SH3BGRL2/SLPI/SNX24/SSTR2/THNSL2/TLE6/VILL/ZNF235
PANGAS_TUMOR_SUPPRESSION_BY_SMAD1_AND_SMAD5_UP	Genes up-regulated in ovarian tumors from mouse models for the BMP SMAD signaling (gonad specific double knockout of SMAD1 and SMAD5 [GeneID=4086, 4090]).	10/892	134/21728	0.0495133	0.571973	10	EMP3/FBLN5/GSTO1/RPL14/RPL22/SMCO4/SMTNL2/SNX24/TMCC3/UNC13D
EBAUER_TARGETS_OF_PAX3_FOXO1_FUSION_DN	Genes down-regulated in Rh4 cells (alveolar rhabdomyosarcoma, ARMS) after knockdown of the PAX3-FOXO1 [GeneiD=5077;2308] fusion protein by RNAi for 72 hr.	5/892	49/21728	0.049702	0.571973	5	ASTN2/IQCG/LRRFIP2/POLG2/ZNF330
JIANG_AGING_HYPOTHALAMUS_UP	Up-regulated in the hypothalamus of aged (22 months) BALB/c mice, compared to young (2 months) controls	5/892	49/21728	0.049702	0.571973	5	AKR1A1/ATP5MG/CASP6/NDUFC1/PPA1
LINDGREN_BLADDER_CANCER_HIGH_RECURRENCE	Genes up-regulated among the high recurrence rate urothelial cell carcinoma (UCC) tumors.	5/892	49/21728	0.049702	0.571973	5	DPP7/MYL9/NRP2/RPS19BP1/SERPINH1
PID_ARF6_TRAFFICKING_PATHWAY	Arf6 trafficking events	5/892	49/21728	0.049702	0.571973	5	BIN1/CPE/CTNNB1/ITGA10/ITGA9
REACTOME_TP53_REGULATES_TRANSCRIPTION_OF_CELL_CYCLE_GENES	TP53 Regulates Transcription of Cell Cycle Genes	5/892	49/21728	0.049702	0.571973	5	BAX/CCNA1/CCNA2/CNOT10/PLAGL1
IVANOVA_HEMATOPOIESIS_EARLY_PROGENITOR	Genes in the expression cluster 'Early Progenitors Shared': up-regulated in hematopoietic progenitors from adult bone marrow and from fetal liver.	26/892	449/21728	0.0501135	0.574068	26	ABRACL/EXOG/GATB/GLB1/GSTO1/HPN/LPAR6/PAOX/PARD3B/PEX7/PITPNC1/PPA1/PRPSAP1/QDPR/RPL22/S100A1/SLC35A1/SRP68/TEN1/TMEM161A/TRAK1/UBE3A/UMPS/WDR12/ZNF383/ZNF830
REACTOME_SIGNALING_BY_BRAF_AND_RAF1_FUSIONS	Signaling by BRAF and RAF1 fusions	6/892	65/21728	0.0501522	0.574068	6	CAMK2D/PAPSS1/PEBP1/RAP1A/TRAK1/YWHAB
BRUINS_UVC_RESPONSE_MIDDLE	Middle response genes: differentially expressed in the period between 3 h and 12 h after UV-C irradiation of MEF cells (embryonic fibroblast).	8/892	99/21728	0.0508246	0.578029	8	CASP6/EPHB3/FDXR/OTUD4/PTCD1/SAP30BP/SEC24D/TMEM41A
RHEIN_ALL_GLUCOCORTICOID_THERAPY_DN	Genes down-regulated in ALL (acute lymphoblastic leukemia) blasts after 1 week of treatment with glucocorticoids.	22/892	368/21728	0.0510661	0.578029	22	ACAT1/AKR1A1/ATP5MG/BLMH/CHCHD3/CITED2/HADH/HPRT1/IMPDH2/MAD2L1/METAP2/NUCB2/NUP37/PCMT1/PDCD2/PPA1/PRPS2/PRPSAP1/RAB13/RPL22/RPLP0/TCFL5
GLASS_IGF2BP1_CLIP_TARGETS_KNOCKDOWN_DN	Transcripts bound to IGF2BP1 and consistently downregulated upon IGF2BP1 knockdown in various cancer derived cell lines.	9/892	117/21728	0.0516796	0.578029	9	BLMH/C5orf15/CIT/FUCA2/KLF13/MIOS/N4BP2/NUP43/TMEM41A
REACTOME_SEPARATION_OF_SISTER_CHROMATIDS	Separation of Sister Chromatids	13/892	191/21728	0.0518306	0.578029	13	ANAPC10/ANAPC5/CLASP2/CLIP1/KIF18A/MAD2L1/NUP37/NUP43/NUP85/PSMB1/PSMC5/PSMD12/SEM1
FARMER_BREAST_CANCER_BASAL_VS_LULMINAL	Genes which best discriminated between two groups of breast cancer according to the status of ESR1 and AR [GeneID=2099;367]: basal (ESR1- AR-) and luminal (ESR1+ AR+).	20/892	329/21728	0.0528601	0.578029	20	AP1AR/ARMT1/COX16/DALRD3/GSTM3/HEBP2/INPP4B/KRT18/KRT8/MARCO/PRKAR1A/SLC9A3R1/SMCO4/ST6GALNAC2/SYNC/TFF3/TMEM123/TRIM2/UGT8/WDR19
BIOCARTA_CERAMIDE_PATHWAY	Ceramide Signaling Pathway	3/892	21/21728	0.0528859	0.578029	3	BAD/BAX/MAPK8
BIOCARTA_INSULIN_PATHWAY	Insulin Signaling Pathway	3/892	21/21728	0.0528859	0.578029	3	GRB2/INSR/MAPK8
BIOCARTA_P53HYPOXIA_PATHWAY	Hypoxia and p53 in the Cardiovascular system	3/892	21/21728	0.0528859	0.578029	3	BAX/HSP90AA1/MAPK8
OUYANG_PROSTATE_CANCER_MARKERS	Mouse orthologs of human prostate cancer tumor markers which were deregulated in mice heterozygotic for both NKX3.1 and PTEN [GeneID=4824;5728].	3/892	21/21728	0.0528859	0.578029	3	HPN/INSR/TFF3
REACTOME_COBALAMIN_CBL_VITAMIN_B12_TRANSPORT_AND_METABOLISM	Cobalamin (Cbl, vitamin B12) transport and metabolism	3/892	21/21728	0.0528859	0.578029	3	CD320/MMAA/MMAB
REACTOME_INFLAMMASOMES	Inflammasomes	3/892	21/21728	0.0528859	0.578029	3	NLRP1/PYCARD/TXN
REACTOME_INHIBITION_OF_THE_PROTEOLYTIC_ACTIVITY_OF_APC_C_REQUIRED_FOR_THE_ONSET_OF_ANAPHASE_BY_MITOTIC_SPINDLE_CHECKPOINT_COMPONENTS	Inhibition of the proteolytic activity of APC/C required for the onset of anaphase by mitotic spindle checkpoint components	3/892	21/21728	0.0528859	0.578029	3	ANAPC10/ANAPC5/MAD2L1
REACTOME_PI_3K_CASCADE_FGFR1	PI-3K cascade:FGFR1	3/892	21/21728	0.0528859	0.578029	3	FGF2/GAB1/GRB2
REACTOME_SYNAPTIC_ADHESION_LIKE_MOLECULES	Synaptic adhesion-like molecules	3/892	21/21728	0.0528859	0.578029	3	GRIN2C/LRFN3/PTPRS
VERRECCHIA_RESPONSE_TO_TGFB1_C5	Cluster 5: ECM related genes up-regulated in dermal fibroblasts later than 30 min after TGFB1 [GeneID=7040] addition; decreased slowly after the peak at 120 min time point.	3/892	21/21728	0.0528859	0.578029	3	CTNNB1/EFNA5/RHOD
FONTAINE_PAPILLARY_THYROID_CARCINOMA_UP	Genes up-regulated in papillary thyroid carcinoma (PTC) compared to other thyroid tumors.	6/892	66/21728	0.0533392	0.578029	6	CA11/GATB/KPNA2/KRT18/S100A10/SLPI
KYNG_RESPONSE_TO_H2O2	Genes up-regulated in response to hydrogen peroxide [PubChem=784] in CS-B cells (Cockayne syndrome fibroblast, CS) expressing ERCC6 [GeneID=2074] off a plasmid vector.	6/892	66/21728	0.0533392	0.578029	6	CCNA2/COMMD6/CTNNB1/PFDN5/RPL21/SERPINH1
REACTOME_CROSS_PRESENTATION_OF_SOLUBLE_EXOGENOUS_ANTIGENS_ENDOSOMES	Cross-presentation of soluble exogenous antigens (endosomes)	5/892	50/21728	0.0534391	0.578029	5	MRC2/PSMB1/PSMC5/PSMD12/SEM1
REACTOME_SIGNALING_BY_EGFR	Signaling by EGFR	5/892	50/21728	0.0534391	0.578029	5	ARHGEF7/EGF/GAB1/GRB2/SPRY1
REACTOME_SIGNALING_BY_ERBB2	Signaling by ERBB2	5/892	50/21728	0.0534391	0.578029	5	EGF/GAB1/GRB2/HSP90AA1/PTK6
WARTERS_IR_RESPONSE_5GY	Genes up-regulated in the human skin cells at 4 h after exprosure to 5 Gy dose of ionizing radiation.	5/892	50/21728	0.0534391	0.578029	5	CHADL/FBXW7/FDXR/HSPA4L/NINJ1
YAGI_AML_WITH_INV_16_TRANSLOCATION	Genes specifically expressed in samples from patients with pediatric acute myeloid leukemia (AML) bearing inv(16) translocation.	24/892	411/21728	0.0537074	0.578029	24	ACOX1/ALX1/ARHGEF7/BIN1/DHRS3/DLEC1/FKBP2/GAB1/GLB1/MELTF/MOK/NLRP1/PCMT1/PGRMC2/RB1CC1/RPL34/RPLP0/RPS29/S100A10/SDC4/SRSF8/TMSB10/ZIC1/ZNF354A
ANDERSEN_LIVER_CANCER_KRT19_UP	Genes over-expressed in KRT19-positive [GeneID=3880] hepatocellular carcinoma.	4/892	35/21728	0.0539522	0.578029	4	KHDRBS1/RPL35A/RPL9/RPS3A
REACTOME_NUCLEOTIDE_CATABOLISM	Nucleotide catabolism	4/892	35/21728	0.0539522	0.578029	4	ENTPD3/NT5C/NUDT18/SAMHD1
REACTOME_SUMOYLATION_OF_SUMOYLATION_PROTEINS	SUMOylation of SUMOylation proteins	4/892	35/21728	0.0539522	0.578029	4	NUP37/NUP43/NUP85/SUMO2
FIGUEROA_AML_METHYLATION_CLUSTER_7_UP	Cluster 7 of aberrantly hypermethylated genes in blasts from AML (acute myeloid leukemia) patients.	9/892	118/21728	0.0540088	0.578029	9	ADGRG6/CCDC34/EXOSC3/NRP2/PIAS2/PIGZ/PRR18/RECQL5/SAP30BP
REACTOME_DISEASES_OF_SIGNAL_TRANSDUCTION_BY_GROWTH_FACTOR_RECEPTORS_AND_SECOND_MESSENGERS	Diseases of signal transduction by growth factor receptors and second messengers	25/892	432/21728	0.0542098	0.578733	25	BAD/CAMK2D/CEP43/CTNNB1/EGF/FBXW7/FGF2/GAB1/GOLGA4/GRB2/HSP90AA1/PAPSS1/PEBP1/POLR2I/PRKAR1A/PRR5/PSMB1/PSMC5/PSMD12/RAP1A/SEM1/SMAD2/TRAK1/WDR48/YWHAB
RICKMAN_METASTASIS_UP	Genes up-regulated in metastatic vs non-metastatic HNSCC (head and neck squamous cell carcinoma) samples.	21/892	351/21728	0.055261	0.588488	21	AHI1/AMZ2/BDH2/C17orf80/CHST10/DPY30/EPM2AIP1/ITGA9/LMLN/MAGI2/MRPL1/MTERF2/NAT9/PPIG/RNF25/RPL22/SH3BGRL2/SLC16A10/WDR12/ZNF621/ZNF704
TORCHIA_TARGETS_OF_EWSR1_FLI1_FUSION_UP	Genes up-regulated in leukemic progenitor cells expressing activated fusion of ESWR1 and FLI1 [GeneID=2130, 2313] compared to normal hematopoetic progenitors.	17/892	271/21728	0.0555733	0.590345	17	ACAT1/ATP2A3/DCLK2/EMP3/GRB2/ICAM2/LPAR6/MPPED2/S100A13/SAMD13/SERGEF/SOWAHA/TMCC3/TRIM47/TSPOAP1/UGT8/VSIG10
PID_P53_DOWNSTREAM_PATHWAY	Direct p53 effectors	10/892	137/21728	0.0559557	0.592937	10	BAX/CASP6/CD82/DDX5/FDXR/GPX1/MLH1/PRDM1/PYCARD/TP53I3
BYSTRYKH_HEMATOPOIESIS_STEM_CELL_AND_BRAIN_QTL_CIS	Genes associated with the same cis-regulatory QTL (quantitative trait loci) in both brain and hematopoietic stem cells (HSC).	6/892	67/21728	0.0566465	0.5973	6	ACAA1/DPP7/MRPS7/RPL26/SCOC/SNHG6
HOWLIN_PUBERTAL_MAMMARY_GLAND	Genes up-regulated in pubertal mammary glands compared to mammary glands from other developmental stages.	6/892	67/21728	0.0566465	0.5973	6	CALML5/CPXM1/ELOVL6/MARCO/TDRP/THBS2
REACTOME_CELL_CYCLE_CHECKPOINTS	Cell Cycle Checkpoints	18/892	292/21728	0.0572591	0.598871	18	ANAPC10/ANAPC5/BRCA1/CCNA1/CCNA2/CLASP2/CLIP1/KIF18A/MAD2L1/NUP37/NUP43/NUP85/PSMB1/PSMC5/PSMD12/RPA3/SEM1/YWHAB
ALONSO_METASTASIS_UP	Up-regulated genes in melanoma tumous that developed metastatic disease compared to primary melanoma that did not.	13/892	194/21728	0.0572894	0.598871	13	EIF1B/GRB2/NDUFAB1/PDE5A/PLAAT3/PRKAR1A/RPL35A/S100A10/SERPINA3/SMIM12/TMEM258/TP53I3/XRCC5
APPIERTO_RESPONSE_TO_FENRETINIDE_DN	Genes down-regulated in A2780 cells (ovarian carcinoma) exposed to fenretinide [PubChem=1744].	5/892	51/21728	0.057335	0.598871	5	ASNS/CCNDBP1/NDUFA2/NDUFC1/UBALD2
BROWNE_HCMV_INFECTION_20HR_DN	Genes down-regulated in primary fibroblast cell culture after infection with HCMV (AD169 strain) at 20 h time point that were not down-regulated at the previous time point, 18 h.	8/892	102/21728	0.0586455	0.598871	8	ACAA1/FBXL2/FGF2/GSTO1/MGLL/SYNE1/TRIM2/WIPI1
PACHER_TARGETS_OF_IGF1_AND_IGF2_UP	Genes up-regulated in MCF7 cells (breast cancer) by IGF1 and IGF2 [GeneID=3479;3481].	4/892	36/21728	0.0588056	0.598871	4	ASNS/LARP1B/SEC24D/TFF3
PID_PI3K_PLC_TRK_PATHWAY	Trk receptor signaling mediated by PI3K and PLC-gamma	4/892	36/21728	0.0588056	0.598871	4	BAD/GAB1/GRB2/YWHAB
WP_LEUKOCYTEINTRINSIC_HIPPO_PATHWAY_FUNCTIONS	Leukocyte-intrinsic Hippo pathway functions	4/892	36/21728	0.0588056	0.598871	4	LATS1/PRDM1/RAB13/RAP1A
REACTOME_SYNTHESIS_OF_DNA	Synthesis of DNA	9/892	120/21728	0.0588694	0.598871	9	ANAPC10/ANAPC5/CCNA1/CCNA2/PSMB1/PSMC5/PSMD12/RPA3/SEM1
KEGG_GLYCOSAMINOGLYCAN_BIOSYNTHESIS_CHONDROITIN_SULFATE	Glycosaminoglycan biosynthesis - chondroitin sulfate	3/892	22/21728	0.0594314	0.598871	3	B4GALT7/CHST3/UST
MEBARKI_HCC_PROGENITOR_WNT_DN_CTNNB1_DEPENDENT_BLOCKED_BY_FZD8CRD	Transcriptome of human HepaRG hepatocellular carcinoma liver progenitors in responses to a WNT3A-enriched microenvironment and dissection of pathways dependent on _-catenin and/or blocked by the SFRP-like Wnt inhibitor FZD8_CRD.	3/892	22/21728	0.0594314	0.598871	3	A1BG/NR3C2/USP43
REACTOME_DEFECTS_IN_VITAMIN_AND_COFACTOR_METABOLISM	Defects in vitamin and cofactor metabolism	3/892	22/21728	0.0594314	0.598871	3	CD320/MMAA/MMAB
REACTOME_HS_GAG_DEGRADATION	HS-GAG degradation	3/892	22/21728	0.0594314	0.598871	3	GLB1/GLB1L/SDC4
REACTOME_JNK_C_JUN_KINASES_PHOSPHORYLATION_AND_ACTIVATION_MEDIATED_BY_ACTIVATED_HUMAN_TAK1	JNK (c-Jun kinases) phosphorylation and activation mediated by activated human TAK1	3/892	22/21728	0.0594314	0.598871	3	MAPK8/RIPK2/TAB2
WENG_POR_TARGETS_LIVER_DN	Genes down-regulated in liver from mice with liver specific knockout of POR [GeneID=5447].	3/892	22/21728	0.0594314	0.598871	3	BDH1/SDC4/SERPINA3
YORDY_RECIPROCAL_REGULATION_BY_ETS1_AND_SP100_UP	Genes up-regulated in HUVEC cells (endothelium) by ETS1 [GeneID=2113] which were down-regulated by SP100 [GeneID=6672].	3/892	22/21728	0.0594314	0.598871	3	SS18L2/VPS26B/VSIG10
BASAKI_YBX1_TARGETS_DN	Genes down-regulated in SKOC-3 cells (ovarian cancer) after YB-1 (YBX1) [GeneID=4904] knockdown by RNAi.	23/892	395/21728	0.059446	0.598871	23	ABCA5/ACER3/ANKRD50/ATP7A/BDH2/BNC2/BPTF/C14orf28/DHRS3/DPY19L4/DYNC2H1/FAM228B/GSTM3/KRCC1/MMAA/NKTR/PITPNC1/PNISR/RNASET2/SLPI/SMOC2/SPRY1/TMEM37
PLASARI_TGFB1_TARGETS_10HR_DN	Genes down-regulated in MEF cells (embryonic fibroblast) upon stimulation with TGFB1 [GeneID=7040] for 10 h.	16/892	254/21728	0.0600601	0.598871	16	ADGRG6/CNKSR3/DHRS3/ELOVL6/FAT4/LIFR/MPPED2/MTERF2/PDE5A/PLEKHH2/SIM2/SIX1/TLE6/TRIM2/WDR19/ZIC1
GINESTIER_BREAST_CANCER_ZNF217_AMPLIFIED_UP	Genes up-regulated in non-metastatic breast cancer tumors having type 1 amplification in the 20q13 region; involves ZNF217 [GeneID=7764] locus only.	6/892	68/21728	0.0600743	0.598871	6	ANAPC5/C22orf39/GINM1/N4BP2/SMIM14/UFL1
LINDVALL_IMMORTALIZED_BY_TERT_UP	Genes up-regulated in BJ cells (foreskin fibroblasts) immortalized by expression of TERT [GeneID=7015].	6/892	68/21728	0.0600743	0.598871	6	BBS7/CITED2/CTSZ/KRT18/PDE5A/USP53
REACTOME_G1_S_DNA_DAMAGE_CHECKPOINTS	G1/S DNA Damage Checkpoints	6/892	68/21728	0.0600743	0.598871	6	CCNA1/CCNA2/PSMB1/PSMC5/PSMD12/SEM1
GRAESSMANN_RESPONSE_TO_MC_AND_SERUM_DEPRIVATION_DN	Genes down-regulated in ME-A cells (breast cancer, sensitive to apoptotic stimuli) upon serum deprivation for 22 hr in the presence of medium concentrate (MC) from ME-C cells (breast cancer, resistant to apoptotic stimuli).	7/892	85/21728	0.060092	0.598871	7	CASP6/CSDC2/GALK1/HID1/HIGD1A/PLAGL2/UBXN2A
KEGG_PROGESTERONE_MEDIATED_OOCYTE_MATURATION	Progesterone-mediated oocyte maturation	7/892	85/21728	0.060092	0.598871	7	ANAPC10/ANAPC5/CCNA1/CCNA2/HSP90AA1/MAD2L1/MAPK8
REACTOME_CYCLIN_A_CDK2_ASSOCIATED_EVENTS_AT_S_PHASE_ENTRY	Cyclin A:Cdk2-associated events at S phase entry	7/892	85/21728	0.060092	0.598871	7	CCNA1/CCNA2/PSMB1/PSMC5/PSMD12/PTK6/SEM1
BIOCARTA_FREE_PATHWAY	Free Radical Induced Apoptosis	2/892	10/21728	0.0608739	0.598871	2	GPX1/GSS
REACTOME_CAMK_IV_MEDIATED_PHOSPHORYLATION_OF_CREB	CaMK IV-mediated phosphorylation of CREB	2/892	10/21728	0.0608739	0.598871	2	CAMK2D/KPNA2
REACTOME_MET_RECEPTOR_RECYCLING	MET receptor recycling	2/892	10/21728	0.0608739	0.598871	2	GAB1/GRB2
REACTOME_SIGNAL_ATTENUATION	Signal attenuation	2/892	10/21728	0.0608739	0.598871	2	GRB2/INSR
REACTOME_SIGNALING_BY_FGFR3_FUSIONS_IN_CANCER	Signaling by FGFR3 fusions in cancer	2/892	10/21728	0.0608739	0.598871	2	GAB1/GRB2
FLOTHO_PEDIATRIC_ALL_THERAPY_RESPONSE_UP	Up-regulated genes significantly associated with positive minimal residual disease (MRD) on day 46 after chemotherapy treatment of children with acute lymphoblastic leukemia (ALL).	5/892	52/21728	0.0613895	0.598871	5	CTDSPL/MXRA7/RPL22/RPLP0/RPS19
KEGG_ENDOMETRIAL_CANCER	Endometrial cancer	5/892	52/21728	0.0613895	0.598871	5	BAD/CTNNB1/EGF/GRB2/MLH1
PID_KIT_PATHWAY	Signaling events mediated by Stem cell factor receptor (c-Kit)	5/892	52/21728	0.0613895	0.598871	5	BAD/GAB1/GRAP2/GRB2/MAPK8
KEGG_LYSOSOME	Lysosome	9/892	121/21728	0.0614017	0.598871	9	ARSG/ATP6V1H/CLTCL1/CTNS/CTSZ/GGA1/GLB1/MCOLN1/MFSD8
REACTOME_ABC_FAMILY_PROTEINS_MEDIATED_TRANSPORT	ABC-family proteins mediated transport	8/892	103/21728	0.0614119	0.598871	8	ABCA10/ABCA5/ABCD2/PEX3/PSMB1/PSMC5/PSMD12/SEM1
BLANCO_MELO_BETA_INTERFERON_TREATED_BRONCHIAL_EPITHELIAL_CELLS_DN	Genes down-regulated on treatment of normal human bronchial epithelial cells with beta interferon (hIFNB treatment 100u/ml, 4-12hrs).	14/892	216/21728	0.0623287	0.605054	14	ANKRD35/CALML5/CNKSR3/CWH43/EPHB3/EVPL/FBF1/NOXA1/PLEKHH3/SCNN1B/SLPI/SOX6/TEDC1/UNC13D
VERHAAK_GLIOBLASTOMA_MESENCHYMAL	Genes correlated with mesenchymal type of glioblastoma multiforme tumors.	14/892	216/21728	0.0623287	0.605054	14	ARSJ/BNC2/CAST/CPQ/CTSZ/EMP3/MCUB/MGST2/MRC2/RAB32/S100A13/SEC24D/SFT2D2/TRPM2
COATES_MACROPHAGE_M1_VS_M2_UP	Up-regulated genes distinguishing between M1 (pro-inflammatory) and M2 (anti-inflammatory) macrophage subtypes.	7/892	86/21728	0.0632154	0.608877	7	ARFGEF3/CXCL14/HDDC3/MARCO/PLAAT3/RPL14/SLC35A1
PASINI_SUZ12_TARGETS_DN	Genes down-regulated in ES (embryonic stem cells) with defficient SUZ12 [GeneID=23512].	19/892	316/21728	0.0632341	0.608877	19	ABRACL/ANXA5/CITED2/CPE/EFNA5/KRT18/KRT8/LHFPL6/NCS1/PHC2/PITX2/S100A10/SCOC/SELENOW/SERPINH1/TAX1BP3/TMCC3/TMEM123/TSPAN2
HESS_TARGETS_OF_HOXA9_AND_MEIS1_UP	Genes up-regulated in hematopoietic precursor cells conditionally expressing HOXA9 and MEIS1 [GeneID=3205;4211].	6/892	69/21728	0.0636228	0.608877	6	ASNS/BET1/GABPB1/ICAM2/METAP2/NUCB2
LEE_CALORIE_RESTRICTION_NEOCORTEX_UP	Up-regulated in the neocortex of aged (30-month) mice subjected to caloric restriction since young adulthood.	6/892	69/21728	0.0636228	0.608877	6	CIT/KHDRBS1/PPIC/SAMHD1/UMPS/ZNF771
BLANCO_MELO_MERS_COV_INFECTION_MCR5_CELLS_DN	Genes down-regulated in MERS-CoV infection (MRC5 cells, MOI: 3, 24hpi)	4/892	37/21728	0.0638835	0.608877	4	A1BG/HBG2/SERPINA3/SYNPO2
LEIN_LOCALIZED_TO_PROXIMAL_DENDRITES	Transcripts showing subcellular localization only to proximal dendrites in the adult mouse brain.	4/892	37/21728	0.0638835	0.608877	4	ANK2/GFM2/SELENOW/SNRPN
REACTOME_FATTY_ACYL_COA_BIOSYNTHESIS	Fatty acyl-CoA biosynthesis	4/892	37/21728	0.0638835	0.608877	4	ELOVL4/ELOVL6/SCD5/SLC25A1
REACTOME_REGULATION_OF_TP53_EXPRESSION_AND_DEGRADATION	Regulation of TP53 Expression and Degradation	4/892	37/21728	0.0638835	0.608877	4	CCNA1/CCNA2/PRDM1/PRR5
FIGUEROA_AML_METHYLATION_CLUSTER_1_UP	Cluster 1 of aberrantly hypermethylated genes in blasts from AML (acute myeloid leukemia) patients.	9/892	122/21728	0.0640025	0.608877	9	ADGRG6/CCDC34/DAAM2/MSRB3/NTN5/PIGZ/RECQL5/SAP30BP/ZNF662
JI_RESPONSE_TO_FSH_DN	Down-regulated in ovarian epithelial cells (MCV152) 72 hours following FSH treatment, compared to untreated	5/892	53/21728	0.0656022	0.612041	5	ATP5F1A/BRCA1/FGF2/GPR176/MAGI2
KEGG_AMYOTROPHIC_LATERAL_SCLEROSIS_ALS	Amyotrophic lateral sclerosis (ALS)	5/892	53/21728	0.0656022	0.612041	5	BAD/BAX/CCS/GPX1/GRIN2C
SOTIRIOU_BREAST_CANCER_GRADE_1_VS_3_DN	Down-regulated genes whose expression correlated with histologic grade of invasive breast cancer tumors: comparison of grade 1 vs grade 3.	5/892	53/21728	0.0656022	0.612041	5	DEAF1/DYNC2H1/NME5/SYNC/WDR19
REACTOME_APOPTOSIS	Apoptosis	12/892	179/21728	0.0657353	0.612041	12	ARHGAP10/BAD/BAX/CASP6/CTNNB1/DAPK3/MAPK8/PSMB1/PSMC5/PSMD12/SEM1/YWHAB
BIOCARTA_GLEEVEC_PATHWAY	Inhibition of Cellular Proliferation by Gleevec	3/892	23/21728	0.0663366	0.612041	3	BAD/GRB2/MAPK8
BIOCARTA_IGF1R_PATHWAY	Multiple antiapoptotic pathways from IGF-1R signaling lead to BAD phosphorylation	3/892	23/21728	0.0663366	0.612041	3	BAD/GRB2/PRKAR1A
FRASOR_RESPONSE_TO_SERM_OR_FULVESTRANT_UP	Genes up-regulated in MCF-7 cells (breast cancer) by selective estrogen receptor modulators (SERM) 4-hydroxytamoxifen, raloxifene, or ICI 182780 but not by estradiol [PubChem=44959;5035;3478439;5757].	3/892	23/21728	0.0663366	0.612041	3	NCAM2/RB1CC1/UFL1
MOOTHA_FFA_OXYDATION	Genes involved in free fatty acid oxidation; based on literature and sequence annotation resources and coverted to Affymetrix HG-U133A probe sets.	3/892	23/21728	0.0663366	0.612041	3	ACADS/ACAT1/HADH
PID_PRL_SIGNALING_EVENTS_PATHWAY	Signaling events mediated by PRL	3/892	23/21728	0.0663366	0.612041	3	CCNA2/PTP4A2/RHOC
PID_RHODOPSIN_PATHWAY	Visual signal transduction: Rods	3/892	23/21728	0.0663366	0.612041	3	CNGA1/RDH5/RGS9
REACTOME_PI_3K_CASCADE_FGFR2	PI-3K cascade:FGFR2	3/892	23/21728	0.0663366	0.612041	3	FGF2/GAB1/GRB2
STARK_HYPPOCAMPUS_22Q11_DELETION_DN	Genes down-regulated in hyppocampus of mice carrying a hemizygotic microdeletion in the 22q11.2 region.	3/892	23/21728	0.0663366	0.612041	3	C22orf39/DGCR6L/SLC25A1
WILLERT_WNT_SIGNALING	Genes up-regulated in NCCIT cell line (embryonic teratocarcinoma) after stimulation with WNT3A [GeneID=89780].	3/892	23/21728	0.0663366	0.612041	3	CITED2/GSTM3/MSX2
WP_GDNFRET_SIGNALING_AXIS	GDNF/RET signaling axis	3/892	23/21728	0.0663366	0.612041	3	CTNNB1/FAT4/SPRY1
GRUETZMANN_PANCREATIC_CANCER_UP	Genes up-regulated in pancreatic ductal adenocarcinoma (PDAC) identified in a meta analysis across four independent studies.	21/892	359/21728	0.0666707	0.612496	21	ANXA5/BPTF/CCNA2/EMP3/EVPL/EXOSC7/GPX1/GRB2/ITGB4/MSMO1/MYL9/PPIG/S100A10/SELENOW/SEM1/SERPINH1/SLPI/TFF3/THBS2/TMSB10/TSN
REACTOME_METABOLISM_OF_WATER_SOLUBLE_VITAMINS_AND_COFACTORS	Metabolism of water-soluble vitamins and cofactors	9/892	123/21728	0.066672	0.612496	9	AASDHPPT/CD320/GSTO1/MMAA/MMAB/MTHFD1L/PPCDC/SLC25A19/SLC2A3
SESTO_RESPONSE_TO_UV_C7	Cluster 7: genes changed in primary keratinocytes by UVB irradiation.	6/892	70/21728	0.067292	0.612639	6	AKR1A1/ASNS/EXOSC7/MLH1/PLCD1/PLP2
TURASHVILI_BREAST_LOBULAR_CARCINOMA_VS_DUCTAL_NORMAL_UP	Genes up-regulated in lobular carcinoma vs normal ductal breast cells.	6/892	70/21728	0.067292	0.612639	6	DOCK1/EDNRA/ENPEP/SEPTIN7P14/SFRP2/THBS2
DAVICIONI_MOLECULAR_ARMS_VS_ERMS_UP	Genes up-regulated in mARMS (molecular ARMS) compared to the mERMS (molecular ERMS) class of rhabdomyosarcoma tumors.	20/892	339/21728	0.0674149	0.612639	20	AMZ2/ANK2/ASTN2/CAPN6/CLASP2/CLIP1/HPRT1/IQCG/LRRFIP2/MAGI2/MARCHF3/MXRA7/PCMT1/PEBP1/POLG2/QDPR/SRSF4/TFF3/TLK2/ZNF330
LEE_LIVER_CANCER_SURVIVAL_DN	Genes highly expressed in hepatocellular carcinoma with poor survival.	12/892	180/21728	0.0679391	0.612639	12	CCNA2/KHDRBS1/NLRP2/PLP2/RAB32/RPL38/RPL9/RPS3A/RPSA/SERPINH1/SUMO2/YWHAB
WP_CILIARY_LANDSCAPE	Ciliary landscape	14/892	219/21728	0.0681819	0.612639	14	BBS7/CNOT10/CTNNB1/DDX5/DYNC2I1/EXOSC7/EXOSC9/GLB1/IFT20/IFT57/INTU/PGRMC2/PSMD12/RAB3IL1
MATSUDA_NATURAL_KILLER_DIFFERENTIATION	Genes changed between developmental stages of Valpha14i natural killer T lymphocyte cells (NKT).	27/892	485/21728	0.0683918	0.612639	27	ABCE1/ASNS/CHCHD6/DHRS3/ELOVL4/EVI5/FNBP4/GALK1/GRAP2/HSP90AA1/MMAA/MRPL38/NUCB2/PFKL/PLAGL1/RHOC/RNF19B/RNF25/SERPINA3/SFRP2/SH3BGRL2/SH3D19/SIM2/SLC25A13/SOX6/TMEM242/UBE3A
MUELLER_PLURINET	Genes constituting the PluriNet protein-protein network shared by the pluripotent cells (embryonic stem cells, embryonical carcinomas and induced pluripotent cells).	18/892	299/21728	0.068523	0.612639	18	CASP6/CCNA2/EXOSC3/EXOSC7/EXOSC9/GAR1/GDF9/HPRT1/KPNA2/LSM6/PIAS2/POLG2/POP5/RPA3/SNRPC/SNRPN/TNFRSF8/XRCC5
WP_IL18_SIGNALING_PATHWAY	IL-18 signaling pathway	17/892	279/21728	0.0688253	0.612639	17	ACADS/BAD/BAX/BIN1/CA11/CCNA2/CTNNB1/FBXW7/FUT1/HADH/MYD88/NDUFC1/RND2/SDC4/TRPC4AP/ULBP2/ZNF444
REACTOME_SIGNALING_BY_FGFR1_IN_DISEASE	Signaling by FGFR1 in disease	4/892	38/21728	0.0691832	0.612639	4	CEP43/FGF2/GAB1/GRB2
WP_AMYOTROPHIC_LATERAL_SCLEROSIS_ALS	Amyotrophic lateral sclerosis (ALS)	4/892	38/21728	0.0691832	0.612639	4	BAD/BAX/CCS/GPX1
MOREAUX_B_LYMPHOCYTE_MATURATION_BY_TACI_UP	Genes up-regulated in normal bone marrow plasma cells (BMPC) compared to polyclonal plasmablasts (PPC) that also distinguished multiple myeloma (MM) samples by expression of levels of TACI (TNFRSF13B) [GeneID=23495].	7/892	88/21728	0.0697531	0.612639	7	DMTN/LRMDA/MRC2/NOXA1/PPFIA3/SNTA1/SPATA2L
VANLOO_SP3_TARGETS_DN	Genes down-regulated in E12.5 hearts from mice with SP3 [GeneID=6670] knockout compared to the wild type organ.	7/892	88/21728	0.0697531	0.612639	7	CD82/CRTAP/GNG10/KRT8/MARCO/MYD88/NUPR1
BAKKER_FOXO3_TARGETS_UP	Genes up-regulated in I/11 erythroblast cells upon expression of an activated form of FOXO3 [GeneID=2309].	5/892	54/21728	0.0699722	0.612639	5	ATP7A/C5orf63/CITED2/HSCB/SFT2D2
BORLAK_LIVER_CANCER_EGF_UP	Genes up-regulated in hepatocellular carcinoma (HCC) developed by transgenic mice overexpressing a secretable form of EGF [GeneID=1950] in liver.	5/892	54/21728	0.0699722	0.612639	5	CPE/KRT18/KRT8/RHOC/TFF3
GENTILE_UV_RESPONSE_CLUSTER_D4	Cluster d4: genes progressively down-regulated in WS1 cells (fibroblast) through 12 h after irradiation with high dose UV-C.	5/892	54/21728	0.0699722	0.612639	5	KPNA2/PHC2/PUM1/SEC24B/UFL1
PID_TGFBR_PATHWAY	TGF-beta receptor signaling	5/892	54/21728	0.0699722	0.612639	5	CTNNB1/DACT2/GRB2/SMAD2/TAB2
REACTOME_INTRAFLAGELLAR_TRANSPORT	Intraflagellar transport	5/892	54/21728	0.0699722	0.612639	5	DYNC2H1/DYNC2I1/IFT20/IFT57/WDR19
REACTOME_NEGATIVE_REGULATION_OF_NOTCH4_SIGNALING	Negative regulation of NOTCH4 signaling	5/892	54/21728	0.0699722	0.612639	5	FBXW7/PSMB1/PSMC5/PSMD12/SEM1
REACTOME_ANTIGEN_PROCESSING_CROSS_PRESENTATION	Antigen processing-Cross presentation	8/892	106/21728	0.0701947	0.612639	8	LNPEP/MRC2/MYD88/PSMB1/PSMC5/PSMD12/S100A1/SEM1
DURAND_STROMA_S_UP	Genes up-regulated in the HSC supportive stromal cell lines.	18/892	300/21728	0.0702464	0.612639	18	CAPN6/DCLK2/DYNC2I1/EFNA5/FAM110B/FAT4/INPP4B/PLAGL1/RAB3IL1/RB1CC1/SFRP2/SIX1/SMOC2/ST6GALNAC2/TMEM117/TMEM121/TRAM1L1/UST
DARWICHE_SKIN_TUMOR_PROMOTER_UP	Genes up-regulated during skin tumor progression: epidermis treated with the carcinogen DMBA [PubChem=6001] followed by 20 weekly applications of the tumor promoter TPA [PubChem=4792], compared to the untreated skin.	10/892	143/21728	0.0704325	0.612639	10	BBLN/CITED2/HBS1L/KLF13/PFKL/PPIC/QDPR/RPS3A/SLPI/YWHAB
MARTINEZ_RESPONSE_TO_TRABECTEDIN_UP	Genes up-regulated in at least 8 of 11 sarcoma cell lines by trabectedin [PubChem=3199].	6/892	71/21728	0.0710818	0.612639	6	ANXA5/GNG10/NDUFA13/NDUFA2/S100A10/UQCRB
MEBARKI_HCC_PROGENITOR_WNT_DN_BLOCKED_BY_FZD8CRD	Transcriptome of human HepaRG hepatocellular carcinoma liver progenitors in responses to a WNT3A-enriched microenvironment and dissection of pathways dependent on _-catenin and/or blocked by the SFRP-like Wnt inhibitor FZD8_CRD.	6/892	71/21728	0.0710818	0.612639	6	A1BG/ABCD2/FGD3/GASK1A/NR3C2/USP43
REACTOME_ORC1_REMOVAL_FROM_CHROMATIN	Orc1 removal from chromatin	6/892	71/21728	0.0710818	0.612639	6	CCNA1/CCNA2/PSMB1/PSMC5/PSMD12/SEM1
REACTOME_SUMOYLATION_OF_CHROMATIN_ORGANIZATION_PROTEINS	SUMOylation of chromatin organization proteins	6/892	71/21728	0.0710818	0.612639	6	NUP37/NUP43/NUP85/PHC2/PIAS2/SUMO2
DACOSTA_UV_RESPONSE_VIA_ERCC3_COMMON_DN	Common down-regulated transcripts in fibroblasts expressing either XP/CS or TDD mutant forms of ERCC3 [GeneID=2071], after UVC irradiation.	26/892	466/21728	0.0711482	0.612639	26	ADGRG6/ARHGEF7/BPTF/BRCA1/CLASP2/CLIP1/EVI5/FGF2/GOLGA4/KIAA1109/MGLL/MOK/OXSR1/PCMT1/PEX3/PNISR/PUM1/SEC24B/SETD2/SLC25A13/TAB2/THBS2/TLK2/TRAK1/TRIM2/UBE3A
BIOCARTA_CFTR_PATHWAY	Cystic fibrosis transmembrane conductance regulator (CFTR) and beta 2 adrenergic receptor (b2AR) pathway	2/892	11/21728	0.0724272	0.612639	2	PRKAR1A/SLC9A3R1
MONTERO_THYROID_CANCER_POOR_SURVIVAL_DN	Down-regulated genes predicting poor survival of patients with thyroid carcinoma.	2/892	11/21728	0.0724272	0.612639	2	SDK2/SH3BGRL2
POS_RESPONSE_TO_HISTAMINE_DN	Genes gradually down-regulated by histamine [PubChem=774] in B16-F10 melanoma tumors.	2/892	11/21728	0.0724272	0.612639	2	ASNS/GABPB1
REACTOME_ACTIVATED_NTRK2_SIGNALS_THROUGH_FRS2_AND_FRS3	Activated NTRK2 signals through FRS2 and FRS3	2/892	11/21728	0.0724272	0.612639	2	GRB2/NTF4
REACTOME_ASPARTATE_AND_ASPARAGINE_METABOLISM	Aspartate and asparagine metabolism	2/892	11/21728	0.0724272	0.612639	2	ASNS/SLC25A13
REACTOME_BETA_OXIDATION_OF_VERY_LONG_CHAIN_FATTY_ACIDS	Beta-oxidation of very long chain fatty acids	2/892	11/21728	0.0724272	0.612639	2	ACAA1/ACOX1
REACTOME_CONSTITUTIVE_SIGNALING_BY_OVEREXPRESSED_ERBB2	Constitutive Signaling by Overexpressed ERBB2	2/892	11/21728	0.0724272	0.612639	2	GRB2/HSP90AA1
REACTOME_ENOS_ACTIVATION	eNOS activation	2/892	11/21728	0.0724272	0.612639	2	CYGB/HSP90AA1
REACTOME_REGULATION_OF_GENE_EXPRESSION_BY_HYPOXIA_INDUCIBLE_FACTOR	Regulation of gene expression by Hypoxia-inducible Factor	2/892	11/21728	0.0724272	0.612639	2	CITED2/HIGD1A
REACTOME_SIGNALING_BY_FGFR4_IN_DISEASE	Signaling by FGFR4 in disease	2/892	11/21728	0.0724272	0.612639	2	GAB1/GRB2
VERRECCHIA_RESPONSE_TO_TGFB1_C4	Cluster 4: ECM related genes up-regulated in dermal fibroblasts later than 30 min after TGFB1 [GeneID=7040] addition; kept increasing with time.	2/892	11/21728	0.0724272	0.612639	2	COL16A1/THBS2
YAMANAKA_GLIOBLASTOMA_SURVIVAL_UP	Genes whose expression most strongly and consistently associated with the long term survival of patients with high grade glioma tumors.	2/892	11/21728	0.0724272	0.612639	2	RAB32/SLC2A3
KYNG_DNA_DAMAGE_DN	Genes with GO annotation and down-regulated after DNA damage in cell lines from young donors.	12/892	182/21728	0.0724896	0.612639	12	ATOX1/CCNA2/CYP51A1/FGF2/GOLGA4/MOK/MYD88/NRP2/PPA1/RHOD/SEM1/ST6GALNAC2
WNT_SIGNALING	Genes related to Wnt-mediated signal transduction	7/892	89/21728	0.0731677	0.612639	7	CTNNB1/FBXW4/HPRT1/PITX2/SLC9A3R1/WIF1/WNT2B
WP_PANCREATIC_ADENOCARCINOMA_PATHWAY	Pancreatic adenocarcinoma pathway	7/892	89/21728	0.0731677	0.612639	7	BAD/BAX/BUB1B-PAK6/EGF/MAPK8/PEBP1/SMAD2
MISHRA_CARCINOMA_ASSOCIATED_FIBROBLAST_DN	Top genes down-regulated in mesenchyme stem cells (MSC) grown in a tumor conditioned medium, which leads to carcinoma-associated fibroblast phenotype.	3/892	24/21728	0.0735896	0.612639	3	KRT18/KRT8/SFRP2
RUAN_RESPONSE_TO_TROGLITAZONE_UP	Adipocyte abundant genes up-regulated in 3T3-L1 cells (fibroblasts induced to differentiate to adipocytes) in response to troglitazone [PubChem=5591].	3/892	24/21728	0.0735896	0.612639	3	ACOX1/DBI/DHRS3
VIETOR_IFRD1_TARGETS	Genes down-regulated in c-JunER cells (mammary gland epithelum) by overexpression of IFRD1 [GeneID=3475] off an adenovirus vector.	3/892	24/21728	0.0735896	0.612639	3	CTSZ/MSX2/SEM1
WANG_IMMORTALIZED_BY_HOXA9_AND_MEIS1_DN	Down-regulated genes in myeloid progenitors immortalized by HOXA9 [GeneID=3205] vs those immortalized by HOXA9 and MEIS1 [GeneID=4211].	3/892	24/21728	0.0735896	0.612639	3	EDNRA/TMSB10/TSPAN2
WP_SPHINGOLIPID_METABOLISM_OVERVIEW	Sphingolipid metabolism overview	3/892	24/21728	0.0735896	0.612639	3	SGMS2/SGPP2/UGT8
FOSTER_KDM1A_TARGETS_DN	Genes down-regulated in ES cells (embryonic stem) heterozygotic for KDM1A [GeneID=23028] loss of function mutant compared to the homozygotic loss of the gene.	13/892	202/21728	0.0737001	0.612639	13	ATP2A3/BDH2/CCDC28B/CPE/GFM2/ITGB4/LRFN3/MYD88/PGLS/PLCD1/SDHAF1/TRABD/WIPI2
REACTOME_BIOLOGICAL_OXIDATIONS	Biological oxidations	14/892	222/21728	0.0743881	0.612639	14	ACY1/AKR1A1/CBR3/CYP2U1/CYP51A1/FDXR/GSS/GSTK1/GSTM3/GSTO1/MGST2/PAOX/PAPSS1/TRMT112
REACTOME_ION_TRANSPORT_BY_P_TYPE_ATPASES	Ion transport by P-type ATPases	5/892	55/21728	0.0744987	0.612639	5	ATP2A3/ATP7A/CAMK2D/CUTC/FXYD6
REACTOME_REGULATION_OF_CHOLESTEROL_BIOSYNTHESIS_BY_SREBP_SREBF	Regulation of cholesterol biosynthesis by SREBP (SREBF)	5/892	55/21728	0.0744987	0.612639	5	CYP51A1/ELOVL6/INSIG2/SEC24B/SEC24D
REACTOME_PROCESSING_OF_CAPPED_INTRON_CONTAINING_PRE_MRNA	Processing of Capped Intron-Containing Pre-mRNA	15/892	242/21728	0.0746642	0.612639	15	CWC15/DDX5/LSM6/METTL14/NUP37/NUP43/NUP85/POLR2I/PPIL4/SF3B5/SNRPC/SNRPN/SRSF4/WTAP/ZMAT5
CASORELLI_APL_SECONDARY_VS_DE_NOVO_UP	Genes up-regulated in secondary APL (acute promyelocytic leukemia) compared to the de novo tumors.	4/892	39/21728	0.0747016	0.612639	4	ANXA5/CPQ/PLAAT3/TMEM35B
GAZDA_DIAMOND_BLACKFAN_ANEMIA_PROGENITOR_UP	Genes up-regulated in common hematopoietic progenitor cells isolated from bone marrow of patients with Diamond-Blackfan anemia (DBA) and mutated RPS19 [GeneID=6223].	4/892	39/21728	0.0747016	0.612639	4	ANXA5/BAX/FXYD6/SLC2A3
HEIDENBLAD_AMPLICON_8Q24_DN	Down-regulated genes whose expression is associated with amplification of the 8q24 chromosome region in pancreatic cancer cell lines.	4/892	39/21728	0.0747016	0.612639	4	CNKSR3/COMMD6/GSTK1/TMEM242
PID_RET_PATHWAY	Signaling events regulated by Ret tyrosine kinase	4/892	39/21728	0.0747016	0.612639	4	GAB1/GRB2/MAPK8/RAP1A
REACTOME_SUMOYLATION_OF_UBIQUITINYLATION_PROTEINS	SUMOylation of ubiquitinylation proteins	4/892	39/21728	0.0747016	0.612639	4	NUP37/NUP43/NUP85/PIAS2
KOKKINAKIS_METHIONINE_DEPRIVATION_96HR_DN	Genes down-regulated in MEWO cells (melanoma) after 96 h of methionine [PubChem=876] deprivation.	6/892	72/21728	0.074992	0.612673	6	GSTK1/HSP90AA1/MGST2/MTFMT/NOXA1/NT5C
WP_P53_TRANSCRIPTIONAL_GENE_NETWORK	p53 transcriptional gene network	6/892	72/21728	0.074992	0.612673	6	BAX/GPX1/MLH1/TP53I3/ULBP2/XRCC5
DARWICHE_PAPILLOMA_RISK_LOW_UP	Genes up-regulated during skin tumor progression from low risk papilloma vs normal skin.	11/892	164/21728	0.0755718	0.615063	11	BBLN/CALML5/GALK1/HBS1L/PFKL/PPIC/QDPR/RPS3A/SLPI/TXN/YWHAB
FERREIRA_EWINGS_SARCOMA_UNSTABLE_VS_STABLE_UP	Genes up-regulated in genomically unstable Ewing's sarcoma tumors compared to the stable ones.	11/892	164/21728	0.0755718	0.615063	11	ANK2/BRCA1/C4orf3/CCNA2/CSRNP1/KIF18A/KPNA2/MRPL20/PROSER1/RPA3/ZNF330
BOUDOUKHA_BOUND_BY_IGF2BP2	Transcripts bound to IGF2BP2 [GeneID=10644] complexes and differentially regulated in myoblasts with IGF2BP2 [GeneID=10644] knockdown by RNAi.	8/892	108/21728	0.0764547	0.620537	8	ABRACL/CRTAP/INSIG2/RPL22/RPL36/RPLP0/SMIM14/UNC50
RODWELL_AGING_KIDNEY_NO_BLOOD_UP	Genes whose expression increases with age in normal kidney, excluding those with higher expression in blood.	14/892	223/21728	0.0765361	0.620537	14	ACER3/ASNS/CXCL14/DLGAP1/DPCD/LIX1/MGLL/MIOS/MTHFD1L/MYDGF/RPL35A/SERPINH1/SPARCL1/TRIM47
REACTOME_COLLAGEN_FORMATION	Collagen formation	7/892	90/21728	0.0766793	0.620537	7	COL16A1/COL25A1/COL28A1/CRTAP/ITGB4/LOXL4/SERPINH1
CREIGHTON_ENDOCRINE_THERAPY_RESISTANCE_2	The 'group 2 set' of genes associated with acquired endocrine therapy resistance in breast tumors expressing ESR1 and ERBB2 [GeneID=2099;2064].	26/892	470/21728	0.0768735	0.620935	26	AIG1/BBS12/CCT6B/CEP112/CEP43/CFAP221/CYP2U1/DPCD/GPR137B/HSP90AA1/IFT57/IQCG/MELTF/MOK/NAA38/NME5/OTUD4/PRPS2/RNF32/SRP68/TMEM121/TSPAN2/TTC21A/TXLNA/USP32/ZBTB25
WP_CILIOPATHIES	Ciliopathies	12/892	184/21728	0.077232	0.622655	12	AHI1/BBS12/BBS7/CCDC28B/CNGA1/DYNC2H1/DYNC2I1/IFT57/INTU/KIF7/SCLT1/WDR19
CHEMNITZ_RESPONSE_TO_PROSTAGLANDIN_E2_DN	Genes down-regulated in CD4+ [GeneID=920] T lymphocytes after stimulation with prostaglandin E2 [PubChem=5280360].	23/892	408/21728	0.0784806	0.631533	23	ASTN2/BBS12/CARF/CNKSR3/CYB5D2/FAM110B/GLB1L/GORASP1/IL20RA/LRRFIP2/MED11/PDCD6IP/PHACTR2/PLAAT3/RND2/SAMD13/SERINC2/SH3D19/SLPI/SPRYD3/TAX1BP3/TINAGL1/WDR48
BROWNE_HCMV_INFECTION_16HR_UP	Genes up-regulated in primary fibroblast cell culture after infection with HCMV (AD169 strain) at 16 h time point that were not up-regulated at the previous time point, 14 h.	14/892	224/21728	0.0787239	0.63156	14	BLMH/DDX10/GNL2/HSPA4L/KLHL23/MAP3K13/PARM1/PPP1R2/RND2/RNF19B/SETD2/SLC25A13/SLC9A3R1/ZNF37A
REACTOME_REGULATION_OF_RUNX2_EXPRESSION_AND_ACTIVITY	Regulation of RUNX2 expression and activity	6/892	73/21728	0.079022	0.63156	6	FBXW7/MSX2/PSMB1/PSMC5/PSMD12/SEM1
REACTOME_NUCLEOTIDE_BINDING_DOMAIN_LEUCINE_RICH_REPEAT_CONTAINING_RECEPTOR_NLR_SIGNALING_PATHWAYS	Nucleotide-binding domain, leucine rich repeat containing receptor (NLR) signaling pathways	5/892	56/21728	0.0791805	0.63156	5	NLRP1/PYCARD/RIPK2/TAB2/TXN
REACTOME_PHASE_II_CONJUGATION_OF_COMPOUNDS	Phase II - Conjugation of compounds	8/892	109/21728	0.0797063	0.63156	8	AKR1A1/GSS/GSTK1/GSTM3/GSTO1/MGST2/PAPSS1/TRMT112
WP_ANDROGEN_RECEPTOR_SIGNALING_PATHWAY	Androgen receptor signaling pathway	7/892	91/21728	0.0802879	0.63156	7	BAG1/BRCA1/BUB1B-PAK6/CTNNB1/PIAS2/RNF4/UBE3A
WP_ERBB_SIGNALING_PATHWAY	ErbB signaling pathway	7/892	91/21728	0.0802879	0.63156	7	BAD/BUB1B-PAK6/CAMK2D/EGF/GAB1/GRB2/MAPK8
MALONEY_RESPONSE_TO_17AAG_UP	Up-regulated genes in A2780 cells (ovarian cancer) treated with 17AAG [PubChem=6440175], a chemical with anticancer properties.	4/892	40/21728	0.0804352	0.63156	4	ATP5MC2/MYL9/PTPRU/SERPINH1
PID_EPHB_FWD_PATHWAY	EPHB forward signaling	4/892	40/21728	0.0804352	0.63156	4	EFNA5/EPHB3/GRB2/RAP1A
WENG_POR_TARGETS_LIVER_UP	Genes up-regulated in liver from mice with liver specific knockout of POR [GeneID=5447].	4/892	40/21728	0.0804352	0.63156	4	ANXA5/ASNS/CYP51A1/MSMO1
SHEPARD_CRASH_AND_BURN_MUTANT_UP	Human orthologs of genes up-regulated in the crb ('crash and burn') zebrafish mutant that represents a loss-of-function mutation in BMYB [GeneID=4605].	13/892	205/21728	0.0805661	0.63156	13	BAX/CRLS1/CYP51A1/EIF6/FTSJ3/GAR1/HIGD1A/HSP90AA1/RNASET2/SERPINH1/STARD10/WDR12/ZNF330
IBRAHIM_NRF1_DOWN	Genes down-regulated in HEK293T cells overexpressing FLAG-NRF1	11/892	166/21728	0.0807473	0.63156	11	A1BG/ARHGAP10/CITED2/DHRS3/DPP7/NAT9/NT5C/PDE5A/PLEKHH3/PNRC1/SCD5
BIOCARTA_BAD_PATHWAY	Regulation of BAD phosphorylation	3/892	25/21728	0.081178	0.63156	3	BAD/BAX/PRKAR1A
FLECHNER_BIOPSY_KIDNEY_TRANSPLANT_OK_VS_DONOR_DN	Genes down-regulated in kidney biopsies from patients with well functioning kidneys more than 1-year post transplant compared to the biopsies from normal living kidney donors.	3/892	25/21728	0.081178	0.63156	3	BAX/BLMH/GSS
HEIDENBLAD_AMPLICON_12P11_12_DN	Down-regulated genes whose expression is associated with amplification of the 12p11-12 chromosome in pancreatic cancer cell lines.	3/892	25/21728	0.081178	0.63156	3	GAR1/TNFRSF8/VILL
REACTOME_DOWNSTREAM_SIGNALING_OF_ACTIVATED_FGFR3	Downstream signaling of activated FGFR3	3/892	25/21728	0.081178	0.63156	3	FGF2/GAB1/GRB2
REACTOME_SIGNALING_BY_NTRK2_TRKB	Signaling by NTRK2 (TRKB)	3/892	25/21728	0.081178	0.63156	3	GAB1/GRB2/NTF4
STEGER_ADIPOGENESIS_DN	Genes down-regulated during adipogenesis of 3T3-L1 cells (fibroblast).	3/892	25/21728	0.081178	0.63156	3	CAPN6/RAB3IL1/THBS2
WP_PHYSIOLOGICAL_AND_PATHOLOGICAL_HYPERTROPHY_OF_THE_HEART	Physiological and pathological hypertrophy of the heart	3/892	25/21728	0.081178	0.63156	3	CAMK2D/LIFR/MAPK8
BENPORATH_PROLIFERATION	Set 'Proliferation Cluster': genes defined in human breast tumor expression data.	10/892	147/21728	0.081287	0.63156	10	A1BG/KPNA2/MAD2L1/MARCO/MTFR2/NCS1/PROSER1/SEM1/SMAD2/TMSB10
WP_ALZHEIMERS_DISEASE	Alzheimer's disease	16/892	266/21728	0.0826949	0.634389	16	ATP2A3/BAD/CALML5/CTNNB1/GRIN2C/INSR/MAPK8/PLCB2/PSMB1/PSMC5/PSMD12/RB1CC1/SEM1/WIPI1/WIPI2/WNT2B
REACTOME_DISEASES_OF_METABOLISM	Diseases of metabolism	15/892	246/21728	0.0831091	0.634389	15	ACY1/B3GLCT/B4GALT7/CD320/CHST3/CYP2U1/FDXR/GALK1/GLB1/GSS/MMAA/MMAB/SDC4/SLC34A2/THBS2
REACTOME_APC_C_CDH1_MEDIATED_DEGRADATION_OF_CDC20_AND_OTHER_APC_C_CDH1_TARGETED_PROTEINS_IN_LATE_MITOSIS_EARLY_G1	APC/C:Cdh1 mediated degradation of Cdc20 and other APC/C:Cdh1 targeted proteins in late mitosis/early G1	6/892	74/21728	0.0831714	0.634389	6	ANAPC10/ANAPC5/PSMB1/PSMC5/PSMD12/SEM1
WP_CHROMOSOMAL_AND_MICROSATELLITE_INSTABILITY_IN_COLORECTAL_CANCER	Chromosomal and microsatellite instability in colorectal cancer	6/892	74/21728	0.0831714	0.634389	6	BAD/BAX/CTNNB1/MAPK8/MLH1/SMAD2
BLALOCK_ALZHEIMERS_DISEASE_INCIPIENT_UP	Genes up-regulated in patients at the incipient stage of Alzheimer's disease.	22/892	390/21728	0.0833193	0.634389	22	CASP6/CAST/CDC42EP4/CPQ/EDNRA/EMID1/ERAP1/FBXW4/GOLGA4/LARP7/NKTR/NT5C/PGLS/PPIG/RGS9/RNASET2/SAP30BP/SLC35F2/SYNC/TAX1BP3/WWP2/ZNF444
LEIN_PONS_MARKERS	Top 100 ranked genes most specific to pons region (P) of the adult mouse brain.	7/892	92/21728	0.0839932	0.634389	7	ANKRD35/ANXA5/ENTPD3/KANK4/RAB37/RND2/SGPP2
SMIRNOV_RESPONSE_TO_IR_2HR_DN	Genes down-regulated in B lymphocytes at 2 h after exprosure to 10 Gy dose of ionizing radiation.	5/892	57/21728	0.084016	0.634389	5	INSIG2/JRKL/MSMO1/SLC2A3/SLC35A1
BIOCARTA_CBL_PATHWAY	CBL mediated ligand-induced downregulation of EGF receptors	2/892	12/21728	0.0846149	0.634389	2	EGF/GRB2
CHEOK_RESPONSE_TO_MERCAPTOPURINE_UP	Genes specifically up-regulated in pediadric acute lymphoblastic leukemia (ALL) patients by mercaptopurine [PubChem=667490].	2/892	12/21728	0.0846149	0.634389	2	GABPB1/POLG2
DAZARD_UV_RESPONSE_CLUSTER_G5	Cluster G5: genes up-regulated in NHEK cells (normal keratinocyte) at 3 h and 24 h time points after UV-B irradiation.	2/892	12/21728	0.0846149	0.634389	2	SLURP1/TOM1
FRASOR_TAMOXIFEN_RESPONSE_DN	Genes preferentially down-regulated in MCF-7 cells (breast cancer) by tamoxifen [PubChem=5376] but not by estradiol or fulvestrant (ICI 182780) [PubChem=5757;3478439].	2/892	12/21728	0.0846149	0.634389	2	NAT9/SOX9
GHANDHI_BYSTANDER_IRRADIATION_DN	Genes significantly (FDR < 10%) down-regulated in IMR-90 cells (fibroblast) in response to bystander irradiation.	2/892	12/21728	0.0846149	0.634389	2	CNKSR3/EPHB3
[truncated: 3,718 more rows]

## Sheet: CR.C5
ID	Description	GeneRatio	BgRatio	pvalue	p.adjust	Count	geneID
[truncated: 7,702 more rows]

## Sheet: CR.H
ID	Description	GeneRatio	BgRatio	pvalue	p.adjust	qvalue	Count	geneID
[truncated: 46 more rows]

## Sheet: PR.KEGG
Term	Overlap	P.value	Adjusted.P.value	Genes
[truncated: 288 more rows]

## Sheet: PR.C2
ID	Description	GeneRatio	BgRatio	pvalue	p.adjust	Count	geneID
[truncated: 4,914 more rows]

[truncated: 2 more sheets: PR.C5, PR.H]
